# Supplementary material for: sCellST predicts single-cell gene expression from H& E images
Source: Nat Commun. 2026 Jan 9;17:1194. doi: 10.1038/s41467-025-67965-1 (PMC12858858; doi:10.1038/s41467-025-67965-1)
Supplement: Supplementary file 3 — Supplementary Dataset 1 [file 41467_2025_67965_MOESM3_ESM.csv]

gene	NCBI783	NCBI784	NCBI785	TENX94	TENX95	TENX96	TENX97	TENX98	TENX99	mean
MUC1						0.315	0.588			0.451
FOXA1	0.317	0.449	0.403	0.255	0.465	0.268	0.466	0.497	0.51	0.403
TACSTD2	0.316	0.356	0.315	0.3	0.446	0.309	0.44	0.499	0.52	0.389
MLPH	0.341	0.444	0.385	0.226	0.548	0.227	0.552	0.373	0.39	0.387
ERBB2	0.355	0.422	0.394	0.211	0.434	0.232	0.447	0.476	0.499	0.385
TPD52	0.326	0.289	0.248	0.2	0.474	0.226	0.493	0.562	0.582	0.378
EPCAM	0.321	0.458	0.411	0.179	0.475	0.189	0.484	0.416	0.43	0.374
GATA3	0.213	0.411	0.356	0.203	0.48	0.223	0.514	0.451	0.481	0.37
DSP	0.33	0.355	0.311	0.176	0.406	0.187	0.41	0.482	0.505	0.351
FLNB	0.267	0.31	0.274	0.206	0.487	0.206	0.477	0.436	0.462	0.347
KRT7	0.364	0.466	0.428	0.245	0.171	0.263	0.17	0.48	0.5	0.343
KRT8	0.332	0.443	0.408	0.154	0.362	0.155	0.355	0.39	0.408	0.334
ELF3		0.353	0.312							0.332
FASN	0.349	0.409	0.368	0.099	0.397	0.105	0.416	0.325	0.343	0.312
ENAH	0.298	0.351	0.334	0.156	0.373	0.165	0.387	0.323	0.341	0.303
CDH1	0.362	0.348	0.301	0.064	0.282	0.061	0.287	0.459	0.481	0.294
CD9	0.343	0.407	0.365	0.169	0.206	0.174	0.204	0.379	0.387	0.293
S100A14	0.173	0.288	0.242	0.062	0.386	0.061	0.408	0.486	0.512	0.291
PTPRC	0.348	0.419	0.446	0.136	0.346	0.141	0.354	0.196	0.191	0.287
SLC5A6	0.257	0.293	0.259	0.086	0.345	0.081	0.352	0.334	0.345	0.261
CD3E	0.25	0.37	0.398	0.228	0.329	0.216	0.328	0.109	0.113	0.26
CLDN4		0.268	0.233							0.25
TRAF4	0.272	0.308	0.272	0.162	0.224	0.162	0.215	0.276	0.292	0.242
CD3D		0.228	0.249							0.239
ABCC11	0.462	0.336	0.278	0.051	0.294	0.063	0.329	0.152	0.165	0.237
TFAP2A	0.288	0.318	0.281	0.15	0.164	0.141	0.155	0.315	0.319	0.237
MYO5B	0.154	0.374	0.332	0.104	0.257	0.107	0.259	0.205	0.218	0.223
IL7R	0.275	0.395	0.419	0.159	0.241	0.16	0.246	0.046	0.044	0.22
TRAC	0.26	0.336	0.368	0.151	0.174	0.143	0.171	0.099	0.102	0.2
SQLE	0.216	0.19	0.159	0.039	0.167	0.045	0.183	0.367	0.385	0.194
IL2RG	0.209	0.289	0.3	0.122	0.254	0.119	0.259	0.068	0.069	0.188
SH3YL1	0.187	0.309	0.27	0.083	0.17	0.087	0.195	0.194	0.189	0.187
JUP	0.289	0.192	0.173	0.124	0.09	0.109	0.075	0.289	0.305	0.183
SERPINA3	0.07	0.242	0.223	0.256	0.295	0.261	0.267	-0.008	0.028	0.182
SDC4	0.166	0.196	0.172	0.16	0.103	0.152	0.126	0.235	0.247	0.173
CXCR4	0.163	0.343	0.337	0.075	0.191	0.079	0.195	0.051	0.048	0.165
CCL5	0.203	0.214	0.226	0.14	0.221	0.128	0.208	0.066	0.072	0.164
DSC2	0.252	0.191	0.164	0.054	0.137	0.057	0.138	0.228	0.23	0.161
OCIAD2	0.038	0.135	0.107	0.082	0.184	0.067	0.169	0.297	0.316	0.155
KRT23	0.109	0.049	0.054	0.246	0.096	0.259	0.088	0.23	0.251	0.153
AEBP1						0.104	0.202			0.153
CYTIP	0.144	0.3	0.335	0.072	0.152	0.074	0.152	0.064	0.066	0.151
CD52						0.06	0.234			0.147
EIF4EBP1	0.122	0.086	0.079	0.07	0.161	0.061	0.161	0.281	0.293	0.146
TOP2A	0.175	0.164	0.137	0.034	0.075	0.036	0.09	0.268	0.268	0.139
THBS2						0.11	0.169			0.139
BIRC3						0.086	0.188			0.137
CTHRC1						0.083	0.189			0.136
TRBC1						0.115	0.157			0.136
ZEB2	0.031	0.149	0.126	0.032	0.225	0.046	0.229	0.176	0.184	0.133
LUM	-0.049	0.147	0.114	0.111	0.233	0.115	0.23	0.117	0.125	0.127
RORC	0.14	0.082	0.07	0.09	0.107	0.097	0.113	0.198	0.205	0.122
MMP2	-0.03	0.134	0.11	0.123	0.179	0.117	0.155	0.145	0.156	0.121
MS4A1	0.071	0.169	0.189	0.097	0.232	0.078	0.241	-0.007	-0.0	0.119
SELL	0.109	0.227	0.248	0.026	0.195	0.027	0.199	0.013	0.01	0.117
LTB	0.099	0.193	0.207	0.074	0.174	0.075	0.176	0.02	0.023	0.116
CCDC80	-0.005	0.136	0.122	0.122	0.19	0.123	0.182	0.081	0.083	0.115
SRGN						0.012	0.21			0.111
LYZ	0.07	0.177	0.149	0.015	0.172	0.024	0.171	0.094	0.089	0.107
CXCL12	-0.041	0.131	0.1	0.092	0.161	0.099	0.155	0.119	0.13	0.105
SFRP4	0.031	0.105	0.095	0.099	0.181	0.097	0.168	0.078	0.08	0.104
TCF7	0.113	0.168	0.2	0.081	0.139	0.081	0.142	0.003	0.01	0.104
POSTN	-0.112	0.181	0.154	0.048	0.196	0.051	0.196	0.105	0.113	0.104
BANK1	0.04	0.166	0.177	0.05	0.197	0.038	0.216	-0.007	-0.005	0.097
CCR7	0.098	0.187	0.207	0.053	0.14	0.048	0.131	0.003	-0.002	0.096
SPARCL1						0.066	0.115			0.09
FGL2	0.022	0.144	0.127	0.032	0.146	0.038	0.145	0.073	0.072	0.089
TAPBP						0.099	0.077			0.088
MFAP4						0.074	0.1			0.087
LRRC31						0.001	0.172			0.087
ITGAX	0.054	0.11	0.11	-0.01	0.111	-0.002	0.116	0.135	0.139	0.085
THY1						0.037	0.129			0.083
PDGFRB	-0.06	0.103	0.075	0.086	0.148	0.08	0.141	0.081	0.078	0.081
AIF1	0.032	0.109	0.104	0.013	0.13	0.021	0.126	0.088	0.087	0.079
FCER1G	0.037	0.083	0.072	-0.005	0.127	-0.004	0.124	0.125	0.132	0.077
CRISPLD2	-0.088	0.093	0.074	0.086	0.129	0.088	0.124	0.082	0.086	0.075
CD163	0.04	0.082	0.089	0.009	0.098	0.019	0.096	0.118	0.117	0.074
CD14	0.024	0.059	0.056	0.022	0.122	0.031	0.121	0.116	0.117	0.074
CD79A	0.051	0.096	0.112	0.051	0.14	0.042	0.139	0.002	0.005	0.071
INHBA						0.018	0.119			0.069
FBLN1	-0.037	0.096	0.088	0.115	0.128	0.107	0.1	0.003	0.018	0.069
ITM2C	0.007	0.069	0.064	0.075	0.166	0.074	0.16	0.004	0.002	0.069
ISLR						0.052	0.083			0.067
CACNG4						0.085	0.043			0.064
IL32						0.055	0.07			0.062
PECAM1	-0.055	0.056	0.038	0.042	0.141	0.045	0.134	0.072	0.066	0.06
C1QA	0.022	0.053	0.054	0.025	0.096	0.034	0.092	0.083	0.082	0.06
IGF1	-0.014	0.081	0.074	0.06	0.113	0.054	0.101	0.034	0.032	0.059
C1QC	0.017	0.054	0.048	0.02	0.101	0.027	0.1	0.083	0.081	0.059
TAP1						0.06	0.056			0.058
IGSF6	0.024	0.098	0.07	0.006	0.102	0.009	0.099	0.058	0.052	0.058
S100A4	0.056	0.148	0.161	0.042	0.139	0.046	0.14	-0.107	-0.114	0.057
FBLN2						0.037	0.076			0.057
DERL3		0.059	0.053							0.056
PTGDS	-0.026	0.117	0.093	0.031	0.073	0.029	0.069	0.055	0.062	0.056
PIGR	0.135	0.002	0.011	0.078	0.05	0.084	0.047	0.034	0.035	0.053
FCGR3A	0.015	0.035	0.027	0.006	0.087	0.009	0.079	0.101	0.104	0.051
CD68	0.039	0.067	0.062	-0.012	0.075	-0.005	0.072	0.071	0.074	0.049
TYROBP		0.049	0.047							0.048
CCL19						0.017	0.064			0.041
SPIB	0.018	0.092	0.077	0.007	0.093	0.01	0.095	-0.01	-0.01	0.041
LRRC15	-0.038	0.055	0.046	0.006	0.098	0.001	0.086	0.042	0.046	0.038
RARRES2						0.019	0.05			0.035
BACE2	0.117	0.109	0.113	0.034	-0.031	0.023	-0.019	-0.013	-0.02	0.035
KRT14	0.093	0.028	0.04	0.01	0.056	0.02	0.054	0.009	-0.011	0.033
DPT	-0.015	0.033	0.023	0.034	0.087	0.03	0.08	0.01	0.014	0.033
S100A8	0.143	0.009	0.006	-0.006	0.085	-0.009	0.075	-0.012	-0.011	0.031
KIT	0.125	0.002	-0.002	0.015	0.048	0.015	0.051	0.004	0.002	0.029
APOC1	0.026	0.014	0.009	-0.001	0.055	0.002	0.053	0.052	0.054	0.029
TNXB						0.091	-0.032			0.029
KRT5	0.067	0.019	0.019	0.007	0.06	0.003	0.059	0.012	0.002	0.028
ACTA2	-0.163	0.055	0.056	0.007	0.114	0.014	0.113	0.012	0.008	0.024
CXCL9						0.019	0.025			0.022
UBD						0.016	0.026			0.021
C15orf48	0.036	0.011	0.014	0.041	0.03	0.038	0.033	-0.021	-0.017	0.018
GABRP						0.017	0.018			0.018
APOBEC3A	0.021	0.001	-0.001	0.018	0.015	0.018	0.012	0.032	0.025	0.016
CLCA2		0.022	0.006							0.014
ACKR1						0.001	0.026			0.013
AQP1	-0.108	0.01	0.005	0.019	0.085	0.018	0.083	-0.0	-0.004	0.012
PCOLCE		0.014	0.01							0.012
HMGCS2						0.002	0.02			0.011
CCL18						0.001	0.012			0.007
VWF	-0.074	-0.019	-0.037	0.038	0.046	0.034	0.044	0.005	0.0	0.004
CD36						0.002	-0.003			-0.001
C11orf96						-0.002	-0.002			-0.002
CST1						-0.004	-0.004			-0.004
SCD	0.024	0.028	0.041	0.199	-0.059	0.171	-0.057	-0.163	-0.236	-0.006
CCL8	-0.007	0.013	0.01	-0.021	-0.021	-0.022	-0.019	0.001	0.005	-0.007
CCL20		-0.007	-0.007							-0.007
SFRP1	-0.153	-0.023	-0.003	0.057	0.001	0.055	-0.002	-0.027	-0.03	-0.014
EGR1						0.066	-0.099			-0.017
MZB1	0.013	-0.124	-0.104	0.027	0.035	0.03	0.03	-0.031	-0.032	-0.017
NNMT						0.106	-0.166			-0.03
