# Supplementary material for: sCellST predicts single-cell gene expression from H& E images
Source: Nat Commun. 2026 Jan 9;17:1194. doi: 10.1038/s41467-025-67965-1 (PMC12858858; doi:10.1038/s41467-025-67965-1)
Supplement: Supplementary file 6 — Source data [file 41467_2025_67965_MOESM6_ESM.zip]

Archive with 32 entries (22 files):
- Source Data/
- Source Data/fig2/
- Source Data/fig2/comparison_input_type_test_cell_pcc.csv
- Source Data/fig2/comparison_learning_framework_test_cell_pcc.csv
- Source Data/fig2/comparison_scenario_test_regression_pcc.csv
- Source Data/fig2/comparison_scenario_test_regression_pcc_genes.csv
- Source Data/fig3/
- Source Data/fig3/ms_Kidney_pcc.csv
- Source Data/fig3/ms_Prostate_pcc.csv
- Source Data/fig3/ss_Kidney_pcc.csv
- Source Data/fig3/ss_Prostate_pcc.csv
- Source Data/fig4/
- Source Data/fig4/gene_distribution_boxplot_TENX39.csv
- Source Data/fig4/gene_distribution_boxplot_TENX65.csv
- Source Data/fig6/
- Source Data/fig6/pcc_distribution.csv
- Source Data/fig7/
- Source Data/fig7/gene_score.csv
- Source Data/supfig1/
- Source Data/supfig1/comparison_rank_metrics.csv
- Source Data/supfig1/gene_pcc_top_hvg.csv
- Source Data/supfig1/pcc_hvg.csv
- Source Data/supfig2/
- Source Data/supfig2/pcc_barplot_emb.csv
- Source Data/supfig8/
- Source Data/supfig8/comparison_losses_test_cell_pcc.csv
- Source Data/supfig8/comparison_losses_test_cell_scc.csv
- Source Data/supfig9/
- Source Data/supfig9/mae_barplot.csv
- Source Data/supfig9/pcc_barplot.csv
- Source Data/supfig9/rmse_barplot.csv
- Source Data/supfig9/scc_barplot.csv
