# Supplementary material for: sCellST predicts single-cell gene expression from H& E images
Source: Nat Commun. 2026 Jan 9;17:1194. doi: 10.1038/s41467-025-67965-1 (PMC12858858; doi:10.1038/s41467-025-67965-1)
Supplement: Supplementary file 6 — Source data [file 41467_2025_67965_MOESM6_ESM.zip › Source Data/fig2/comparison_input_type_test_cell_pcc.csv]

	genes	pcc	embedding tag
0	HVG	0.6094711911617345	SSL embedding
1	HVG	0.0853961966223271	SSL embedding
2	HVG	0.0101845985639058	SSL embedding
3	HVG	0.055239688566521	SSL embedding
4	HVG	0.1770253989449539	SSL embedding
5	HVG	0.1691196672870594	SSL embedding
6	HVG	0.1005909405960299	SSL embedding
7	HVG	0.0272168699128128	SSL embedding
8	HVG	0.42091283608814	SSL embedding
9	HVG	0.3656185802248024	SSL embedding
10	HVG	0.4928318105808553	SSL embedding
11	HVG	0.1078870737143917	SSL embedding
12	HVG	-0.0084058301309724	SSL embedding
13	HVG	0.5286959265131448	SSL embedding
14	HVG	0.2769174269553266	SSL embedding
15	HVG	0.4659568307545055	SSL embedding
16	HVG	0.2005862403154878	SSL embedding
17	HVG	0.2424263994591107	SSL embedding
18	HVG	0.3590294067811044	SSL embedding
19	HVG	0.0281502144476171	SSL embedding
20	HVG	0.0182068924936075	SSL embedding
21	HVG	0.0247857947717356	SSL embedding
22	HVG	0.2025654412647156	SSL embedding
23	HVG	0.0927635736002694	SSL embedding
24	HVG	0.5657800829304738	SSL embedding
25	HVG	0.1261032430458799	SSL embedding
26	HVG	0.0783581918333209	SSL embedding
27	HVG	0.0935442685261921	SSL embedding
28	HVG	0.1573082195859259	SSL embedding
29	HVG	-0.0044088894361012	SSL embedding
30	HVG	0.1022842132660112	SSL embedding
31	HVG	0.043024901876687	SSL embedding
32	HVG	0.0597811833056931	SSL embedding
33	HVG	0.0524485379019288	SSL embedding
34	HVG	0.3795728880835063	SSL embedding
35	HVG	0.1499786379834072	SSL embedding
36	HVG	0.0633315669450403	SSL embedding
37	HVG	-0.00050963752756	SSL embedding
38	HVG	0.4738243547203938	SSL embedding
39	HVG	0.3399673957870023	SSL embedding
40	HVG	0.5597175399410665	SSL embedding
41	HVG	0.5317918125280149	SSL embedding
42	HVG	0.1168377718085124	SSL embedding
43	HVG	0.4624826019816379	SSL embedding
44	HVG	0.5642653838622609	SSL embedding
45	HVG	0.5824412448591296	SSL embedding
46	HVG	0.0678529472537295	SSL embedding
47	HVG	-0.0071622436008629	SSL embedding
48	HVG	0.3542388458990944	SSL embedding
49	HVG	0.1192573968187544	SSL embedding
50	HVG	0.0173295313834305	SSL embedding
51	HVG	0.0046643926473653	SSL embedding
52	HVG	0.047502051869561	SSL embedding
53	HVG	0.0	SSL embedding
54	HVG	0.8156350035873556	SSL embedding
55	HVG	0.3332416887968227	SSL embedding
56	HVG	-0.0030780745344933	SSL embedding
57	HVG	0.1180625395514624	SSL embedding
58	HVG	0.3458401350320756	SSL embedding
59	HVG	0.0663373033124934	SSL embedding
60	HVG	0.3184384133204503	SSL embedding
61	HVG	-0.0016897061962357	SSL embedding
62	HVG	0.076098738133908	SSL embedding
63	HVG	0.0669108519749555	SSL embedding
64	HVG	-0.0256782643369533	SSL embedding
65	HVG	0.4981417485078514	SSL embedding
66	HVG	0.750498754784497	SSL embedding
67	HVG	0.6283712965552795	SSL embedding
68	HVG	0.5837381805334991	SSL embedding
69	HVG	0.686741070438184	SSL embedding
70	HVG	0.0766076336920479	SSL embedding
71	HVG	0.3833021786252102	SSL embedding
72	HVG	0.1272238533840495	SSL embedding
73	HVG	0.0154344568769735	SSL embedding
74	HVG	0.1758028179084725	SSL embedding
75	HVG	0.39280983209138	SSL embedding
76	HVG	0.7026404973953659	SSL embedding
77	HVG	0.3501347260237265	SSL embedding
78	HVG	0.0316412059309455	SSL embedding
79	HVG	-0.0045395762239419	SSL embedding
80	HVG	0.1041092883505023	SSL embedding
81	HVG	0.2242644349994587	SSL embedding
82	HVG	0.1803903823845055	SSL embedding
83	HVG	0.4487654740187436	SSL embedding
84	HVG	0.0923699997492977	SSL embedding
85	HVG	0.612890746866491	SSL embedding
86	HVG	0.3416686025963786	SSL embedding
87	HVG	0.1171678952230506	SSL embedding
88	HVG	0.4149749816914543	SSL embedding
89	HVG	0.1837911390354578	SSL embedding
90	HVG	0.0	SSL embedding
91	HVG	0.181574738512504	SSL embedding
92	HVG	0.5668832346831274	SSL embedding
93	HVG	0.2717851244168254	SSL embedding
94	HVG	0.2974559437544705	SSL embedding
95	HVG	0.2292720323996255	SSL embedding
96	HVG	0.0	SSL embedding
97	HVG	-0.0096489495300087	SSL embedding
98	HVG	0.1541002491317282	SSL embedding
99	HVG	-0.0015032442659501	SSL embedding
100	HVG	0.0293313151010709	SSL embedding
101	HVG	0.1374090594326087	SSL embedding
102	HVG	0.1268696416018954	SSL embedding
103	HVG	0.4373839755002923	SSL embedding
104	HVG	0.1951420152675151	SSL embedding
105	HVG	-0.0017350027035794	SSL embedding
106	HVG	0.1306386809797901	SSL embedding
107	HVG	0.145925755059074	SSL embedding
108	HVG	0.4851557448348524	SSL embedding
109	HVG	0.4349994235038252	SSL embedding
110	HVG	0.4678148068996524	SSL embedding
111	HVG	0.3208664575918222	SSL embedding
112	HVG	0.1229750509232194	SSL embedding
113	HVG	0.3314473269341729	SSL embedding
114	HVG	0.4707195162293898	SSL embedding
115	HVG	0.4005345132105018	SSL embedding
116	HVG	0.2285168168325182	SSL embedding
117	HVG	0.030137285109561	SSL embedding
118	HVG	0.0645014176701059	SSL embedding
119	HVG	0.0675771298688444	SSL embedding
120	HVG	0.3862788984286887	SSL embedding
121	HVG	0.2580907052979435	SSL embedding
122	HVG	0.4425486527963342	SSL embedding
123	HVG	0.7647001397889603	SSL embedding
124	HVG	0.749583047815603	SSL embedding
125	HVG	0.0874016552686194	SSL embedding
126	HVG	0.0117537790058115	SSL embedding
127	HVG	0.1804599905305258	SSL embedding
128	HVG	0.1166999438319618	SSL embedding
129	HVG	0.0253127920431033	SSL embedding
130	HVG	0.7004482517119008	SSL embedding
131	HVG	0.3344705720102174	SSL embedding
132	HVG	0.0412159825410597	SSL embedding
133	HVG	0.4946240044399341	SSL embedding
134	HVG	0.6157978949564159	SSL embedding
135	HVG	0.7809051618095084	SSL embedding
136	HVG	0.4494854681077975	SSL embedding
137	HVG	0.4715325625920541	SSL embedding
138	HVG	0.0566702624906234	SSL embedding
139	HVG	-0.0093716503641295	SSL embedding
140	HVG	0.3807478017019711	SSL embedding
141	HVG	0.1116596928598404	SSL embedding
142	HVG	0.4718436206648333	SSL embedding
143	HVG	0.0723155544855035	SSL embedding
144	HVG	0.5120976020770684	SSL embedding
145	HVG	0.0625405458246664	SSL embedding
146	HVG	0.0	SSL embedding
147	HVG	0.0	SSL embedding
148	HVG	0.1811473611097604	SSL embedding
149	HVG	0.0428295736762553	SSL embedding
150	HVG	0.0168721174907908	SSL embedding
151	HVG	0.1441544946899165	SSL embedding
152	HVG	0.0762654022116355	SSL embedding
153	HVG	0.2284517414000505	SSL embedding
154	HVG	0.1705259065780751	SSL embedding
155	HVG	0.1331851497601996	SSL embedding
156	HVG	0.1438554513639711	SSL embedding
157	HVG	0.1851164170816163	SSL embedding
158	HVG	0.625737507824812	SSL embedding
159	HVG	0.0071506599492882	SSL embedding
160	HVG	0.2566472589701318	SSL embedding
161	HVG	0.4592264353832416	SSL embedding
162	HVG	-0.0005243033932684	SSL embedding
163	HVG	0.6202229336424212	SSL embedding
164	HVG	0.0266218757310915	SSL embedding
165	HVG	0.1409346467641948	SSL embedding
166	HVG	0.4603213407488692	SSL embedding
167	HVG	0.1185452767207628	SSL embedding
168	HVG	0.0	SSL embedding
169	HVG	0.2713254027843019	SSL embedding
170	HVG	0.4801645563470226	SSL embedding
171	HVG	0.3909138271470305	SSL embedding
172	HVG	0.8693190621607843	SSL embedding
173	HVG	0.7665809041864293	SSL embedding
174	HVG	-0.0044455756381357	SSL embedding
175	HVG	0.1692825930722079	SSL embedding
176	HVG	0.3685072078941085	SSL embedding
177	HVG	0.0144487918468668	SSL embedding
178	HVG	0.80777816991219	SSL embedding
179	HVG	0.4794822239984073	SSL embedding
180	HVG	0.4581472228987513	SSL embedding
181	HVG	0.0410877187373065	SSL embedding
182	HVG	0.4128399858315141	SSL embedding
183	HVG	0.7001759968438619	SSL embedding
184	HVG	0.0456325662426233	SSL embedding
185	HVG	0.7935758536270558	SSL embedding
186	HVG	0.1617921840703085	SSL embedding
187	HVG	0.4348493762298725	SSL embedding
188	HVG	-0.0004998938432458	SSL embedding
189	HVG	0.046241294770093	SSL embedding
190	HVG	0.090431819946375	SSL embedding
191	HVG	0.3355082366858786	SSL embedding
192	HVG	0.0015122080971734	SSL embedding
193	HVG	0.0418020808756042	SSL embedding
194	HVG	0.3984320285565919	SSL embedding
195	HVG	0.4855274201590873	SSL embedding
196	HVG	-0.0108890593495046	SSL embedding
197	HVG	0.2580641720842331	SSL embedding
198	HVG	0.1905638087145688	SSL embedding
199	HVG	0.3302566118336806	SSL embedding
200	HVG	0.0966770395506853	SSL embedding
201	HVG	0.115789562362581	SSL embedding
202	HVG	0.0189434689474782	SSL embedding
203	HVG	0.2810100255195374	SSL embedding
204	HVG	0.1822507198065077	SSL embedding
205	HVG	0.1252927305879818	SSL embedding
206	HVG	0.0426044069344933	SSL embedding
207	HVG	0.0796460463764342	SSL embedding
208	HVG	0.0051756047877074	SSL embedding
209	HVG	-0.002306497126242	SSL embedding
210	HVG	0.0464299230839526	SSL embedding
211	HVG	0.715559623080699	SSL embedding
212	HVG	0.9513352723952924	SSL embedding
213	HVG	0.0	SSL embedding
214	HVG	0.3463484873909586	SSL embedding
215	HVG	0.414822811034603	SSL embedding
216	HVG	0.6310805293090498	SSL embedding
217	HVG	0.4266535535036397	SSL embedding
218	HVG	0.6030478269927628	SSL embedding
219	HVG	0.0837281282591951	SSL embedding
220	HVG	0.0	SSL embedding
221	HVG	0.3116968566787772	SSL embedding
222	HVG	0.478646584039732	SSL embedding
223	HVG	0.1097370633883587	SSL embedding
224	HVG	0.0433920100371253	SSL embedding
225	HVG	0.0740552038668371	SSL embedding
226	HVG	0.0144505367702993	SSL embedding
227	HVG	0.0177614443826452	SSL embedding
228	HVG	0.2151990855709607	SSL embedding
229	HVG	0.2520145011842395	SSL embedding
230	HVG	0.4296532583346626	SSL embedding
231	HVG	0.0421777079196412	SSL embedding
232	HVG	0.7062052579590774	SSL embedding
233	HVG	0.0452751989198291	SSL embedding
234	HVG	0.6344975772493485	SSL embedding
235	HVG	0.4807917623008739	SSL embedding
236	HVG	0.3199477135968492	SSL embedding
237	HVG	0.0830758764236671	SSL embedding
238	HVG	0.3233189133849558	SSL embedding
239	HVG	0.2602600620875454	SSL embedding
240	HVG	0.2289932839666705	SSL embedding
241	HVG	0.241248027848173	SSL embedding
242	HVG	0.0924467694379388	SSL embedding
243	HVG	0.3777896718381532	SSL embedding
244	HVG	0.2974255478999035	SSL embedding
245	HVG	0.3097815444841614	SSL embedding
246	HVG	0.0248510847897848	SSL embedding
247	HVG	0.001627310110494	SSL embedding
248	HVG	0.3644320226268055	SSL embedding
249	HVG	0.2597260206796984	SSL embedding
250	HVG	0.0021226654523405	SSL embedding
251	HVG	0.1890568264114667	SSL embedding
252	HVG	0.0043995763362064	SSL embedding
253	HVG	0.0191198391714377	SSL embedding
254	HVG	0.3866714622624895	SSL embedding
255	HVG	0.3978243123099462	SSL embedding
256	HVG	0.0010930641438138	SSL embedding
257	HVG	0.4008002466543351	SSL embedding
258	HVG	0.4297762986420295	SSL embedding
259	HVG	0.124527614477069	SSL embedding
260	HVG	0.3691372649170009	SSL embedding
261	HVG	-0.0017007382505981	SSL embedding
262	HVG	0.2600491810537017	SSL embedding
263	HVG	0.6599427152851591	SSL embedding
264	HVG	0.0106927188171954	SSL embedding
265	HVG	0.0001994710191141	SSL embedding
266	HVG	-0.0034717342919221	SSL embedding
267	HVG	-0.0032963990958376	SSL embedding
268	HVG	0.0892990633148254	SSL embedding
269	HVG	0.0588937737742872	SSL embedding
270	HVG	0.1754644464435878	SSL embedding
271	HVG	0.0394086446201946	SSL embedding
272	HVG	0.0742968434344958	SSL embedding
273	HVG	0.2410256505009571	SSL embedding
274	HVG	0.0973014970081231	SSL embedding
275	HVG	0.6859323473725226	SSL embedding
276	HVG	0.169064793404264	SSL embedding
277	HVG	0.3028345986831237	SSL embedding
278	HVG	0.1714565465227104	SSL embedding
279	HVG	0.1391089741626228	SSL embedding
280	HVG	0.0177975680475565	SSL embedding
281	HVG	0.0931736697080563	SSL embedding
282	HVG	0.303010670495708	SSL embedding
283	HVG	0.2773047445029749	SSL embedding
284	HVG	0.5285879447526256	SSL embedding
285	HVG	0.2594445252078663	SSL embedding
286	HVG	0.775152319463416	SSL embedding
287	HVG	-0.0035436382866551	SSL embedding
288	HVG	0.1910746841688553	SSL embedding
289	HVG	0.0525649833485423	SSL embedding
290	HVG	0.0685200743214771	SSL embedding
291	HVG	0.0624026687471248	SSL embedding
292	HVG	0.100460370232696	SSL embedding
293	HVG	0.7922214360227254	SSL embedding
294	HVG	0.2121937008773471	SSL embedding
295	HVG	0.0	SSL embedding
296	HVG	0.0	SSL embedding
297	HVG	0.5079541353356437	SSL embedding
298	HVG	0.1668776077041585	SSL embedding
299	HVG	0.0757867010036195	SSL embedding
300	HVG	0.3899739121515693	SSL embedding
301	HVG	0.0659931464431468	SSL embedding
302	HVG	0.1002378089074294	SSL embedding
303	HVG	0.0	SSL embedding
304	HVG	-0.0090931827556135	SSL embedding
305	HVG	0.0768985983577126	SSL embedding
306	HVG	0.0170494356998416	SSL embedding
307	HVG	0.0234649466559802	SSL embedding
308	HVG	0.3065758701901097	SSL embedding
309	HVG	0.0280284517998554	SSL embedding
310	HVG	0.1451917293123623	SSL embedding
311	HVG	0.0360596259868432	SSL embedding
312	HVG	0.0786326018987222	SSL embedding
313	HVG	0.136918049705133	SSL embedding
314	HVG	0.4080780697910047	SSL embedding
315	HVG	0.1762008004693281	SSL embedding
316	HVG	0.0214132837759293	SSL embedding
317	HVG	0.2832228494762336	SSL embedding
318	HVG	0.4435317473591069	SSL embedding
319	HVG	0.0348236469157586	SSL embedding
320	HVG	0.0416768993020214	SSL embedding
321	HVG	0.0043875465656558	SSL embedding
322	HVG	0.0261951095638478	SSL embedding
323	HVG	0.3335562962449282	SSL embedding
324	HVG	0.2641313817679874	SSL embedding
325	HVG	-0.0021767889043295	SSL embedding
326	HVG	0.3723103978091775	SSL embedding
327	HVG	0.3985766353999675	SSL embedding
328	HVG	0.3564533692440893	SSL embedding
329	HVG	0.5277690405130069	SSL embedding
330	HVG	0.2864102075476962	SSL embedding
331	HVG	0.5539066248412317	SSL embedding
332	HVG	0.4827879331220543	SSL embedding
333	HVG	-0.0099457488859681	SSL embedding
334	HVG	0.4111214172319698	SSL embedding
335	HVG	-0.0014100294437703	SSL embedding
336	HVG	0.0701733625219204	SSL embedding
337	HVG	0.0719032721028479	SSL embedding
338	HVG	0.080589434027704	SSL embedding
339	HVG	0.0799119248400455	SSL embedding
340	HVG	0.1420819738185621	SSL embedding
341	HVG	0.0631343410714466	SSL embedding
342	HVG	0.1273098412182262	SSL embedding
343	HVG	0.1098284155242826	SSL embedding
344	HVG	0.5226060262188348	SSL embedding
345	HVG	0.7781517311513431	SSL embedding
346	HVG	0.4528571940678394	SSL embedding
347	HVG	0.1811313147486585	SSL embedding
348	HVG	0.2958963866085857	SSL embedding
349	HVG	0.3272374385112058	SSL embedding
350	HVG	0.2368534293125785	SSL embedding
351	HVG	0.5380029995255535	SSL embedding
352	HVG	-0.0053588573713093	SSL embedding
353	HVG	0.2178509629531531	SSL embedding
354	HVG	0.1670490488746726	SSL embedding
355	HVG	0.1879270612376649	SSL embedding
356	HVG	0.0141832510018714	SSL embedding
357	HVG	0.2578385197347067	SSL embedding
358	HVG	0.8807063047325026	SSL embedding
359	HVG	0.1377200527624478	SSL embedding
360	HVG	0.2866455376702186	SSL embedding
361	HVG	0.0761129204543864	SSL embedding
362	HVG	0.0370793319454327	SSL embedding
363	HVG	0.1783511605786306	SSL embedding
364	HVG	0.1834787235455586	SSL embedding
365	HVG	0.1300855139877075	SSL embedding
366	HVG	0.3733116935879387	SSL embedding
367	HVG	0.6684652125760526	SSL embedding
368	HVG	0.0514131607435498	SSL embedding
369	HVG	0.6116757357018046	SSL embedding
370	HVG	0.2927781200694953	SSL embedding
371	HVG	0.3678643296273556	SSL embedding
372	HVG	0.0331128893282819	SSL embedding
373	HVG	-0.001911230446879	SSL embedding
374	HVG	0.0386618603458488	SSL embedding
375	HVG	0.3126965192846652	SSL embedding
376	HVG	0.6869564428820487	SSL embedding
377	HVG	0.7733490332656353	SSL embedding
378	HVG	0.465529788293657	SSL embedding
379	HVG	0.4894253426546011	SSL embedding
380	HVG	0.2967209774038019	SSL embedding
381	HVG	0.2036379036906388	SSL embedding
382	HVG	0.0339148328308558	SSL embedding
383	HVG	0.3651831037498945	SSL embedding
384	HVG	0.0150495604524248	SSL embedding
385	HVG	0.1338375097565894	SSL embedding
386	HVG	0.3251398643059335	SSL embedding
387	HVG	-0.0006222145543706	SSL embedding
388	HVG	0.013685178800123	SSL embedding
389	HVG	-0.0074295704929085	SSL embedding
390	HVG	0.1041255343030358	SSL embedding
391	HVG	0.5017070336375207	SSL embedding
392	HVG	0.8230396151463284	SSL embedding
393	HVG	0.3937130402048038	SSL embedding
394	HVG	0.1654878138327451	SSL embedding
395	HVG	-0.005009132219135	SSL embedding
396	HVG	0.1811954546805069	SSL embedding
397	HVG	0.2483875912220643	SSL embedding
398	HVG	0.55694312503593	SSL embedding
399	HVG	0.5396876569292994	SSL embedding
400	HVG	0.5702339688683988	SSL embedding
401	HVG	0.4454476417765387	SSL embedding
402	HVG	0.526722065979695	SSL embedding
403	HVG	0.1631807349066883	SSL embedding
404	HVG	0.42666720466462	SSL embedding
405	HVG	0.3386602542749812	SSL embedding
406	HVG	0.3088232418053827	SSL embedding
407	HVG	0.0706963718235904	SSL embedding
408	HVG	0.0392586577831609	SSL embedding
409	HVG	0.5571082071267999	SSL embedding
410	HVG	0.0606809002931768	SSL embedding
411	HVG	0.3713828321005132	SSL embedding
412	HVG	0.3136297166596578	SSL embedding
413	HVG	0.1781275823084119	SSL embedding
414	HVG	0.8593645120786002	SSL embedding
415	HVG	0.8811389640287608	SSL embedding
416	HVG	0.0138196713910631	SSL embedding
417	HVG	0.0630410136295728	SSL embedding
418	HVG	0.0	SSL embedding
419	HVG	0.2227697807998394	SSL embedding
420	HVG	0.2442703466166543	SSL embedding
421	HVG	0.371826738330293	SSL embedding
422	HVG	0.3125738227247949	SSL embedding
423	HVG	0.0940534378548626	SSL embedding
424	HVG	0.1824190354042084	SSL embedding
425	HVG	0.2237878127924841	SSL embedding
426	HVG	0.5536214451431611	SSL embedding
427	HVG	0.1295935074147283	SSL embedding
428	HVG	0.4386795942199854	SSL embedding
429	HVG	0.4828030046990684	SSL embedding
430	HVG	0.2143701145389485	SSL embedding
431	HVG	0.2322732344159229	SSL embedding
432	HVG	0.1895985103796674	SSL embedding
433	HVG	0.0089375132627018	SSL embedding
434	HVG	0.3257857371026374	SSL embedding
435	HVG	0.0635360029177621	SSL embedding
436	HVG	-0.0004009413416916	SSL embedding
437	HVG	0.0	SSL embedding
438	HVG	0.2774494257971902	SSL embedding
439	HVG	0.337777244390921	SSL embedding
440	HVG	0.0274893704894786	SSL embedding
441	HVG	-0.0017519674318689	SSL embedding
442	HVG	0.6492284988129293	SSL embedding
443	HVG	0.2579898292451832	SSL embedding
444	HVG	0.4221150497009621	SSL embedding
445	HVG	0.1003483217793118	SSL embedding
446	HVG	0.2275673101858836	SSL embedding
447	HVG	0.0031673717371307	SSL embedding
448	HVG	0.0354730923692782	SSL embedding
449	HVG	0.1592265414260988	SSL embedding
450	HVG	0.3390445634137083	SSL embedding
451	HVG	0.2093489162138812	SSL embedding
452	HVG	0.4697475458198656	SSL embedding
453	HVG	0.1269258581781533	SSL embedding
454	HVG	0.0	SSL embedding
455	HVG	0.2855115365892688	SSL embedding
456	HVG	0.281257731352065	SSL embedding
457	HVG	0.2480618107427673	SSL embedding
458	HVG	0.2081088314908581	SSL embedding
459	HVG	0.0553607150657272	SSL embedding
460	HVG	0.6131980803260164	SSL embedding
461	HVG	0.0598595657083467	SSL embedding
462	HVG	0.0541494302460238	SSL embedding
463	HVG	-0.0082363577797284	SSL embedding
464	HVG	0.0469342186765928	SSL embedding
465	HVG	-0.0009688600656011	SSL embedding
466	HVG	-0.0014873462517766	SSL embedding
467	HVG	0.0	SSL embedding
468	HVG	0.0	SSL embedding
469	HVG	0.0451220927598304	SSL embedding
470	HVG	0.064776360959068	SSL embedding
471	HVG	0.0457653119693519	SSL embedding
472	HVG	-0.0009786285670748	SSL embedding
473	HVG	0.0	SSL embedding
474	HVG	0.0308760972961887	SSL embedding
475	HVG	-0.0014965065268028	SSL embedding
476	HVG	0.0565176031333661	SSL embedding
477	HVG	-0.0001493115666769	SSL embedding
478	HVG	0.0271408453830915	SSL embedding
479	HVG	0.0717507249904659	SSL embedding
480	HVG	0.0914382346170326	SSL embedding
481	HVG	0.0232990441240334	SSL embedding
482	HVG	-0.0053898986703396	SSL embedding
483	HVG	0.0565654928923868	SSL embedding
484	HVG	-0.0055828616066351	SSL embedding
485	HVG	0.0713509122455552	SSL embedding
486	HVG	0.0008587560723415	SSL embedding
487	HVG	0.0633007393446838	SSL embedding
488	HVG	0.0913710498221015	SSL embedding
489	HVG	0.0	SSL embedding
490	HVG	0.0	SSL embedding
491	HVG	0.051299396417923	SSL embedding
492	HVG	0.0	SSL embedding
493	HVG	0.0558652681491166	SSL embedding
494	HVG	0.067999402091009	SSL embedding
495	HVG	0.0201380479538637	SSL embedding
496	HVG	-0.0011080554993177	SSL embedding
497	HVG	-0.0024624379568114	SSL embedding
498	HVG	0.0	SSL embedding
499	HVG	0.0	SSL embedding
500	HVG	-0.0024120773728698	SSL embedding
501	HVG	0.0	SSL embedding
502	HVG	-0.0054466233998239	SSL embedding
503	HVG	0.5728057330796008	SSL embedding
504	HVG	0.0	SSL embedding
505	HVG	0.0	SSL embedding
506	HVG	-0.0043698091921718	SSL embedding
507	HVG	-0.0062055966441768	SSL embedding
508	HVG	0.0	SSL embedding
509	HVG	0.0504898456356348	SSL embedding
510	HVG	0.057873303168704	SSL embedding
511	HVG	-0.0019377223531117	SSL embedding
512	HVG	0.0592991465721295	SSL embedding
513	HVG	0.021366189524871	SSL embedding
514	HVG	-0.0007117234316749	SSL embedding
515	HVG	0.0	SSL embedding
516	HVG	-0.004266170771026	SSL embedding
517	HVG	0.0199209070391554	SSL embedding
518	HVG	-0.0042292843428704	SSL embedding
519	HVG	0.0705613511828768	SSL embedding
520	HVG	0.0477507638462836	SSL embedding
521	HVG	0.0	SSL embedding
522	HVG	-0.0033565445470092	SSL embedding
523	HVG	0.0	SSL embedding
524	HVG	0.04278128282884	SSL embedding
525	HVG	0.007528592796977	SSL embedding
526	HVG	0.1009328114504981	SSL embedding
527	HVG	0.0	SSL embedding
528	HVG	0.0	SSL embedding
529	HVG	0.0689092800814009	SSL embedding
530	HVG	0.0713215268627835	SSL embedding
531	HVG	0.3346240038605639	SSL embedding
532	HVG	0.2675199578647643	SSL embedding
533	HVG	-0.0218370515860198	SSL embedding
534	HVG	0.1008880991485966	SSL embedding
535	HVG	0.1924580597789692	SSL embedding
536	HVG	-0.0025129187808327	SSL embedding
537	HVG	0.0382674821313562	SSL embedding
538	HVG	0.0	SSL embedding
539	HVG	0.0791954124103426	SSL embedding
540	HVG	0.0215745444840983	SSL embedding
541	HVG	0.0407038436063307	SSL embedding
542	HVG	-0.023574192964771	SSL embedding
543	HVG	0.1107591548107678	SSL embedding
544	HVG	0.0544271868675805	SSL embedding
545	HVG	0.0547540558826393	SSL embedding
546	HVG	0.1014613262568445	SSL embedding
547	HVG	0.0406214281543481	SSL embedding
548	HVG	0.0	SSL embedding
549	HVG	-0.0029588219376927	SSL embedding
550	HVG	0.0119255067582533	SSL embedding
551	HVG	-0.0102300878477055	SSL embedding
552	HVG	0.0559839807644422	SSL embedding
553	HVG	-0.0039873681209099	SSL embedding
554	HVG	-0.0025134336845835	SSL embedding
555	HVG	-0.0015733449185579	SSL embedding
556	HVG	-0.0010808679993223	SSL embedding
557	HVG	0.0026670972554998	SSL embedding
558	HVG	-0.00827272846365	SSL embedding
559	HVG	0.0590003470185677	SSL embedding
560	HVG	0.0	SSL embedding
561	HVG	-0.0029712862286926	SSL embedding
562	HVG	-0.0010497761781613	SSL embedding
563	HVG	-0.0015556616309994	SSL embedding
564	HVG	0.6206356066463821	SSL embedding
565	HVG	0.3889155138773534	SSL embedding
566	HVG	0.1122396938899201	SSL embedding
567	HVG	0.1120851490542449	SSL embedding
568	HVG	-0.0020405865944793	SSL embedding
569	HVG	-0.0017374457255697	SSL embedding
570	HVG	0.0	SSL embedding
571	HVG	0.0982073303906309	SSL embedding
572	HVG	0.4672182405863241	SSL embedding
573	HVG	0.079251056093092	SSL embedding
574	HVG	0.8561575829384939	SSL embedding
575	HVG	0.3928952241273113	SSL embedding
576	HVG	0.0445858292604751	SSL embedding
577	HVG	0.0056947077173527	SSL embedding
578	HVG	-0.0024420484288207	SSL embedding
579	HVG	0.0555206778442435	SSL embedding
580	HVG	0.0841332780626655	SSL embedding
581	HVG	0.2111025628546962	SSL embedding
582	HVG	-0.001522435446096	SSL embedding
583	HVG	-0.0065995198089497	SSL embedding
584	HVG	0.0	SSL embedding
585	HVG	0.4518560057486409	SSL embedding
586	HVG	0.0737561251308492	SSL embedding
587	HVG	0.1844566307296342	SSL embedding
588	HVG	0.3391836080667293	SSL embedding
589	HVG	0.0887690688444082	SSL embedding
590	HVG	0.1966704936745221	SSL embedding
591	HVG	0.2103733366736742	SSL embedding
592	HVG	0.1970731049469798	SSL embedding
593	HVG	0.6994060957425393	SSL embedding
594	HVG	0.11184979688116	SSL embedding
595	HVG	0.1075620954199909	SSL embedding
596	HVG	0.3616613513079901	SSL embedding
597	HVG	0.2548162791818049	SSL embedding
598	HVG	0.1801471597098262	SSL embedding
599	HVG	0.6336550244499172	SSL embedding
600	HVG	0.0166217890672776	SSL embedding
601	HVG	0.8105482032302149	SSL embedding
602	HVG	0.0940105095940264	SSL embedding
603	HVG	-0.0019799005208196	SSL embedding
604	HVG	0.0543434268694761	SSL embedding
605	HVG	0.0541385622480088	SSL embedding
606	HVG	0.0352864016715495	SSL embedding
607	HVG	0.8810150526027494	SSL embedding
608	HVG	0.4060440620399044	SSL embedding
609	HVG	0.4981369384348864	SSL embedding
610	HVG	-0.0022347944881462	SSL embedding
611	HVG	0.3078693491616302	SSL embedding
612	HVG	0.485973395932608	SSL embedding
613	HVG	0.5258067241888535	SSL embedding
614	HVG	0.4485832408406108	SSL embedding
615	HVG	0.3355562941090599	SSL embedding
616	HVG	0.4621107787162692	SSL embedding
617	HVG	0.1309397713479254	SSL embedding
618	HVG	0.5290393280406328	SSL embedding
619	HVG	5.937034051391871e-05	SSL embedding
620	HVG	0.2066287910023225	SSL embedding
621	HVG	0.2160464814233255	SSL embedding
622	HVG	0.1358064226699403	SSL embedding
623	HVG	0.3395710760974193	SSL embedding
624	HVG	0.8584020055604302	SSL embedding
625	HVG	0.7682369268948783	SSL embedding
626	HVG	0.4092550553914513	SSL embedding
627	HVG	0.1072004329056671	SSL embedding
628	HVG	0.4856730649732098	SSL embedding
629	HVG	0.1875178498960182	SSL embedding
630	HVG	0.8022407804056239	SSL embedding
631	HVG	0.8504513308435957	SSL embedding
632	HVG	0.2378503016002592	SSL embedding
633	HVG	0.2780184515723296	SSL embedding
634	HVG	0.1059822958268825	SSL embedding
635	HVG	0.0	SSL embedding
636	HVG	0.4086804362408991	SSL embedding
637	HVG	0.2713794877751264	SSL embedding
638	HVG	0.3092673242653825	SSL embedding
639	HVG	0.1011191717473475	SSL embedding
640	HVG	0.758684192071267	SSL embedding
641	HVG	0.0	SSL embedding
642	HVG	0.0007350017885567	SSL embedding
643	HVG	0.5729297705406218	SSL embedding
644	HVG	-0.0005560230989762	SSL embedding
645	HVG	0.4135416205416877	SSL embedding
646	HVG	-0.0036167428978312	SSL embedding
647	HVG	0.2496521129437268	SSL embedding
648	HVG	0.5902860040401094	SSL embedding
649	HVG	0.223196854648229	SSL embedding
650	HVG	0.3798604987216164	SSL embedding
651	HVG	0.605190362934685	SSL embedding
652	HVG	0.8588178434129663	SSL embedding
653	HVG	0.0191799150539807	SSL embedding
654	HVG	0.3423077079290031	SSL embedding
655	HVG	0.0446686836732679	SSL embedding
656	HVG	0.033325666060036	SSL embedding
657	HVG	0.1469475329876578	SSL embedding
658	HVG	-0.0019610222950288	SSL embedding
659	HVG	0.6152894141788368	SSL embedding
660	HVG	0.2554940639627503	SSL embedding
661	HVG	0.1090798837992919	SSL embedding
662	HVG	0.4714230117728024	SSL embedding
663	HVG	0.063049336554444	SSL embedding
664	HVG	0.216450956418233	SSL embedding
665	HVG	0.1042154862604464	SSL embedding
666	HVG	0.5831954953700667	SSL embedding
667	HVG	0.0441850963705151	SSL embedding
668	HVG	0.1592959772684557	SSL embedding
669	HVG	0.0565733346695233	SSL embedding
670	HVG	0.0908394290418276	SSL embedding
671	HVG	0.5715329517471595	SSL embedding
672	HVG	0.0803716007477678	SSL embedding
673	HVG	0.3078895414006337	SSL embedding
674	HVG	0.6799408048641747	SSL embedding
675	HVG	0.4348502500004358	SSL embedding
676	HVG	0.7376365352802594	SSL embedding
677	HVG	0.3318221112799755	SSL embedding
678	HVG	0.4153233780695053	SSL embedding
679	HVG	0.1161441823789264	SSL embedding
680	HVG	0.1840992599038451	SSL embedding
681	HVG	0.0960084192845327	SSL embedding
682	HVG	0.5002639954707719	SSL embedding
683	HVG	0.1810632957064129	SSL embedding
684	HVG	0.1378523727725992	SSL embedding
685	HVG	0.3883732688858139	SSL embedding
686	HVG	0.0657295516291661	SSL embedding
687	HVG	-0.0133202330703372	SSL embedding
688	HVG	0.0864317954919995	SSL embedding
689	HVG	0.1945370847594539	SSL embedding
690	HVG	0.0581967278144351	SSL embedding
691	HVG	0.0747768522811333	SSL embedding
692	HVG	0.3140938552014617	SSL embedding
693	HVG	-0.0014588584127346	SSL embedding
694	HVG	0.338124570277087	SSL embedding
695	HVG	-0.0010962978260492	SSL embedding
696	HVG	0.2857243003735944	SSL embedding
697	HVG	0.194710696535057	SSL embedding
698	HVG	0.4745012284649168	SSL embedding
699	HVG	0.0497479817977163	SSL embedding
700	HVG	0.8028271632850252	SSL embedding
701	HVG	0.9397532911722424	SSL embedding
702	HVG	0.6437336229582529	SSL embedding
703	HVG	0.7849875593504017	SSL embedding
704	HVG	0.0	SSL embedding
705	HVG	0.204326605035915	SSL embedding
706	HVG	0.4149168346070622	SSL embedding
707	HVG	0.2518564132915328	SSL embedding
708	HVG	0.3533549206986721	SSL embedding
709	HVG	0.2158573736289952	SSL embedding
710	HVG	0.3333308702067648	SSL embedding
711	HVG	0.1952665156834001	SSL embedding
712	HVG	0.2966404446549273	SSL embedding
713	HVG	0.0699233575317892	SSL embedding
714	HVG	0.797953564964681	SSL embedding
715	HVG	0.0157947169249951	SSL embedding
716	HVG	0.6866049235239515	SSL embedding
717	HVG	-0.0024961332997762	SSL embedding
718	HVG	0.1596346471947069	SSL embedding
719	HVG	0.2185559414219202	SSL embedding
720	HVG	0.038609813379037	SSL embedding
721	HVG	0.3549993669666221	SSL embedding
722	HVG	0.1259068343855869	SSL embedding
723	HVG	0.0623931656046418	SSL embedding
724	HVG	0.0405884159769852	SSL embedding
725	HVG	0.0	SSL embedding
726	HVG	0.6720291836708383	SSL embedding
727	HVG	0.0341630843195389	SSL embedding
728	HVG	0.4329809857348001	SSL embedding
729	HVG	0.2266577282422432	SSL embedding
730	HVG	0.1461898582524717	SSL embedding
731	HVG	0.5459415321923355	SSL embedding
732	HVG	0.4405392427235662	SSL embedding
733	HVG	0.1575324308893828	SSL embedding
734	HVG	0.2790075757168528	SSL embedding
735	HVG	0.4436733777726811	SSL embedding
736	HVG	-0.0036770921304485	SSL embedding
737	HVG	0.0	SSL embedding
738	HVG	0.2854667533250751	SSL embedding
739	HVG	-0.0015496495633976	SSL embedding
740	HVG	0.2321214477588462	SSL embedding
741	HVG	0.4967613455801852	SSL embedding
742	HVG	0.0187964956844992	SSL embedding
743	HVG	0.2907206417279342	SSL embedding
744	HVG	-0.01309412877204	SSL embedding
745	HVG	0.0127460440449728	SSL embedding
746	HVG	0.7176080097431004	SSL embedding
747	HVG	0.2898491517259376	SSL embedding
748	HVG	0.0455739902966841	SSL embedding
749	HVG	0.1154791938316849	SSL embedding
750	HVG	-0.0001505881382262	SSL embedding
751	HVG	0.1049327064527657	SSL embedding
752	HVG	-0.0029571675628643	SSL embedding
753	HVG	0.1959209062095935	SSL embedding
754	HVG	0.1093714440524205	SSL embedding
755	HVG	0.0499950986645786	SSL embedding
756	HVG	0.2309637563803304	SSL embedding
757	HVG	0.0470601606037873	SSL embedding
758	HVG	0.1191729300765737	SSL embedding
759	HVG	0.2640992241653643	SSL embedding
760	HVG	0.3490279332454826	SSL embedding
761	HVG	0.3652313770183867	SSL embedding
762	HVG	0.1353661241848547	SSL embedding
763	HVG	0.4764693547712895	SSL embedding
764	HVG	0.5234856811966722	SSL embedding
765	HVG	0.0	SSL embedding
766	HVG	0.6274951450902803	SSL embedding
767	HVG	-0.0028179981406298	SSL embedding
768	HVG	0.1991915775344068	SSL embedding
769	HVG	0.2286097747229419	SSL embedding
770	HVG	0.2725909506620658	SSL embedding
771	HVG	0.0737116184396575	SSL embedding
772	HVG	0.197896672268262	SSL embedding
773	HVG	0.4168359263383304	SSL embedding
774	HVG	0.0874226734472183	SSL embedding
775	HVG	0.120406308248568	SSL embedding
776	HVG	0.4030446046461766	SSL embedding
777	HVG	0.7068001097324899	SSL embedding
778	HVG	0.3592832015655142	SSL embedding
779	HVG	0.3939750333258829	SSL embedding
780	HVG	0.0763017190056931	SSL embedding
781	HVG	0.1092850339964034	SSL embedding
782	HVG	0.7812796275280427	SSL embedding
783	HVG	0.6078865507870217	SSL embedding
784	HVG	0.4054437562371829	SSL embedding
785	HVG	0.0319310892318649	SSL embedding
786	HVG	0.5213430801283874	SSL embedding
787	HVG	0.4368587532397401	SSL embedding
788	HVG	0.0718883720709522	SSL embedding
789	HVG	0.2730743516778018	SSL embedding
790	HVG	0.4332964912612411	SSL embedding
791	HVG	0.117823029175426	SSL embedding
792	HVG	0.0869539911605056	SSL embedding
793	HVG	-0.0036212185205537	SSL embedding
794	HVG	0.5291215119300632	SSL embedding
795	HVG	0.5162491145376189	SSL embedding
796	HVG	-0.0086829202714311	SSL embedding
797	HVG	0.1060676556655491	SSL embedding
798	HVG	0.27013759642154	SSL embedding
799	HVG	0.287266380054987	SSL embedding
800	HVG	0.4230849945759684	SSL embedding
801	HVG	0.6178658504755328	SSL embedding
802	HVG	0.0863527428700732	SSL embedding
803	HVG	0.5218208860873867	SSL embedding
804	HVG	0.1409735348514262	SSL embedding
805	HVG	0.0	SSL embedding
806	HVG	0.1499092662983013	SSL embedding
807	HVG	0.1204955305317331	SSL embedding
808	HVG	0.1633377882231453	SSL embedding
809	HVG	0.0834809246921418	SSL embedding
810	HVG	-0.0018807508840258	SSL embedding
811	HVG	0.2525777304950569	SSL embedding
812	HVG	0.3737087835350688	SSL embedding
813	HVG	0.6140879591472577	SSL embedding
814	HVG	0.6992491755463406	SSL embedding
815	HVG	0.2824700319753309	SSL embedding
816	HVG	0.2158921722484006	SSL embedding
817	HVG	0.1530025636672745	SSL embedding
818	HVG	0.0	SSL embedding
819	HVG	0.0	SSL embedding
820	HVG	0.0652308912710657	SSL embedding
821	HVG	-0.0020338741284118	SSL embedding
822	HVG	0.0	SSL embedding
823	HVG	0.3548361023194072	SSL embedding
824	HVG	0.0982634649729953	SSL embedding
825	HVG	0.0986988575621456	SSL embedding
826	HVG	-0.0110000078453373	SSL embedding
827	HVG	0.0220144270715352	SSL embedding
828	HVG	0.4695028354816294	SSL embedding
829	HVG	0.0424763683272122	SSL embedding
830	HVG	0.1269931928474968	SSL embedding
831	HVG	0.1609441410800722	SSL embedding
832	HVG	0.0320505237696104	SSL embedding
833	HVG	0.2077924800929721	SSL embedding
834	HVG	0.29083588757239	SSL embedding
835	HVG	0.1197021512711812	SSL embedding
836	HVG	0.7466466703373928	SSL embedding
837	HVG	0.1435359343706791	SSL embedding
838	HVG	0.645512963015427	SSL embedding
839	HVG	0.4965469669450046	SSL embedding
840	HVG	-0.0029765103457973	SSL embedding
841	HVG	0.0	SSL embedding
842	HVG	0.3607792749774373	SSL embedding
843	HVG	0.4755474005530406	SSL embedding
844	HVG	0.0789592407745489	SSL embedding
845	HVG	0.0425991757600409	SSL embedding
846	HVG	0.1801990104822308	SSL embedding
847	HVG	0.1480450294679696	SSL embedding
848	HVG	0.0301428942257637	SSL embedding
849	HVG	0.3233802916322161	SSL embedding
850	HVG	0.0619839504175929	SSL embedding
851	HVG	0.02255963578844	SSL embedding
852	HVG	0.0597210560494607	SSL embedding
853	HVG	0.3151625227857159	SSL embedding
854	HVG	-0.0048586064513782	SSL embedding
855	HVG	0.4455152221266103	SSL embedding
856	HVG	-0.0045074947116107	SSL embedding
857	HVG	0.4321616131484166	SSL embedding
858	HVG	0.498212463584329	SSL embedding
859	HVG	0.0696413294021094	SSL embedding
860	HVG	0.0	SSL embedding
861	HVG	0.553368154885467	SSL embedding
862	HVG	0.1456390459919344	SSL embedding
863	HVG	0.2714111027755532	SSL embedding
864	HVG	-0.002223919051763	SSL embedding
865	HVG	0.0132006218401637	SSL embedding
866	HVG	0.0310464050784774	SSL embedding
867	HVG	-0.002378932213659	SSL embedding
868	HVG	0.0	SSL embedding
869	HVG	0.1481238804841063	SSL embedding
870	HVG	0.2577489213943885	SSL embedding
871	HVG	0.3532945983457836	SSL embedding
872	HVG	0.1595237021277218	SSL embedding
873	HVG	0.058835215189477	SSL embedding
874	HVG	0.0149972636793892	SSL embedding
875	HVG	0.6072380394402837	SSL embedding
876	HVG	0.0665661906796548	SSL embedding
877	HVG	0.1289475389929713	SSL embedding
878	HVG	0.3626978007300294	SSL embedding
879	HVG	0.2243359420623809	SSL embedding
880	HVG	0.8733448886060966	SSL embedding
881	HVG	0.0006692759570704	SSL embedding
882	HVG	0.3772128958967498	SSL embedding
883	HVG	0.3346985788964538	SSL embedding
884	HVG	0.6343440618510359	SSL embedding
885	HVG	0.2473078657268654	SSL embedding
886	HVG	0.3286204302505066	SSL embedding
887	HVG	0.0392980426313256	SSL embedding
888	HVG	0.0304573540053575	SSL embedding
889	HVG	0.040751099379094	SSL embedding
890	HVG	-0.0007699680342923	SSL embedding
891	HVG	0.8514773489210583	SSL embedding
892	HVG	0.0381668458138847	SSL embedding
893	HVG	0.0620766553143819	SSL embedding
894	HVG	0.3334102681673359	SSL embedding
895	HVG	0.5084712080373652	SSL embedding
896	HVG	0.0699407433766774	SSL embedding
897	HVG	0.2164004412187909	SSL embedding
898	HVG	0.0211402189804784	SSL embedding
899	HVG	0.6697145650039213	SSL embedding
900	HVG	0.289165394359963	SSL embedding
901	HVG	0.4785735220855105	SSL embedding
902	HVG	0.0167771304214592	SSL embedding
903	HVG	0.2678375774131787	SSL embedding
904	HVG	0.1804813656353792	SSL embedding
905	HVG	0.3105784013486881	SSL embedding
906	HVG	0.7168662256343756	SSL embedding
907	HVG	-0.0033739988373193	SSL embedding
908	HVG	0.0364981977060605	SSL embedding
909	HVG	0.0011569553999944	SSL embedding
910	HVG	0.376912792074363	SSL embedding
911	HVG	0.4928872139600886	SSL embedding
912	HVG	-0.0004902473302167	SSL embedding
913	HVG	-0.0017199699076286	SSL embedding
914	HVG	0.2816896694002962	SSL embedding
915	HVG	0.6394018612623085	SSL embedding
916	HVG	0.1112870314498966	SSL embedding
917	HVG	0.2353880211753272	SSL embedding
918	HVG	0.0327669976678454	SSL embedding
919	HVG	0.5179743235591631	SSL embedding
920	HVG	0.2640506582647747	SSL embedding
921	HVG	0.2075136725264156	SSL embedding
922	HVG	0.4518961079534671	SSL embedding
923	HVG	0.580474209780041	SSL embedding
924	HVG	-0.0031120803491265	SSL embedding
925	HVG	0.0423167263478087	SSL embedding
926	HVG	0.1898117234121121	SSL embedding
927	HVG	0.2223611504064884	SSL embedding
928	HVG	0.7246868748196498	SSL embedding
929	HVG	0.24263655053756	SSL embedding
930	HVG	0.436519439355548	SSL embedding
931	HVG	0.1789504672263765	SSL embedding
932	HVG	0.0383294685598063	SSL embedding
933	HVG	0.0077558905627897	SSL embedding
934	HVG	0.4269374669624106	SSL embedding
935	HVG	0.2167798577251606	SSL embedding
936	HVG	0.4875865391597047	SSL embedding
937	HVG	0.5929769282785297	SSL embedding
938	HVG	0.1002142313918585	SSL embedding
939	HVG	0.7129364812822363	SSL embedding
940	HVG	-0.0014134848905394	SSL embedding
941	HVG	0.2141169141842596	SSL embedding
942	HVG	0.065511246186124	SSL embedding
943	HVG	0.1604380743147579	SSL embedding
944	HVG	0.0252572075626003	SSL embedding
945	HVG	0.4086250598374707	SSL embedding
946	HVG	0.3201910052321994	SSL embedding
947	HVG	0.1175484457915099	SSL embedding
948	HVG	0.1206025931153679	SSL embedding
949	HVG	0.4524191917506281	SSL embedding
950	HVG	0.1807673721969053	SSL embedding
951	HVG	0.1399740454755046	SSL embedding
952	HVG	0.3205307765732089	SSL embedding
953	HVG	0.378337868546653	SSL embedding
954	HVG	0.3276342811650039	SSL embedding
955	HVG	0.3003942107476536	SSL embedding
956	HVG	0.2264677848326983	SSL embedding
957	HVG	0.6116067382658894	SSL embedding
958	HVG	0.0496918495339149	SSL embedding
959	HVG	0.0709366546417444	SSL embedding
960	HVG	0.1946856787636625	SSL embedding
961	HVG	0.9447079062716232	SSL embedding
962	HVG	0.92617206164231	SSL embedding
963	HVG	0.0879866307018701	SSL embedding
964	HVG	0.6383648476964889	SSL embedding
965	HVG	0.1428211657668074	SSL embedding
966	HVG	0.5830950287352967	SSL embedding
967	HVG	0.2875792965884285	SSL embedding
968	HVG	0.6924027456072176	SSL embedding
969	HVG	0.3601215260039343	SSL embedding
970	HVG	0.0046824502881019	SSL embedding
971	HVG	0.3624961388546559	SSL embedding
972	HVG	0.2413359450286898	SSL embedding
973	HVG	0.0629670971926871	SSL embedding
974	HVG	0.0428778249049257	SSL embedding
975	HVG	0.0873171668528653	SSL embedding
976	HVG	0.197001983503274	SSL embedding
977	HVG	0.4282051141966151	SSL embedding
978	HVG	0.3940629183615707	SSL embedding
979	HVG	0.1545347668972936	SSL embedding
980	HVG	0.3165517117893967	SSL embedding
981	HVG	0.2827868181959984	SSL embedding
982	HVG	0.4324653914434877	SSL embedding
983	HVG	0.4003993157814692	SSL embedding
984	HVG	0.6394562174363504	SSL embedding
985	HVG	0.7120959856776804	SSL embedding
986	HVG	0.0255913873159954	SSL embedding
987	HVG	0.091186796254056	SSL embedding
988	HVG	0.0519727000351638	SSL embedding
989	HVG	0.9133902153443794	SSL embedding
990	HVG	0.204488959466482	SSL embedding
991	HVG	0.3411992171717298	SSL embedding
992	HVG	0.4450824480817646	SSL embedding
993	HVG	0.0856492815852935	SSL embedding
994	HVG	0.1667170169478566	SSL embedding
995	HVG	-0.0028485581943796	SSL embedding
996	HVG	-0.0048203263894663	SSL embedding
997	HVG	0.1691552220179041	SSL embedding
998	HVG	0.0024568804701607	SSL embedding
999	HVG	0.4153819112818604	SSL embedding
1000	HVG	0.558821217507397	SSL embedding
1001	HVG	-0.0041541231763968	SSL embedding
1002	HVG	-0.000955813960918	SSL embedding
1003	HVG	-0.0013727292396463	SSL embedding
1004	HVG	0.0663411440062233	SSL embedding
1005	HVG	0.1513175013917396	SSL embedding
1006	HVG	0.0468524582356055	SSL embedding
1007	HVG	-0.0007948985459433	SSL embedding
1008	HVG	0.3208542982138217	SSL embedding
1009	HVG	0.2499258533806279	SSL embedding
1010	HVG	0.3663389024186156	SSL embedding
1011	HVG	0.057352053591245	SSL embedding
1012	HVG	-0.0007393702285589	SSL embedding
1013	HVG	0.3781233739291467	SSL embedding
1014	HVG	0.1746571109257685	SSL embedding
1015	HVG	0.3932832146394036	SSL embedding
1016	HVG	0.0444406796904104	SSL embedding
1017	HVG	0.0919913770487461	SSL embedding
1018	HVG	0.2564280125535764	SSL embedding
1019	HVG	-0.0023379911435361	SSL embedding
1020	HVG	0.0118283979211566	SSL embedding
1021	HVG	-0.0002717020873257	SSL embedding
1022	HVG	0.1578476438252571	SSL embedding
1023	HVG	-0.0027748594471574	SSL embedding
1024	HVG	0.5158433925421919	SSL embedding
1025	HVG	-0.0015834606511209	SSL embedding
1026	HVG	0.1202460796627802	SSL embedding
1027	HVG	0.0385633699084425	SSL embedding
1028	HVG	0.0662995001310451	SSL embedding
1029	HVG	-0.0003884878174349	SSL embedding
1030	HVG	0.0612814775461432	SSL embedding
1031	HVG	-0.0006127047670672	SSL embedding
1032	HVG	-0.0008329989505959	SSL embedding
1033	HVG	0.0163255442710448	SSL embedding
1034	HVG	0.2973523556827369	SSL embedding
1035	HVG	0.0663767610344212	SSL embedding
1036	HVG	0.0285569872073923	SSL embedding
1037	HVG	-0.000182018061088	SSL embedding
1038	HVG	0.3633169822349471	SSL embedding
1039	HVG	0.1750248362624486	SSL embedding
1040	HVG	0.5191338993688657	SSL embedding
1041	HVG	0.4922767148182148	SSL embedding
1042	HVG	0.0016446318137847	SSL embedding
1043	HVG	0.3449774015346131	SSL embedding
1044	HVG	0.5258713300204488	SSL embedding
1045	HVG	0.496056552649335	SSL embedding
1046	HVG	0.0071607413815001	SSL embedding
1047	HVG	-0.0005835446610809	SSL embedding
1048	HVG	0.2637374384274907	SSL embedding
1049	HVG	0.0964827827687496	SSL embedding
1050	HVG	-0.0009611090326689	SSL embedding
1051	HVG	-0.0008661967013345	SSL embedding
1052	HVG	0.0109941666685841	SSL embedding
1053	HVG	0.0	SSL embedding
1054	HVG	0.7722745381794058	SSL embedding
1055	HVG	0.2588894468614501	SSL embedding
1056	HVG	-0.0010038916025619	SSL embedding
1057	HVG	0.0093157138676298	SSL embedding
1058	HVG	0.3052027472170107	SSL embedding
1059	HVG	0.0081473554299882	SSL embedding
1060	HVG	0.2050890119486926	SSL embedding
1061	HVG	-0.0001508291046317	SSL embedding
1062	HVG	-0.0004173377687237	SSL embedding
1063	HVG	-0.006199076130759	SSL embedding
1064	HVG	-0.0008636750594224	SSL embedding
1065	HVG	0.4379567016938689	SSL embedding
1066	HVG	0.6851896366901482	SSL embedding
1067	HVG	0.5848388129090608	SSL embedding
1068	HVG	0.5428805366221621	SSL embedding
1069	HVG	0.6333807530449388	SSL embedding
1070	HVG	-0.0042607689437055	SSL embedding
1071	HVG	0.2441595949611936	SSL embedding
1072	HVG	0.0160565833286572	SSL embedding
1073	HVG	-0.0003187311503773	SSL embedding
1074	HVG	0.0444147793042759	SSL embedding
1075	HVG	0.3163954087687115	SSL embedding
1076	HVG	0.6582422973672606	SSL embedding
1077	HVG	0.2487869593472148	SSL embedding
1078	HVG	-0.0021340843468369	SSL embedding
1079	HVG	-0.0005912760131039	SSL embedding
1080	HVG	0.0162429448484564	SSL embedding
1081	HVG	0.113035354442569	SSL embedding
1082	HVG	0.074009700758296	SSL embedding
1083	HVG	0.345935204859455	SSL embedding
1084	HVG	-0.005416412214803	SSL embedding
1085	HVG	0.5653101202994837	SSL embedding
1086	HVG	0.2776333900581564	SSL embedding
1087	HVG	0.1056624179631811	SSL embedding
1088	HVG	0.3250447689684335	SSL embedding
1089	HVG	0.0587619880275021	SSL embedding
1090	HVG	0.0	SSL embedding
1091	HVG	0.0179775940169402	SSL embedding
1092	HVG	0.5107246661111019	SSL embedding
1093	HVG	0.1976458600883365	SSL embedding
1094	HVG	0.2000068664910902	SSL embedding
1095	HVG	0.1152701668574742	SSL embedding
1096	HVG	0.0	SSL embedding
1097	HVG	-0.0009646405882239	SSL embedding
1098	HVG	0.0469945801650979	SSL embedding
1099	HVG	-0.0002643089764733	SSL embedding
1100	HVG	-0.0015020171426929	SSL embedding
1101	HVG	0.0303700758544074	SSL embedding
1102	HVG	0.0115037629983589	SSL embedding
1103	HVG	0.3074525782384909	SSL embedding
1104	HVG	0.1085393490628653	SSL embedding
1105	HVG	-0.000375689974026	SSL embedding
1106	HVG	0.0252307646086684	SSL embedding
1107	HVG	0.0907236767107109	SSL embedding
1108	HVG	0.3878081888301838	SSL embedding
1109	HVG	0.3309683521727452	SSL embedding
1110	HVG	0.411941683773013	SSL embedding
1111	HVG	0.2261475289816039	SSL embedding
1112	HVG	0.0832860939382662	SSL embedding
1113	HVG	0.1555525955644033	SSL embedding
1114	HVG	0.4179578964963676	SSL embedding
1115	HVG	0.3129629873930737	SSL embedding
1116	HVG	0.1148882907916095	SSL embedding
1117	HVG	0.0222658197261089	SSL embedding
1118	HVG	0.0040721381545549	SSL embedding
1119	HVG	0.0354806689508351	SSL embedding
1120	HVG	0.2801511385675389	SSL embedding
1121	HVG	0.0974028419962618	SSL embedding
1122	HVG	0.3908120472475618	SSL embedding
1123	HVG	0.7425504994787209	SSL embedding
1124	HVG	0.717226081218529	SSL embedding
1125	HVG	0.0065553629136374	SSL embedding
1126	HVG	-0.002068614741562	SSL embedding
1127	HVG	0.1169668569402943	SSL embedding
1128	HVG	0.042489567668825	SSL embedding
1129	HVG	-0.0018934249720867	SSL embedding
1130	HVG	0.626102048573896	SSL embedding
1131	HVG	0.2228586754160549	SSL embedding
1132	HVG	0.0119478092433595	SSL embedding
1133	HVG	0.4308898012005087	SSL embedding
1134	HVG	0.5713922037940027	SSL embedding
1135	HVG	0.7338296213215367	SSL embedding
1136	HVG	0.3756995805848848	SSL embedding
1137	HVG	0.3970765683811688	SSL embedding
1138	HVG	0.0084197556649017	SSL embedding
1139	HVG	-0.0004473108169285	SSL embedding
1140	HVG	0.2820142623720958	SSL embedding
1141	HVG	-0.0003249553123119	SSL embedding
1142	HVG	0.3385871768616515	SSL embedding
1143	HVG	0.0327506872435581	SSL embedding
1144	HVG	0.4443366269637554	SSL embedding
1145	HVG	0.0001108931335359	SSL embedding
1146	HVG	0.0	SSL embedding
1147	HVG	0.0	SSL embedding
1148	HVG	0.0723773148564035	SSL embedding
1149	HVG	0.0031312285878475	SSL embedding
1150	HVG	-0.0133024279038155	SSL embedding
1151	HVG	0.0396328490703568	SSL embedding
1152	HVG	-0.0041403039774661	SSL embedding
1153	HVG	0.1068825037898797	SSL embedding
1154	HVG	0.0885992834560065	SSL embedding
1155	HVG	0.059981153207687	SSL embedding
1156	HVG	0.0143470962790939	SSL embedding
1157	HVG	0.0340448700032602	SSL embedding
1158	HVG	0.5558530093888732	SSL embedding
1159	HVG	-0.0016422572103855	SSL embedding
1160	HVG	0.1617014001033707	SSL embedding
1161	HVG	0.3172092823256364	SSL embedding
1162	HVG	-0.0002854194941073	SSL embedding
1163	HVG	0.5449065691998838	SSL embedding
1164	HVG	-0.0021887226064336	SSL embedding
1165	HVG	0.0413700694828338	SSL embedding
1166	HVG	0.3865507781678512	SSL embedding
1167	HVG	0.0885514828771907	SSL embedding
1168	HVG	0.0	SSL embedding
1169	HVG	0.1106943719692093	SSL embedding
1170	HVG	0.3629718515002436	SSL embedding
1171	HVG	0.2710422972146236	SSL embedding
1172	HVG	0.8271199909736111	SSL embedding
1173	HVG	0.7221299993363952	SSL embedding
1174	HVG	-0.0004428330725108	SSL embedding
1175	HVG	0.0265672925024857	SSL embedding
1176	HVG	0.2410810636764782	SSL embedding
1177	HVG	0.0065936323436162	SSL embedding
1178	HVG	0.763859730335597	SSL embedding
1179	HVG	0.3845617022541729	SSL embedding
1180	HVG	0.3421384594101677	SSL embedding
1181	HVG	-0.0088505418499824	SSL embedding
1182	HVG	0.2910993459663757	SSL embedding
1183	HVG	0.6683642790452695	SSL embedding
1184	HVG	0.0162761427862013	SSL embedding
1185	HVG	0.7220494758810629	SSL embedding
1186	HVG	-0.0042761312265824	SSL embedding
1187	HVG	0.2744312539368878	SSL embedding
1188	HVG	-0.0002195224213	SSL embedding
1189	HVG	-0.0027388602869464	SSL embedding
1190	HVG	-0.0056910324512043	SSL embedding
1191	HVG	0.2385491907750959	SSL embedding
1192	HVG	-0.002701753038969	SSL embedding
1193	HVG	-0.0060241870358428	SSL embedding
1194	HVG	0.277303783852762	SSL embedding
1195	HVG	0.3851315122275311	SSL embedding
1196	HVG	-0.0029866239439184	SSL embedding
1197	HVG	0.1329683380401505	SSL embedding
1198	HVG	0.1606972023411117	SSL embedding
1199	HVG	0.2530529348497801	SSL embedding
1200	HVG	0.0411848489331854	SSL embedding
1201	HVG	0.0434940914381094	SSL embedding
1202	HVG	-0.0008256507989354	SSL embedding
1203	HVG	0.1432052063136467	SSL embedding
1204	HVG	0.0831761742862915	SSL embedding
1205	HVG	0.0266975210135247	SSL embedding
1206	HVG	-0.0010344165383802	SSL embedding
1207	HVG	0.0102080447701879	SSL embedding
1208	HVG	-0.0004879506944126	SSL embedding
1209	HVG	-0.0003907725530147	SSL embedding
1210	HVG	-0.0012289943833652	SSL embedding
1211	HVG	0.6444123108318334	SSL embedding
1212	HVG	0.92812662152549	SSL embedding
1213	HVG	0.0	SSL embedding
1214	HVG	0.2268498626551409	SSL embedding
1215	HVG	0.3512701912412028	SSL embedding
1216	HVG	0.5784650020886228	SSL embedding
1217	HVG	0.2167730642930208	SSL embedding
1218	HVG	0.5535402350759033	SSL embedding
1219	HVG	-0.0005307284397702	SSL embedding
1220	HVG	0.0	SSL embedding
1221	HVG	0.2547651787182054	SSL embedding
1222	HVG	0.3358870095086992	SSL embedding
1223	HVG	0.0117831748315211	SSL embedding
1224	HVG	-0.0011966291500664	SSL embedding
1225	HVG	0.0844659965069656	SSL embedding
1226	HVG	-0.0010883175421083	SSL embedding
1227	HVG	-0.0007890589488397	SSL embedding
1228	HVG	0.142319008703297	SSL embedding
1229	HVG	0.0931757106675568	SSL embedding
1230	HVG	0.2988199277971444	SSL embedding
1231	HVG	-0.0009496255963856	SSL embedding
1232	HVG	0.6359811206371729	SSL embedding
1233	HVG	0.0144754261953612	SSL embedding
1234	HVG	0.5781952571316515	SSL embedding
1235	HVG	0.4239102142853038	SSL embedding
1236	HVG	0.1841392404176822	SSL embedding
1237	HVG	0.0124546000518428	SSL embedding
1238	HVG	0.2199124583157935	SSL embedding
1239	HVG	0.1418220846120803	SSL embedding
1240	HVG	0.0916573427795064	SSL embedding
1241	HVG	0.139869179349718	SSL embedding
1242	HVG	-0.0021932869270191	SSL embedding
1243	HVG	0.1971208515770466	SSL embedding
1244	HVG	0.2003990357262181	SSL embedding
1245	HVG	0.1937909765144114	SSL embedding
1246	HVG	-0.0034441375777758	SSL embedding
1247	HVG	-0.0003060631370441	SSL embedding
1248	HVG	0.2539911149016703	SSL embedding
1249	HVG	0.1727928251514289	SSL embedding
1250	HVG	-0.0005634800303295	SSL embedding
1251	HVG	0.0550607525067804	SSL embedding
1252	HVG	-0.0008835797074429	SSL embedding
1253	HVG	-0.0005892788334143	SSL embedding
1254	HVG	0.2703035751055579	SSL embedding
1255	HVG	0.2716137588489803	SSL embedding
1256	HVG	-0.0002650997580144	SSL embedding
1257	HVG	0.343575902448372	SSL embedding
1258	HVG	0.3468628914771335	SSL embedding
1259	HVG	-0.0096713770441603	SSL embedding
1260	HVG	0.2226595021048224	SSL embedding
1261	HVG	-0.0001549756507285	SSL embedding
1262	HVG	0.1619831411164325	SSL embedding
1263	HVG	0.6114462997692729	SSL embedding
1264	HVG	-0.0012784376365484	SSL embedding
1265	HVG	-0.0014614352053285	SSL embedding
1266	HVG	-0.0007298889768699	SSL embedding
1267	HVG	-0.0003429316712326	SSL embedding
1268	HVG	0.0609158782523504	SSL embedding
1269	HVG	-0.0022017297284055	SSL embedding
1270	HVG	-0.0005172678787745	SSL embedding
1271	HVG	-0.0012946356279783	SSL embedding
1272	HVG	0.0203272043733804	SSL embedding
1273	HVG	0.0993138970135172	SSL embedding
1274	HVG	0.0555891749383887	SSL embedding
1275	HVG	0.6429180192818494	SSL embedding
1276	HVG	0.0805415495905839	SSL embedding
1277	HVG	0.1496675059980603	SSL embedding
1278	HVG	0.1080254279844189	SSL embedding
1279	HVG	-0.0060051388156985	SSL embedding
1280	HVG	0.0353042442775368	SSL embedding
1281	HVG	0.0443376921765734	SSL embedding
1282	HVG	0.147148078019403	SSL embedding
1283	HVG	0.1966007718884073	SSL embedding
1284	HVG	0.4679116572683264	SSL embedding
1285	HVG	0.1633913107586481	SSL embedding
1286	HVG	0.729869217739912	SSL embedding
1287	HVG	-0.0007061912537582	SSL embedding
1288	HVG	0.0750755407115302	SSL embedding
1289	HVG	0.0459165438895521	SSL embedding
1290	HVG	-0.0012795514199126	SSL embedding
1291	HVG	-0.0008377941254957	SSL embedding
1292	HVG	-0.0046351372908368	SSL embedding
1293	HVG	0.7715537312637575	SSL embedding
1294	HVG	0.128519371553618	SSL embedding
1295	HVG	0.0	SSL embedding
1296	HVG	0.0	SSL embedding
1297	HVG	0.4382114361290825	SSL embedding
1298	HVG	0.0102718883075869	SSL embedding
1299	HVG	-0.0009303487547214	SSL embedding
1300	HVG	0.3178259056651382	SSL embedding
1301	HVG	0.0164387049496164	SSL embedding
1302	HVG	-0.0124050341479708	SSL embedding
1303	HVG	0.0	SSL embedding
1304	HVG	-0.0005822072808916	SSL embedding
1305	HVG	-0.001516831166235	SSL embedding
1306	HVG	-0.0003697185311333	SSL embedding
1307	HVG	-0.0009440874973849	SSL embedding
1308	HVG	0.1883465748628094	SSL embedding
1309	HVG	0.0345656417718025	SSL embedding
1310	HVG	0.0679539475966386	SSL embedding
1311	HVG	-0.0008544917093491	SSL embedding
1312	HVG	-0.0013711173861761	SSL embedding
1313	HVG	0.056819511142029	SSL embedding
1314	HVG	0.2876164649156884	SSL embedding
1315	HVG	0.0602588836029527	SSL embedding
1316	HVG	-0.0003003049972618	SSL embedding
1317	HVG	0.2230705909061909	SSL embedding
1318	HVG	0.2778378344382146	SSL embedding
1319	HVG	0.0266830995922771	SSL embedding
1320	HVG	-0.0014835466581018	SSL embedding
1321	HVG	-0.004311603895756	SSL embedding
1322	HVG	-0.0007396433307169	SSL embedding
1323	HVG	0.2920974702378974	SSL embedding
1324	HVG	0.153875859547341	SSL embedding
1325	HVG	-0.000295954419744	SSL embedding
1326	HVG	0.2683910493032302	SSL embedding
1327	HVG	0.3423525180076909	SSL embedding
1328	HVG	0.2526721810225615	SSL embedding
1329	HVG	0.4766921206707479	SSL embedding
1330	HVG	0.1121545899726912	SSL embedding
1331	HVG	0.5109646910997943	SSL embedding
1332	HVG	0.3515347522818974	SSL embedding
1333	HVG	-0.0003473049750795	SSL embedding
1334	HVG	0.3330223181515368	SSL embedding
1335	HVG	-0.0002542030691778	SSL embedding
1336	HVG	-0.0018181024954362	SSL embedding
1337	HVG	0.0176677348912075	SSL embedding
1338	HVG	-0.0048887762140843	SSL embedding
1339	HVG	0.0125318587325782	SSL embedding
1340	HVG	0.0919558225706542	SSL embedding
1341	HVG	-0.0019544242651836	SSL embedding
1342	HVG	0.0676316628626589	SSL embedding
1343	HVG	-0.0028491665784304	SSL embedding
1344	HVG	0.471582084649495	SSL embedding
1345	HVG	0.7151120872712535	SSL embedding
1346	HVG	0.2969479741349807	SSL embedding
1347	HVG	0.1220108777318538	SSL embedding
1348	HVG	0.1468961270120168	SSL embedding
1349	HVG	0.1918147472241407	SSL embedding
1350	HVG	0.0668494002658501	SSL embedding
1351	HVG	0.4678723378532501	SSL embedding
1352	HVG	-0.0004775605333533	SSL embedding
1353	HVG	0.1380136113950185	SSL embedding
1354	HVG	0.1024277955597525	SSL embedding
1355	HVG	0.0438339123700117	SSL embedding
1356	HVG	-0.0017794542779121	SSL embedding
1357	HVG	0.1471469101874722	SSL embedding
1358	HVG	0.8558298203504309	SSL embedding
1359	HVG	0.0459836568026885	SSL embedding
1360	HVG	0.1659139917819412	SSL embedding
1361	HVG	-0.0029838201049532	SSL embedding
1362	HVG	-0.0030148441459765	SSL embedding
1363	HVG	0.0857979369731474	SSL embedding
1364	HVG	0.0959141715347948	SSL embedding
1365	HVG	0.057662828067964	SSL embedding
1366	HVG	0.2615429008745288	SSL embedding
1367	HVG	0.6197686005359488	SSL embedding
1368	HVG	-0.0008368508533882	SSL embedding
1369	HVG	0.5793741501140487	SSL embedding
1370	HVG	0.1398110269382806	SSL embedding
1371	HVG	0.2421117426317514	SSL embedding
1372	HVG	-0.0013910627803825	SSL embedding
1373	HVG	-0.0007517141477304	SSL embedding
1374	HVG	-0.0137165628482156	SSL embedding
1375	HVG	0.2588776608607014	SSL embedding
1376	HVG	0.6529417144131848	SSL embedding
1377	HVG	0.730037246862727	SSL embedding
1378	HVG	0.3854807885471172	SSL embedding
1379	HVG	0.4223531291966771	SSL embedding
1380	HVG	0.16491122401313	SSL embedding
1381	HVG	0.1705198701755275	SSL embedding
1382	HVG	0.0043809643383049	SSL embedding
1383	HVG	0.2766415358329261	SSL embedding
1384	HVG	-0.0013320982375653	SSL embedding
1385	HVG	0.109327576490792	SSL embedding
1386	HVG	0.2321168907744836	SSL embedding
1387	HVG	-0.0002872587741166	SSL embedding
1388	HVG	-0.0007499652935472	SSL embedding
1389	HVG	-0.001043330666115	SSL embedding
1390	HVG	-0.0022702895695054	SSL embedding
1391	HVG	0.4195772670540716	SSL embedding
1392	HVG	0.7965103954786703	SSL embedding
1393	HVG	0.3084789816515343	SSL embedding
1394	HVG	0.0406860326831315	SSL embedding
1395	HVG	-0.0007064569425883	SSL embedding
1396	HVG	0.0964501649692326	SSL embedding
1397	HVG	0.1328608768109184	SSL embedding
1398	HVG	0.4844684157048919	SSL embedding
1399	HVG	0.4722980464907431	SSL embedding
1400	HVG	0.4980611793830909	SSL embedding
1401	HVG	0.3632968965356564	SSL embedding
1402	HVG	0.4658983148842139	SSL embedding
1403	HVG	0.1133236841431696	SSL embedding
1404	HVG	0.3486499623608377	SSL embedding
1405	HVG	0.2640524168953431	SSL embedding
1406	HVG	0.1582924269396	SSL embedding
1407	HVG	0.0255936634058699	SSL embedding
1408	HVG	-0.0130775998842178	SSL embedding
1409	HVG	0.5181537849632007	SSL embedding
1410	HVG	-0.0022278720456068	SSL embedding
1411	HVG	0.3264712539718483	SSL embedding
1412	HVG	0.1265410930988331	SSL embedding
1413	HVG	0.0653188639321609	SSL embedding
1414	HVG	0.8358023302932203	SSL embedding
1415	HVG	0.8631015753923076	SSL embedding
1416	HVG	-0.0015907587720702	SSL embedding
1417	HVG	0.0496575048301113	SSL embedding
1418	HVG	0.0	SSL embedding
1419	HVG	0.1085931535071463	SSL embedding
1420	HVG	0.1121355971549058	SSL embedding
1421	HVG	0.227776344526859	SSL embedding
1422	HVG	0.2214408305387722	SSL embedding
1423	HVG	0.0321250812783127	SSL embedding
1424	HVG	0.0875413823136763	SSL embedding
1425	HVG	0.1678942979019893	SSL embedding
1426	HVG	0.4696276655467882	SSL embedding
1427	HVG	0.0152621807667165	SSL embedding
1428	HVG	0.348215485904539	SSL embedding
1429	HVG	0.3891475856733116	SSL embedding
1430	HVG	0.0989125919902239	SSL embedding
1431	HVG	0.1341162525595531	SSL embedding
1432	HVG	0.0911456623471955	SSL embedding
1433	HVG	-0.0002461913602915	SSL embedding
1434	HVG	0.2135618270881651	SSL embedding
1435	HVG	-0.001694227966249	SSL embedding
1436	HVG	-0.0002678618101565	SSL embedding
1437	HVG	0.0	SSL embedding
1438	HVG	0.147282742782642	SSL embedding
1439	HVG	0.1609116145802884	SSL embedding
1440	HVG	-0.0038253829658438	SSL embedding
1441	HVG	-0.0001876005966223	SSL embedding
1442	HVG	0.5783049590829512	SSL embedding
1443	HVG	0.1451608441297625	SSL embedding
1444	HVG	0.3016190191066665	SSL embedding
1445	HVG	0.0378047817300979	SSL embedding
1446	HVG	0.1348520789628439	SSL embedding
1447	HVG	-0.0009457960422878	SSL embedding
1448	HVG	-0.0021373159415563	SSL embedding
1449	HVG	0.0246581755436565	SSL embedding
1450	HVG	0.270700353563462	SSL embedding
1451	HVG	0.1494162848790812	SSL embedding
1452	HVG	0.3061561136222558	SSL embedding
1453	HVG	0.0300111333024926	SSL embedding
1454	HVG	0.0	SSL embedding
1455	HVG	0.2288720967554517	SSL embedding
1456	HVG	0.2035958456435622	SSL embedding
1457	HVG	0.20214159966787	SSL embedding
1458	HVG	0.1372795823558931	SSL embedding
1459	HVG	0.036257577685689	SSL embedding
1460	HVG	0.5558572431861752	SSL embedding
1461	HVG	-0.003328104753038	SSL embedding
1462	HVG	-0.0077012162983525	SSL embedding
1463	HVG	-0.0022223765733581	SSL embedding
1464	HVG	0.0879910044994467	SSL embedding
1465	HVG	-0.0002365565706936	SSL embedding
1466	HVG	-0.000193320576187	SSL embedding
1467	HVG	0.0	SSL embedding
1468	HVG	0.0	SSL embedding
1469	HVG	-0.0025081674455314	SSL embedding
1470	HVG	-0.0002486917911874	SSL embedding
1471	HVG	-0.0051444387574921	SSL embedding
1472	HVG	-0.0002081726565399	SSL embedding
1473	HVG	0.0	SSL embedding
1474	HVG	-0.0039747752375074	SSL embedding
1475	HVG	-0.000407468769707	SSL embedding
1476	HVG	-0.0015754220881181	SSL embedding
1477	HVG	-0.000179738609521	SSL embedding
1478	HVG	-0.0009315319593297	SSL embedding
1479	HVG	-0.0067400963763741	SSL embedding
1480	HVG	0.2626222192022958	SSL embedding
1481	HVG	-0.0005729491477912	SSL embedding
1482	HVG	-0.0004473129007361	SSL embedding
1483	HVG	-0.0032256550397615	SSL embedding
1484	HVG	-0.0003678858905082	SSL embedding
1485	HVG	-0.0006832402346873	SSL embedding
1486	HVG	-0.0003346850841718	SSL embedding
1487	HVG	-0.0004040373869472	SSL embedding
1488	HVG	-0.0043856022784929	SSL embedding
1489	HVG	0.0	SSL embedding
1490	HVG	0.0	SSL embedding
1491	HVG	-0.0022163615415902	SSL embedding
1492	HVG	0.0	SSL embedding
1493	HVG	-0.0010007953632591	SSL embedding
1494	HVG	-0.0023957859923129	SSL embedding
1495	HVG	-0.0011471155944577	SSL embedding
1496	HVG	-0.0005368832449112	SSL embedding
1497	HVG	-0.0005852039793525	SSL embedding
1498	HVG	0.0	SSL embedding
1499	HVG	0.0	SSL embedding
1500	HVG	-0.0005458781921595	SSL embedding
1501	HVG	0.0	SSL embedding
1502	HVG	-0.0010810500718401	SSL embedding
1503	HVG	0.5527872153121707	SSL embedding
1504	HVG	0.0	SSL embedding
1505	HVG	0.0	SSL embedding
1506	HVG	-0.0007552232704424	SSL embedding
1507	HVG	-0.0003395283491471	SSL embedding
1508	HVG	0.0	SSL embedding
1509	HVG	-0.0010394971895877	SSL embedding
1510	HVG	0.0163954019262355	SSL embedding
1511	HVG	-0.0003748426368293	SSL embedding
1512	HVG	-0.0002874866415514	SSL embedding
1513	HVG	-0.0012652043715726	SSL embedding
1514	HVG	-0.0003822918254389	SSL embedding
1515	HVG	0.0	SSL embedding
1516	HVG	-0.0002815729677878	SSL embedding
1517	HVG	-0.0005334507892831	SSL embedding
1518	HVG	-0.0004434157935675	SSL embedding
1519	HVG	-0.0021023642344566	SSL embedding
1520	HVG	-0.0003478013310531	SSL embedding
1521	HVG	0.0	SSL embedding
1522	HVG	-0.0001685816092226	SSL embedding
1523	HVG	0.0	SSL embedding
1524	HVG	-0.0017279670189136	SSL embedding
1525	HVG	-0.0009715131453327	SSL embedding
1526	HVG	-0.0074142196793793	SSL embedding
1527	HVG	0.0	SSL embedding
1528	HVG	0.0	SSL embedding
1529	HVG	-0.003658148059367	SSL embedding
1530	HVG	-0.0002865499370285	SSL embedding
1531	HVG	0.305215701416727	SSL embedding
1532	HVG	0.2251288446236341	SSL embedding
1533	HVG	-0.0031719467062778	SSL embedding
1534	HVG	-0.0050955923755679	SSL embedding
1535	HVG	0.0460370027382631	SSL embedding
1536	HVG	-0.0003789223624612	SSL embedding
1537	HVG	0.0144147589509788	SSL embedding
1538	HVG	0.0	SSL embedding
1539	HVG	0.1908294756268373	SSL embedding
1540	HVG	-0.00102983761467	SSL embedding
1541	HVG	-0.0013485634160268	SSL embedding
1542	HVG	-0.0023342113209192	SSL embedding
1543	HVG	-0.0034160843908956	SSL embedding
1544	HVG	0.0028111333428526	SSL embedding
1545	HVG	-0.0016355212679464	SSL embedding
1546	HVG	-0.0063979328389054	SSL embedding
1547	HVG	-0.0005640770248396	SSL embedding
1548	HVG	0.0	SSL embedding
1549	HVG	-0.000337318233649	SSL embedding
1550	HVG	0.02517324711643	SSL embedding
1551	HVG	-0.0025889887509489	SSL embedding
1552	HVG	0.0251542079468638	SSL embedding
1553	HVG	-0.0009452037928263	SSL embedding
1554	HVG	-0.0005988809764154	SSL embedding
1555	HVG	-0.000377636180819	SSL embedding
1556	HVG	-0.0005140483566795	SSL embedding
1557	HVG	-0.0014730644859765	SSL embedding
1558	HVG	-0.000649353196811	SSL embedding
1559	HVG	-0.0036823221924603	SSL embedding
1560	HVG	0.0	SSL embedding
1561	HVG	-0.0003484958541956	SSL embedding
1562	HVG	-0.0003300459864699	SSL embedding
1563	HVG	-0.0003497136389889	SSL embedding
1564	HVG	0.5561519364118545	SSL embedding
1565	HVG	0.2772039350457518	SSL embedding
1566	HVG	-0.003530512800836	SSL embedding
1567	HVG	-0.0030260953758833	SSL embedding
1568	HVG	-0.000219598628565	SSL embedding
1569	HVG	0.0	SSL embedding
1570	HVG	0.0	SSL embedding
1571	HVG	0.0500255515422658	SSL embedding
1572	HVG	0.3741552884712828	SSL embedding
1573	HVG	0.0099164965761795	SSL embedding
1574	HVG	0.839546798325792	SSL embedding
1575	HVG	0.2975845534744533	SSL embedding
1576	HVG	0.0170035125755987	SSL embedding
1577	HVG	-0.0002471823458602	SSL embedding
1578	HVG	-0.000322674894857	SSL embedding
1579	HVG	-0.0023573989772125	SSL embedding
1580	HVG	-0.0048440546973242	SSL embedding
1581	HVG	0.0692571533852609	SSL embedding
1582	HVG	-0.0004456083881141	SSL embedding
1583	HVG	-0.0019875901314638	SSL embedding
1584	HVG	0.0	SSL embedding
1585	HVG	0.3776409160176113	SSL embedding
1586	HVG	-0.0016669067573413	SSL embedding
1587	HVG	0.1292600616736974	SSL embedding
1588	HVG	0.2492777726731254	SSL embedding
1589	HVG	0.0098301712521191	SSL embedding
1590	HVG	0.1310034139820883	SSL embedding
1591	HVG	0.0175513273981877	SSL embedding
1592	HVG	0.1036908764187081	SSL embedding
1593	HVG	0.664471216535528	SSL embedding
1594	HVG	0.0610168562244699	SSL embedding
1595	HVG	0.0386016197034533	SSL embedding
1596	HVG	0.2606715815785644	SSL embedding
1597	HVG	0.1620343377796915	SSL embedding
1598	HVG	0.0119817750221162	SSL embedding
1599	HVG	0.5729384212935881	SSL embedding
1600	HVG	-0.0030327690704332	SSL embedding
1601	HVG	0.7748956557247226	SSL embedding
1602	HVG	0.0133798935495035	SSL embedding
1603	HVG	-0.0005589406264929	SSL embedding
1604	HVG	0.0110063728468676	SSL embedding
1605	HVG	-0.0131244297693822	SSL embedding
1606	HVG	0.0114055089132434	SSL embedding
1607	HVG	0.855570035318552	SSL embedding
1608	HVG	0.2989970407724514	SSL embedding
1609	HVG	0.4007500612791298	SSL embedding
1610	HVG	-0.0002811690129922	SSL embedding
1611	HVG	0.2094039661189957	SSL embedding
1612	HVG	0.4067310570787165	SSL embedding
1613	HVG	0.4677414283316204	SSL embedding
1614	HVG	0.4112926145414027	SSL embedding
1615	HVG	0.2109264603640043	SSL embedding
1616	HVG	0.3925499782075903	SSL embedding
1617	HVG	0.0652822895788982	SSL embedding
1618	HVG	0.4319500341085825	SSL embedding
1619	HVG	-0.0015742185011631	SSL embedding
1620	HVG	0.0629668504527387	SSL embedding
1621	HVG	0.1226473386922197	SSL embedding
1622	HVG	0.0330673469687747	SSL embedding
1623	HVG	0.2112514012784934	SSL embedding
1624	HVG	0.8196210011427092	SSL embedding
1625	HVG	0.7084298142464173	SSL embedding
1626	HVG	0.3145430296805496	SSL embedding
1627	HVG	-0.0008905165991013	SSL embedding
1628	HVG	0.3926422645669051	SSL embedding
1629	HVG	0.0161057270650708	SSL embedding
1630	HVG	0.7393905854045661	SSL embedding
1631	HVG	0.8180427491594129	SSL embedding
1632	HVG	0.1512761980500797	SSL embedding
1633	HVG	0.1599910058468265	SSL embedding
1634	HVG	-0.0008549430671012	SSL embedding
1635	HVG	0.0	SSL embedding
1636	HVG	0.2392090756239236	SSL embedding
1637	HVG	0.1881236567439486	SSL embedding
1638	HVG	0.2187519244022411	SSL embedding
1639	HVG	0.0129557647962252	SSL embedding
1640	HVG	0.7111760987452154	SSL embedding
1641	HVG	0.0	SSL embedding
1642	HVG	-0.0003706078680831	SSL embedding
1643	HVG	0.4744820089813094	SSL embedding
1644	HVG	-0.0002436338669911	SSL embedding
1645	HVG	0.2999231779006098	SSL embedding
1646	HVG	-0.0003417695389602	SSL embedding
1647	HVG	0.1348237083140356	SSL embedding
1648	HVG	0.5342507406124906	SSL embedding
1649	HVG	0.103013834134142	SSL embedding
1650	HVG	0.1059465742065168	SSL embedding
1651	HVG	0.5602436441150043	SSL embedding
1652	HVG	0.8273619611239735	SSL embedding
1653	HVG	-0.003996650821465	SSL embedding
1654	HVG	0.1679191109550041	SSL embedding
1655	HVG	-0.0005111961414039	SSL embedding
1656	HVG	-0.0007903252644081	SSL embedding
1657	HVG	0.0104847083414512	SSL embedding
1658	HVG	-0.000264207118126	SSL embedding
1659	HVG	0.5501014578566572	SSL embedding
1660	HVG	0.0488678354587362	SSL embedding
1661	HVG	-0.004337055939473	SSL embedding
1662	HVG	0.3446567312591295	SSL embedding
1663	HVG	0.0198956874722266	SSL embedding
1664	HVG	0.1077339370254577	SSL embedding
1665	HVG	-0.0023413319548617	SSL embedding
1666	HVG	0.557457717071197	SSL embedding
1667	HVG	-0.0006246795324731	SSL embedding
1668	HVG	0.0147960127396373	SSL embedding
1669	HVG	-0.0011952819228708	SSL embedding
1670	HVG	-0.0008446113088176	SSL embedding
1671	HVG	0.4820013977916841	SSL embedding
1672	HVG	-0.0020159010959761	SSL embedding
1673	HVG	0.1607526349170652	SSL embedding
1674	HVG	0.6307627643984809	SSL embedding
1675	HVG	0.2614610680073155	SSL embedding
1676	HVG	0.6831581691056021	SSL embedding
1677	HVG	0.2058436425180975	SSL embedding
1678	HVG	0.3235240189373238	SSL embedding
1679	HVG	0.0383949843111057	SSL embedding
1680	HVG	0.0776651968425605	SSL embedding
1681	HVG	0.0119398623733353	SSL embedding
1682	HVG	0.3606023764775116	SSL embedding
1683	HVG	0.077976527147717	SSL embedding
1684	HVG	0.0583762857134015	SSL embedding
1685	HVG	0.2482232461067783	SSL embedding
1686	HVG	0.0196105470223559	SSL embedding
1687	HVG	-0.0009983899302676	SSL embedding
1688	HVG	-0.00031145788647	SSL embedding
1689	HVG	0.0652233659250488	SSL embedding
1690	HVG	-0.0013467375571156	SSL embedding
1691	HVG	-0.0007059630264619	SSL embedding
1692	HVG	0.2252498684336862	SSL embedding
1693	HVG	-0.0004643721773479	SSL embedding
1694	HVG	0.1852910648698436	SSL embedding
1695	HVG	-0.0002854711808852	SSL embedding
1696	HVG	0.1435781992330863	SSL embedding
1697	HVG	0.0975397601364996	SSL embedding
1698	HVG	0.3974064419436348	SSL embedding
1699	HVG	0.0055622517162681	SSL embedding
1700	HVG	0.7547124200414687	SSL embedding
1701	HVG	0.919222419135792	SSL embedding
1702	HVG	0.6000587828640698	SSL embedding
1703	HVG	0.7446030359783438	SSL embedding
1704	HVG	0.0	SSL embedding
1705	HVG	0.1335860233600634	SSL embedding
1706	HVG	0.2990114421594694	SSL embedding
1707	HVG	0.1530344364809974	SSL embedding
1708	HVG	0.2091517257973643	SSL embedding
1709	HVG	0.0936734480868745	SSL embedding
1710	HVG	0.1684117661902891	SSL embedding
1711	HVG	0.0552494779962695	SSL embedding
1712	HVG	0.1413711613876221	SSL embedding
1713	HVG	-0.0043277865918156	SSL embedding
1714	HVG	0.743346108894792	SSL embedding
1715	HVG	0.0202710397865644	SSL embedding
1716	HVG	0.5877577395005785	SSL embedding
1717	HVG	-0.0002836137664346	SSL embedding
1718	HVG	0.0096757535819613	SSL embedding
1719	HVG	0.023115636926331	SSL embedding
1720	HVG	-0.003293910479589	SSL embedding
1721	HVG	0.320816746145093	SSL embedding
1722	HVG	0.0459178668012567	SSL embedding
1723	HVG	0.0551092477282819	SSL embedding
1724	HVG	-0.0009782075976447	SSL embedding
1725	HVG	0.0	SSL embedding
1726	HVG	0.6340486680743085	SSL embedding
1727	HVG	0.0162206759241455	SSL embedding
1728	HVG	0.3733341560853125	SSL embedding
1729	HVG	0.0802709096069475	SSL embedding
1730	HVG	0.0197944562821159	SSL embedding
1731	HVG	0.5137909358292503	SSL embedding
1732	HVG	0.3660440228812256	SSL embedding
1733	HVG	0.0830548946013798	SSL embedding
1734	HVG	0.1287971906287541	SSL embedding
1735	HVG	0.3904737745089852	SSL embedding
1736	HVG	-0.0006495742806412	SSL embedding
1737	HVG	0.0	SSL embedding
1738	HVG	0.1451099602843482	SSL embedding
1739	HVG	-0.0003172847081707	SSL embedding
1740	HVG	-0.0085507599612597	SSL embedding
1741	HVG	0.3394092517120859	SSL embedding
1742	HVG	0.037485032918876	SSL embedding
1743	HVG	0.2024898326805163	SSL embedding
1744	HVG	-0.0015678103694245	SSL embedding
1745	HVG	-0.0022611561894332	SSL embedding
1746	HVG	0.6733006672814066	SSL embedding
1747	HVG	0.2026483009030456	SSL embedding
1748	HVG	-0.0085118291115022	SSL embedding
1749	HVG	0.0770696103817947	SSL embedding
1750	HVG	-0.0007780447437976	SSL embedding
1751	HVG	-0.0003288381724857	SSL embedding
1752	HVG	-0.0004790210470417	SSL embedding
1753	HVG	0.0137553132790486	SSL embedding
1754	HVG	0.0385162670563179	SSL embedding
1755	HVG	-0.0004759220414238	SSL embedding
1756	HVG	0.087693789150645	SSL embedding
1757	HVG	0.0214747872764937	SSL embedding
1758	HVG	0.0137976089294936	SSL embedding
1759	HVG	0.1006636572126691	SSL embedding
1760	HVG	0.2282455265534164	SSL embedding
1761	HVG	0.2304863462191063	SSL embedding
1762	HVG	0.061467913398701	SSL embedding
1763	HVG	0.3488545160496625	SSL embedding
1764	HVG	0.411474899428245	SSL embedding
1765	HVG	0.0	SSL embedding
1766	HVG	0.572099976734761	SSL embedding
1767	HVG	-0.0002539943320686	SSL embedding
1768	HVG	0.1038525157527772	SSL embedding
1769	HVG	0.0933378599133769	SSL embedding
1770	HVG	0.213308453394426	SSL embedding
1771	HVG	-0.0010486840645205	SSL embedding
1772	HVG	0.0748467798892693	SSL embedding
1773	HVG	0.2921602762129837	SSL embedding
1774	HVG	-0.0007410518954964	SSL embedding
1775	HVG	-0.0067199162927558	SSL embedding
1776	HVG	0.2971384198654868	SSL embedding
1777	HVG	0.6660647428084481	SSL embedding
1778	HVG	0.2566433025366275	SSL embedding
1779	HVG	0.2820001948211624	SSL embedding
1780	HVG	0.0767396556994945	SSL embedding
1781	HVG	0.0390825145140327	SSL embedding
1782	HVG	0.7444763917247658	SSL embedding
1783	HVG	0.5369979025251617	SSL embedding
1784	HVG	0.319803334782852	SSL embedding
1785	HVG	-0.0212142450630625	SSL embedding
1786	HVG	0.4511445668909866	SSL embedding
1787	HVG	0.3809151495388798	SSL embedding
1788	HVG	-0.0011611375140461	SSL embedding
1789	HVG	0.1873947091001511	SSL embedding
1790	HVG	0.3482007626695134	SSL embedding
1791	HVG	0.0470403136047643	SSL embedding
1792	HVG	-0.002126208488459	SSL embedding
1793	HVG	0.0442901276084466	SSL embedding
1794	HVG	0.4737750837107315	SSL embedding
1795	HVG	0.4528489238801984	SSL embedding
1796	HVG	-0.0010903432871396	SSL embedding
1797	HVG	0.0666218565316452	SSL embedding
1798	HVG	0.1130655240805502	SSL embedding
1799	HVG	0.1462845705387998	SSL embedding
1800	HVG	0.2679247163694249	SSL embedding
1801	HVG	0.5721523358804875	SSL embedding
1802	HVG	-0.0012087555590909	SSL embedding
1803	HVG	0.479308285973393	SSL embedding
1804	HVG	-0.0023194889875757	SSL embedding
1805	HVG	0.0	SSL embedding
1806	HVG	0.0660175765023402	SSL embedding
1807	HVG	0.01198541003337	SSL embedding
1808	HVG	0.0184665308275997	SSL embedding
1809	HVG	0.0225887848794728	SSL embedding
1810	HVG	-0.0001341839266049	SSL embedding
1811	HVG	0.1611123124745304	SSL embedding
1812	HVG	0.3098773096393259	SSL embedding
1813	HVG	0.5538225152895987	SSL embedding
1814	HVG	0.6547578681361585	SSL embedding
1815	HVG	0.0817936306594639	SSL embedding
1816	HVG	0.1066901562951492	SSL embedding
1817	HVG	0.0633336335093464	SSL embedding
1818	HVG	0.0	SSL embedding
1819	HVG	0.0	SSL embedding
1820	HVG	-0.0010877786710716	SSL embedding
1821	HVG	-0.0003200916765619	SSL embedding
1822	HVG	0.0	SSL embedding
1823	HVG	0.1793908287262678	SSL embedding
1824	HVG	0.0473257164230422	SSL embedding
1825	HVG	0.0388994953185215	SSL embedding
1826	HVG	-0.0079210423778732	SSL embedding
1827	HVG	-0.0002333319287957	SSL embedding
1828	HVG	0.3818920267523447	SSL embedding
1829	HVG	-0.001710801389299	SSL embedding
1830	HVG	0.0097990505333314	SSL embedding
1831	HVG	0.1062140596284808	SSL embedding
1832	HVG	0.0240346756179212	SSL embedding
1833	HVG	0.1064717931762341	SSL embedding
1834	HVG	0.1817722110614081	SSL embedding
1835	HVG	-0.004408338610494	SSL embedding
1836	HVG	0.6541585329864952	SSL embedding
1837	HVG	0.0426338148942022	SSL embedding
1838	HVG	0.5445857327095536	SSL embedding
1839	HVG	0.3511131160969574	SSL embedding
1840	HVG	-0.0013698290524458	SSL embedding
1841	HVG	0.0	SSL embedding
1842	HVG	0.2824767198873134	SSL embedding
1843	HVG	0.4070425868589434	SSL embedding
1844	HVG	-0.0153522134237249	SSL embedding
1845	HVG	-0.0021533187240487	SSL embedding
1846	HVG	0.0411584102882471	SSL embedding
1847	HVG	0.0155520182280213	SSL embedding
1848	HVG	-0.0003254764574724	SSL embedding
1849	HVG	0.1783573623730299	SSL embedding
1850	HVG	-0.0021562408600743	SSL embedding
1851	HVG	-0.001822557237403	SSL embedding
1852	HVG	-0.0016393081760028	SSL embedding
1853	HVG	0.2047645602919559	SSL embedding
1854	HVG	-0.0002557658597217	SSL embedding
1855	HVG	0.3534550484594362	SSL embedding
1856	HVG	-0.0004222320164268	SSL embedding
1857	HVG	0.3151375188858206	SSL embedding
1858	HVG	0.4130751296235609	SSL embedding
1859	HVG	0.059187066586413	SSL embedding
1860	HVG	0.0	SSL embedding
1861	HVG	0.4025734149367981	SSL embedding
1862	HVG	0.0787009361257631	SSL embedding
1863	HVG	0.1053315117596707	SSL embedding
1864	HVG	-0.0004475218612951	SSL embedding
1865	HVG	-0.0004145531744668	SSL embedding
1866	HVG	0.5096717178397991	SSL embedding
1867	HVG	-0.0002460263772046	SSL embedding
1868	HVG	0.0	SSL embedding
1869	HVG	0.0365755165439303	SSL embedding
1870	HVG	0.0933590775689828	SSL embedding
1871	HVG	0.1896851765620861	SSL embedding
1872	HVG	0.0082027370110928	SSL embedding
1873	HVG	-0.0030003794291371	SSL embedding
1874	HVG	-0.0019153280138404	SSL embedding
1875	HVG	0.5684930247373412	SSL embedding
1876	HVG	0.0191979065665037	SSL embedding
1877	HVG	0.0207970379798859	SSL embedding
1878	HVG	0.2763258841035294	SSL embedding
1879	HVG	0.1467800186958168	SSL embedding
1880	HVG	0.8462237043509957	SSL embedding
1881	HVG	-0.0001604371577912	SSL embedding
1882	HVG	0.2973234413483836	SSL embedding
1883	HVG	0.2893969685711863	SSL embedding
1884	HVG	0.5275704184813534	SSL embedding
1885	HVG	0.1721562367511806	SSL embedding
1886	HVG	0.1804567377651873	SSL embedding
1887	HVG	-0.0009805685539641	SSL embedding
1888	HVG	0.0296310433901432	SSL embedding
1889	HVG	0.0661700136615373	SSL embedding
1890	HVG	-0.0004213552228342	SSL embedding
1891	HVG	0.8010940382098535	SSL embedding
1892	HVG	-0.0029372985703481	SSL embedding
1893	HVG	-0.0029312955173379	SSL embedding
1894	HVG	0.2430281690760076	SSL embedding
1895	HVG	0.3954179622104127	SSL embedding
1896	HVG	-0.0020040010068669	SSL embedding
1897	HVG	0.0543689874777479	SSL embedding
1898	HVG	-0.0022491832637321	SSL embedding
1899	HVG	0.6068097937926489	SSL embedding
1900	HVG	0.1214341566780857	SSL embedding
1901	HVG	0.4025185489854143	SSL embedding
1902	HVG	-0.0014281025301257	SSL embedding
1903	HVG	0.1138152139295331	SSL embedding
1904	HVG	0.0506841123487156	SSL embedding
1905	HVG	0.1748433286554327	SSL embedding
1906	HVG	0.6922828538520138	SSL embedding
1907	HVG	-0.0011835093194547	SSL embedding
1908	HVG	0.0330358953758813	SSL embedding
1909	HVG	-0.0003450296349782	SSL embedding
1910	HVG	0.2991274007267285	SSL embedding
1911	HVG	0.4422445281104434	SSL embedding
1912	HVG	-0.0003528659257918	SSL embedding
1913	HVG	-0.0001852856120621	SSL embedding
1914	HVG	0.1024963880993237	SSL embedding
1915	HVG	0.583377876780744	SSL embedding
1916	HVG	0.001233888687091	SSL embedding
1917	HVG	0.0367289519528775	SSL embedding
1918	HVG	0.0095520140172973	SSL embedding
1919	HVG	0.4088647325596319	SSL embedding
1920	HVG	0.144042121525587	SSL embedding
1921	HVG	0.0916273743974123	SSL embedding
1922	HVG	0.3236356911480986	SSL embedding
1923	HVG	0.5216305580545085	SSL embedding
1924	HVG	-0.0006429001105598	SSL embedding
1925	HVG	-0.0020225682748336	SSL embedding
1926	HVG	0.0726521758138432	SSL embedding
1927	HVG	0.1218835159758526	SSL embedding
1928	HVG	0.6622315076809795	SSL embedding
1929	HVG	0.1520243812889086	SSL embedding
1930	HVG	0.3849536500243735	SSL embedding
1931	HVG	0.1177421538384462	SSL embedding
1932	HVG	-0.0041551157502688	SSL embedding
1933	HVG	-0.0031211490892513	SSL embedding
1934	HVG	0.2886592209155285	SSL embedding
1935	HVG	0.0734855219328512	SSL embedding
1936	HVG	0.3536018133490195	SSL embedding
1937	HVG	0.546225922021059	SSL embedding
1938	HVG	0.0368016264300228	SSL embedding
1939	HVG	0.6538890641147949	SSL embedding
1940	HVG	-0.0001780179429423	SSL embedding
1941	HVG	0.1155019894212898	SSL embedding
1942	HVG	0.0399759253278695	SSL embedding
1943	HVG	0.0609148628393274	SSL embedding
1944	HVG	-0.0005799991052774	SSL embedding
1945	HVG	0.2440047013077682	SSL embedding
1946	HVG	0.2072609841241477	SSL embedding
1947	HVG	0.012861775637976	SSL embedding
1948	HVG	0.0265307465065645	SSL embedding
1949	HVG	0.3312877838948989	SSL embedding
1950	HVG	0.0662665985204604	SSL embedding
1951	HVG	0.0436187008610629	SSL embedding
1952	HVG	0.2443065784130818	SSL embedding
1953	HVG	0.28143946044337	SSL embedding
1954	HVG	0.2303811250748391	SSL embedding
1955	HVG	0.2168835096083324	SSL embedding
1956	HVG	0.112287098633721	SSL embedding
1957	HVG	0.5417992727199255	SSL embedding
1958	HVG	0.0819566670848743	SSL embedding
1959	HVG	0.014464374070735	SSL embedding
1960	HVG	0.0622807661726096	SSL embedding
1961	HVG	0.9230420743499286	SSL embedding
1962	HVG	0.9032012776696032	SSL embedding
1963	HVG	0.0292494149861646	SSL embedding
1964	HVG	0.5899207443865113	SSL embedding
1965	HVG	0.0048625372011521	SSL embedding
1966	HVG	0.5396631041133537	SSL embedding
1967	HVG	0.1698357933529468	SSL embedding
1968	HVG	0.6427758635518028	SSL embedding
1969	HVG	0.2407709333960177	SSL embedding
1970	HVG	-0.0007337985141084	SSL embedding
1971	HVG	0.192807673559149	SSL embedding
1972	HVG	0.1246868448350763	SSL embedding
1973	HVG	-0.0007325492709391	SSL embedding
1974	HVG	-0.0034887841035246	SSL embedding
1975	HVG	0.046834080166136	SSL embedding
1976	HVG	0.0088778989382305	SSL embedding
1977	HVG	0.2662830098341054	SSL embedding
1978	HVG	0.2832332756624671	SSL embedding
1979	HVG	0.030337450187047	SSL embedding
1980	HVG	0.1398949052239775	SSL embedding
1981	HVG	0.1409124118850848	SSL embedding
1982	HVG	0.3522793757370873	SSL embedding
1983	HVG	0.331621411170282	SSL embedding
1984	HVG	0.5580973901333344	SSL embedding
1985	HVG	0.6683586944404005	SSL embedding
1986	HVG	-0.0032430376733909	SSL embedding
1987	HVG	0.0549967894834182	SSL embedding
1988	HVG	-0.0025289790253655	SSL embedding
1989	HVG	0.8640448757878889	SSL embedding
1990	HVG	0.0769225218764489	SSL embedding
1991	HVG	0.2555861862824825	SSL embedding
1992	HVG	0.3515949689409648	SSL embedding
1993	HVG	0.0035562234875139	SSL embedding
1994	HVG	0.0105268186274969	SSL embedding
1995	HVG	0.0	SSL embedding
1996	HVG	-0.0003776598900611	SSL embedding
1997	HVG	0.0218824192932927	SSL embedding
1998	HVG	-0.0008117634217637	SSL embedding
[truncated: 6,409 more rows]
