# Supplementary material for: sCellST predicts single-cell gene expression from H& E images
Source: Nat Commun. 2026 Jan 9;17:1194. doi: 10.1038/s41467-025-67965-1 (PMC12858858; doi:10.1038/s41467-025-67965-1)
Supplement: Supplementary file 6 — Source data [file 41467_2025_67965_MOESM6_ESM.zip › Source Data/fig2/comparison_learning_framework_test_cell_pcc.csv]

	genes	pcc	learning framework
0	HVG	0.6094711911617345	MIL
1	HVG	0.0853961966223271	MIL
2	HVG	0.0101845985639058	MIL
3	HVG	0.055239688566521	MIL
4	HVG	0.1770253989449539	MIL
5	HVG	0.1691196672870594	MIL
6	HVG	0.1005909405960299	MIL
7	HVG	0.0272168699128128	MIL
8	HVG	0.42091283608814	MIL
9	HVG	0.3656185802248024	MIL
10	HVG	0.4928318105808553	MIL
11	HVG	0.1078870737143917	MIL
12	HVG	-0.0084058301309724	MIL
13	HVG	0.5286959265131448	MIL
14	HVG	0.2769174269553266	MIL
15	HVG	0.4659568307545055	MIL
16	HVG	0.2005862403154878	MIL
17	HVG	0.2424263994591107	MIL
18	HVG	0.3590294067811044	MIL
19	HVG	0.0281502144476171	MIL
20	HVG	0.0182068924936075	MIL
21	HVG	0.0247857947717356	MIL
22	HVG	0.2025654412647156	MIL
23	HVG	0.0927635736002694	MIL
24	HVG	0.5657800829304738	MIL
25	HVG	0.1261032430458799	MIL
26	HVG	0.0783581918333209	MIL
27	HVG	0.0935442685261921	MIL
28	HVG	0.1573082195859259	MIL
29	HVG	-0.0044088894361012	MIL
30	HVG	0.1022842132660112	MIL
31	HVG	0.043024901876687	MIL
32	HVG	0.0597811833056931	MIL
33	HVG	0.0524485379019288	MIL
34	HVG	0.3795728880835063	MIL
35	HVG	0.1499786379834072	MIL
36	HVG	0.0633315669450403	MIL
37	HVG	-0.00050963752756	MIL
38	HVG	0.4738243547203938	MIL
39	HVG	0.3399673957870023	MIL
40	HVG	0.5597175399410665	MIL
41	HVG	0.5317918125280149	MIL
42	HVG	0.1168377718085124	MIL
43	HVG	0.4624826019816379	MIL
44	HVG	0.5642653838622609	MIL
45	HVG	0.5824412448591296	MIL
46	HVG	0.0678529472537295	MIL
47	HVG	-0.0071622436008629	MIL
48	HVG	0.3542388458990944	MIL
49	HVG	0.1192573968187544	MIL
50	HVG	0.0173295313834305	MIL
51	HVG	0.0046643926473653	MIL
52	HVG	0.047502051869561	MIL
53	HVG	0.0	MIL
54	HVG	0.8156350035873556	MIL
55	HVG	0.3332416887968227	MIL
56	HVG	-0.0030780745344933	MIL
57	HVG	0.1180625395514624	MIL
58	HVG	0.3458401350320756	MIL
59	HVG	0.0663373033124934	MIL
60	HVG	0.3184384133204503	MIL
61	HVG	-0.0016897061962357	MIL
62	HVG	0.076098738133908	MIL
63	HVG	0.0669108519749555	MIL
64	HVG	-0.0256782643369533	MIL
65	HVG	0.4981417485078514	MIL
66	HVG	0.750498754784497	MIL
67	HVG	0.6283712965552795	MIL
68	HVG	0.5837381805334991	MIL
69	HVG	0.686741070438184	MIL
70	HVG	0.0766076336920479	MIL
71	HVG	0.3833021786252102	MIL
72	HVG	0.1272238533840495	MIL
73	HVG	0.0154344568769735	MIL
74	HVG	0.1758028179084725	MIL
75	HVG	0.39280983209138	MIL
76	HVG	0.7026404973953659	MIL
77	HVG	0.3501347260237265	MIL
78	HVG	0.0316412059309455	MIL
79	HVG	-0.0045395762239419	MIL
80	HVG	0.1041092883505023	MIL
81	HVG	0.2242644349994587	MIL
82	HVG	0.1803903823845055	MIL
83	HVG	0.4487654740187436	MIL
84	HVG	0.0923699997492977	MIL
85	HVG	0.612890746866491	MIL
86	HVG	0.3416686025963786	MIL
87	HVG	0.1171678952230506	MIL
88	HVG	0.4149749816914543	MIL
89	HVG	0.1837911390354578	MIL
90	HVG	0.0	MIL
91	HVG	0.181574738512504	MIL
92	HVG	0.5668832346831274	MIL
93	HVG	0.2717851244168254	MIL
94	HVG	0.2974559437544705	MIL
95	HVG	0.2292720323996255	MIL
96	HVG	0.0	MIL
97	HVG	-0.0096489495300087	MIL
98	HVG	0.1541002491317282	MIL
99	HVG	-0.0015032442659501	MIL
100	HVG	0.0293313151010709	MIL
101	HVG	0.1374090594326087	MIL
102	HVG	0.1268696416018954	MIL
103	HVG	0.4373839755002923	MIL
104	HVG	0.1951420152675151	MIL
105	HVG	-0.0017350027035794	MIL
106	HVG	0.1306386809797901	MIL
107	HVG	0.145925755059074	MIL
108	HVG	0.4851557448348524	MIL
109	HVG	0.4349994235038252	MIL
110	HVG	0.4678148068996524	MIL
111	HVG	0.3208664575918222	MIL
112	HVG	0.1229750509232194	MIL
113	HVG	0.3314473269341729	MIL
114	HVG	0.4707195162293898	MIL
115	HVG	0.4005345132105018	MIL
116	HVG	0.2285168168325182	MIL
117	HVG	0.030137285109561	MIL
118	HVG	0.0645014176701059	MIL
119	HVG	0.0675771298688444	MIL
120	HVG	0.3862788984286887	MIL
121	HVG	0.2580907052979435	MIL
122	HVG	0.4425486527963342	MIL
123	HVG	0.7647001397889603	MIL
124	HVG	0.749583047815603	MIL
125	HVG	0.0874016552686194	MIL
126	HVG	0.0117537790058115	MIL
127	HVG	0.1804599905305258	MIL
128	HVG	0.1166999438319618	MIL
129	HVG	0.0253127920431033	MIL
130	HVG	0.7004482517119008	MIL
131	HVG	0.3344705720102174	MIL
132	HVG	0.0412159825410597	MIL
133	HVG	0.4946240044399341	MIL
134	HVG	0.6157978949564159	MIL
135	HVG	0.7809051618095084	MIL
136	HVG	0.4494854681077975	MIL
137	HVG	0.4715325625920541	MIL
138	HVG	0.0566702624906234	MIL
139	HVG	-0.0093716503641295	MIL
140	HVG	0.3807478017019711	MIL
141	HVG	0.1116596928598404	MIL
142	HVG	0.4718436206648333	MIL
143	HVG	0.0723155544855035	MIL
144	HVG	0.5120976020770684	MIL
145	HVG	0.0625405458246664	MIL
146	HVG	0.0	MIL
147	HVG	0.0	MIL
148	HVG	0.1811473611097604	MIL
149	HVG	0.0428295736762553	MIL
150	HVG	0.0168721174907908	MIL
151	HVG	0.1441544946899165	MIL
152	HVG	0.0762654022116355	MIL
153	HVG	0.2284517414000505	MIL
154	HVG	0.1705259065780751	MIL
155	HVG	0.1331851497601996	MIL
156	HVG	0.1438554513639711	MIL
157	HVG	0.1851164170816163	MIL
158	HVG	0.625737507824812	MIL
159	HVG	0.0071506599492882	MIL
160	HVG	0.2566472589701318	MIL
161	HVG	0.4592264353832416	MIL
162	HVG	-0.0005243033932684	MIL
163	HVG	0.6202229336424212	MIL
164	HVG	0.0266218757310915	MIL
165	HVG	0.1409346467641948	MIL
166	HVG	0.4603213407488692	MIL
167	HVG	0.1185452767207628	MIL
168	HVG	0.0	MIL
169	HVG	0.2713254027843019	MIL
170	HVG	0.4801645563470226	MIL
171	HVG	0.3909138271470305	MIL
172	HVG	0.8693190621607843	MIL
173	HVG	0.7665809041864293	MIL
174	HVG	-0.0044455756381357	MIL
175	HVG	0.1692825930722079	MIL
176	HVG	0.3685072078941085	MIL
177	HVG	0.0144487918468668	MIL
178	HVG	0.80777816991219	MIL
179	HVG	0.4794822239984073	MIL
180	HVG	0.4581472228987513	MIL
181	HVG	0.0410877187373065	MIL
182	HVG	0.4128399858315141	MIL
183	HVG	0.7001759968438619	MIL
184	HVG	0.0456325662426233	MIL
185	HVG	0.7935758536270558	MIL
186	HVG	0.1617921840703085	MIL
187	HVG	0.4348493762298725	MIL
188	HVG	-0.0004998938432458	MIL
189	HVG	0.046241294770093	MIL
190	HVG	0.090431819946375	MIL
191	HVG	0.3355082366858786	MIL
192	HVG	0.0015122080971734	MIL
193	HVG	0.0418020808756042	MIL
194	HVG	0.3984320285565919	MIL
195	HVG	0.4855274201590873	MIL
196	HVG	-0.0108890593495046	MIL
197	HVG	0.2580641720842331	MIL
198	HVG	0.1905638087145688	MIL
199	HVG	0.3302566118336806	MIL
200	HVG	0.0966770395506853	MIL
201	HVG	0.115789562362581	MIL
202	HVG	0.0189434689474782	MIL
203	HVG	0.2810100255195374	MIL
204	HVG	0.1822507198065077	MIL
205	HVG	0.1252927305879818	MIL
206	HVG	0.0426044069344933	MIL
207	HVG	0.0796460463764342	MIL
208	HVG	0.0051756047877074	MIL
209	HVG	-0.002306497126242	MIL
210	HVG	0.0464299230839526	MIL
211	HVG	0.715559623080699	MIL
212	HVG	0.9513352723952924	MIL
213	HVG	0.0	MIL
214	HVG	0.3463484873909586	MIL
215	HVG	0.414822811034603	MIL
216	HVG	0.6310805293090498	MIL
217	HVG	0.4266535535036397	MIL
218	HVG	0.6030478269927628	MIL
219	HVG	0.0837281282591951	MIL
220	HVG	0.0	MIL
221	HVG	0.3116968566787772	MIL
222	HVG	0.478646584039732	MIL
223	HVG	0.1097370633883587	MIL
224	HVG	0.0433920100371253	MIL
225	HVG	0.0740552038668371	MIL
226	HVG	0.0144505367702993	MIL
227	HVG	0.0177614443826452	MIL
228	HVG	0.2151990855709607	MIL
229	HVG	0.2520145011842395	MIL
230	HVG	0.4296532583346626	MIL
231	HVG	0.0421777079196412	MIL
232	HVG	0.7062052579590774	MIL
233	HVG	0.0452751989198291	MIL
234	HVG	0.6344975772493485	MIL
235	HVG	0.4807917623008739	MIL
236	HVG	0.3199477135968492	MIL
237	HVG	0.0830758764236671	MIL
238	HVG	0.3233189133849558	MIL
239	HVG	0.2602600620875454	MIL
240	HVG	0.2289932839666705	MIL
241	HVG	0.241248027848173	MIL
242	HVG	0.0924467694379388	MIL
243	HVG	0.3777896718381532	MIL
244	HVG	0.2974255478999035	MIL
245	HVG	0.3097815444841614	MIL
246	HVG	0.0248510847897848	MIL
247	HVG	0.001627310110494	MIL
248	HVG	0.3644320226268055	MIL
249	HVG	0.2597260206796984	MIL
250	HVG	0.0021226654523405	MIL
251	HVG	0.1890568264114667	MIL
252	HVG	0.0043995763362064	MIL
253	HVG	0.0191198391714377	MIL
254	HVG	0.3866714622624895	MIL
255	HVG	0.3978243123099462	MIL
256	HVG	0.0010930641438138	MIL
257	HVG	0.4008002466543351	MIL
258	HVG	0.4297762986420295	MIL
259	HVG	0.124527614477069	MIL
260	HVG	0.3691372649170009	MIL
261	HVG	-0.0017007382505981	MIL
262	HVG	0.2600491810537017	MIL
263	HVG	0.6599427152851591	MIL
264	HVG	0.0106927188171954	MIL
265	HVG	0.0001994710191141	MIL
266	HVG	-0.0034717342919221	MIL
267	HVG	-0.0032963990958376	MIL
268	HVG	0.0892990633148254	MIL
269	HVG	0.0588937737742872	MIL
270	HVG	0.1754644464435878	MIL
271	HVG	0.0394086446201946	MIL
272	HVG	0.0742968434344958	MIL
273	HVG	0.2410256505009571	MIL
274	HVG	0.0973014970081231	MIL
275	HVG	0.6859323473725226	MIL
276	HVG	0.169064793404264	MIL
277	HVG	0.3028345986831237	MIL
278	HVG	0.1714565465227104	MIL
279	HVG	0.1391089741626228	MIL
280	HVG	0.0177975680475565	MIL
281	HVG	0.0931736697080563	MIL
282	HVG	0.303010670495708	MIL
283	HVG	0.2773047445029749	MIL
284	HVG	0.5285879447526256	MIL
285	HVG	0.2594445252078663	MIL
286	HVG	0.775152319463416	MIL
287	HVG	-0.0035436382866551	MIL
288	HVG	0.1910746841688553	MIL
289	HVG	0.0525649833485423	MIL
290	HVG	0.0685200743214771	MIL
291	HVG	0.0624026687471248	MIL
292	HVG	0.100460370232696	MIL
293	HVG	0.7922214360227254	MIL
294	HVG	0.2121937008773471	MIL
295	HVG	0.0	MIL
296	HVG	0.0	MIL
297	HVG	0.5079541353356437	MIL
298	HVG	0.1668776077041585	MIL
299	HVG	0.0757867010036195	MIL
300	HVG	0.3899739121515693	MIL
301	HVG	0.0659931464431468	MIL
302	HVG	0.1002378089074294	MIL
303	HVG	0.0	MIL
304	HVG	-0.0090931827556135	MIL
305	HVG	0.0768985983577126	MIL
306	HVG	0.0170494356998416	MIL
307	HVG	0.0234649466559802	MIL
308	HVG	0.3065758701901097	MIL
309	HVG	0.0280284517998554	MIL
310	HVG	0.1451917293123623	MIL
311	HVG	0.0360596259868432	MIL
312	HVG	0.0786326018987222	MIL
313	HVG	0.136918049705133	MIL
314	HVG	0.4080780697910047	MIL
315	HVG	0.1762008004693281	MIL
316	HVG	0.0214132837759293	MIL
317	HVG	0.2832228494762336	MIL
318	HVG	0.4435317473591069	MIL
319	HVG	0.0348236469157586	MIL
320	HVG	0.0416768993020214	MIL
321	HVG	0.0043875465656558	MIL
322	HVG	0.0261951095638478	MIL
323	HVG	0.3335562962449282	MIL
324	HVG	0.2641313817679874	MIL
325	HVG	-0.0021767889043295	MIL
326	HVG	0.3723103978091775	MIL
327	HVG	0.3985766353999675	MIL
328	HVG	0.3564533692440893	MIL
329	HVG	0.5277690405130069	MIL
330	HVG	0.2864102075476962	MIL
331	HVG	0.5539066248412317	MIL
332	HVG	0.4827879331220543	MIL
333	HVG	-0.0099457488859681	MIL
334	HVG	0.4111214172319698	MIL
335	HVG	-0.0014100294437703	MIL
336	HVG	0.0701733625219204	MIL
337	HVG	0.0719032721028479	MIL
338	HVG	0.080589434027704	MIL
339	HVG	0.0799119248400455	MIL
340	HVG	0.1420819738185621	MIL
341	HVG	0.0631343410714466	MIL
342	HVG	0.1273098412182262	MIL
343	HVG	0.1098284155242826	MIL
344	HVG	0.5226060262188348	MIL
345	HVG	0.7781517311513431	MIL
346	HVG	0.4528571940678394	MIL
347	HVG	0.1811313147486585	MIL
348	HVG	0.2958963866085857	MIL
349	HVG	0.3272374385112058	MIL
350	HVG	0.2368534293125785	MIL
351	HVG	0.5380029995255535	MIL
352	HVG	-0.0053588573713093	MIL
353	HVG	0.2178509629531531	MIL
354	HVG	0.1670490488746726	MIL
355	HVG	0.1879270612376649	MIL
356	HVG	0.0141832510018714	MIL
357	HVG	0.2578385197347067	MIL
358	HVG	0.8807063047325026	MIL
359	HVG	0.1377200527624478	MIL
360	HVG	0.2866455376702186	MIL
361	HVG	0.0761129204543864	MIL
362	HVG	0.0370793319454327	MIL
363	HVG	0.1783511605786306	MIL
364	HVG	0.1834787235455586	MIL
365	HVG	0.1300855139877075	MIL
366	HVG	0.3733116935879387	MIL
367	HVG	0.6684652125760526	MIL
368	HVG	0.0514131607435498	MIL
369	HVG	0.6116757357018046	MIL
370	HVG	0.2927781200694953	MIL
371	HVG	0.3678643296273556	MIL
372	HVG	0.0331128893282819	MIL
373	HVG	-0.001911230446879	MIL
374	HVG	0.0386618603458488	MIL
375	HVG	0.3126965192846652	MIL
376	HVG	0.6869564428820487	MIL
377	HVG	0.7733490332656353	MIL
378	HVG	0.465529788293657	MIL
379	HVG	0.4894253426546011	MIL
380	HVG	0.2967209774038019	MIL
381	HVG	0.2036379036906388	MIL
382	HVG	0.0339148328308558	MIL
383	HVG	0.3651831037498945	MIL
384	HVG	0.0150495604524248	MIL
385	HVG	0.1338375097565894	MIL
386	HVG	0.3251398643059335	MIL
387	HVG	-0.0006222145543706	MIL
388	HVG	0.013685178800123	MIL
389	HVG	-0.0074295704929085	MIL
390	HVG	0.1041255343030358	MIL
391	HVG	0.5017070336375207	MIL
392	HVG	0.8230396151463284	MIL
393	HVG	0.3937130402048038	MIL
394	HVG	0.1654878138327451	MIL
395	HVG	-0.005009132219135	MIL
396	HVG	0.1811954546805069	MIL
397	HVG	0.2483875912220643	MIL
398	HVG	0.55694312503593	MIL
399	HVG	0.5396876569292994	MIL
400	HVG	0.5702339688683988	MIL
401	HVG	0.4454476417765387	MIL
402	HVG	0.526722065979695	MIL
403	HVG	0.1631807349066883	MIL
404	HVG	0.42666720466462	MIL
405	HVG	0.3386602542749812	MIL
406	HVG	0.3088232418053827	MIL
407	HVG	0.0706963718235904	MIL
408	HVG	0.0392586577831609	MIL
409	HVG	0.5571082071267999	MIL
410	HVG	0.0606809002931768	MIL
411	HVG	0.3713828321005132	MIL
412	HVG	0.3136297166596578	MIL
413	HVG	0.1781275823084119	MIL
414	HVG	0.8593645120786002	MIL
415	HVG	0.8811389640287608	MIL
416	HVG	0.0138196713910631	MIL
417	HVG	0.0630410136295728	MIL
418	HVG	0.0	MIL
419	HVG	0.2227697807998394	MIL
420	HVG	0.2442703466166543	MIL
421	HVG	0.371826738330293	MIL
422	HVG	0.3125738227247949	MIL
423	HVG	0.0940534378548626	MIL
424	HVG	0.1824190354042084	MIL
425	HVG	0.2237878127924841	MIL
426	HVG	0.5536214451431611	MIL
427	HVG	0.1295935074147283	MIL
428	HVG	0.4386795942199854	MIL
429	HVG	0.4828030046990684	MIL
430	HVG	0.2143701145389485	MIL
431	HVG	0.2322732344159229	MIL
432	HVG	0.1895985103796674	MIL
433	HVG	0.0089375132627018	MIL
434	HVG	0.3257857371026374	MIL
435	HVG	0.0635360029177621	MIL
436	HVG	-0.0004009413416916	MIL
437	HVG	0.0	MIL
438	HVG	0.2774494257971902	MIL
439	HVG	0.337777244390921	MIL
440	HVG	0.0274893704894786	MIL
441	HVG	-0.0017519674318689	MIL
442	HVG	0.6492284988129293	MIL
443	HVG	0.2579898292451832	MIL
444	HVG	0.4221150497009621	MIL
445	HVG	0.1003483217793118	MIL
446	HVG	0.2275673101858836	MIL
447	HVG	0.0031673717371307	MIL
448	HVG	0.0354730923692782	MIL
449	HVG	0.1592265414260988	MIL
450	HVG	0.3390445634137083	MIL
451	HVG	0.2093489162138812	MIL
452	HVG	0.4697475458198656	MIL
453	HVG	0.1269258581781533	MIL
454	HVG	0.0	MIL
455	HVG	0.2855115365892688	MIL
456	HVG	0.281257731352065	MIL
457	HVG	0.2480618107427673	MIL
458	HVG	0.2081088314908581	MIL
459	HVG	0.0553607150657272	MIL
460	HVG	0.6131980803260164	MIL
461	HVG	0.0598595657083467	MIL
462	HVG	0.0541494302460238	MIL
463	HVG	-0.0082363577797284	MIL
464	HVG	0.0469342186765928	MIL
465	HVG	-0.0009688600656011	MIL
466	HVG	-0.0014873462517766	MIL
467	HVG	0.0	MIL
468	HVG	0.0	MIL
469	HVG	0.0451220927598304	MIL
470	HVG	0.064776360959068	MIL
471	HVG	0.0457653119693519	MIL
472	HVG	-0.0009786285670748	MIL
473	HVG	0.0	MIL
474	HVG	0.0308760972961887	MIL
475	HVG	-0.0014965065268028	MIL
476	HVG	0.0565176031333661	MIL
477	HVG	-0.0001493115666769	MIL
478	HVG	0.0271408453830915	MIL
479	HVG	0.0717507249904659	MIL
480	HVG	0.0914382346170326	MIL
481	HVG	0.0232990441240334	MIL
482	HVG	-0.0053898986703396	MIL
483	HVG	0.0565654928923868	MIL
484	HVG	-0.0055828616066351	MIL
485	HVG	0.0713509122455552	MIL
486	HVG	0.0008587560723415	MIL
487	HVG	0.0633007393446838	MIL
488	HVG	0.0913710498221015	MIL
489	HVG	0.0	MIL
490	HVG	0.0	MIL
491	HVG	0.051299396417923	MIL
492	HVG	0.0	MIL
493	HVG	0.0558652681491166	MIL
494	HVG	0.067999402091009	MIL
495	HVG	0.0201380479538637	MIL
496	HVG	-0.0011080554993177	MIL
497	HVG	-0.0024624379568114	MIL
498	HVG	0.0	MIL
499	HVG	0.0	MIL
500	HVG	-0.0024120773728698	MIL
501	HVG	0.0	MIL
502	HVG	-0.0054466233998239	MIL
503	HVG	0.5728057330796008	MIL
504	HVG	0.0	MIL
505	HVG	0.0	MIL
506	HVG	-0.0043698091921718	MIL
507	HVG	-0.0062055966441768	MIL
508	HVG	0.0	MIL
509	HVG	0.0504898456356348	MIL
510	HVG	0.057873303168704	MIL
511	HVG	-0.0019377223531117	MIL
512	HVG	0.0592991465721295	MIL
513	HVG	0.021366189524871	MIL
514	HVG	-0.0007117234316749	MIL
515	HVG	0.0	MIL
516	HVG	-0.004266170771026	MIL
517	HVG	0.0199209070391554	MIL
518	HVG	-0.0042292843428704	MIL
519	HVG	0.0705613511828768	MIL
520	HVG	0.0477507638462836	MIL
521	HVG	0.0	MIL
522	HVG	-0.0033565445470092	MIL
523	HVG	0.0	MIL
524	HVG	0.04278128282884	MIL
525	HVG	0.007528592796977	MIL
526	HVG	0.1009328114504981	MIL
527	HVG	0.0	MIL
528	HVG	0.0	MIL
529	HVG	0.0689092800814009	MIL
530	HVG	0.0713215268627835	MIL
531	HVG	0.3346240038605639	MIL
532	HVG	0.2675199578647643	MIL
533	HVG	-0.0218370515860198	MIL
534	HVG	0.1008880991485966	MIL
535	HVG	0.1924580597789692	MIL
536	HVG	-0.0025129187808327	MIL
537	HVG	0.0382674821313562	MIL
538	HVG	0.0	MIL
539	HVG	0.0791954124103426	MIL
540	HVG	0.0215745444840983	MIL
541	HVG	0.0407038436063307	MIL
542	HVG	-0.023574192964771	MIL
543	HVG	0.1107591548107678	MIL
544	HVG	0.0544271868675805	MIL
545	HVG	0.0547540558826393	MIL
546	HVG	0.1014613262568445	MIL
547	HVG	0.0406214281543481	MIL
548	HVG	0.0	MIL
549	HVG	-0.0029588219376927	MIL
550	HVG	0.0119255067582533	MIL
551	HVG	-0.0102300878477055	MIL
552	HVG	0.0559839807644422	MIL
553	HVG	-0.0039873681209099	MIL
554	HVG	-0.0025134336845835	MIL
555	HVG	-0.0015733449185579	MIL
556	HVG	-0.0010808679993223	MIL
557	HVG	0.0026670972554998	MIL
558	HVG	-0.00827272846365	MIL
559	HVG	0.0590003470185677	MIL
560	HVG	0.0	MIL
561	HVG	-0.0029712862286926	MIL
562	HVG	-0.0010497761781613	MIL
563	HVG	-0.0015556616309994	MIL
564	HVG	0.6206356066463821	MIL
565	HVG	0.3889155138773534	MIL
566	HVG	0.1122396938899201	MIL
567	HVG	0.1120851490542449	MIL
568	HVG	-0.0020405865944793	MIL
569	HVG	-0.0017374457255697	MIL
570	HVG	0.0	MIL
571	HVG	0.0982073303906309	MIL
572	HVG	0.4672182405863241	MIL
573	HVG	0.079251056093092	MIL
574	HVG	0.8561575829384939	MIL
575	HVG	0.3928952241273113	MIL
576	HVG	0.0445858292604751	MIL
577	HVG	0.0056947077173527	MIL
578	HVG	-0.0024420484288207	MIL
579	HVG	0.0555206778442435	MIL
580	HVG	0.0841332780626655	MIL
581	HVG	0.2111025628546962	MIL
582	HVG	-0.001522435446096	MIL
583	HVG	-0.0065995198089497	MIL
584	HVG	0.0	MIL
585	HVG	0.4518560057486409	MIL
586	HVG	0.0737561251308492	MIL
587	HVG	0.1844566307296342	MIL
588	HVG	0.3391836080667293	MIL
589	HVG	0.0887690688444082	MIL
590	HVG	0.1966704936745221	MIL
591	HVG	0.2103733366736742	MIL
592	HVG	0.1970731049469798	MIL
593	HVG	0.6994060957425393	MIL
594	HVG	0.11184979688116	MIL
595	HVG	0.1075620954199909	MIL
596	HVG	0.3616613513079901	MIL
597	HVG	0.2548162791818049	MIL
598	HVG	0.1801471597098262	MIL
599	HVG	0.6336550244499172	MIL
600	HVG	0.0166217890672776	MIL
601	HVG	0.8105482032302149	MIL
602	HVG	0.0940105095940264	MIL
603	HVG	-0.0019799005208196	MIL
604	HVG	0.0543434268694761	MIL
605	HVG	0.0541385622480088	MIL
606	HVG	0.0352864016715495	MIL
607	HVG	0.8810150526027494	MIL
608	HVG	0.4060440620399044	MIL
609	HVG	0.4981369384348864	MIL
610	HVG	-0.0022347944881462	MIL
611	HVG	0.3078693491616302	MIL
612	HVG	0.485973395932608	MIL
613	HVG	0.5258067241888535	MIL
614	HVG	0.4485832408406108	MIL
615	HVG	0.3355562941090599	MIL
616	HVG	0.4621107787162692	MIL
617	HVG	0.1309397713479254	MIL
618	HVG	0.5290393280406328	MIL
619	HVG	5.937034051391871e-05	MIL
620	HVG	0.2066287910023225	MIL
621	HVG	0.2160464814233255	MIL
622	HVG	0.1358064226699403	MIL
623	HVG	0.3395710760974193	MIL
624	HVG	0.8584020055604302	MIL
625	HVG	0.7682369268948783	MIL
626	HVG	0.4092550553914513	MIL
627	HVG	0.1072004329056671	MIL
628	HVG	0.4856730649732098	MIL
629	HVG	0.1875178498960182	MIL
630	HVG	0.8022407804056239	MIL
631	HVG	0.8504513308435957	MIL
632	HVG	0.2378503016002592	MIL
633	HVG	0.2780184515723296	MIL
634	HVG	0.1059822958268825	MIL
635	HVG	0.0	MIL
636	HVG	0.4086804362408991	MIL
637	HVG	0.2713794877751264	MIL
638	HVG	0.3092673242653825	MIL
639	HVG	0.1011191717473475	MIL
640	HVG	0.758684192071267	MIL
641	HVG	0.0	MIL
642	HVG	0.0007350017885567	MIL
643	HVG	0.5729297705406218	MIL
644	HVG	-0.0005560230989762	MIL
645	HVG	0.4135416205416877	MIL
646	HVG	-0.0036167428978312	MIL
647	HVG	0.2496521129437268	MIL
648	HVG	0.5902860040401094	MIL
649	HVG	0.223196854648229	MIL
650	HVG	0.3798604987216164	MIL
651	HVG	0.605190362934685	MIL
652	HVG	0.8588178434129663	MIL
653	HVG	0.0191799150539807	MIL
654	HVG	0.3423077079290031	MIL
655	HVG	0.0446686836732679	MIL
656	HVG	0.033325666060036	MIL
657	HVG	0.1469475329876578	MIL
658	HVG	-0.0019610222950288	MIL
659	HVG	0.6152894141788368	MIL
660	HVG	0.2554940639627503	MIL
661	HVG	0.1090798837992919	MIL
662	HVG	0.4714230117728024	MIL
663	HVG	0.063049336554444	MIL
664	HVG	0.216450956418233	MIL
665	HVG	0.1042154862604464	MIL
666	HVG	0.5831954953700667	MIL
667	HVG	0.0441850963705151	MIL
668	HVG	0.1592959772684557	MIL
669	HVG	0.0565733346695233	MIL
670	HVG	0.0908394290418276	MIL
671	HVG	0.5715329517471595	MIL
672	HVG	0.0803716007477678	MIL
673	HVG	0.3078895414006337	MIL
674	HVG	0.6799408048641747	MIL
675	HVG	0.4348502500004358	MIL
676	HVG	0.7376365352802594	MIL
677	HVG	0.3318221112799755	MIL
678	HVG	0.4153233780695053	MIL
679	HVG	0.1161441823789264	MIL
680	HVG	0.1840992599038451	MIL
681	HVG	0.0960084192845327	MIL
682	HVG	0.5002639954707719	MIL
683	HVG	0.1810632957064129	MIL
684	HVG	0.1378523727725992	MIL
685	HVG	0.3883732688858139	MIL
686	HVG	0.0657295516291661	MIL
687	HVG	-0.0133202330703372	MIL
688	HVG	0.0864317954919995	MIL
689	HVG	0.1945370847594539	MIL
690	HVG	0.0581967278144351	MIL
691	HVG	0.0747768522811333	MIL
692	HVG	0.3140938552014617	MIL
693	HVG	-0.0014588584127346	MIL
694	HVG	0.338124570277087	MIL
695	HVG	-0.0010962978260492	MIL
696	HVG	0.2857243003735944	MIL
697	HVG	0.194710696535057	MIL
698	HVG	0.4745012284649168	MIL
699	HVG	0.0497479817977163	MIL
700	HVG	0.8028271632850252	MIL
701	HVG	0.9397532911722424	MIL
702	HVG	0.6437336229582529	MIL
703	HVG	0.7849875593504017	MIL
704	HVG	0.0	MIL
705	HVG	0.204326605035915	MIL
706	HVG	0.4149168346070622	MIL
707	HVG	0.2518564132915328	MIL
708	HVG	0.3533549206986721	MIL
709	HVG	0.2158573736289952	MIL
710	HVG	0.3333308702067648	MIL
711	HVG	0.1952665156834001	MIL
712	HVG	0.2966404446549273	MIL
713	HVG	0.0699233575317892	MIL
714	HVG	0.797953564964681	MIL
715	HVG	0.0157947169249951	MIL
716	HVG	0.6866049235239515	MIL
717	HVG	-0.0024961332997762	MIL
718	HVG	0.1596346471947069	MIL
719	HVG	0.2185559414219202	MIL
720	HVG	0.038609813379037	MIL
721	HVG	0.3549993669666221	MIL
722	HVG	0.1259068343855869	MIL
723	HVG	0.0623931656046418	MIL
724	HVG	0.0405884159769852	MIL
725	HVG	0.0	MIL
726	HVG	0.6720291836708383	MIL
727	HVG	0.0341630843195389	MIL
728	HVG	0.4329809857348001	MIL
729	HVG	0.2266577282422432	MIL
730	HVG	0.1461898582524717	MIL
731	HVG	0.5459415321923355	MIL
732	HVG	0.4405392427235662	MIL
733	HVG	0.1575324308893828	MIL
734	HVG	0.2790075757168528	MIL
735	HVG	0.4436733777726811	MIL
736	HVG	-0.0036770921304485	MIL
737	HVG	0.0	MIL
738	HVG	0.2854667533250751	MIL
739	HVG	-0.0015496495633976	MIL
740	HVG	0.2321214477588462	MIL
741	HVG	0.4967613455801852	MIL
742	HVG	0.0187964956844992	MIL
743	HVG	0.2907206417279342	MIL
744	HVG	-0.01309412877204	MIL
745	HVG	0.0127460440449728	MIL
746	HVG	0.7176080097431004	MIL
747	HVG	0.2898491517259376	MIL
748	HVG	0.0455739902966841	MIL
749	HVG	0.1154791938316849	MIL
750	HVG	-0.0001505881382262	MIL
751	HVG	0.1049327064527657	MIL
752	HVG	-0.0029571675628643	MIL
753	HVG	0.1959209062095935	MIL
754	HVG	0.1093714440524205	MIL
755	HVG	0.0499950986645786	MIL
756	HVG	0.2309637563803304	MIL
757	HVG	0.0470601606037873	MIL
758	HVG	0.1191729300765737	MIL
759	HVG	0.2640992241653643	MIL
760	HVG	0.3490279332454826	MIL
761	HVG	0.3652313770183867	MIL
762	HVG	0.1353661241848547	MIL
763	HVG	0.4764693547712895	MIL
764	HVG	0.5234856811966722	MIL
765	HVG	0.0	MIL
766	HVG	0.6274951450902803	MIL
767	HVG	-0.0028179981406298	MIL
768	HVG	0.1991915775344068	MIL
769	HVG	0.2286097747229419	MIL
770	HVG	0.2725909506620658	MIL
771	HVG	0.0737116184396575	MIL
772	HVG	0.197896672268262	MIL
773	HVG	0.4168359263383304	MIL
774	HVG	0.0874226734472183	MIL
775	HVG	0.120406308248568	MIL
776	HVG	0.4030446046461766	MIL
777	HVG	0.7068001097324899	MIL
778	HVG	0.3592832015655142	MIL
779	HVG	0.3939750333258829	MIL
780	HVG	0.0763017190056931	MIL
781	HVG	0.1092850339964034	MIL
782	HVG	0.7812796275280427	MIL
783	HVG	0.6078865507870217	MIL
784	HVG	0.4054437562371829	MIL
785	HVG	0.0319310892318649	MIL
786	HVG	0.5213430801283874	MIL
787	HVG	0.4368587532397401	MIL
788	HVG	0.0718883720709522	MIL
789	HVG	0.2730743516778018	MIL
790	HVG	0.4332964912612411	MIL
791	HVG	0.117823029175426	MIL
792	HVG	0.0869539911605056	MIL
793	HVG	-0.0036212185205537	MIL
794	HVG	0.5291215119300632	MIL
795	HVG	0.5162491145376189	MIL
796	HVG	-0.0086829202714311	MIL
797	HVG	0.1060676556655491	MIL
798	HVG	0.27013759642154	MIL
799	HVG	0.287266380054987	MIL
800	HVG	0.4230849945759684	MIL
801	HVG	0.6178658504755328	MIL
802	HVG	0.0863527428700732	MIL
803	HVG	0.5218208860873867	MIL
804	HVG	0.1409735348514262	MIL
805	HVG	0.0	MIL
806	HVG	0.1499092662983013	MIL
807	HVG	0.1204955305317331	MIL
808	HVG	0.1633377882231453	MIL
809	HVG	0.0834809246921418	MIL
810	HVG	-0.0018807508840258	MIL
811	HVG	0.2525777304950569	MIL
812	HVG	0.3737087835350688	MIL
813	HVG	0.6140879591472577	MIL
814	HVG	0.6992491755463406	MIL
815	HVG	0.2824700319753309	MIL
816	HVG	0.2158921722484006	MIL
817	HVG	0.1530025636672745	MIL
818	HVG	0.0	MIL
819	HVG	0.0	MIL
820	HVG	0.0652308912710657	MIL
821	HVG	-0.0020338741284118	MIL
822	HVG	0.0	MIL
823	HVG	0.3548361023194072	MIL
824	HVG	0.0982634649729953	MIL
825	HVG	0.0986988575621456	MIL
826	HVG	-0.0110000078453373	MIL
827	HVG	0.0220144270715352	MIL
828	HVG	0.4695028354816294	MIL
829	HVG	0.0424763683272122	MIL
830	HVG	0.1269931928474968	MIL
831	HVG	0.1609441410800722	MIL
832	HVG	0.0320505237696104	MIL
833	HVG	0.2077924800929721	MIL
834	HVG	0.29083588757239	MIL
835	HVG	0.1197021512711812	MIL
836	HVG	0.7466466703373928	MIL
837	HVG	0.1435359343706791	MIL
838	HVG	0.645512963015427	MIL
839	HVG	0.4965469669450046	MIL
840	HVG	-0.0029765103457973	MIL
841	HVG	0.0	MIL
842	HVG	0.3607792749774373	MIL
843	HVG	0.4755474005530406	MIL
844	HVG	0.0789592407745489	MIL
845	HVG	0.0425991757600409	MIL
846	HVG	0.1801990104822308	MIL
847	HVG	0.1480450294679696	MIL
848	HVG	0.0301428942257637	MIL
849	HVG	0.3233802916322161	MIL
850	HVG	0.0619839504175929	MIL
851	HVG	0.02255963578844	MIL
852	HVG	0.0597210560494607	MIL
853	HVG	0.3151625227857159	MIL
854	HVG	-0.0048586064513782	MIL
855	HVG	0.4455152221266103	MIL
856	HVG	-0.0045074947116107	MIL
857	HVG	0.4321616131484166	MIL
858	HVG	0.498212463584329	MIL
859	HVG	0.0696413294021094	MIL
860	HVG	0.0	MIL
861	HVG	0.553368154885467	MIL
862	HVG	0.1456390459919344	MIL
863	HVG	0.2714111027755532	MIL
864	HVG	-0.002223919051763	MIL
865	HVG	0.0132006218401637	MIL
866	HVG	0.0310464050784774	MIL
867	HVG	-0.002378932213659	MIL
868	HVG	0.0	MIL
869	HVG	0.1481238804841063	MIL
870	HVG	0.2577489213943885	MIL
871	HVG	0.3532945983457836	MIL
872	HVG	0.1595237021277218	MIL
873	HVG	0.058835215189477	MIL
874	HVG	0.0149972636793892	MIL
875	HVG	0.6072380394402837	MIL
876	HVG	0.0665661906796548	MIL
877	HVG	0.1289475389929713	MIL
878	HVG	0.3626978007300294	MIL
879	HVG	0.2243359420623809	MIL
880	HVG	0.8733448886060966	MIL
881	HVG	0.0006692759570704	MIL
882	HVG	0.3772128958967498	MIL
883	HVG	0.3346985788964538	MIL
884	HVG	0.6343440618510359	MIL
885	HVG	0.2473078657268654	MIL
886	HVG	0.3286204302505066	MIL
887	HVG	0.0392980426313256	MIL
888	HVG	0.0304573540053575	MIL
889	HVG	0.040751099379094	MIL
890	HVG	-0.0007699680342923	MIL
891	HVG	0.8514773489210583	MIL
892	HVG	0.0381668458138847	MIL
893	HVG	0.0620766553143819	MIL
894	HVG	0.3334102681673359	MIL
895	HVG	0.5084712080373652	MIL
896	HVG	0.0699407433766774	MIL
897	HVG	0.2164004412187909	MIL
898	HVG	0.0211402189804784	MIL
899	HVG	0.6697145650039213	MIL
900	HVG	0.289165394359963	MIL
901	HVG	0.4785735220855105	MIL
902	HVG	0.0167771304214592	MIL
903	HVG	0.2678375774131787	MIL
904	HVG	0.1804813656353792	MIL
905	HVG	0.3105784013486881	MIL
906	HVG	0.7168662256343756	MIL
907	HVG	-0.0033739988373193	MIL
908	HVG	0.0364981977060605	MIL
909	HVG	0.0011569553999944	MIL
910	HVG	0.376912792074363	MIL
911	HVG	0.4928872139600886	MIL
912	HVG	-0.0004902473302167	MIL
913	HVG	-0.0017199699076286	MIL
914	HVG	0.2816896694002962	MIL
915	HVG	0.6394018612623085	MIL
916	HVG	0.1112870314498966	MIL
917	HVG	0.2353880211753272	MIL
918	HVG	0.0327669976678454	MIL
919	HVG	0.5179743235591631	MIL
920	HVG	0.2640506582647747	MIL
921	HVG	0.2075136725264156	MIL
922	HVG	0.4518961079534671	MIL
923	HVG	0.580474209780041	MIL
924	HVG	-0.0031120803491265	MIL
925	HVG	0.0423167263478087	MIL
926	HVG	0.1898117234121121	MIL
927	HVG	0.2223611504064884	MIL
928	HVG	0.7246868748196498	MIL
929	HVG	0.24263655053756	MIL
930	HVG	0.436519439355548	MIL
931	HVG	0.1789504672263765	MIL
932	HVG	0.0383294685598063	MIL
933	HVG	0.0077558905627897	MIL
934	HVG	0.4269374669624106	MIL
935	HVG	0.2167798577251606	MIL
936	HVG	0.4875865391597047	MIL
937	HVG	0.5929769282785297	MIL
938	HVG	0.1002142313918585	MIL
939	HVG	0.7129364812822363	MIL
940	HVG	-0.0014134848905394	MIL
941	HVG	0.2141169141842596	MIL
942	HVG	0.065511246186124	MIL
943	HVG	0.1604380743147579	MIL
944	HVG	0.0252572075626003	MIL
945	HVG	0.4086250598374707	MIL
946	HVG	0.3201910052321994	MIL
947	HVG	0.1175484457915099	MIL
948	HVG	0.1206025931153679	MIL
949	HVG	0.4524191917506281	MIL
950	HVG	0.1807673721969053	MIL
951	HVG	0.1399740454755046	MIL
952	HVG	0.3205307765732089	MIL
953	HVG	0.378337868546653	MIL
954	HVG	0.3276342811650039	MIL
955	HVG	0.3003942107476536	MIL
956	HVG	0.2264677848326983	MIL
957	HVG	0.6116067382658894	MIL
958	HVG	0.0496918495339149	MIL
959	HVG	0.0709366546417444	MIL
960	HVG	0.1946856787636625	MIL
961	HVG	0.9447079062716232	MIL
962	HVG	0.92617206164231	MIL
963	HVG	0.0879866307018701	MIL
964	HVG	0.6383648476964889	MIL
965	HVG	0.1428211657668074	MIL
966	HVG	0.5830950287352967	MIL
967	HVG	0.2875792965884285	MIL
968	HVG	0.6924027456072176	MIL
969	HVG	0.3601215260039343	MIL
970	HVG	0.0046824502881019	MIL
971	HVG	0.3624961388546559	MIL
972	HVG	0.2413359450286898	MIL
973	HVG	0.0629670971926871	MIL
974	HVG	0.0428778249049257	MIL
975	HVG	0.0873171668528653	MIL
976	HVG	0.197001983503274	MIL
977	HVG	0.4282051141966151	MIL
978	HVG	0.3940629183615707	MIL
979	HVG	0.1545347668972936	MIL
980	HVG	0.3165517117893967	MIL
981	HVG	0.2827868181959984	MIL
982	HVG	0.4324653914434877	MIL
983	HVG	0.4003993157814692	MIL
984	HVG	0.6394562174363504	MIL
985	HVG	0.7120959856776804	MIL
986	HVG	0.0255913873159954	MIL
987	HVG	0.091186796254056	MIL
988	HVG	0.0519727000351638	MIL
989	HVG	0.9133902153443794	MIL
990	HVG	0.204488959466482	MIL
991	HVG	0.3411992171717298	MIL
992	HVG	0.4450824480817646	MIL
993	HVG	0.0856492815852935	MIL
994	HVG	0.1667170169478566	MIL
995	HVG	-0.0028485581943796	MIL
996	HVG	-0.0048203263894663	MIL
997	HVG	0.1691552220179041	MIL
998	HVG	0.0024568804701607	MIL
999	HVG	0.4153819112818604	MIL
1000	MG	0.562359583854375	MIL
1001	MG	0.8291764370285399	MIL
1002	MG	0.7904407530121915	MIL
1003	MG	0.7084556217880404	MIL
1004	MG	0.7940852420405045	MIL
1005	MG	0.8807688520596084	MIL
1006	MG	0.7047279489733738	MIL
1007	MG	0.9599043433215236	MIL
1008	MG	0.8037978304971083	MIL
1009	MG	0.8037086281245328	MIL
1010	MG	0.789511121874164	MIL
1011	MG	0.8914688211521304	MIL
1012	MG	0.6140114546578097	MIL
1013	MG	0.7133444234288179	MIL
1014	MG	0.782905494663731	MIL
1015	MG	0.8325993153661422	MIL
1016	MG	0.5645143294443873	MIL
1017	MG	0.5488413812130619	MIL
1018	MG	0.5841071380739904	MIL
1019	MG	0.5391924782741009	MIL
1020	MG	0.4372884757080449	MIL
1021	MG	0.8648715404676406	MIL
1022	MG	0.8929693758234154	MIL
1023	MG	0.6180316026524899	MIL
1024	MG	0.5760897938682561	MIL
1025	MG	0.8674877102165244	MIL
1026	MG	0.7089977914814112	MIL
1027	MG	0.8189156525747521	MIL
1028	MG	0.8904969293011462	MIL
1029	MG	0.8735680973535125	MIL
1030	MG	0.7793318405219103	MIL
1031	MG	0.8120362443925613	MIL
1032	MG	0.8671328215421106	MIL
1033	MG	0.8670446899789166	MIL
1034	MG	0.5921593585798242	MIL
1035	MG	0.7592015947501776	MIL
1036	MG	0.8132210507607274	MIL
1037	MG	0.9494874232164268	MIL
1038	MG	0.7993670814871177	MIL
1039	MG	0.8183886104790883	MIL
1040	MG	0.5791138761051868	MIL
1041	MG	0.7119722680308884	MIL
1042	MG	0.7923698552612634	MIL
1043	MG	0.8829922637828079	MIL
1044	MG	0.8639189441931237	MIL
1045	MG	0.7228404546101461	MIL
1046	MG	0.95387219551834	MIL
1047	MG	0.9362718360579314	MIL
1048	MG	0.6494550053090153	MIL
1049	MG	0.6462784639660626	MIL
1050	MG	0.9232691214935888	MIL
1051	HVG	0.6482424211804205	Supervised
1052	HVG	-0.001282855200304	Supervised
1053	HVG	-0.0005379407362448	Supervised
1054	HVG	-0.0004078987890365	Supervised
1055	HVG	0.2154038934370703	Supervised
1056	HVG	0.2293245242630543	Supervised
1057	HVG	0.0845883228430471	Supervised
1058	HVG	-0.0003885576262647	Supervised
1059	HVG	0.4342804915270808	Supervised
1060	HVG	0.3867894685167954	Supervised
1061	HVG	-0.0038229860773888	Supervised
1062	HVG	-0.0008943430120087	Supervised
1063	HVG	0.0	Supervised
1064	HVG	0.548662196782522	Supervised
1065	HVG	0.3180912617400402	Supervised
1066	HVG	0.4740214718700883	Supervised
1067	HVG	0.038895203512346	Supervised
1068	HVG	0.2513498462255867	Supervised
1069	HVG	0.3734800097172925	Supervised
1070	HVG	-0.0003047957193462	Supervised
1071	HVG	-0.0008968499718494	Supervised
1072	HVG	-0.000342662540099	Supervised
1073	HVG	0.2064985580077465	Supervised
1074	HVG	0.0009483206773692	Supervised
1075	HVG	0.6332569655848728	Supervised
1076	HVG	0.0	Supervised
1077	HVG	-0.0034993467124527	Supervised
1078	HVG	-0.02989249798044	Supervised
1079	HVG	0.1760749456216341	Supervised
1080	HVG	-0.0003893826206086	Supervised
1081	HVG	-0.0013600270259948	Supervised
1082	HVG	-0.0006518934255639	Supervised
1083	HVG	-0.0004978781495339	Supervised
1084	HVG	0.0042246398920527	Supervised
1085	HVG	0.4246467637182138	Supervised
1086	HVG	-0.0020356621831725	Supervised
1087	HVG	-0.0010229999675775	Supervised
1088	HVG	-0.0001474592020007	Supervised
1089	HVG	0.5013820287217303	Supervised
1090	HVG	0.3665352308600127	Supervised
1091	HVG	0.5858241915606968	Supervised
1092	HVG	0.5704889084096938	Supervised
1093	HVG	-0.0008796630379208	Supervised
1094	HVG	0.488758549169745	Supervised
1095	HVG	0.6066525600783024	Supervised
1096	HVG	0.59445861319778	Supervised
1097	HVG	0.1578872099088788	Supervised
1098	HVG	-0.0004456476757703	Supervised
1099	HVG	0.3912076597940297	Supervised
1100	HVG	0.1493808782414547	Supervised
1101	HVG	-0.0011065452005141	Supervised
1102	HVG	-0.000431335911235	Supervised
1103	HVG	0.1157727054269694	Supervised
1104	HVG	0.0	Supervised
1105	HVG	0.8390604792001994	Supervised
1106	HVG	0.3595336414115087	Supervised
1107	HVG	-0.000170634238981	Supervised
1108	HVG	-0.0014355699862562	Supervised
1109	HVG	0.3546418306076582	Supervised
1110	HVG	0.192578500940785	Supervised
1111	HVG	0.3475373185441978	Supervised
1112	HVG	-0.0003645637288763	Supervised
1113	HVG	-0.0003090685977288	Supervised
1114	HVG	-0.0008456292688672	Supervised
1115	HVG	0.0	Supervised
1116	HVG	0.522295238051445	Supervised
1117	HVG	0.7721923321381676	Supervised
1118	HVG	0.6627329720989439	Supervised
1119	HVG	0.6190322708952476	Supervised
1120	HVG	0.7191426051524461	Supervised
1121	HVG	-0.0015328502582057	Supervised
1122	HVG	0.3995430434157008	Supervised
1123	HVG	0.0	Supervised
1124	HVG	-0.0006937996207079	Supervised
1125	HVG	-0.001035964507989	Supervised
1126	HVG	0.4247449619426433	Supervised
1127	HVG	0.7452172895468152	Supervised
1128	HVG	0.3780742184320331	Supervised
1129	HVG	-0.0006171403401569	Supervised
1130	HVG	-0.0006312972509476	Supervised
1131	HVG	-0.0012174829165765	Supervised
1132	HVG	0.1139708808503345	Supervised
1133	HVG	0.1837517734973577	Supervised
1134	HVG	0.4492016219882657	Supervised
1135	HVG	-0.0010006570580758	Supervised
1136	HVG	0.6302792086328566	Supervised
1137	HVG	-0.0034546722988811	Supervised
1138	HVG	-0.001060939601041	Supervised
1139	HVG	0.4201136903936544	Supervised
1140	HVG	-0.0011573156444022	Supervised
1141	HVG	0.0	Supervised
1142	HVG	0.1809382367538958	Supervised
1143	HVG	0.5785139578752876	Supervised
1144	HVG	0.2686207939576661	Supervised
1145	HVG	0.3034273264943906	Supervised
1146	HVG	0.2373071826785278	Supervised
1147	HVG	0.0	Supervised
1148	HVG	-0.0004823501514545	Supervised
1149	HVG	-0.0029664130495002	Supervised
1150	HVG	-0.0001597312086998	Supervised
1151	HVG	-0.0009371315765122	Supervised
1152	HVG	-0.0014653665440098	Supervised
1153	HVG	-0.0022431600984937	Supervised
1154	HVG	0.4399376899492359	Supervised
1155	HVG	0.2284120738628416	Supervised
1156	HVG	-0.0002495530765247	Supervised
1157	HVG	-0.0234696343204213	Supervised
1158	HVG	-0.0035979946106019	Supervised
1159	HVG	0.5083072429877251	Supervised
1160	HVG	0.4466469637159984	Supervised
1161	HVG	0.5130261135030239	Supervised
1162	HVG	0.3422985829561913	Supervised
1163	HVG	-0.0014966995813334	Supervised
1164	HVG	0.3463951208435674	Supervised
1165	HVG	0.4882019042780854	Supervised
1166	HVG	0.4235728940380951	Supervised
1167	HVG	0.2393824286547783	Supervised
1168	HVG	-0.0027805853088541	Supervised
1169	HVG	0.153391902189707	Supervised
1170	HVG	0.1626896187402167	Supervised
1171	HVG	0.3974051132944893	Supervised
1172	HVG	0.2570933590112361	Supervised
1173	HVG	0.4560861206738997	Supervised
1174	HVG	0.7986558797382486	Supervised
1175	HVG	0.7850936614152353	Supervised
1176	HVG	-0.0008387329557599	Supervised
1177	HVG	-0.0005628617158814	Supervised
1178	HVG	-0.001946529810029	Supervised
1179	HVG	-0.0015093246294237	Supervised
1180	HVG	-0.0009586687048233	Supervised
1181	HVG	0.7193527274514615	Supervised
1182	HVG	0.413932058054101	Supervised
1183	HVG	-0.0009673100537487	Supervised
1184	HVG	0.5095676858513087	Supervised
1185	HVG	0.6360104846327316	Supervised
1186	HVG	0.8050932943435458	Supervised
1187	HVG	0.5181718471512758	Supervised
1188	HVG	0.486155283844031	Supervised
1189	HVG	-0.0043077114288547	Supervised
1190	HVG	-0.0003452826279282	Supervised
1191	HVG	0.3973264367008795	Supervised
1192	HVG	-0.0005704704285607	Supervised
1193	HVG	0.4880602853727538	Supervised
1194	HVG	-0.0268209688785306	Supervised
1195	HVG	0.5304305489158943	Supervised
1196	HVG	0.002085555166677	Supervised
1197	HVG	0.0	Supervised
1198	HVG	0.0	Supervised
1199	HVG	-0.00023155325752	Supervised
1200	HVG	-0.0027986531728732	Supervised
1201	HVG	0.0457530617041899	Supervised
1202	HVG	0.2473783253326131	Supervised
1203	HVG	0.0977931334943271	Supervised
1204	HVG	0.2425567209529617	Supervised
1205	HVG	0.0006224924304409	Supervised
1206	HVG	0.0039088754883699	Supervised
1207	HVG	-0.0011761968823013	Supervised
1208	HVG	-0.000960346326601	Supervised
1209	HVG	0.6563640880293491	Supervised
1210	HVG	0.0207134473783817	Supervised
1211	HVG	0.2672343202602008	Supervised
1212	HVG	0.4751132938374667	Supervised
1213	HVG	-0.0001471647943892	Supervised
1214	HVG	0.646671459185896	Supervised
1215	HVG	0.0	Supervised
1216	HVG	-0.0021992053699104	Supervised
1217	HVG	0.4789351144788512	Supervised
1218	HVG	0.2262397609911437	Supervised
1219	HVG	0.0	Supervised
1220	HVG	0.298459622514585	Supervised
1221	HVG	0.5117700146216322	Supervised
1222	HVG	0.4235878257581138	Supervised
1223	HVG	0.8942952945064349	Supervised
1224	HVG	0.7900153058409342	Supervised
1225	HVG	-0.0003252871210022	Supervised
1226	HVG	0.0078500693502659	Supervised
1227	HVG	0.3981357205490958	Supervised
1228	HVG	-0.0006221603329901	Supervised
1229	HVG	0.8195832957002125	Supervised
1230	HVG	0.4906640499578998	Supervised
1231	HVG	0.4733036737765701	Supervised
1232	HVG	-0.0013099663775184	Supervised
1233	HVG	0.4325938365064985	Supervised
1234	HVG	0.7153320359796471	Supervised
1235	HVG	0.0691836066597462	Supervised
1236	HVG	0.8369962521470597	Supervised
1237	HVG	0.0123584707530609	Supervised
1238	HVG	-0.0050675709467735	Supervised
1239	HVG	-0.0002096922271145	Supervised
1240	HVG	-0.0005358516017165	Supervised
1241	HVG	0.0872907824480143	Supervised
1242	HVG	0.3762439647903432	Supervised
1243	HVG	-0.0005374817146996	Supervised
1244	HVG	-0.0010411930837132	Supervised
1245	HVG	0.4194852946216733	Supervised
1246	HVG	0.5125231407532596	Supervised
1247	HVG	0.0	Supervised
1248	HVG	0.2877983380132312	Supervised
1249	HVG	0.2440135960573624	Supervised
1250	HVG	0.377349313493319	Supervised
1251	HVG	-0.0012183303270463	Supervised
1252	HVG	-0.0013365835737797	Supervised
1253	HVG	-0.0005447768622997	Supervised
1254	HVG	0.0013650587937458	Supervised
1255	HVG	0.0018872207442987	Supervised
1256	HVG	0.0094913505086366	Supervised
1257	HVG	-0.0004041739153735	Supervised
1258	HVG	0.0	Supervised
1259	HVG	0.0	Supervised
1260	HVG	-0.0003180003193716	Supervised
1261	HVG	0.0	Supervised
1262	HVG	0.7378439401303609	Supervised
1263	HVG	0.9719077431976472	Supervised
1264	HVG	0.0	Supervised
1265	HVG	0.075231862704488	Supervised
1266	HVG	0.4531938683647212	Supervised
1267	HVG	0.664499324545976	Supervised
1268	HVG	0.445655648022516	Supervised
1269	HVG	0.6412441495209343	Supervised
1270	HVG	0.0	Supervised
1271	HVG	0.0	Supervised
1272	HVG	0.3421150246556514	Supervised
1273	HVG	0.493108323522776	Supervised
1274	HVG	-0.0009624398646601	Supervised
1275	HVG	-0.0007756720138352	Supervised
1276	HVG	-0.0006878367858007	Supervised
1277	HVG	-0.0004299543733259	Supervised
1278	HVG	-0.0004482131110354	Supervised
1279	HVG	0.205102711546921	Supervised
1280	HVG	-0.0045514802495451	Supervised
1281	HVG	0.4456206500524473	Supervised
1282	HVG	-0.00051446428427	Supervised
1283	HVG	0.7278347657514814	Supervised
1284	HVG	-0.0013656529961266	Supervised
1285	HVG	0.6686437795790248	Supervised
1286	HVG	0.498222148126672	Supervised
1287	HVG	0.3305634089440445	Supervised
1288	HVG	-0.0007708885073083	Supervised
1289	HVG	0.3463623367104844	Supervised
1290	HVG	0.275950566727537	Supervised
1291	HVG	-0.0023307303844679	Supervised
1292	HVG	0.256139134185787	Supervised
1293	HVG	-0.0010278798477034	Supervised
1294	HVG	0.3941813214569265	Supervised
1295	HVG	0.350342108389618	Supervised
1296	HVG	0.3509645884370336	Supervised
1297	HVG	-0.0009602258996439	Supervised
1298	HVG	-0.0003621350145119	Supervised
1299	HVG	0.3885190121430875	Supervised
1300	HVG	0.2753508317030526	Supervised
1301	HVG	0.0	Supervised
1302	HVG	-0.0038605713743504	Supervised
1303	HVG	-0.0004983341615293	Supervised
1304	HVG	-0.0004023051170228	Supervised
1305	HVG	0.4359603689925961	Supervised
1306	HVG	0.4215598070201203	Supervised
1307	HVG	-0.0001807883383826	Supervised
1308	HVG	0.4354093703855605	Supervised
1309	HVG	0.4595682318528433	Supervised
1310	HVG	-0.0072119131699272	Supervised
1311	HVG	0.4038553386178103	Supervised
1312	HVG	-0.0001713845600335	Supervised
1313	HVG	-0.0036497823257838	Supervised
1314	HVG	0.6653868188469165	Supervised
1315	HVG	-0.0006646973618429	Supervised
1316	HVG	-0.0005229704545708	Supervised
1317	HVG	-0.0002913141590052	Supervised
1318	HVG	-0.0001849828145287	Supervised
1319	HVG	-0.0009155574409991	Supervised
1320	HVG	0.0161430043118184	Supervised
1321	HVG	-0.0004146222023351	Supervised
1322	HVG	-0.0005586607260201	Supervised
1323	HVG	-0.0020498850169587	Supervised
1324	HVG	0.2539601210510191	Supervised
1325	HVG	0.2027530708475999	Supervised
1326	HVG	0.6939252535928659	Supervised
1327	HVG	-0.0122904612037835	Supervised
1328	HVG	0.3074009126584087	Supervised
1329	HVG	0.1939617811018763	Supervised
1330	HVG	0.0013858121246522	Supervised
1331	HVG	-0.000826715531382	Supervised
1332	HVG	-0.0010731968652739	Supervised
1333	HVG	0.0711876800716422	Supervised
1334	HVG	-0.004100715921247	Supervised
1335	HVG	0.5331177098233795	Supervised
1336	HVG	0.2550306888122415	Supervised
1337	HVG	0.8111842419741144	Supervised
1338	HVG	-0.0004668790217174	Supervised
1339	HVG	0.1905341444209373	Supervised
1340	HVG	-0.0016574231699848	Supervised
1341	HVG	-0.0009104057300205	Supervised
1342	HVG	0.0	Supervised
1343	HVG	-0.0008922825314988	Supervised
1344	HVG	0.8097659302690374	Supervised
1345	HVG	0.2181408637781773	Supervised
1346	HVG	0.0	Supervised
1347	HVG	0.0	Supervised
1348	HVG	0.5295830245395443	Supervised
1349	HVG	-0.0011695319508229	Supervised
1350	HVG	-0.0006130729073219	Supervised
1351	HVG	0.4027329305568052	Supervised
1352	HVG	-0.0011508925845573	Supervised
1353	HVG	-0.0011885513837253	Supervised
1354	HVG	0.0	Supervised
1355	HVG	-0.0003296091572069	Supervised
1356	HVG	-0.0034275826357095	Supervised
1357	HVG	-0.0004442465199847	Supervised
1358	HVG	-0.0006192758264882	Supervised
1359	HVG	0.3525678074246912	Supervised
1360	HVG	-0.0012148228565882	Supervised
1361	HVG	-0.0011002488923466	Supervised
1362	HVG	-0.0006332383925056	Supervised
1363	HVG	0.0	Supervised
1364	HVG	0.1937109565346934	Supervised
1365	HVG	0.4352269524368539	Supervised
1366	HVG	-0.001367554823261	Supervised
1367	HVG	-0.0002225996749999	Supervised
1368	HVG	0.3729387949606462	Supervised
1369	HVG	0.4568027743044911	Supervised
1370	HVG	-0.0029918914675571	Supervised
1371	HVG	-0.0003482538868122	Supervised
1372	HVG	-0.0006187057179045	Supervised
1373	HVG	-0.0006557572411081	Supervised
1374	HVG	0.3487390281264797	Supervised
1375	HVG	-0.0020846695016976	Supervised
1376	HVG	-0.0003146297094275	Supervised
1377	HVG	0.3979891852147688	Supervised
1378	HVG	0.4450528525948731	Supervised
1379	HVG	0.3785271585159506	Supervised
1380	HVG	0.5426139125152378	Supervised
1381	HVG	0.3076038939006054	Supervised
1382	HVG	0.582033812702516	Supervised
1383	HVG	0.5302939792371717	Supervised
1384	HVG	-0.0003883917560807	Supervised
1385	HVG	0.417194373523527	Supervised
1386	HVG	-0.0001852796013547	Supervised
1387	HVG	-0.0005468489427151	Supervised
1388	HVG	-0.0011875333977537	Supervised
1389	HVG	-0.0008023673810613	Supervised
1390	HVG	-0.0069950179176115	Supervised
1391	HVG	0.1046993411328847	Supervised
1392	HVG	-0.0005407063775473	Supervised
1393	HVG	-0.0009371479235322	Supervised
1394	HVG	-0.0007285067076785	Supervised
1395	HVG	0.5520508951178025	Supervised
1396	HVG	0.8007820083574302	Supervised
1397	HVG	0.4819309327256746	Supervised
1398	HVG	0.0106595605509019	Supervised
1399	HVG	0.3477617343940231	Supervised
1400	HVG	0.3386166215458175	Supervised
1401	HVG	0.2594783476090185	Supervised
1402	HVG	0.5673735701988394	Supervised
1403	HVG	-0.0003860124908104	Supervised
1404	HVG	0.2593446261747631	Supervised
1405	HVG	0.218819668430384	Supervised
1406	HVG	0.2215533977243637	Supervised
1407	HVG	-0.0004069720908069	Supervised
1408	HVG	0.2883708215235998	Supervised
1409	HVG	0.9033530811073832	Supervised
1410	HVG	0.1249460497571206	Supervised
1411	HVG	0.2887130651681979	Supervised
1412	HVG	-0.000650724176616	Supervised
1413	HVG	-0.0008936771066063	Supervised
1414	HVG	0.0065700937568549	Supervised
1415	HVG	0.0278166732272353	Supervised
1416	HVG	-0.0172415561162093	Supervised
1417	HVG	0.3952572872782109	Supervised
1418	HVG	0.6979248939959645	Supervised
1419	HVG	-0.0005628271611466	Supervised
1420	HVG	0.6647525254080806	Supervised
1421	HVG	0.3209736459595844	Supervised
1422	HVG	0.3956207566493539	Supervised
1423	HVG	-0.0006157072608692	Supervised
1424	HVG	0.0	Supervised
1425	HVG	0.0333860795480354	Supervised
1426	HVG	-0.0505818353802993	Supervised
1427	HVG	0.7113473341943539	Supervised
1428	HVG	0.7957250536941523	Supervised
1429	HVG	0.496230223916541	Supervised
1430	HVG	0.5080248184190665	Supervised
1431	HVG	0.3596256382432869	Supervised
1432	HVG	0.2004030969426544	Supervised
1433	HVG	0.0501039319980844	Supervised
1434	HVG	0.3801693117662171	Supervised
1435	HVG	-0.0103815795337871	Supervised
1436	HVG	0.1832342181038537	Supervised
1437	HVG	-0.0145648503182953	Supervised
1438	HVG	-0.0001533726263983	Supervised
1439	HVG	-0.0003091211827571	Supervised
1440	HVG	0.0105618018321088	Supervised
1441	HVG	-0.0005937674351996	Supervised
1442	HVG	0.5381978233017719	Supervised
1443	HVG	0.8412196324859593	Supervised
1444	HVG	0.4197455930527889	Supervised
1445	HVG	-0.011404430174303	Supervised
1446	HVG	0.0	Supervised
1447	HVG	0.1963132738749126	Supervised
1448	HVG	0.2664198417934252	Supervised
1449	HVG	0.6295977341812726	Supervised
1450	HVG	0.6213424746768794	Supervised
1451	HVG	0.6382143263109761	Supervised
1452	HVG	0.4680681677300584	Supervised
1453	HVG	0.6107903410467657	Supervised
1454	HVG	0.0161598221201605	Supervised
1455	HVG	0.5246396263774789	Supervised
1456	HVG	0.3876180112294065	Supervised
1457	HVG	0.3273945891596828	Supervised
1458	HVG	0.1444949693100259	Supervised
1459	HVG	0.1078665712742106	Supervised
1460	HVG	0.5801024008141894	Supervised
1461	HVG	-0.0006540642887347	Supervised
1462	HVG	0.4021796057449442	Supervised
1463	HVG	-0.0018035493355278	Supervised
1464	HVG	0.213091858685857	Supervised
1465	HVG	0.8774862534303054	Supervised
1466	HVG	0.911613941019823	Supervised
1467	HVG	-0.0006147753531361	Supervised
1468	HVG	-0.001873151614255	Supervised
1469	HVG	0.0	Supervised
1470	HVG	0.3217116202343959	Supervised
1471	HVG	0.3138403187374905	Supervised
1472	HVG	0.3816492059647219	Supervised
1473	HVG	0.3336761424695567	Supervised
1474	HVG	-0.0022232656460752	Supervised
1475	HVG	0.1911806255250638	Supervised
1476	HVG	0.217863473447931	Supervised
1477	HVG	0.5899995883744511	Supervised
1478	HVG	0.0928969749920781	Supervised
1479	HVG	0.4766231701685166	Supervised
1480	HVG	0.4967396027861028	Supervised
1481	HVG	0.2280091116843118	Supervised
1482	HVG	0.2555461484388299	Supervised
1483	HVG	0.2332853046238323	Supervised
1484	HVG	-0.0004193017157376	Supervised
1485	HVG	0.3407641332895998	Supervised
1486	HVG	-0.0005091683593851	Supervised
1487	HVG	-0.0002559190472211	Supervised
1488	HVG	0.0	Supervised
1489	HVG	0.2919671427787964	Supervised
1490	HVG	0.348304518301599	Supervised
1491	HVG	-0.0007264357999696	Supervised
1492	HVG	-0.0001756014535299	Supervised
1493	HVG	0.6754766777843507	Supervised
1494	HVG	0.2705221297527094	Supervised
1495	HVG	0.4285430578085103	Supervised
1496	HVG	-0.0016374183878131	Supervised
1497	HVG	0.2454866820468719	Supervised
1498	HVG	0.0	Supervised
1499	HVG	0.0	Supervised
1500	HVG	-0.000957018912564	Supervised
1501	HVG	0.3446982531081461	Supervised
1502	HVG	-0.0025756064944508	Supervised
1503	HVG	0.4744223666554994	Supervised
1504	HVG	0.0104325148276984	Supervised
1505	HVG	0.0	Supervised
1506	HVG	0.2942676954693205	Supervised
1507	HVG	-0.0021368203762843	Supervised
1508	HVG	0.2765529890127075	Supervised
1509	HVG	0.2191234126458463	Supervised
1510	HVG	-0.0021671696520994	Supervised
1511	HVG	0.6614298760849415	Supervised
1512	HVG	-0.0007223326607031	Supervised
1513	HVG	-0.0008002559315638	Supervised
1514	HVG	-0.0003964927058532	Supervised
1515	HVG	-0.0024583348833175	Supervised
1516	HVG	-0.0005464625522987	Supervised
1517	HVG	-0.0001760532399157	Supervised
1518	HVG	0.0	Supervised
1519	HVG	0.0	Supervised
1520	HVG	-0.0006877542432448	Supervised
1521	HVG	-0.0008943590301968	Supervised
1522	HVG	-0.0004182018745949	Supervised
1523	HVG	-0.0004633374690001	Supervised
1524	HVG	0.0	Supervised
1525	HVG	-0.0004590041283014	Supervised
1526	HVG	-0.0003465423043578	Supervised
1527	HVG	0.0	Supervised
1528	HVG	-0.00016564357004	Supervised
1529	HVG	-0.0007045077363895	Supervised
1530	HVG	-0.0008664353890877	Supervised
1531	HVG	-0.0005226636091215	Supervised
1532	HVG	-0.0003366291330169	Supervised
1533	HVG	-0.0002035728122189	Supervised
1534	HVG	-0.000648421882627	Supervised
1535	HVG	-0.000328811554498	Supervised
1536	HVG	-0.0004814469479879	Supervised
1537	HVG	-0.0002696097267032	Supervised
1538	HVG	-0.000185350869778	Supervised
1539	HVG	-0.0008567580511087	Supervised
1540	HVG	0.0	Supervised
1541	HVG	0.0	Supervised
1542	HVG	-0.0010954587818821	Supervised
1543	HVG	0.0	Supervised
1544	HVG	-0.0002844059799662	Supervised
1545	HVG	-0.0005540507969805	Supervised
1546	HVG	-0.0003661069191214	Supervised
1547	HVG	-0.0002211918940069	Supervised
1548	HVG	-0.0002333969117656	Supervised
1549	HVG	0.0	Supervised
1550	HVG	0.0	Supervised
1551	HVG	-0.0003723581387373	Supervised
1552	HVG	0.0	Supervised
1553	HVG	-0.0004301622255115	Supervised
1554	HVG	0.6378331333269346	Supervised
1555	HVG	0.0	Supervised
1556	HVG	0.0	Supervised
1557	HVG	-0.0006021944936946	Supervised
1558	HVG	-0.0007873958393715	Supervised
1559	HVG	0.0	Supervised
1560	HVG	-0.000585961750342	Supervised
1561	HVG	-0.0007238785616281	Supervised
1562	HVG	-0.000261583773324	Supervised
1563	HVG	-0.0003007148284017	Supervised
1564	HVG	-0.0003056302764894	Supervised
1565	HVG	0.0	Supervised
1566	HVG	0.0	Supervised
1567	HVG	-0.0003050877436723	Supervised
1568	HVG	-0.0001854725282957	Supervised
1569	HVG	-0.0003668474083231	Supervised
1570	HVG	-0.0005046944840179	Supervised
1571	HVG	-0.0002545943214173	Supervised
1572	HVG	0.0	Supervised
1573	HVG	-0.0001698572644623	Supervised
1574	HVG	0.0	Supervised
1575	HVG	-0.000345897871548	Supervised
1576	HVG	0.0	Supervised
1577	HVG	-0.0009684914011947	Supervised
1578	HVG	0.0	Supervised
1579	HVG	0.0	Supervised
1580	HVG	0.0	Supervised
1581	HVG	-0.0003514573570235	Supervised
1582	HVG	0.3721028562535718	Supervised
1583	HVG	0.2865885913889147	Supervised
1584	HVG	-0.0006615907828317	Supervised
1585	HVG	-0.0056577392697363	Supervised
1586	HVG	-0.0015617524904627	Supervised
1587	HVG	-0.0003072131341147	Supervised
1588	HVG	-0.0005828189224368	Supervised
1589	HVG	0.0	Supervised
1590	HVG	-0.0007527344455215	Supervised
1591	HVG	-0.0004547171250446	Supervised
1592	HVG	-0.0004555574429061	Supervised
1593	HVG	-0.0008036161490781	Supervised
1594	HVG	-0.0053136715247084	Supervised
1595	HVG	-0.0054666907065698	Supervised
1596	HVG	-0.0005540526653287	Supervised
1597	HVG	-0.0009479156360181	Supervised
1598	HVG	-0.0002330124745912	Supervised
1599	HVG	0.0	Supervised
1600	HVG	0.0	Supervised
1601	HVG	-0.0006374284516605	Supervised
1602	HVG	-0.0006833438738813	Supervised
1603	HVG	0.0	Supervised
1604	HVG	-0.0002946156964738	Supervised
1605	HVG	-0.0001596631792866	Supervised
1606	HVG	-0.0002677132276478	Supervised
1607	HVG	-0.0003290953663424	Supervised
1608	HVG	-0.000340053227062	Supervised
1609	HVG	0.0	Supervised
1610	HVG	-0.0016183754200937	Supervised
1611	HVG	0.0	Supervised
1612	HVG	-0.0002582259167278	Supervised
1613	HVG	-0.000302749424873	Supervised
1614	HVG	-0.0001863767731756	Supervised
1615	HVG	0.6499281689776524	Supervised
1616	HVG	0.4028415373320655	Supervised
1617	HVG	-0.0010481880136197	Supervised
1618	HVG	-0.000864658206364	Supervised
1619	HVG	-0.0002080084278979	Supervised
1620	HVG	-0.0002541766140193	Supervised
1621	HVG	0.0	Supervised
1622	HVG	-0.0013469908434808	Supervised
1623	HVG	0.4795744410509996	Supervised
1624	HVG	-0.0022814128146118	Supervised
1625	HVG	0.8787889954028714	Supervised
1626	HVG	0.4400483292402555	Supervised
1627	HVG	-0.0006313361369909	Supervised
1628	HVG	-0.0002407082694124	Supervised
1629	HVG	-0.0001898153763907	Supervised
1630	HVG	-0.0014162300361323	Supervised
1631	HVG	-0.0007958713604336	Supervised
1632	HVG	0.2138398568496313	Supervised
1633	HVG	-0.0003479730652711	Supervised
1634	HVG	-0.0002839161734731	Supervised
1635	HVG	0.0	Supervised
1636	HVG	0.4755193316802503	Supervised
1637	HVG	-0.0006246778360754	Supervised
1638	HVG	-0.002827264816592	Supervised
1639	HVG	0.3519488915885995	Supervised
1640	HVG	0.0282249502288515	Supervised
1641	HVG	0.2064586119936414	Supervised
1642	HVG	-0.0013936217415615	Supervised
1643	HVG	0.2000085709982231	Supervised
1644	HVG	0.7426954505392267	Supervised
1645	HVG	0.1900647337303356	Supervised
1646	HVG	-0.0037379684849802	Supervised
1647	HVG	0.3856254549684976	Supervised
1648	HVG	0.2772693170385943	Supervised
1649	HVG	0.1945935923269672	Supervised
1650	HVG	0.6584549769229859	Supervised
1651	HVG	0.0	Supervised
1652	HVG	0.8179632676345974	Supervised
1653	HVG	-0.001157316795832	Supervised
1654	HVG	-0.0011823385668438	Supervised
1655	HVG	-0.0013814802253614	Supervised
1656	HVG	0.0004021651133797	Supervised
1657	HVG	0.0787036343442944	Supervised
1658	HVG	0.9020476258233714	Supervised
1659	HVG	0.4486922184636697	Supervised
1660	HVG	0.5399758136046939	Supervised
1661	HVG	-0.0003103025329973	Supervised
1662	HVG	0.3495262211412253	Supervised
1663	HVG	0.5301342467983687	Supervised
1664	HVG	0.5609487034139953	Supervised
1665	HVG	0.4898289360654928	Supervised
1666	HVG	0.3699606456692947	Supervised
1667	HVG	0.5099019015646178	Supervised
1668	HVG	0.2328718339734763	Supervised
1669	HVG	0.5388194426727893	Supervised
1670	HVG	-0.0002840802763964	Supervised
1671	HVG	-0.00651094591686	Supervised
1672	HVG	0.2510177694222726	Supervised
1673	HVG	0.0005842578932812	Supervised
1674	HVG	0.3799510558988288	Supervised
1675	HVG	0.8858842820026851	Supervised
1676	HVG	0.8049985623829343	Supervised
1677	HVG	0.4481148949998825	Supervised
1678	HVG	-0.0011723236943907	Supervised
1679	HVG	0.4897541791989894	Supervised
1680	HVG	0.0001363167565763	Supervised
1681	HVG	0.8228232164812113	Supervised
1682	HVG	0.8804439685205003	Supervised
1683	HVG	0.2573734048054472	Supervised
1684	HVG	0.3002357074423472	Supervised
1685	HVG	-0.0004781579270587	Supervised
1686	HVG	0.0	Supervised
1687	HVG	0.4239745801687746	Supervised
1688	HVG	0.3032587374408777	Supervised
1689	HVG	0.3884048373877817	Supervised
1690	HVG	-9.679413352614574e-06	Supervised
1691	HVG	0.766893435483027	Supervised
1692	HVG	0.0	Supervised
1693	HVG	0.0	Supervised
1694	HVG	0.6223208869228358	Supervised
1695	HVG	-0.0002085013513581	Supervised
1696	HVG	0.4551464912087528	Supervised
1697	HVG	-0.0002537180377331	Supervised
1698	HVG	0.2438614840546691	Supervised
1699	HVG	0.6304019685282753	Supervised
1700	HVG	-0.0016865501973937	Supervised
1701	HVG	0.3844562057429943	Supervised
1702	HVG	-0.0049560634118075	Supervised
1703	HVG	0.8695341880450425	Supervised
1704	HVG	-0.0009809501134153	Supervised
1705	HVG	0.3529412332274688	Supervised
1706	HVG	-0.0004162829202261	Supervised
1707	HVG	-0.0005648786369983	Supervised
1708	HVG	-0.0010241704640727	Supervised
1709	HVG	-0.0003123285091797	Supervised
1710	HVG	0.6248104034942514	Supervised
1711	HVG	0.2636359390462353	Supervised
1712	HVG	-0.0013873024206763	Supervised
1713	HVG	0.49477241497374	Supervised
1714	HVG	-0.0010717134172111	Supervised
1715	HVG	-0.0029035561987242	Supervised
1716	HVG	-0.0007989083418875	Supervised
1717	HVG	0.6181022374825176	Supervised
1718	HVG	-0.0005089563353686	Supervised
1719	HVG	0.1618416008438359	Supervised
1720	HVG	-0.0005880729033909	Supervised
1721	HVG	-0.0004737341648407	Supervised
1722	HVG	0.5894473967795655	Supervised
1723	HVG	0.0001311271600707	Supervised
1724	HVG	-0.0230621647690708	Supervised
1725	HVG	0.7136576435751396	Supervised
1726	HVG	0.440888518506128	Supervised
1727	HVG	0.7724586075879643	Supervised
1728	HVG	0.3573853785424035	Supervised
1729	HVG	0.4687325322178046	Supervised
1730	HVG	-0.0034539025018034	Supervised
1731	HVG	-0.0019324834931813	Supervised
1732	HVG	0.0	Supervised
1733	HVG	0.5233333420894013	Supervised
1734	HVG	-0.0015596605180947	Supervised
1735	HVG	0.002671659025744	Supervised
1736	HVG	0.4001886088273109	Supervised
1737	HVG	0.1494484901911261	Supervised
1738	HVG	-0.0004410859395986	Supervised
1739	HVG	-0.0003058579090765	Supervised
1740	HVG	-0.002893057709298	Supervised
1741	HVG	-0.0005440459080756	Supervised
1742	HVG	0.0	Supervised
1743	HVG	0.3733869301906907	Supervised
1744	HVG	-0.000268011842134	Supervised
1745	HVG	0.3789328485901819	Supervised
1746	HVG	-0.0003134610605203	Supervised
1747	HVG	0.2879845809725836	Supervised
1748	HVG	-0.0016382012025228	Supervised
1749	HVG	0.5138905850851074	Supervised
1750	HVG	-0.0006641505072578	Supervised
1751	HVG	0.8231762895238646	Supervised
1752	HVG	0.9596655504980732	Supervised
1753	HVG	0.6764325814427146	Supervised
1754	HVG	0.8077420553368384	Supervised
1755	HVG	0.0	Supervised
1756	HVG	-0.0019179452068517	Supervised
1757	HVG	0.4371364491671725	Supervised
1758	HVG	0.2789867803964179	Supervised
1759	HVG	0.3707602596152152	Supervised
1760	HVG	0.2253534091973357	Supervised
1761	HVG	0.3468361838980058	Supervised
1762	HVG	0.2243293901401166	Supervised
1763	HVG	0.3954775442024427	Supervised
1764	HVG	-0.0012765633151839	Supervised
1765	HVG	0.8292658277940301	Supervised
1766	HVG	-0.0008476330022064	Supervised
1767	HVG	0.7160893101215215	Supervised
1768	HVG	-0.0001814639309657	Supervised
1769	HVG	-0.0021693466815635	Supervised
1770	HVG	0.1284026966571244	Supervised
1771	HVG	-0.0003937282861943	Supervised
1772	HVG	0.3801926175428989	Supervised
1773	HVG	0.1407768121360177	Supervised
1774	HVG	-0.0033884064040349	Supervised
1775	HVG	-0.0004987000970523	Supervised
1776	HVG	0.0	Supervised
1777	HVG	0.6796600438820642	Supervised
1778	HVG	-0.004236941020053	Supervised
1779	HVG	0.4882278730974008	Supervised
1780	HVG	0.2764881881101857	Supervised
1781	HVG	0.1533776963659745	Supervised
1782	HVG	0.5790850484693626	Supervised
1783	HVG	0.4580307109552848	Supervised
1784	HVG	0.1313623527095488	Supervised
1785	HVG	0.349009252087626	Supervised
1786	HVG	0.4530012866256143	Supervised
1787	HVG	-0.0003985715229902	Supervised
1788	HVG	0.0	Supervised
1789	HVG	0.2821068709347472	Supervised
1790	HVG	-0.0002637562800091	Supervised
1791	HVG	-0.0015932473232789	Supervised
1792	HVG	0.5132670035629516	Supervised
1793	HVG	0.0950523485199786	Supervised
1794	HVG	0.3121922660427429	Supervised
1795	HVG	-0.0004465228374106	Supervised
1796	HVG	-0.0003273157719294	Supervised
1797	HVG	0.7424598656690478	Supervised
1798	HVG	0.2973928051222287	Supervised
1799	HVG	-0.0008501837612859	Supervised
1800	HVG	-0.0028642062855415	Supervised
1801	HVG	-0.0003602413766066	Supervised
1802	HVG	-0.0003044870163366	Supervised
1803	HVG	-0.0003494878749294	Supervised
1804	HVG	-0.0002909918476348	Supervised
1805	HVG	-0.0009500565502733	Supervised
1806	HVG	-0.0004366855027184	Supervised
1807	HVG	-0.0014910674119574	Supervised
1808	HVG	0.1282943732413994	Supervised
1809	HVG	-0.0026305051652171	Supervised
1810	HVG	0.0223578009981292	Supervised
1811	HVG	0.1485127579337786	Supervised
1812	HVG	0.3889725870166103	Supervised
1813	HVG	-0.0032018344325124	Supervised
1814	HVG	0.5103865013194309	Supervised
1815	HVG	0.535824305867834	Supervised
1816	HVG	0.0	Supervised
1817	HVG	0.6504571670549266	Supervised
1818	HVG	-0.0002170459590484	Supervised
1819	HVG	0.2140757883061468	Supervised
1820	HVG	-0.0028384948807063	Supervised
1821	HVG	0.2874867226932415	Supervised
1822	HVG	-0.0004976053832791	Supervised
1823	HVG	0.0780521170562735	Supervised
1824	HVG	0.4262377586931029	Supervised
1825	HVG	-0.0005882531554703	Supervised
1826	HVG	-0.0025363175841358	Supervised
1827	HVG	0.4160888713066129	Supervised
1828	HVG	0.7199201542446261	Supervised
1829	HVG	0.359641254702673	Supervised
1830	HVG	0.4082131790969185	Supervised
1831	HVG	0.155716278441206	Supervised
1832	HVG	-0.0006878744385727	Supervised
1833	HVG	0.7981302213408745	Supervised
1834	HVG	0.6548716933328804	Supervised
1835	HVG	0.4435161547108421	Supervised
1836	HVG	0.0529177595974832	Supervised
1837	HVG	0.5592222464521797	Supervised
1838	HVG	0.4426204280784418	Supervised
1839	HVG	0.0552115494810532	Supervised
1840	HVG	0.2916491959034228	Supervised
1841	HVG	0.4571800919990672	Supervised
1842	HVG	-0.000983868462189	Supervised
1843	HVG	-0.0011209518413268	Supervised
1844	HVG	-0.0005090521055797	Supervised
1845	HVG	0.5325738662389127	Supervised
1846	HVG	0.5466907093153566	Supervised
1847	HVG	-0.0004355532693431	Supervised
1848	HVG	-0.0007375938945819	Supervised
1849	HVG	-0.0026342427276525	Supervised
1850	HVG	0.3109875592744373	Supervised
1851	HVG	0.4416656848948861	Supervised
1852	HVG	0.6337400909712692	Supervised
1853	HVG	-0.00117636616765	Supervised
1854	HVG	0.5349133185060442	Supervised
1855	HVG	-0.0012141765781765	Supervised
1856	HVG	0.0	Supervised
1857	HVG	0.1654262905579446	Supervised
1858	HVG	0.0040060797473542	Supervised
1859	HVG	-0.0014640097532435	Supervised
1860	HVG	-0.0023197894388999	Supervised
1861	HVG	0.0	Supervised
1862	HVG	0.2788679113824486	Supervised
1863	HVG	0.3943559231583009	Supervised
1864	HVG	0.626160459620051	Supervised
1865	HVG	0.7349536657456541	Supervised
1866	HVG	-0.004520629241265	Supervised
1867	HVG	0.237517922549479	Supervised
1868	HVG	0.1091470286105906	Supervised
1869	HVG	0.0	Supervised
1870	HVG	0.0	Supervised
1871	HVG	-0.0004042338165282	Supervised
1872	HVG	-0.000181489102302	Supervised
1873	HVG	0.0	Supervised
1874	HVG	0.3849380920180465	Supervised
1875	HVG	0.0808329390687824	Supervised
1876	HVG	-0.0011780151183335	Supervised
1877	HVG	0.003431930721408	Supervised
1878	HVG	0.0	Supervised
1879	HVG	0.4974258229242352	Supervised
1880	HVG	-0.0006053903496545	Supervised
1881	HVG	0.0	Supervised
1882	HVG	-0.0030043877153366	Supervised
1883	HVG	0.0583851456032756	Supervised
1884	HVG	0.2126617529648609	Supervised
1885	HVG	0.3069568727268077	Supervised
1886	HVG	-0.0010341216870988	Supervised
1887	HVG	0.7687207364382971	Supervised
1888	HVG	-0.0032296079699252	Supervised
1889	HVG	0.6731751890906921	Supervised
1890	HVG	0.5086822779841214	Supervised
1891	HVG	-0.0003301358712199	Supervised
1892	HVG	0.0	Supervised
1893	HVG	0.4034125654357132	Supervised
1894	HVG	0.522476502905576	Supervised
1895	HVG	-0.0019008184110029	Supervised
1896	HVG	-0.0010158978759553	Supervised
1897	HVG	0.1759055871471324	Supervised
1898	HVG	0.05426110332076	Supervised
1899	HVG	-0.0002285109583706	Supervised
1900	HVG	0.033344235968039	Supervised
1901	HVG	0.0	Supervised
1902	HVG	0.0	Supervised
1903	HVG	0.0	Supervised
1904	HVG	0.3443554351522166	Supervised
1905	HVG	-0.0003295967268373	Supervised
1906	HVG	0.4636168692134816	Supervised
1907	HVG	-0.0004255744269427	Supervised
1908	HVG	0.443154693847374	Supervised
1909	HVG	0.5158344497274925	Supervised
1910	HVG	0.1258196681894359	Supervised
1911	HVG	0.0	Supervised
1912	HVG	0.581026399155141	Supervised
1913	HVG	0.1465246966307916	Supervised
1914	HVG	0.2863383316391434	Supervised
1915	HVG	-0.0004025728872774	Supervised
1916	HVG	-0.0004348663352811	Supervised
1917	HVG	-0.0003127425482705	Supervised
1918	HVG	0.0	Supervised
1919	HVG	0.0	Supervised
1920	HVG	-0.0016899511463086	Supervised
1921	HVG	0.2700111810813186	Supervised
1922	HVG	0.3819453525398355	Supervised
1923	HVG	-0.0023563228844691	Supervised
1924	HVG	-0.000893230400186	Supervised
1925	HVG	-0.000597184857515	Supervised
1926	HVG	0.6097373145294398	Supervised
1927	HVG	-0.0027536093384419	Supervised
1928	HVG	-0.0016401538806152	Supervised
1929	HVG	0.3958152932769394	Supervised
1930	HVG	0.2222689953583838	Supervised
1931	HVG	0.8928007585511466	Supervised
1932	HVG	-0.0001907604376236	Supervised
1933	HVG	0.3940316312700052	Supervised
1934	HVG	0.3653473424780529	Supervised
1935	HVG	0.6775437386576897	Supervised
1936	HVG	0.2711647131027035	Supervised
1937	HVG	0.37628802618201	Supervised
1938	HVG	-0.0005673390326369	Supervised
1939	HVG	-0.002142966437955	Supervised
1940	HVG	-0.0006538602746611	Supervised
1941	HVG	-0.0002414699933417	Supervised
1942	HVG	0.8770101839163864	Supervised
1943	HVG	-0.0012878735154799	Supervised
1944	HVG	0.0	Supervised
1945	HVG	-0.0026230096447213	Supervised
1946	HVG	0.5416029013179156	Supervised
1947	HVG	-0.0007881190827046	Supervised
1948	HVG	-0.0018320152049573	Supervised
1949	HVG	-0.0007569461649339	Supervised
1950	HVG	0.6934566347965835	Supervised
1951	HVG	0.3245449258669275	Supervised
1952	HVG	0.517233206750964	Supervised
1953	HVG	0.0	Supervised
1954	HVG	0.2735027413165709	Supervised
1955	HVG	-0.0018338863234266	Supervised
1956	HVG	-0.0025918655721772	Supervised
1957	HVG	0.723044955000564	Supervised
1958	HVG	-0.0053603384274528	Supervised
1959	HVG	-0.0011029861074166	Supervised
1960	HVG	-0.000244157840912	Supervised
1961	HVG	0.3917954500424132	Supervised
1962	HVG	0.518210124139344	Supervised
1963	HVG	0.0	Supervised
1964	HVG	-0.0001480273937116	Supervised
1965	HVG	0.2877476051188807	Supervised
1966	HVG	0.6663867117529556	Supervised
1967	HVG	-0.0009866145879415	Supervised
1968	HVG	-0.0040334193699412	Supervised
1969	HVG	-0.0011014010541909	Supervised
1970	HVG	0.5318219925735832	Supervised
1971	HVG	0.2666511051524187	Supervised
1972	HVG	0.0104767729246497	Supervised
1973	HVG	0.4858916134811331	Supervised
1974	HVG	0.5731201421532539	Supervised
1975	HVG	-0.0004065464985361	Supervised
1976	HVG	-0.0006855240479888	Supervised
1977	HVG	-0.0018661767228554	Supervised
1978	HVG	0.2697467056919045	Supervised
1979	HVG	0.7462873700143291	Supervised
1980	HVG	0.2981770650168087	Supervised
1981	HVG	0.4553448929789496	Supervised
1982	HVG	0.1986173224432349	Supervised
1983	HVG	0.0	Supervised
1984	HVG	-0.0005106524647238	Supervised
1985	HVG	0.4645064663624669	Supervised
1986	HVG	-0.0036432493039176	Supervised
1987	HVG	0.5649514998171696	Supervised
1988	HVG	0.6071065086814713	Supervised
1989	HVG	0.1989939007011654	Supervised
1990	HVG	0.7430957381530376	Supervised
1991	HVG	-0.0001789972245189	Supervised
1992	HVG	0.0103256385200869	Supervised
1993	HVG	-0.0013660163682034	Supervised
1994	HVG	-0.0009965605747614	Supervised
1995	HVG	-0.0004473191546772	Supervised
1996	HVG	0.417695173712957	Supervised
1997	HVG	0.4003963935030299	Supervised
1998	HVG	-0.0010868957448477	Supervised
[truncated: 103 more rows]
