# Supplementary material for: sCellST predicts single-cell gene expression from H& E images
Source: Nat Commun. 2026 Jan 9;17:1194. doi: 10.1038/s41467-025-67965-1 (PMC12858858; doi:10.1038/s41467-025-67965-1)
Supplement: Supplementary file 6 — Source data [file 41467_2025_67965_MOESM6_ESM.zip › Source Data/fig2/comparison_scenario_test_regression_pcc.csv]

	infer mode	pcc	scenario
0	bag	0.5046457970644611	cell
1	bag	0.0816469127400907	cell
2	bag	0.0085459284983304	cell
3	bag	0.0490720898139453	cell
4	bag	0.1674726639419947	cell
5	bag	0.2125815182302697	cell
6	bag	0.1030504747958724	cell
7	bag	0.0188463111125183	cell
8	bag	0.3899782902840858	cell
9	bag	0.3068332717615507	cell
10	bag	0.4403298395086921	cell
11	bag	0.0973688188924968	cell
12	bag	0.0033141508754336	cell
13	bag	0.4393077612433778	cell
14	bag	0.2159408155379465	cell
15	bag	0.4157336934471987	cell
16	bag	0.1916326099266871	cell
17	bag	0.2355461531958269	cell
18	bag	0.3099438244690944	cell
19	bag	0.0313590673660939	cell
20	bag	0.0300817471646226	cell
21	bag	0.0385985415824832	cell
22	bag	0.15847182946802	cell
23	bag	0.0895245712869474	cell
24	bag	0.6466823495463054	cell
25	bag	0.103613251762896	cell
26	bag	0.0585193340211347	cell
27	bag	0.0837391700476528	cell
28	bag	0.1324796006957247	cell
29	bag	-0.0212681868658534	cell
30	bag	0.0931708755370661	cell
31	bag	0.0453982972635285	cell
32	bag	0.0369711618483377	cell
33	bag	0.0427565236870302	cell
34	bag	0.2972029145543127	cell
35	bag	0.1304655748155383	cell
36	bag	0.0633628302969029	cell
37	bag	-0.0059527775736376	cell
38	bag	0.4117051085262577	cell
39	bag	0.306400609574327	cell
40	bag	0.57069975818467	cell
41	bag	0.6229744089007596	cell
42	bag	0.1185288988387576	cell
43	bag	0.4032767894922639	cell
44	bag	0.6455358716988702	cell
45	bag	0.4930959380171442	cell
46	bag	0.0518462114660557	cell
47	bag	-0.0149220196179662	cell
48	bag	0.2881715440867403	cell
49	bag	0.1392541038569621	cell
50	bag	0.0109121860655094	cell
51	bag	0.0129017217075571	cell
52	bag	0.0343713922873577	cell
53	bag	0.0	cell
54	bag	0.6603292498985351	cell
55	bag	0.2662778061181312	cell
56	bag	-0.0337548052877272	cell
57	bag	0.1170337822557456	cell
58	bag	0.420345827284921	cell
59	bag	0.0407656432935534	cell
60	bag	0.2492936402640415	cell
61	bag	-0.0080486626378457	cell
62	bag	0.0973744808706266	cell
63	bag	0.0752235250505668	cell
64	bag	-0.0227383832930492	cell
65	bag	0.3971492140161308	cell
66	bag	0.6094013751059006	cell
67	bag	0.5910348303764057	cell
68	bag	0.5781235399784243	cell
69	bag	0.5892933874751369	cell
70	bag	0.0788209006574995	cell
71	bag	0.337885979708882	cell
72	bag	0.138132760932292	cell
73	bag	0.0193032583451268	cell
74	bag	0.1887174691662858	cell
75	bag	0.3293119197993197	cell
76	bag	0.5820685345779972	cell
77	bag	0.3270518998712126	cell
78	bag	0.0395674033613318	cell
79	bag	0.0072227013792307	cell
80	bag	0.1051129226684191	cell
81	bag	0.1619642562377574	cell
82	bag	0.167957113204084	cell
83	bag	0.4386145122940945	cell
84	bag	0.0865053432011873	cell
85	bag	0.5397677036604116	cell
86	bag	0.3246986946101049	cell
87	bag	0.0989308692183144	cell
88	bag	0.3826914718964368	cell
89	bag	0.1818079080053891	cell
90	bag	0.0	cell
91	bag	0.1738902744796973	cell
92	bag	0.4935147512080995	cell
93	bag	0.2652123292749566	cell
94	bag	0.2696156689147424	cell
95	bag	0.2046693634916323	cell
96	bag	0.0	cell
97	bag	-0.0164128525129728	cell
98	bag	0.1358610235976414	cell
99	bag	0.0018889885393349	cell
100	bag	0.0212844251413786	cell
101	bag	0.1060735330207336	cell
102	bag	0.1161191276850219	cell
103	bag	0.3704874759881518	cell
104	bag	0.1698187012761782	cell
105	bag	-0.0025125976676336	cell
106	bag	0.1242357732939964	cell
107	bag	0.1277496219652576	cell
108	bag	0.4031832837049829	cell
109	bag	0.3616107486289879	cell
110	bag	0.5112811490227469	cell
111	bag	0.2806604419429637	cell
112	bag	0.1380040407893288	cell
113	bag	0.2958694502309358	cell
114	bag	0.4224305098901468	cell
115	bag	0.378585908290328	cell
116	bag	0.2412318841566207	cell
117	bag	0.0350644982921934	cell
118	bag	0.0493640745079	cell
119	bag	0.0565635912388171	cell
120	bag	0.3104963014423051	cell
121	bag	0.2522473975084383	cell
122	bag	0.386058794944133	cell
123	bag	0.6815885638235615	cell
124	bag	0.6362439343153069	cell
125	bag	0.1091583008918952	cell
126	bag	7.550659930188885e-05	cell
127	bag	0.1848803185064582	cell
128	bag	0.117160691859965	cell
129	bag	0.0226346682510136	cell
130	bag	0.5986688670607969	cell
131	bag	0.2923489806131933	cell
132	bag	0.0472513692366516	cell
133	bag	0.3986558065071063	cell
134	bag	0.5664906730427961	cell
135	bag	0.6600641980379107	cell
136	bag	0.4537603319462295	cell
137	bag	0.3982555957967988	cell
138	bag	0.0191159071799802	cell
139	bag	-0.0346040840575838	cell
140	bag	0.3343815176339682	cell
141	bag	0.1235139020017399	cell
142	bag	0.4130350773136845	cell
143	bag	0.0796089187353796	cell
144	bag	0.4571154014619094	cell
145	bag	0.0582602455987961	cell
146	bag	0.0	cell
147	bag	0.0	cell
148	bag	0.1663618785514202	cell
149	bag	0.0232240997334791	cell
150	bag	0.0212018489253509	cell
151	bag	0.1080768585842015	cell
152	bag	0.074581093161179	cell
153	bag	0.2204216443336175	cell
154	bag	0.1804402335157475	cell
155	bag	0.1520761686924867	cell
156	bag	0.1653218809652408	cell
157	bag	0.1983452526458453	cell
158	bag	0.547670762320779	cell
159	bag	-0.0025147866029273	cell
160	bag	0.2361190252044362	cell
161	bag	0.4069448296584719	cell
162	bag	0.0073645104811177	cell
163	bag	0.5053405238366642	cell
164	bag	0.0246531973303216	cell
165	bag	0.1666689112654573	cell
166	bag	0.3931888899360816	cell
167	bag	0.1368365632750692	cell
168	bag	0.0	cell
169	bag	0.2081873909413124	cell
170	bag	0.4151577496074665	cell
171	bag	0.3398638433897929	cell
172	bag	0.7031607925601313	cell
173	bag	0.6234452103064703	cell
174	bag	0.0167568041480809	cell
175	bag	0.1679654620373334	cell
176	bag	0.3130261177929847	cell
177	bag	-0.0102582125544916	cell
178	bag	0.6778776091666763	cell
179	bag	0.4180808692091631	cell
180	bag	0.3893231742610918	cell
181	bag	0.0116984361372125	cell
182	bag	0.3659399480804085	cell
183	bag	0.6567366392245575	cell
184	bag	0.0519212537334448	cell
185	bag	0.6872251186645879	cell
186	bag	0.1658230741721986	cell
187	bag	0.4010250436130249	cell
188	bag	-0.0048416818966892	cell
189	bag	0.0225793274197769	cell
190	bag	0.0836837750321173	cell
191	bag	0.2936052162292686	cell
192	bag	-0.0176940191226657	cell
193	bag	0.0249008830248111	cell
194	bag	0.3380369046088902	cell
195	bag	0.4054080000861892	cell
196	bag	-0.0147901539915515	cell
197	bag	0.2213896159299289	cell
198	bag	0.1756717677218908	cell
199	bag	0.2935584883966911	cell
200	bag	0.0823809173864065	cell
201	bag	0.0939357861385037	cell
202	bag	0.0107909568411592	cell
203	bag	0.2493854946129356	cell
204	bag	0.1712575685071513	cell
205	bag	0.1194695987953906	cell
206	bag	0.0493599072036303	cell
207	bag	0.0827515557684037	cell
208	bag	-0.007685055313462	cell
209	bag	-0.0166613544667031	cell
210	bag	0.0472760034202448	cell
211	bag	0.5721409941626099	cell
212	bag	0.7619648403801254	cell
213	bag	0.0	cell
214	bag	0.3215790380399852	cell
215	bag	0.3283491475174651	cell
216	bag	0.5177833081943124	cell
217	bag	0.3968155643422406	cell
218	bag	0.5040113667194697	cell
219	bag	0.0948132700419641	cell
220	bag	0.0	cell
221	bag	0.3195529282346929	cell
222	bag	0.3995715797023704	cell
223	bag	0.1190215506400846	cell
224	bag	0.0339527015141989	cell
225	bag	0.0803890748579743	cell
226	bag	0.0057379630495475	cell
227	bag	0.0154082908708058	cell
228	bag	0.1609193189592939	cell
229	bag	0.2428545605072116	cell
230	bag	0.4048708647257761	cell
231	bag	0.0545736410167458	cell
232	bag	0.5797248170544338	cell
233	bag	0.0451453503804328	cell
234	bag	0.612804744029945	cell
235	bag	0.4770031471157346	cell
236	bag	0.2865431681585724	cell
237	bag	0.0858976667241934	cell
238	bag	0.2784636953323507	cell
239	bag	0.2327859613732972	cell
240	bag	0.2144219838724383	cell
241	bag	0.2598756929518219	cell
242	bag	0.0875778841386818	cell
243	bag	0.324895014762375	cell
244	bag	0.2229410973632308	cell
245	bag	0.2617032283056231	cell
246	bag	0.0117737742634005	cell
247	bag	-0.0079966588413451	cell
248	bag	0.2980491037492222	cell
249	bag	0.2342991732504016	cell
250	bag	-0.00229928777885	cell
251	bag	0.1558514110010342	cell
252	bag	0.0101507966805221	cell
253	bag	0.0173243146874355	cell
254	bag	0.3496427767443002	cell
255	bag	0.3510217894017344	cell
256	bag	-0.0053022785210758	cell
257	bag	0.3815909486802078	cell
258	bag	0.3797456252514726	cell
259	bag	0.1095191996145104	cell
260	bag	0.2912965538838843	cell
261	bag	-0.0030902138371852	cell
262	bag	0.2403403124563154	cell
263	bag	0.5836797794851316	cell
264	bag	-0.008128978089908	cell
265	bag	-0.0119289897107144	cell
266	bag	0.0299650645170902	cell
267	bag	0.0048506095709027	cell
268	bag	0.0598943405679173	cell
269	bag	0.0400705300098884	cell
270	bag	0.2099716364105819	cell
271	bag	0.0218965211323425	cell
272	bag	0.0604370291023208	cell
273	bag	0.2370845182290839	cell
274	bag	0.1628760137842749	cell
275	bag	0.5775837621312325	cell
276	bag	0.1361335338747409	cell
277	bag	0.2924069208367963	cell
278	bag	0.1566646936847178	cell
279	bag	0.148176741221615	cell
280	bag	0.0152454508454177	cell
281	bag	0.1058361798981408	cell
282	bag	0.2851120948079289	cell
283	bag	0.2615920653717722	cell
284	bag	0.4241719333238687	cell
285	bag	0.200963370033936	cell
286	bag	0.616332420527422	cell
287	bag	-0.025036249000603	cell
288	bag	0.1490663848442457	cell
289	bag	0.0498273004688831	cell
290	bag	0.0487680605657354	cell
291	bag	0.0587746149124832	cell
292	bag	0.0956967893719813	cell
293	bag	0.656306158277288	cell
294	bag	0.1620996550097039	cell
295	bag	0.0	cell
296	bag	0.0	cell
297	bag	0.4245413129042079	cell
298	bag	0.1708064723997643	cell
299	bag	0.0862984878293957	cell
300	bag	0.3379408506948493	cell
301	bag	0.056934141556928	cell
302	bag	0.0931185981392954	cell
303	bag	0.0	cell
304	bag	0.0040964772502185	cell
305	bag	0.0664391071851753	cell
306	bag	0.0067819756898155	cell
307	bag	0.0022020940172033	cell
308	bag	0.2639802729183014	cell
309	bag	0.0392490917792347	cell
310	bag	0.1175458191383072	cell
311	bag	0.0410482805177849	cell
312	bag	0.0815949342920254	cell
313	bag	0.1311477321963412	cell
314	bag	0.32739051386414	cell
315	bag	0.1691922252592297	cell
316	bag	0.0054814695592766	cell
317	bag	0.2905174489860669	cell
318	bag	0.4126367075562378	cell
319	bag	0.033270630061879	cell
320	bag	0.034024552472589	cell
321	bag	0.0253156723352523	cell
322	bag	0.0226471667611412	cell
323	bag	0.3364429841431802	cell
324	bag	0.2411102852506985	cell
325	bag	0.0266768800315446	cell
326	bag	0.3244355088372437	cell
327	bag	0.3389342828413071	cell
328	bag	0.3052182076757542	cell
329	bag	0.4744097788470125	cell
330	bag	0.2493359987236552	cell
331	bag	0.4574292894475897	cell
332	bag	0.4270421677571043	cell
333	bag	-0.0032540963320673	cell
334	bag	0.3775094696336598	cell
335	bag	-0.005074733012946	cell
336	bag	0.0676410095448325	cell
337	bag	0.0710532393371756	cell
338	bag	0.0601327209581725	cell
339	bag	0.0738329114402116	cell
340	bag	0.1703732537602977	cell
341	bag	0.0477842309838445	cell
342	bag	0.1301315611718223	cell
343	bag	0.1319993778944415	cell
344	bag	0.4981717609832317	cell
345	bag	0.623198303808769	cell
346	bag	0.378292491352223	cell
347	bag	0.1639497466364972	cell
348	bag	0.292077282769732	cell
349	bag	0.2957241514126991	cell
350	bag	0.2225878366022442	cell
351	bag	0.4526814407649493	cell
352	bag	-0.0197709017750415	cell
353	bag	0.1617712760027725	cell
354	bag	0.1665222478370531	cell
355	bag	0.1590556627942572	cell
356	bag	0.0047483471434528	cell
357	bag	0.2348494820994435	cell
358	bag	0.7333618834070803	cell
359	bag	0.1202131264552477	cell
360	bag	0.2778774894460172	cell
361	bag	0.0605445815564056	cell
362	bag	0.0268978739644434	cell
363	bag	0.1872777061117361	cell
364	bag	0.1603856765049942	cell
365	bag	0.1184822008301615	cell
366	bag	0.3574902395035095	cell
367	bag	0.5694434291069559	cell
368	bag	0.0716829317472922	cell
369	bag	0.7164204132376124	cell
370	bag	0.2561984724344306	cell
371	bag	0.265255971914872	cell
372	bag	0.0245230149447799	cell
373	bag	-0.0079334766750897	cell
374	bag	0.0525220026620298	cell
375	bag	0.2625059709867745	cell
376	bag	0.6049247421698283	cell
377	bag	0.7293106204393998	cell
378	bag	0.4295548541282949	cell
379	bag	0.4634611717414927	cell
380	bag	0.3382945358065101	cell
381	bag	0.2325299885913072	cell
382	bag	0.0560165846874394	cell
383	bag	0.3173413425000069	cell
384	bag	0.0421816626033972	cell
385	bag	0.3265011845680439	cell
386	bag	0.2931367787025447	cell
387	bag	-0.0040885185426213	cell
388	bag	0.0258682768566842	cell
389	bag	0.0018764320100883	cell
390	bag	0.126726073998852	cell
391	bag	0.4287298967709083	cell
392	bag	0.6848457074409209	cell
393	bag	0.3097077198121214	cell
394	bag	0.1490739704273771	cell
395	bag	-0.0099246412962514	cell
396	bag	0.1117766313081669	cell
397	bag	0.2071236205443636	cell
398	bag	0.662043537573231	cell
399	bag	0.6449197273655605	cell
400	bag	0.5761661955776347	cell
401	bag	0.382746783186451	cell
402	bag	0.5725798381924105	cell
403	bag	0.1242691395189812	cell
404	bag	0.5483244497306563	cell
405	bag	0.343850509344908	cell
406	bag	0.305207652231239	cell
407	bag	0.1952620736344705	cell
408	bag	0.0374991287099941	cell
409	bag	0.4754245381591588	cell
410	bag	0.0631302227064773	cell
411	bag	0.3498845137851933	cell
412	bag	0.2590932368626326	cell
413	bag	0.1582473818190912	cell
414	bag	0.7299895357649064	cell
415	bag	0.7641193989020678	cell
416	bag	0.0151874597259	cell
417	bag	0.0709024209249555	cell
418	bag	0.0	cell
419	bag	0.1739502300772184	cell
420	bag	0.1940825935292771	cell
421	bag	0.2940394840275786	cell
422	bag	0.2557140631908972	cell
423	bag	0.1005159686207504	cell
424	bag	0.1823396935577825	cell
425	bag	0.215947674108198	cell
426	bag	0.4518068457976412	cell
427	bag	0.0799786031497782	cell
428	bag	0.3888795875870148	cell
429	bag	0.3833194775056725	cell
430	bag	0.1937746405611825	cell
431	bag	0.2071061487348343	cell
432	bag	0.1897770184126201	cell
433	bag	0.0011374361093223	cell
434	bag	0.3105954124597899	cell
435	bag	0.0797684121437969	cell
436	bag	-0.0065406580337183	cell
437	bag	0.0	cell
438	bag	0.2322187529293327	cell
439	bag	0.3116744216968587	cell
440	bag	0.029070687798347	cell
441	bag	0.0016421176867589	cell
442	bag	0.5399452033108427	cell
443	bag	0.2433188449831029	cell
444	bag	0.3799545324113866	cell
445	bag	0.1076577865045047	cell
446	bag	0.2000989528268881	cell
447	bag	-0.0083460809773376	cell
448	bag	0.0254020220220709	cell
449	bag	0.1349371297094306	cell
450	bag	0.3164064682640585	cell
451	bag	0.2070696275049428	cell
452	bag	0.4129348245603417	cell
453	bag	0.1238146918245055	cell
454	bag	0.0	cell
455	bag	0.3136962823533293	cell
456	bag	0.2701561787730061	cell
457	bag	0.2425148891160042	cell
458	bag	0.1921854073233677	cell
459	bag	0.061812228435655	cell
460	bag	0.5714456767131135	cell
461	bag	0.0488089757499099	cell
462	bag	0.0605549859462053	cell
463	bag	0.0106165284582271	cell
464	bag	0.0590580196483065	cell
465	bag	-0.0083529760441606	cell
466	bag	-0.015209454460111	cell
467	bag	0.0	cell
468	bag	0.0	cell
469	bag	0.0404846958396576	cell
470	bag	0.0638725514403537	cell
471	bag	0.0597404048654408	cell
472	bag	0.020261621992979	cell
473	bag	0.0	cell
474	bag	0.0166681678093638	cell
475	bag	-0.0057222271226418	cell
476	bag	0.073559793042784	cell
477	bag	-0.0020825666796042	cell
478	bag	0.00202821309349	cell
479	bag	0.0762984662217451	cell
480	bag	0.1114410606983611	cell
481	bag	0.0201037745685187	cell
482	bag	-0.0062848160363723	cell
483	bag	0.0587801667774599	cell
484	bag	-0.006627283917139	cell
485	bag	0.0695182984581093	cell
486	bag	-0.0119133196398175	cell
487	bag	0.0679545134582593	cell
488	bag	0.0822149324716554	cell
489	bag	0.0	cell
490	bag	0.0	cell
491	bag	0.0505052396280714	cell
492	bag	0.0	cell
493	bag	0.0744183620148504	cell
494	bag	0.0643844029715428	cell
495	bag	0.018791474597942	cell
496	bag	0.0069489897346202	cell
497	bag	0.0027469703950782	cell
498	bag	0.0	cell
499	bag	0.0	cell
500	bag	0.0007905089572179	cell
501	bag	0.0	cell
502	bag	-0.01347509563438	cell
503	bag	0.6788803594196811	cell
504	bag	0.0	cell
505	bag	0.0	cell
506	bag	0.0160921703454013	cell
507	bag	-0.0122730921916496	cell
508	bag	0.0	cell
509	bag	0.0649224005125699	cell
510	bag	0.0512026470152608	cell
511	bag	0.0444629385224502	cell
512	bag	0.0642245778167471	cell
513	bag	0.0471858231139361	cell
514	bag	-0.0063752462822238	cell
515	bag	0.0	cell
516	bag	-0.0034719225995973	cell
517	bag	0.0322765708631003	cell
518	bag	-0.0150774692401174	cell
519	bag	0.0730509109148306	cell
520	bag	0.0425085802805611	cell
521	bag	0.0	cell
522	bag	-0.0129217108855641	cell
523	bag	0.0	cell
524	bag	0.039386430093105	cell
525	bag	0.0067295398608981	cell
526	bag	0.0980426667600831	cell
527	bag	0.0	cell
528	bag	0.0	cell
529	bag	0.0599073135448229	cell
530	bag	0.080437290612751	cell
531	bag	0.3859611307217279	cell
532	bag	0.2939971942825599	cell
533	bag	-0.049198781698549	cell
534	bag	0.1243858033062821	cell
535	bag	0.1970139164328443	cell
536	bag	-0.0043838042822756	cell
537	bag	0.0673061748705516	cell
538	bag	0.0	cell
539	bag	0.1080537246689949	cell
540	bag	0.0227210655577412	cell
541	bag	0.0394344799712396	cell
542	bag	-0.0337774964145782	cell
543	bag	0.0984691271727298	cell
544	bag	0.0784081330089314	cell
545	bag	0.0428802975444528	cell
546	bag	0.1145689154756937	cell
547	bag	0.0567710149029947	cell
548	bag	0.0	cell
549	bag	-0.0019044856871835	cell
550	bag	0.0134071117209089	cell
551	bag	0.0093886315537213	cell
552	bag	0.0325529236591055	cell
553	bag	0.0055819868558769	cell
554	bag	-0.0187774918293115	cell
555	bag	-0.0035066700381976	cell
556	bag	0.0101828876084386	cell
557	bag	0.0039564021534781	cell
558	bag	0.0059941034658674	cell
559	bag	0.0535746112977797	cell
560	bag	0.0	cell
561	bag	-0.0221013182737703	cell
562	bag	2.4502850057395165e-05	cell
563	bag	-0.0015727816821701	cell
564	bag	0.4994564542805983	cell
565	bag	0.3372146078509361	cell
566	bag	0.1116841839608042	cell
567	bag	0.0868859854469779	cell
568	bag	-0.008002490379265	cell
569	bag	-0.0042472931584796	cell
570	bag	0.0	cell
571	bag	0.0874577722070126	cell
572	bag	0.3737218166438367	cell
573	bag	0.0819463325032279	cell
574	bag	0.7060720239039614	cell
575	bag	0.3432781699251443	cell
576	bag	0.0722542195216072	cell
577	bag	0.0259143195224693	cell
578	bag	-0.0206680754589616	cell
579	bag	0.0711106865743032	cell
580	bag	0.0939733912180784	cell
581	bag	0.2013731867830275	cell
582	bag	-0.0069875465646589	cell
583	bag	-0.0227756279299033	cell
584	bag	0.0	cell
585	bag	0.3592287897957997	cell
586	bag	0.0611879866637181	cell
587	bag	0.1573469237741624	cell
588	bag	0.3357034243976714	cell
589	bag	0.0907078173254163	cell
590	bag	0.1314983247840047	cell
591	bag	0.215123316925279	cell
592	bag	0.1436548325334424	cell
593	bag	0.7485579572786294	cell
594	bag	0.1934211397333216	cell
595	bag	0.1291833430923119	cell
596	bag	0.3017745012366627	cell
597	bag	0.1942177658222922	cell
598	bag	0.1726461588678418	cell
599	bag	0.5196441224957571	cell
600	bag	0.0042140394542595	cell
601	bag	0.7158707107533937	cell
602	bag	0.1002097911520287	cell
603	bag	-0.0184905451416881	cell
604	bag	0.0595375645614764	cell
605	bag	0.0556789673885802	cell
606	bag	0.0263397352473511	cell
607	bag	0.7264771903640534	cell
608	bag	0.3619160985073679	cell
609	bag	0.432423850770677	cell
610	bag	-0.0162601132919109	cell
611	bag	0.284534540066037	cell
612	bag	0.4123214311876574	cell
613	bag	0.4402347567806399	cell
614	bag	0.402486979519769	cell
615	bag	0.3295127401953621	cell
616	bag	0.4327456099813975	cell
617	bag	0.1202951093380271	cell
618	bag	0.4746432071681141	cell
619	bag	-6.457531757286805e-05	cell
620	bag	0.184683633791058	cell
621	bag	0.2097435068578121	cell
622	bag	0.1112741838387236	cell
623	bag	0.3114940645721447	cell
624	bag	0.7252452985474328	cell
625	bag	0.7033733142766748	cell
626	bag	0.3667219926456574	cell
627	bag	0.1180130401427203	cell
628	bag	0.41187924205374	cell
629	bag	0.1576543207875143	cell
630	bag	0.6389846315952981	cell
631	bag	0.7133610802074569	cell
632	bag	0.224041850446504	cell
633	bag	0.2502209095165675	cell
634	bag	0.0860350040870068	cell
635	bag	0.0	cell
636	bag	0.3512095845796841	cell
637	bag	0.2409865960653603	cell
638	bag	0.280872208096568	cell
639	bag	0.0898344193299234	cell
640	bag	0.6327865478673079	cell
641	bag	0.0	cell
642	bag	0.0118191210632442	cell
643	bag	0.4650467394493325	cell
644	bag	-0.0040736816487196	cell
645	bag	0.3374976757253578	cell
646	bag	0.0035953597585978	cell
647	bag	0.196007793663806	cell
648	bag	0.5161654337644765	cell
649	bag	0.2161521092209162	cell
650	bag	0.369001212721877	cell
651	bag	0.5060532779159292	cell
652	bag	0.7124953212644556	cell
653	bag	-0.0057683361414133	cell
654	bag	0.2895762277305369	cell
655	bag	0.037069877056457	cell
656	bag	0.0274353860853286	cell
657	bag	0.1458139407057761	cell
658	bag	0.0101242558174767	cell
659	bag	0.5354587968652762	cell
660	bag	0.2402486715294971	cell
661	bag	0.1017038072209146	cell
662	bag	0.3751608734021179	cell
663	bag	0.0463146510379708	cell
664	bag	0.1705325735216512	cell
665	bag	0.0856736477748292	cell
666	bag	0.6049873420197058	cell
667	bag	0.0367334931162792	cell
668	bag	0.1472647537016644	cell
669	bag	0.0317740153807619	cell
670	bag	0.0933942228150748	cell
671	bag	0.4824691011990227	cell
672	bag	0.0566902345790722	cell
673	bag	0.2596638843119052	cell
674	bag	0.6211195308794405	cell
675	bag	0.3683689205323319	cell
676	bag	0.608917021386769	cell
677	bag	0.3029594286780046	cell
678	bag	0.359959459179809	cell
679	bag	0.0970254307911528	cell
680	bag	0.1572060799936663	cell
681	bag	0.091268243592343	cell
682	bag	0.4317473203800683	cell
683	bag	0.185388357482612	cell
684	bag	0.1437057223788782	cell
685	bag	0.3356016171685669	cell
686	bag	0.0727260620218437	cell
687	bag	-0.0060025794346494	cell
688	bag	0.0798065892164394	cell
689	bag	0.1878124787605233	cell
690	bag	0.0502513072117565	cell
691	bag	0.0551162599965109	cell
692	bag	0.2720152506595443	cell
693	bag	0.009238228244305	cell
694	bag	0.3027256849105875	cell
695	bag	0.0047520526995548	cell
696	bag	0.2623402456139935	cell
697	bag	0.1972603484583706	cell
698	bag	0.404312983868814	cell
699	bag	0.0478223845059204	cell
700	bag	0.6739267698126712	cell
701	bag	0.7642442828924452	cell
702	bag	0.547056417358073	cell
703	bag	0.6407924105570659	cell
704	bag	0.0	cell
705	bag	0.1814363811555743	cell
706	bag	0.3689353076258621	cell
707	bag	0.1997555258520525	cell
708	bag	0.2767412213493032	cell
709	bag	0.190241146306862	cell
710	bag	0.2662824913850956	cell
711	bag	0.119446425483805	cell
712	bag	0.3158995269940763	cell
713	bag	0.0818266596165466	cell
714	bag	0.6470654897581729	cell
715	bag	0.0156716676279362	cell
716	bag	0.5463455633672267	cell
717	bag	-0.0217417598318825	cell
718	bag	0.1296229058908089	cell
719	bag	0.2014489405048252	cell
720	bag	0.0280355161903145	cell
721	bag	0.310656216089606	cell
722	bag	0.1316848868390285	cell
723	bag	0.0684658349796558	cell
724	bag	0.0353204298860285	cell
725	bag	0.0	cell
726	bag	0.5836544723439152	cell
727	bag	0.0358824357668865	cell
728	bag	0.4287625634148367	cell
729	bag	0.1655618781170746	cell
730	bag	0.1524239420886814	cell
731	bag	0.561054021885278	cell
732	bag	0.362480325756743	cell
733	bag	0.1160066314180245	cell
734	bag	0.2457232070090782	cell
735	bag	0.3971618980919108	cell
736	bag	-0.0108459533614007	cell
737	bag	0.0	cell
738	bag	0.2793197024996106	cell
739	bag	0.0042202389346162	cell
740	bag	0.2044765449628802	cell
741	bag	0.3599637291765299	cell
742	bag	-0.0019064472773724	cell
743	bag	0.2945808240543384	cell
744	bag	-0.0141161408089347	cell
745	bag	0.0283688449667562	cell
746	bag	0.5914325839109865	cell
747	bag	0.2396903660491141	cell
748	bag	0.0448710839990891	cell
749	bag	0.1042088226535522	cell
750	bag	-0.0159758872221544	cell
751	bag	0.1013368756189319	cell
752	bag	-0.0218978623299435	cell
753	bag	0.181598761616673	cell
754	bag	0.1148384822050285	cell
755	bag	0.066026453192591	cell
756	bag	0.2144908401772554	cell
757	bag	0.0524578101492707	cell
758	bag	0.0869330418704592	cell
759	bag	0.2725762434994614	cell
760	bag	0.3435567006135613	cell
761	bag	0.309651693391241	cell
762	bag	0.1367230239780923	cell
763	bag	0.389354882071945	cell
764	bag	0.4467586644302885	cell
765	bag	0.0	cell
766	bag	0.5238505053789027	cell
767	bag	0.0055898881731444	cell
768	bag	0.203316662504271	cell
769	bag	0.2417973989805442	cell
770	bag	0.2668895203372835	cell
771	bag	0.0834048775492084	cell
772	bag	0.1952867868906942	cell
773	bag	0.3284431682202138	cell
774	bag	0.0731836890736037	cell
775	bag	0.1144989942514502	cell
776	bag	0.3395162870279793	cell
777	bag	0.708664093930504	cell
778	bag	0.320487978200211	cell
779	bag	0.3285266106418243	cell
780	bag	0.2314626727660265	cell
781	bag	0.1143651749855836	cell
782	bag	0.7230538385138587	cell
783	bag	0.6081300176547977	cell
784	bag	0.3947992401911003	cell
785	bag	0.0308552228791114	cell
786	bag	0.4318629926276944	cell
787	bag	0.3999049304469551	cell
788	bag	0.074444394952978	cell
789	bag	0.2313563298982139	cell
790	bag	0.3595657817427715	cell
791	bag	0.1008554925001516	cell
792	bag	0.0580673108282088	cell
793	bag	-0.0132982093270812	cell
794	bag	0.4547365759443738	cell
795	bag	0.4834653370952624	cell
796	bag	-0.034765577691919	cell
797	bag	0.0937164009866418	cell
798	bag	0.2435178690925059	cell
799	bag	0.2430088408910684	cell
800	bag	0.3719674009292042	cell
801	bag	0.5287817352013029	cell
802	bag	0.0830781209002955	cell
803	bag	0.4415502542809553	cell
804	bag	0.1366555539390983	cell
805	bag	0.0	cell
806	bag	0.1586901183451585	cell
807	bag	0.0989110797711987	cell
808	bag	0.1766761390032201	cell
809	bag	0.0836688165664085	cell
810	bag	-0.0047155364213801	cell
811	bag	0.2012298503131901	cell
812	bag	0.3498028406402726	cell
813	bag	0.5269532316884429	cell
814	bag	0.5718728291468942	cell
815	bag	0.2633607682323315	cell
816	bag	0.157819265651689	cell
817	bag	0.1341161643188217	cell
818	bag	0.0	cell
819	bag	0.0	cell
820	bag	0.0829293734086362	cell
821	bag	-0.0090725520237985	cell
822	bag	0.0	cell
823	bag	0.315533493118509	cell
824	bag	0.105248015509325	cell
825	bag	0.0932356774557976	cell
826	bag	-0.0228646143918069	cell
827	bag	0.0204847324063237	cell
828	bag	0.408658164012305	cell
829	bag	0.0319931804384441	cell
830	bag	0.1319774755437106	cell
831	bag	0.1397352968966458	cell
832	bag	0.040289421169132	cell
833	bag	0.2017305319838598	cell
834	bag	0.2782527297560353	cell
835	bag	0.1192600034614537	cell
836	bag	0.5979713122792112	cell
837	bag	0.1261617335881482	cell
838	bag	0.5333220693378624	cell
839	bag	0.4094967854656964	cell
840	bag	-0.0025392381180644	cell
841	bag	0.0	cell
842	bag	0.3099015886849954	cell
843	bag	0.4054427118444874	cell
844	bag	0.0383231132860846	cell
845	bag	0.0342469537197047	cell
846	bag	0.1583196736516772	cell
847	bag	0.149172394783104	cell
848	bag	0.0366644732635688	cell
849	bag	0.2846905222660734	cell
850	bag	0.058430550406773	cell
851	bag	0.0198932886236118	cell
852	bag	0.0591815686097962	cell
853	bag	0.2886644930234769	cell
854	bag	0.0004221871642977	cell
855	bag	0.3923346072085776	cell
856	bag	-0.0148314654864858	cell
857	bag	0.3808485359118919	cell
858	bag	0.4235678900928463	cell
859	bag	0.1876591422758786	cell
860	bag	0.0	cell
861	bag	0.3742379966213008	cell
862	bag	0.1408836472604875	cell
863	bag	0.258348279719204	cell
864	bag	0.0084359535305651	cell
865	bag	0.0324655245610889	cell
866	bag	0.0509719748703745	cell
867	bag	0.0295638864477134	cell
868	bag	0.0	cell
869	bag	0.1281009437029041	cell
870	bag	0.2371664713603838	cell
871	bag	0.2997362230783764	cell
872	bag	0.1555355604131043	cell
873	bag	0.0680187381759923	cell
874	bag	0.0137006393586704	cell
875	bag	0.5374638494786219	cell
876	bag	0.0672904282606392	cell
877	bag	0.1361893329279802	cell
878	bag	0.3149606486653126	cell
879	bag	0.1948602198288229	cell
880	bag	0.7218499021681151	cell
881	bag	-0.0034603131717974	cell
882	bag	0.2797171209698641	cell
883	bag	0.3295568621588723	cell
884	bag	0.5186392845207326	cell
885	bag	0.1966868883124843	cell
886	bag	0.2205268202285892	cell
887	bag	0.0367966943936735	cell
888	bag	0.0460732828990033	cell
889	bag	0.0305509965289567	cell
890	bag	-0.0063491868315233	cell
891	bag	0.667467248183699	cell
892	bag	0.0350805181844373	cell
893	bag	0.0537333389835188	cell
894	bag	0.3206115738920889	cell
895	bag	0.4148039582149638	cell
896	bag	0.0776402452596602	cell
897	bag	0.1887276535860588	cell
898	bag	0.0128263038995193	cell
899	bag	0.5567443526708691	cell
900	bag	0.2409612746932481	cell
901	bag	0.4646597899030258	cell
902	bag	0.0007820871409744	cell
903	bag	0.2094307191247804	cell
904	bag	0.1646361826561957	cell
905	bag	0.2830546354429586	cell
906	bag	0.6271736758417292	cell
907	bag	-0.003088499199741	cell
908	bag	0.0197128761935414	cell
909	bag	-0.0103141155186659	cell
910	bag	0.3276740979741799	cell
911	bag	0.5343041441588907	cell
912	bag	-0.0058880067819009	cell
913	bag	-0.0033366000007548	cell
914	bag	0.2789330394295111	cell
915	bag	0.5255429532911737	cell
916	bag	0.110308971753998	cell
917	bag	0.2266442770829329	cell
918	bag	0.0405134393237514	cell
919	bag	0.4346798125696187	cell
920	bag	0.2297873993263444	cell
921	bag	0.2174944521683244	cell
922	bag	0.3822928445235383	cell
923	bag	0.4815384778116165	cell
924	bag	-0.010517400795651	cell
925	bag	0.0417497657413282	cell
926	bag	0.1787342374398051	cell
927	bag	0.2008786845543646	cell
928	bag	0.6144207998668199	cell
929	bag	0.2065831365602317	cell
930	bag	0.3324128465439742	cell
931	bag	0.1516513028422172	cell
932	bag	0.0668674532567819	cell
933	bag	0.0215078366658106	cell
934	bag	0.3629900819275558	cell
935	bag	0.1836781275157051	cell
936	bag	0.3928652900565659	cell
937	bag	0.5212524062642716	cell
938	bag	0.0917218944717649	cell
939	bag	0.5868459580455856	cell
940	bag	0.0065933217828997	cell
941	bag	0.2152252994092776	cell
942	bag	0.0699820635886938	cell
943	bag	0.1738005490805623	cell
944	bag	0.0146481863815361	cell
945	bag	0.3645637817334002	cell
946	bag	0.2787510590357889	cell
947	bag	0.0991488382283236	cell
948	bag	0.1208896048412077	cell
949	bag	0.2986628304227903	cell
950	bag	0.1851424263518057	cell
951	bag	0.108888077015818	cell
952	bag	0.2874832626376544	cell
953	bag	0.3656717279406734	cell
954	bag	0.3014892573218071	cell
955	bag	0.281006670272431	cell
956	bag	0.2160414963648209	cell
957	bag	0.5064163137547958	cell
958	bag	0.02359523779797	cell
959	bag	0.0644227408020787	cell
960	bag	0.2052025314000882	cell
961	bag	0.7518651883759049	cell
962	bag	0.7332818757485182	cell
963	bag	0.0883995910443617	cell
964	bag	0.6086430786117918	cell
965	bag	0.1374057625614222	cell
966	bag	0.53022635621831	cell
967	bag	0.3018482183232223	cell
968	bag	0.5702766198053904	cell
969	bag	0.3606267811955703	cell
970	bag	0.0123943349448567	cell
971	bag	0.3256146980644654	cell
972	bag	0.2315688737538939	cell
973	bag	0.0644379438072668	cell
974	bag	0.0544831331147293	cell
975	bag	0.0762231230494631	cell
976	bag	0.1658313795092185	cell
977	bag	0.3701396827691985	cell
978	bag	0.3501589133186107	cell
979	bag	0.1559009152627197	cell
980	bag	0.2894340354243372	cell
981	bag	0.2279964615416423	cell
982	bag	0.3652559755253399	cell
983	bag	0.3278113644184136	cell
984	bag	0.5494573656497712	cell
985	bag	0.5856374257012287	cell
986	bag	0.0221175614108162	cell
987	bag	0.1005827913181462	cell
988	bag	0.0348867814708118	cell
989	bag	0.7438791068790542	cell
990	bag	0.2403940840935607	cell
991	bag	0.3173031321483588	cell
992	bag	0.4154392613574499	cell
993	bag	0.0565632524167227	cell
994	bag	0.1454951206253751	cell
995	bag	0.0284185983972909	cell
996	bag	-0.0134418601205648	cell
997	bag	0.1800310366876409	cell
998	bag	-0.001521297656168	cell
999	bag	0.4014065843378649	cell
1000	instance	0.6094711911617345	cell
1001	instance	0.0853961966223271	cell
1002	instance	0.0101845985639058	cell
1003	instance	0.055239688566521	cell
1004	instance	0.1770253989449539	cell
1005	instance	0.1691196672870594	cell
1006	instance	0.1005909405960299	cell
1007	instance	0.0272168699128128	cell
1008	instance	0.42091283608814	cell
1009	instance	0.3656185802248024	cell
1010	instance	0.4928318105808553	cell
1011	instance	0.1078870737143917	cell
1012	instance	-0.0084058301309724	cell
1013	instance	0.5286959265131448	cell
1014	instance	0.2769174269553266	cell
1015	instance	0.4659568307545055	cell
1016	instance	0.2005862403154878	cell
1017	instance	0.2424263994591107	cell
1018	instance	0.3590294067811044	cell
1019	instance	0.0281502144476171	cell
1020	instance	0.0182068924936075	cell
1021	instance	0.0247857947717356	cell
1022	instance	0.2025654412647156	cell
1023	instance	0.0927635736002694	cell
1024	instance	0.5657800829304738	cell
1025	instance	0.1261032430458799	cell
1026	instance	0.0783581918333209	cell
1027	instance	0.0935442685261921	cell
1028	instance	0.1573082195859259	cell
1029	instance	-0.0044088894361012	cell
1030	instance	0.1022842132660112	cell
1031	instance	0.043024901876687	cell
1032	instance	0.0597811833056931	cell
1033	instance	0.0524485379019288	cell
1034	instance	0.3795728880835063	cell
1035	instance	0.1499786379834072	cell
1036	instance	0.0633315669450403	cell
1037	instance	-0.00050963752756	cell
1038	instance	0.4738243547203938	cell
1039	instance	0.3399673957870023	cell
1040	instance	0.5597175399410665	cell
1041	instance	0.5317918125280149	cell
1042	instance	0.1168377718085124	cell
1043	instance	0.4624826019816379	cell
1044	instance	0.5642653838622609	cell
1045	instance	0.5824412448591296	cell
1046	instance	0.0678529472537295	cell
1047	instance	-0.0071622436008629	cell
1048	instance	0.3542388458990944	cell
1049	instance	0.1192573968187544	cell
1050	instance	0.0173295313834305	cell
1051	instance	0.0046643926473653	cell
1052	instance	0.047502051869561	cell
1053	instance	0.0	cell
1054	instance	0.8156350035873556	cell
1055	instance	0.3332416887968227	cell
1056	instance	-0.0030780745344933	cell
1057	instance	0.1180625395514624	cell
1058	instance	0.3458401350320756	cell
1059	instance	0.0663373033124934	cell
1060	instance	0.3184384133204503	cell
1061	instance	-0.0016897061962357	cell
1062	instance	0.076098738133908	cell
1063	instance	0.0669108519749555	cell
1064	instance	-0.0256782643369533	cell
1065	instance	0.4981417485078514	cell
1066	instance	0.750498754784497	cell
1067	instance	0.6283712965552795	cell
1068	instance	0.5837381805334991	cell
1069	instance	0.686741070438184	cell
1070	instance	0.0766076336920479	cell
1071	instance	0.3833021786252102	cell
1072	instance	0.1272238533840495	cell
1073	instance	0.0154344568769735	cell
1074	instance	0.1758028179084725	cell
1075	instance	0.39280983209138	cell
1076	instance	0.7026404973953659	cell
1077	instance	0.3501347260237265	cell
1078	instance	0.0316412059309455	cell
1079	instance	-0.0045395762239419	cell
1080	instance	0.1041092883505023	cell
1081	instance	0.2242644349994587	cell
1082	instance	0.1803903823845055	cell
1083	instance	0.4487654740187436	cell
1084	instance	0.0923699997492977	cell
1085	instance	0.612890746866491	cell
1086	instance	0.3416686025963786	cell
1087	instance	0.1171678952230506	cell
1088	instance	0.4149749816914543	cell
1089	instance	0.1837911390354578	cell
1090	instance	0.0	cell
1091	instance	0.181574738512504	cell
1092	instance	0.5668832346831274	cell
1093	instance	0.2717851244168254	cell
1094	instance	0.2974559437544705	cell
1095	instance	0.2292720323996255	cell
1096	instance	0.0	cell
1097	instance	-0.0096489495300087	cell
1098	instance	0.1541002491317282	cell
1099	instance	-0.0015032442659501	cell
1100	instance	0.0293313151010709	cell
1101	instance	0.1374090594326087	cell
1102	instance	0.1268696416018954	cell
1103	instance	0.4373839755002923	cell
1104	instance	0.1951420152675151	cell
1105	instance	-0.0017350027035794	cell
1106	instance	0.1306386809797901	cell
1107	instance	0.145925755059074	cell
1108	instance	0.4851557448348524	cell
1109	instance	0.4349994235038252	cell
1110	instance	0.4678148068996524	cell
1111	instance	0.3208664575918222	cell
1112	instance	0.1229750509232194	cell
1113	instance	0.3314473269341729	cell
1114	instance	0.4707195162293898	cell
1115	instance	0.4005345132105018	cell
1116	instance	0.2285168168325182	cell
1117	instance	0.030137285109561	cell
1118	instance	0.0645014176701059	cell
1119	instance	0.0675771298688444	cell
1120	instance	0.3862788984286887	cell
1121	instance	0.2580907052979435	cell
1122	instance	0.4425486527963342	cell
1123	instance	0.7647001397889603	cell
1124	instance	0.749583047815603	cell
1125	instance	0.0874016552686194	cell
1126	instance	0.0117537790058115	cell
1127	instance	0.1804599905305258	cell
1128	instance	0.1166999438319618	cell
1129	instance	0.0253127920431033	cell
1130	instance	0.7004482517119008	cell
1131	instance	0.3344705720102174	cell
1132	instance	0.0412159825410597	cell
1133	instance	0.4946240044399341	cell
1134	instance	0.6157978949564159	cell
1135	instance	0.7809051618095084	cell
1136	instance	0.4494854681077975	cell
1137	instance	0.4715325625920541	cell
1138	instance	0.0566702624906234	cell
1139	instance	-0.0093716503641295	cell
1140	instance	0.3807478017019711	cell
1141	instance	0.1116596928598404	cell
1142	instance	0.4718436206648333	cell
1143	instance	0.0723155544855035	cell
1144	instance	0.5120976020770684	cell
1145	instance	0.0625405458246664	cell
1146	instance	0.0	cell
1147	instance	0.0	cell
1148	instance	0.1811473611097604	cell
1149	instance	0.0428295736762553	cell
1150	instance	0.0168721174907908	cell
1151	instance	0.1441544946899165	cell
1152	instance	0.0762654022116355	cell
1153	instance	0.2284517414000505	cell
1154	instance	0.1705259065780751	cell
1155	instance	0.1331851497601996	cell
1156	instance	0.1438554513639711	cell
1157	instance	0.1851164170816163	cell
1158	instance	0.625737507824812	cell
1159	instance	0.0071506599492882	cell
1160	instance	0.2566472589701318	cell
1161	instance	0.4592264353832416	cell
1162	instance	-0.0005243033932684	cell
1163	instance	0.6202229336424212	cell
1164	instance	0.0266218757310915	cell
1165	instance	0.1409346467641948	cell
1166	instance	0.4603213407488692	cell
1167	instance	0.1185452767207628	cell
1168	instance	0.0	cell
1169	instance	0.2713254027843019	cell
1170	instance	0.4801645563470226	cell
1171	instance	0.3909138271470305	cell
1172	instance	0.8693190621607843	cell
1173	instance	0.7665809041864293	cell
1174	instance	-0.0044455756381357	cell
1175	instance	0.1692825930722079	cell
1176	instance	0.3685072078941085	cell
1177	instance	0.0144487918468668	cell
1178	instance	0.80777816991219	cell
1179	instance	0.4794822239984073	cell
1180	instance	0.4581472228987513	cell
1181	instance	0.0410877187373065	cell
1182	instance	0.4128399858315141	cell
1183	instance	0.7001759968438619	cell
1184	instance	0.0456325662426233	cell
1185	instance	0.7935758536270558	cell
1186	instance	0.1617921840703085	cell
1187	instance	0.4348493762298725	cell
1188	instance	-0.0004998938432458	cell
1189	instance	0.046241294770093	cell
1190	instance	0.090431819946375	cell
1191	instance	0.3355082366858786	cell
1192	instance	0.0015122080971734	cell
1193	instance	0.0418020808756042	cell
1194	instance	0.3984320285565919	cell
1195	instance	0.4855274201590873	cell
1196	instance	-0.0108890593495046	cell
1197	instance	0.2580641720842331	cell
1198	instance	0.1905638087145688	cell
1199	instance	0.3302566118336806	cell
1200	instance	0.0966770395506853	cell
1201	instance	0.115789562362581	cell
1202	instance	0.0189434689474782	cell
1203	instance	0.2810100255195374	cell
1204	instance	0.1822507198065077	cell
1205	instance	0.1252927305879818	cell
1206	instance	0.0426044069344933	cell
1207	instance	0.0796460463764342	cell
1208	instance	0.0051756047877074	cell
1209	instance	-0.002306497126242	cell
1210	instance	0.0464299230839526	cell
1211	instance	0.715559623080699	cell
1212	instance	0.9513352723952924	cell
1213	instance	0.0	cell
1214	instance	0.3463484873909586	cell
1215	instance	0.414822811034603	cell
1216	instance	0.6310805293090498	cell
1217	instance	0.4266535535036397	cell
1218	instance	0.6030478269927628	cell
1219	instance	0.0837281282591951	cell
1220	instance	0.0	cell
1221	instance	0.3116968566787772	cell
1222	instance	0.478646584039732	cell
1223	instance	0.1097370633883587	cell
1224	instance	0.0433920100371253	cell
1225	instance	0.0740552038668371	cell
1226	instance	0.0144505367702993	cell
1227	instance	0.0177614443826452	cell
1228	instance	0.2151990855709607	cell
1229	instance	0.2520145011842395	cell
1230	instance	0.4296532583346626	cell
1231	instance	0.0421777079196412	cell
1232	instance	0.7062052579590774	cell
1233	instance	0.0452751989198291	cell
1234	instance	0.6344975772493485	cell
1235	instance	0.4807917623008739	cell
1236	instance	0.3199477135968492	cell
1237	instance	0.0830758764236671	cell
1238	instance	0.3233189133849558	cell
1239	instance	0.2602600620875454	cell
1240	instance	0.2289932839666705	cell
1241	instance	0.241248027848173	cell
1242	instance	0.0924467694379388	cell
1243	instance	0.3777896718381532	cell
1244	instance	0.2974255478999035	cell
1245	instance	0.3097815444841614	cell
1246	instance	0.0248510847897848	cell
1247	instance	0.001627310110494	cell
1248	instance	0.3644320226268055	cell
1249	instance	0.2597260206796984	cell
1250	instance	0.0021226654523405	cell
1251	instance	0.1890568264114667	cell
1252	instance	0.0043995763362064	cell
1253	instance	0.0191198391714377	cell
1254	instance	0.3866714622624895	cell
1255	instance	0.3978243123099462	cell
1256	instance	0.0010930641438138	cell
1257	instance	0.4008002466543351	cell
1258	instance	0.4297762986420295	cell
1259	instance	0.124527614477069	cell
1260	instance	0.3691372649170009	cell
1261	instance	-0.0017007382505981	cell
1262	instance	0.2600491810537017	cell
1263	instance	0.6599427152851591	cell
1264	instance	0.0106927188171954	cell
1265	instance	0.0001994710191141	cell
1266	instance	-0.0034717342919221	cell
1267	instance	-0.0032963990958376	cell
1268	instance	0.0892990633148254	cell
1269	instance	0.0588937737742872	cell
1270	instance	0.1754644464435878	cell
1271	instance	0.0394086446201946	cell
1272	instance	0.0742968434344958	cell
1273	instance	0.2410256505009571	cell
1274	instance	0.0973014970081231	cell
1275	instance	0.6859323473725226	cell
1276	instance	0.169064793404264	cell
1277	instance	0.3028345986831237	cell
1278	instance	0.1714565465227104	cell
1279	instance	0.1391089741626228	cell
1280	instance	0.0177975680475565	cell
1281	instance	0.0931736697080563	cell
1282	instance	0.303010670495708	cell
1283	instance	0.2773047445029749	cell
1284	instance	0.5285879447526256	cell
1285	instance	0.2594445252078663	cell
1286	instance	0.775152319463416	cell
1287	instance	-0.0035436382866551	cell
1288	instance	0.1910746841688553	cell
1289	instance	0.0525649833485423	cell
1290	instance	0.0685200743214771	cell
1291	instance	0.0624026687471248	cell
1292	instance	0.100460370232696	cell
1293	instance	0.7922214360227254	cell
1294	instance	0.2121937008773471	cell
1295	instance	0.0	cell
1296	instance	0.0	cell
1297	instance	0.5079541353356437	cell
1298	instance	0.1668776077041585	cell
1299	instance	0.0757867010036195	cell
1300	instance	0.3899739121515693	cell
1301	instance	0.0659931464431468	cell
1302	instance	0.1002378089074294	cell
1303	instance	0.0	cell
1304	instance	-0.0090931827556135	cell
1305	instance	0.0768985983577126	cell
1306	instance	0.0170494356998416	cell
1307	instance	0.0234649466559802	cell
1308	instance	0.3065758701901097	cell
1309	instance	0.0280284517998554	cell
1310	instance	0.1451917293123623	cell
1311	instance	0.0360596259868432	cell
1312	instance	0.0786326018987222	cell
1313	instance	0.136918049705133	cell
1314	instance	0.4080780697910047	cell
1315	instance	0.1762008004693281	cell
1316	instance	0.0214132837759293	cell
1317	instance	0.2832228494762336	cell
1318	instance	0.4435317473591069	cell
1319	instance	0.0348236469157586	cell
1320	instance	0.0416768993020214	cell
1321	instance	0.0043875465656558	cell
1322	instance	0.0261951095638478	cell
1323	instance	0.3335562962449282	cell
1324	instance	0.2641313817679874	cell
1325	instance	-0.0021767889043295	cell
1326	instance	0.3723103978091775	cell
1327	instance	0.3985766353999675	cell
1328	instance	0.3564533692440893	cell
1329	instance	0.5277690405130069	cell
1330	instance	0.2864102075476962	cell
1331	instance	0.5539066248412317	cell
1332	instance	0.4827879331220543	cell
1333	instance	-0.0099457488859681	cell
1334	instance	0.4111214172319698	cell
1335	instance	-0.0014100294437703	cell
1336	instance	0.0701733625219204	cell
1337	instance	0.0719032721028479	cell
1338	instance	0.080589434027704	cell
1339	instance	0.0799119248400455	cell
1340	instance	0.1420819738185621	cell
1341	instance	0.0631343410714466	cell
1342	instance	0.1273098412182262	cell
1343	instance	0.1098284155242826	cell
1344	instance	0.5226060262188348	cell
1345	instance	0.7781517311513431	cell
1346	instance	0.4528571940678394	cell
1347	instance	0.1811313147486585	cell
1348	instance	0.2958963866085857	cell
1349	instance	0.3272374385112058	cell
1350	instance	0.2368534293125785	cell
1351	instance	0.5380029995255535	cell
1352	instance	-0.0053588573713093	cell
1353	instance	0.2178509629531531	cell
1354	instance	0.1670490488746726	cell
1355	instance	0.1879270612376649	cell
1356	instance	0.0141832510018714	cell
1357	instance	0.2578385197347067	cell
1358	instance	0.8807063047325026	cell
1359	instance	0.1377200527624478	cell
1360	instance	0.2866455376702186	cell
1361	instance	0.0761129204543864	cell
1362	instance	0.0370793319454327	cell
1363	instance	0.1783511605786306	cell
1364	instance	0.1834787235455586	cell
1365	instance	0.1300855139877075	cell
1366	instance	0.3733116935879387	cell
1367	instance	0.6684652125760526	cell
1368	instance	0.0514131607435498	cell
1369	instance	0.6116757357018046	cell
1370	instance	0.2927781200694953	cell
1371	instance	0.3678643296273556	cell
1372	instance	0.0331128893282819	cell
1373	instance	-0.001911230446879	cell
1374	instance	0.0386618603458488	cell
1375	instance	0.3126965192846652	cell
1376	instance	0.6869564428820487	cell
1377	instance	0.7733490332656353	cell
1378	instance	0.465529788293657	cell
1379	instance	0.4894253426546011	cell
1380	instance	0.2967209774038019	cell
1381	instance	0.2036379036906388	cell
1382	instance	0.0339148328308558	cell
1383	instance	0.3651831037498945	cell
1384	instance	0.0150495604524248	cell
1385	instance	0.1338375097565894	cell
1386	instance	0.3251398643059335	cell
1387	instance	-0.0006222145543706	cell
1388	instance	0.013685178800123	cell
1389	instance	-0.0074295704929085	cell
1390	instance	0.1041255343030358	cell
1391	instance	0.5017070336375207	cell
1392	instance	0.8230396151463284	cell
1393	instance	0.3937130402048038	cell
1394	instance	0.1654878138327451	cell
1395	instance	-0.005009132219135	cell
1396	instance	0.1811954546805069	cell
1397	instance	0.2483875912220643	cell
1398	instance	0.55694312503593	cell
1399	instance	0.5396876569292994	cell
1400	instance	0.5702339688683988	cell
1401	instance	0.4454476417765387	cell
1402	instance	0.526722065979695	cell
1403	instance	0.1631807349066883	cell
1404	instance	0.42666720466462	cell
1405	instance	0.3386602542749812	cell
1406	instance	0.3088232418053827	cell
1407	instance	0.0706963718235904	cell
1408	instance	0.0392586577831609	cell
1409	instance	0.5571082071267999	cell
1410	instance	0.0606809002931768	cell
1411	instance	0.3713828321005132	cell
1412	instance	0.3136297166596578	cell
1413	instance	0.1781275823084119	cell
1414	instance	0.8593645120786002	cell
1415	instance	0.8811389640287608	cell
1416	instance	0.0138196713910631	cell
1417	instance	0.0630410136295728	cell
1418	instance	0.0	cell
1419	instance	0.2227697807998394	cell
1420	instance	0.2442703466166543	cell
1421	instance	0.371826738330293	cell
1422	instance	0.3125738227247949	cell
1423	instance	0.0940534378548626	cell
1424	instance	0.1824190354042084	cell
1425	instance	0.2237878127924841	cell
1426	instance	0.5536214451431611	cell
1427	instance	0.1295935074147283	cell
1428	instance	0.4386795942199854	cell
1429	instance	0.4828030046990684	cell
1430	instance	0.2143701145389485	cell
1431	instance	0.2322732344159229	cell
1432	instance	0.1895985103796674	cell
1433	instance	0.0089375132627018	cell
1434	instance	0.3257857371026374	cell
1435	instance	0.0635360029177621	cell
1436	instance	-0.0004009413416916	cell
1437	instance	0.0	cell
1438	instance	0.2774494257971902	cell
1439	instance	0.337777244390921	cell
1440	instance	0.0274893704894786	cell
1441	instance	-0.0017519674318689	cell
1442	instance	0.6492284988129293	cell
1443	instance	0.2579898292451832	cell
1444	instance	0.4221150497009621	cell
1445	instance	0.1003483217793118	cell
1446	instance	0.2275673101858836	cell
1447	instance	0.0031673717371307	cell
1448	instance	0.0354730923692782	cell
1449	instance	0.1592265414260988	cell
1450	instance	0.3390445634137083	cell
1451	instance	0.2093489162138812	cell
1452	instance	0.4697475458198656	cell
1453	instance	0.1269258581781533	cell
1454	instance	0.0	cell
1455	instance	0.2855115365892688	cell
1456	instance	0.281257731352065	cell
1457	instance	0.2480618107427673	cell
1458	instance	0.2081088314908581	cell
1459	instance	0.0553607150657272	cell
1460	instance	0.6131980803260164	cell
1461	instance	0.0598595657083467	cell
1462	instance	0.0541494302460238	cell
1463	instance	-0.0082363577797284	cell
1464	instance	0.0469342186765928	cell
1465	instance	-0.0009688600656011	cell
1466	instance	-0.0014873462517766	cell
1467	instance	0.0	cell
1468	instance	0.0	cell
1469	instance	0.0451220927598304	cell
1470	instance	0.064776360959068	cell
1471	instance	0.0457653119693519	cell
1472	instance	-0.0009786285670748	cell
1473	instance	0.0	cell
1474	instance	0.0308760972961887	cell
1475	instance	-0.0014965065268028	cell
1476	instance	0.0565176031333661	cell
1477	instance	-0.0001493115666769	cell
1478	instance	0.0271408453830915	cell
1479	instance	0.0717507249904659	cell
1480	instance	0.0914382346170326	cell
1481	instance	0.0232990441240334	cell
1482	instance	-0.0053898986703396	cell
1483	instance	0.0565654928923868	cell
1484	instance	-0.0055828616066351	cell
1485	instance	0.0713509122455552	cell
1486	instance	0.0008587560723415	cell
1487	instance	0.0633007393446838	cell
1488	instance	0.0913710498221015	cell
1489	instance	0.0	cell
1490	instance	0.0	cell
1491	instance	0.051299396417923	cell
1492	instance	0.0	cell
1493	instance	0.0558652681491166	cell
1494	instance	0.067999402091009	cell
1495	instance	0.0201380479538637	cell
1496	instance	-0.0011080554993177	cell
1497	instance	-0.0024624379568114	cell
1498	instance	0.0	cell
1499	instance	0.0	cell
1500	instance	-0.0024120773728698	cell
1501	instance	0.0	cell
1502	instance	-0.0054466233998239	cell
1503	instance	0.5728057330796008	cell
1504	instance	0.0	cell
1505	instance	0.0	cell
1506	instance	-0.0043698091921718	cell
1507	instance	-0.0062055966441768	cell
1508	instance	0.0	cell
1509	instance	0.0504898456356348	cell
1510	instance	0.057873303168704	cell
1511	instance	-0.0019377223531117	cell
1512	instance	0.0592991465721295	cell
1513	instance	0.021366189524871	cell
1514	instance	-0.0007117234316749	cell
1515	instance	0.0	cell
1516	instance	-0.004266170771026	cell
1517	instance	0.0199209070391554	cell
1518	instance	-0.0042292843428704	cell
1519	instance	0.0705613511828768	cell
1520	instance	0.0477507638462836	cell
1521	instance	0.0	cell
1522	instance	-0.0033565445470092	cell
1523	instance	0.0	cell
1524	instance	0.04278128282884	cell
1525	instance	0.007528592796977	cell
1526	instance	0.1009328114504981	cell
1527	instance	0.0	cell
1528	instance	0.0	cell
1529	instance	0.0689092800814009	cell
1530	instance	0.0713215268627835	cell
1531	instance	0.3346240038605639	cell
1532	instance	0.2675199578647643	cell
1533	instance	-0.0218370515860198	cell
1534	instance	0.1008880991485966	cell
1535	instance	0.1924580597789692	cell
1536	instance	-0.0025129187808327	cell
1537	instance	0.0382674821313562	cell
1538	instance	0.0	cell
1539	instance	0.0791954124103426	cell
1540	instance	0.0215745444840983	cell
1541	instance	0.0407038436063307	cell
1542	instance	-0.023574192964771	cell
1543	instance	0.1107591548107678	cell
1544	instance	0.0544271868675805	cell
1545	instance	0.0547540558826393	cell
1546	instance	0.1014613262568445	cell
1547	instance	0.0406214281543481	cell
1548	instance	0.0	cell
1549	instance	-0.0029588219376927	cell
1550	instance	0.0119255067582533	cell
1551	instance	-0.0102300878477055	cell
1552	instance	0.0559839807644422	cell
1553	instance	-0.0039873681209099	cell
1554	instance	-0.0025134336845835	cell
1555	instance	-0.0015733449185579	cell
1556	instance	-0.0010808679993223	cell
1557	instance	0.0026670972554998	cell
1558	instance	-0.00827272846365	cell
1559	instance	0.0590003470185677	cell
1560	instance	0.0	cell
1561	instance	-0.0029712862286926	cell
1562	instance	-0.0010497761781613	cell
1563	instance	-0.0015556616309994	cell
1564	instance	0.6206356066463821	cell
1565	instance	0.3889155138773534	cell
1566	instance	0.1122396938899201	cell
1567	instance	0.1120851490542449	cell
1568	instance	-0.0020405865944793	cell
1569	instance	-0.0017374457255697	cell
1570	instance	0.0	cell
1571	instance	0.0982073303906309	cell
1572	instance	0.4672182405863241	cell
1573	instance	0.079251056093092	cell
1574	instance	0.8561575829384939	cell
1575	instance	0.3928952241273113	cell
1576	instance	0.0445858292604751	cell
1577	instance	0.0056947077173527	cell
1578	instance	-0.0024420484288207	cell
1579	instance	0.0555206778442435	cell
1580	instance	0.0841332780626655	cell
1581	instance	0.2111025628546962	cell
1582	instance	-0.001522435446096	cell
1583	instance	-0.0065995198089497	cell
1584	instance	0.0	cell
1585	instance	0.4518560057486409	cell
1586	instance	0.0737561251308492	cell
1587	instance	0.1844566307296342	cell
1588	instance	0.3391836080667293	cell
1589	instance	0.0887690688444082	cell
1590	instance	0.1966704936745221	cell
1591	instance	0.2103733366736742	cell
1592	instance	0.1970731049469798	cell
1593	instance	0.6994060957425393	cell
1594	instance	0.11184979688116	cell
1595	instance	0.1075620954199909	cell
1596	instance	0.3616613513079901	cell
1597	instance	0.2548162791818049	cell
1598	instance	0.1801471597098262	cell
1599	instance	0.6336550244499172	cell
1600	instance	0.0166217890672776	cell
1601	instance	0.8105482032302149	cell
1602	instance	0.0940105095940264	cell
1603	instance	-0.0019799005208196	cell
1604	instance	0.0543434268694761	cell
1605	instance	0.0541385622480088	cell
1606	instance	0.0352864016715495	cell
1607	instance	0.8810150526027494	cell
1608	instance	0.4060440620399044	cell
1609	instance	0.4981369384348864	cell
1610	instance	-0.0022347944881462	cell
1611	instance	0.3078693491616302	cell
1612	instance	0.485973395932608	cell
1613	instance	0.5258067241888535	cell
1614	instance	0.4485832408406108	cell
1615	instance	0.3355562941090599	cell
1616	instance	0.4621107787162692	cell
1617	instance	0.1309397713479254	cell
1618	instance	0.5290393280406328	cell
1619	instance	5.937034051391871e-05	cell
1620	instance	0.2066287910023225	cell
1621	instance	0.2160464814233255	cell
1622	instance	0.1358064226699403	cell
1623	instance	0.3395710760974193	cell
1624	instance	0.8584020055604302	cell
1625	instance	0.7682369268948783	cell
1626	instance	0.4092550553914513	cell
1627	instance	0.1072004329056671	cell
1628	instance	0.4856730649732098	cell
1629	instance	0.1875178498960182	cell
1630	instance	0.8022407804056239	cell
1631	instance	0.8504513308435957	cell
1632	instance	0.2378503016002592	cell
1633	instance	0.2780184515723296	cell
1634	instance	0.1059822958268825	cell
1635	instance	0.0	cell
1636	instance	0.4086804362408991	cell
1637	instance	0.2713794877751264	cell
1638	instance	0.3092673242653825	cell
1639	instance	0.1011191717473475	cell
1640	instance	0.758684192071267	cell
1641	instance	0.0	cell
1642	instance	0.0007350017885567	cell
1643	instance	0.5729297705406218	cell
1644	instance	-0.0005560230989762	cell
1645	instance	0.4135416205416877	cell
1646	instance	-0.0036167428978312	cell
1647	instance	0.2496521129437268	cell
1648	instance	0.5902860040401094	cell
1649	instance	0.223196854648229	cell
1650	instance	0.3798604987216164	cell
1651	instance	0.605190362934685	cell
1652	instance	0.8588178434129663	cell
1653	instance	0.0191799150539807	cell
1654	instance	0.3423077079290031	cell
1655	instance	0.0446686836732679	cell
1656	instance	0.033325666060036	cell
1657	instance	0.1469475329876578	cell
1658	instance	-0.0019610222950288	cell
1659	instance	0.6152894141788368	cell
1660	instance	0.2554940639627503	cell
1661	instance	0.1090798837992919	cell
1662	instance	0.4714230117728024	cell
1663	instance	0.063049336554444	cell
1664	instance	0.216450956418233	cell
1665	instance	0.1042154862604464	cell
1666	instance	0.5831954953700667	cell
1667	instance	0.0441850963705151	cell
1668	instance	0.1592959772684557	cell
1669	instance	0.0565733346695233	cell
1670	instance	0.0908394290418276	cell
1671	instance	0.5715329517471595	cell
1672	instance	0.0803716007477678	cell
1673	instance	0.3078895414006337	cell
1674	instance	0.6799408048641747	cell
1675	instance	0.4348502500004358	cell
1676	instance	0.7376365352802594	cell
1677	instance	0.3318221112799755	cell
1678	instance	0.4153233780695053	cell
1679	instance	0.1161441823789264	cell
1680	instance	0.1840992599038451	cell
1681	instance	0.0960084192845327	cell
1682	instance	0.5002639954707719	cell
1683	instance	0.1810632957064129	cell
1684	instance	0.1378523727725992	cell
1685	instance	0.3883732688858139	cell
1686	instance	0.0657295516291661	cell
1687	instance	-0.0133202330703372	cell
1688	instance	0.0864317954919995	cell
1689	instance	0.1945370847594539	cell
1690	instance	0.0581967278144351	cell
1691	instance	0.0747768522811333	cell
1692	instance	0.3140938552014617	cell
1693	instance	-0.0014588584127346	cell
1694	instance	0.338124570277087	cell
1695	instance	-0.0010962978260492	cell
1696	instance	0.2857243003735944	cell
1697	instance	0.194710696535057	cell
1698	instance	0.4745012284649168	cell
1699	instance	0.0497479817977163	cell
1700	instance	0.8028271632850252	cell
1701	instance	0.9397532911722424	cell
1702	instance	0.6437336229582529	cell
1703	instance	0.7849875593504017	cell
1704	instance	0.0	cell
1705	instance	0.204326605035915	cell
1706	instance	0.4149168346070622	cell
1707	instance	0.2518564132915328	cell
1708	instance	0.3533549206986721	cell
1709	instance	0.2158573736289952	cell
1710	instance	0.3333308702067648	cell
1711	instance	0.1952665156834001	cell
1712	instance	0.2966404446549273	cell
1713	instance	0.0699233575317892	cell
1714	instance	0.797953564964681	cell
1715	instance	0.0157947169249951	cell
1716	instance	0.6866049235239515	cell
1717	instance	-0.0024961332997762	cell
1718	instance	0.1596346471947069	cell
1719	instance	0.2185559414219202	cell
1720	instance	0.038609813379037	cell
1721	instance	0.3549993669666221	cell
1722	instance	0.1259068343855869	cell
1723	instance	0.0623931656046418	cell
1724	instance	0.0405884159769852	cell
1725	instance	0.0	cell
1726	instance	0.6720291836708383	cell
1727	instance	0.0341630843195389	cell
1728	instance	0.4329809857348001	cell
1729	instance	0.2266577282422432	cell
1730	instance	0.1461898582524717	cell
1731	instance	0.5459415321923355	cell
1732	instance	0.4405392427235662	cell
1733	instance	0.1575324308893828	cell
1734	instance	0.2790075757168528	cell
1735	instance	0.4436733777726811	cell
1736	instance	-0.0036770921304485	cell
1737	instance	0.0	cell
1738	instance	0.2854667533250751	cell
1739	instance	-0.0015496495633976	cell
1740	instance	0.2321214477588462	cell
1741	instance	0.4967613455801852	cell
1742	instance	0.0187964956844992	cell
1743	instance	0.2907206417279342	cell
1744	instance	-0.01309412877204	cell
1745	instance	0.0127460440449728	cell
1746	instance	0.7176080097431004	cell
1747	instance	0.2898491517259376	cell
1748	instance	0.0455739902966841	cell
1749	instance	0.1154791938316849	cell
1750	instance	-0.0001505881382262	cell
1751	instance	0.1049327064527657	cell
1752	instance	-0.0029571675628643	cell
1753	instance	0.1959209062095935	cell
1754	instance	0.1093714440524205	cell
1755	instance	0.0499950986645786	cell
1756	instance	0.2309637563803304	cell
1757	instance	0.0470601606037873	cell
1758	instance	0.1191729300765737	cell
1759	instance	0.2640992241653643	cell
1760	instance	0.3490279332454826	cell
1761	instance	0.3652313770183867	cell
1762	instance	0.1353661241848547	cell
1763	instance	0.4764693547712895	cell
1764	instance	0.5234856811966722	cell
1765	instance	0.0	cell
1766	instance	0.6274951450902803	cell
1767	instance	-0.0028179981406298	cell
1768	instance	0.1991915775344068	cell
1769	instance	0.2286097747229419	cell
1770	instance	0.2725909506620658	cell
1771	instance	0.0737116184396575	cell
1772	instance	0.197896672268262	cell
1773	instance	0.4168359263383304	cell
1774	instance	0.0874226734472183	cell
1775	instance	0.120406308248568	cell
1776	instance	0.4030446046461766	cell
1777	instance	0.7068001097324899	cell
1778	instance	0.3592832015655142	cell
1779	instance	0.3939750333258829	cell
1780	instance	0.0763017190056931	cell
1781	instance	0.1092850339964034	cell
1782	instance	0.7812796275280427	cell
1783	instance	0.6078865507870217	cell
1784	instance	0.4054437562371829	cell
1785	instance	0.0319310892318649	cell
1786	instance	0.5213430801283874	cell
1787	instance	0.4368587532397401	cell
1788	instance	0.0718883720709522	cell
1789	instance	0.2730743516778018	cell
1790	instance	0.4332964912612411	cell
1791	instance	0.117823029175426	cell
1792	instance	0.0869539911605056	cell
1793	instance	-0.0036212185205537	cell
1794	instance	0.5291215119300632	cell
1795	instance	0.5162491145376189	cell
1796	instance	-0.0086829202714311	cell
1797	instance	0.1060676556655491	cell
1798	instance	0.27013759642154	cell
1799	instance	0.287266380054987	cell
1800	instance	0.4230849945759684	cell
1801	instance	0.6178658504755328	cell
1802	instance	0.0863527428700732	cell
1803	instance	0.5218208860873867	cell
1804	instance	0.1409735348514262	cell
1805	instance	0.0	cell
1806	instance	0.1499092662983013	cell
1807	instance	0.1204955305317331	cell
1808	instance	0.1633377882231453	cell
1809	instance	0.0834809246921418	cell
1810	instance	-0.0018807508840258	cell
1811	instance	0.2525777304950569	cell
1812	instance	0.3737087835350688	cell
1813	instance	0.6140879591472577	cell
1814	instance	0.6992491755463406	cell
1815	instance	0.2824700319753309	cell
1816	instance	0.2158921722484006	cell
1817	instance	0.1530025636672745	cell
1818	instance	0.0	cell
1819	instance	0.0	cell
1820	instance	0.0652308912710657	cell
1821	instance	-0.0020338741284118	cell
1822	instance	0.0	cell
1823	instance	0.3548361023194072	cell
1824	instance	0.0982634649729953	cell
1825	instance	0.0986988575621456	cell
1826	instance	-0.0110000078453373	cell
1827	instance	0.0220144270715352	cell
1828	instance	0.4695028354816294	cell
1829	instance	0.0424763683272122	cell
1830	instance	0.1269931928474968	cell
1831	instance	0.1609441410800722	cell
1832	instance	0.0320505237696104	cell
1833	instance	0.2077924800929721	cell
1834	instance	0.29083588757239	cell
1835	instance	0.1197021512711812	cell
1836	instance	0.7466466703373928	cell
1837	instance	0.1435359343706791	cell
1838	instance	0.645512963015427	cell
1839	instance	0.4965469669450046	cell
1840	instance	-0.0029765103457973	cell
1841	instance	0.0	cell
1842	instance	0.3607792749774373	cell
1843	instance	0.4755474005530406	cell
1844	instance	0.0789592407745489	cell
1845	instance	0.0425991757600409	cell
1846	instance	0.1801990104822308	cell
1847	instance	0.1480450294679696	cell
1848	instance	0.0301428942257637	cell
1849	instance	0.3233802916322161	cell
1850	instance	0.0619839504175929	cell
1851	instance	0.02255963578844	cell
1852	instance	0.0597210560494607	cell
1853	instance	0.3151625227857159	cell
1854	instance	-0.0048586064513782	cell
1855	instance	0.4455152221266103	cell
1856	instance	-0.0045074947116107	cell
1857	instance	0.4321616131484166	cell
1858	instance	0.498212463584329	cell
1859	instance	0.0696413294021094	cell
1860	instance	0.0	cell
1861	instance	0.553368154885467	cell
1862	instance	0.1456390459919344	cell
1863	instance	0.2714111027755532	cell
1864	instance	-0.002223919051763	cell
1865	instance	0.0132006218401637	cell
1866	instance	0.0310464050784774	cell
1867	instance	-0.002378932213659	cell
1868	instance	0.0	cell
1869	instance	0.1481238804841063	cell
1870	instance	0.2577489213943885	cell
1871	instance	0.3532945983457836	cell
1872	instance	0.1595237021277218	cell
1873	instance	0.058835215189477	cell
1874	instance	0.0149972636793892	cell
1875	instance	0.6072380394402837	cell
1876	instance	0.0665661906796548	cell
1877	instance	0.1289475389929713	cell
1878	instance	0.3626978007300294	cell
1879	instance	0.2243359420623809	cell
1880	instance	0.8733448886060966	cell
1881	instance	0.0006692759570704	cell
1882	instance	0.3772128958967498	cell
1883	instance	0.3346985788964538	cell
1884	instance	0.6343440618510359	cell
1885	instance	0.2473078657268654	cell
1886	instance	0.3286204302505066	cell
1887	instance	0.0392980426313256	cell
1888	instance	0.0304573540053575	cell
1889	instance	0.040751099379094	cell
1890	instance	-0.0007699680342923	cell
1891	instance	0.8514773489210583	cell
1892	instance	0.0381668458138847	cell
1893	instance	0.0620766553143819	cell
1894	instance	0.3334102681673359	cell
1895	instance	0.5084712080373652	cell
1896	instance	0.0699407433766774	cell
1897	instance	0.2164004412187909	cell
1898	instance	0.0211402189804784	cell
1899	instance	0.6697145650039213	cell
1900	instance	0.289165394359963	cell
1901	instance	0.4785735220855105	cell
1902	instance	0.0167771304214592	cell
1903	instance	0.2678375774131787	cell
1904	instance	0.1804813656353792	cell
1905	instance	0.3105784013486881	cell
1906	instance	0.7168662256343756	cell
1907	instance	-0.0033739988373193	cell
1908	instance	0.0364981977060605	cell
1909	instance	0.0011569553999944	cell
1910	instance	0.376912792074363	cell
1911	instance	0.4928872139600886	cell
1912	instance	-0.0004902473302167	cell
1913	instance	-0.0017199699076286	cell
1914	instance	0.2816896694002962	cell
1915	instance	0.6394018612623085	cell
1916	instance	0.1112870314498966	cell
1917	instance	0.2353880211753272	cell
1918	instance	0.0327669976678454	cell
1919	instance	0.5179743235591631	cell
1920	instance	0.2640506582647747	cell
1921	instance	0.2075136725264156	cell
1922	instance	0.4518961079534671	cell
1923	instance	0.580474209780041	cell
1924	instance	-0.0031120803491265	cell
1925	instance	0.0423167263478087	cell
1926	instance	0.1898117234121121	cell
1927	instance	0.2223611504064884	cell
1928	instance	0.7246868748196498	cell
1929	instance	0.24263655053756	cell
1930	instance	0.436519439355548	cell
1931	instance	0.1789504672263765	cell
1932	instance	0.0383294685598063	cell
1933	instance	0.0077558905627897	cell
1934	instance	0.4269374669624106	cell
1935	instance	0.2167798577251606	cell
1936	instance	0.4875865391597047	cell
1937	instance	0.5929769282785297	cell
1938	instance	0.1002142313918585	cell
1939	instance	0.7129364812822363	cell
1940	instance	-0.0014134848905394	cell
1941	instance	0.2141169141842596	cell
1942	instance	0.065511246186124	cell
1943	instance	0.1604380743147579	cell
1944	instance	0.0252572075626003	cell
1945	instance	0.4086250598374707	cell
1946	instance	0.3201910052321994	cell
1947	instance	0.1175484457915099	cell
1948	instance	0.1206025931153679	cell
1949	instance	0.4524191917506281	cell
1950	instance	0.1807673721969053	cell
1951	instance	0.1399740454755046	cell
1952	instance	0.3205307765732089	cell
1953	instance	0.378337868546653	cell
1954	instance	0.3276342811650039	cell
1955	instance	0.3003942107476536	cell
1956	instance	0.2264677848326983	cell
1957	instance	0.6116067382658894	cell
1958	instance	0.0496918495339149	cell
1959	instance	0.0709366546417444	cell
1960	instance	0.1946856787636625	cell
1961	instance	0.9447079062716232	cell
1962	instance	0.92617206164231	cell
1963	instance	0.0879866307018701	cell
1964	instance	0.6383648476964889	cell
1965	instance	0.1428211657668074	cell
1966	instance	0.5830950287352967	cell
1967	instance	0.2875792965884285	cell
1968	instance	0.6924027456072176	cell
1969	instance	0.3601215260039343	cell
1970	instance	0.0046824502881019	cell
1971	instance	0.3624961388546559	cell
1972	instance	0.2413359450286898	cell
1973	instance	0.0629670971926871	cell
1974	instance	0.0428778249049257	cell
1975	instance	0.0873171668528653	cell
1976	instance	0.197001983503274	cell
1977	instance	0.4282051141966151	cell
1978	instance	0.3940629183615707	cell
1979	instance	0.1545347668972936	cell
1980	instance	0.3165517117893967	cell
1981	instance	0.2827868181959984	cell
1982	instance	0.4324653914434877	cell
1983	instance	0.4003993157814692	cell
1984	instance	0.6394562174363504	cell
1985	instance	0.7120959856776804	cell
1986	instance	0.0255913873159954	cell
1987	instance	0.091186796254056	cell
1988	instance	0.0519727000351638	cell
1989	instance	0.9133902153443794	cell
1990	instance	0.204488959466482	cell
1991	instance	0.3411992171717298	cell
1992	instance	0.4450824480817646	cell
1993	instance	0.0856492815852935	cell
1994	instance	0.1667170169478566	cell
1995	instance	-0.0028485581943796	cell
1996	instance	-0.0048203263894663	cell
1997	instance	0.1691552220179041	cell
1998	instance	0.0024568804701607	cell
[truncated: 4,001 more rows]
