# Supplementary material for: sCellST predicts single-cell gene expression from H& E images
Source: Nat Commun. 2026 Jan 9;17:1194. doi: 10.1038/s41467-025-67965-1 (PMC12858858; doi:10.1038/s41467-025-67965-1)
Supplement: Supplementary file 6 — Source data [file 41467_2025_67965_MOESM6_ESM.zip › Source Data/fig2/comparison_scenario_test_regression_pcc_genes.csv]

	infer mode	pcc	genes
0	bag	0.5046457970644611	HVG
1	bag	0.0816469127400907	HVG
2	bag	0.0085459284983304	HVG
3	bag	0.0490720898139453	HVG
4	bag	0.1674726639419947	HVG
5	bag	0.2125815182302697	HVG
6	bag	0.1030504747958724	HVG
7	bag	0.0188463111125183	HVG
8	bag	0.3899782902840858	HVG
9	bag	0.3068332717615507	HVG
10	bag	0.4403298395086921	HVG
11	bag	0.0973688188924968	HVG
12	bag	0.0033141508754336	HVG
13	bag	0.4393077612433778	HVG
14	bag	0.2159408155379465	HVG
15	bag	0.4157336934471987	HVG
16	bag	0.1916326099266871	HVG
17	bag	0.2355461531958269	HVG
18	bag	0.3099438244690944	HVG
19	bag	0.0313590673660939	HVG
20	bag	0.0300817471646226	HVG
21	bag	0.0385985415824832	HVG
22	bag	0.15847182946802	HVG
23	bag	0.0895245712869474	HVG
24	bag	0.6466823495463054	HVG
25	bag	0.103613251762896	HVG
26	bag	0.0585193340211347	HVG
27	bag	0.0837391700476528	HVG
28	bag	0.1324796006957247	HVG
29	bag	-0.0212681868658534	HVG
30	bag	0.0931708755370661	HVG
31	bag	0.0453982972635285	HVG
32	bag	0.0369711618483377	HVG
33	bag	0.0427565236870302	HVG
34	bag	0.2972029145543127	HVG
35	bag	0.1304655748155383	HVG
36	bag	0.0633628302969029	HVG
37	bag	-0.0059527775736376	HVG
38	bag	0.4117051085262577	HVG
39	bag	0.306400609574327	HVG
40	bag	0.57069975818467	HVG
41	bag	0.6229744089007596	HVG
42	bag	0.1185288988387576	HVG
43	bag	0.4032767894922639	HVG
44	bag	0.6455358716988702	HVG
45	bag	0.4930959380171442	HVG
46	bag	0.0518462114660557	HVG
47	bag	-0.0149220196179662	HVG
48	bag	0.2881715440867403	HVG
49	bag	0.1392541038569621	HVG
50	bag	0.0109121860655094	HVG
51	bag	0.0129017217075571	HVG
52	bag	0.0343713922873577	HVG
53	bag	0.0	HVG
54	bag	0.6603292498985351	HVG
55	bag	0.2662778061181312	HVG
56	bag	-0.0337548052877272	HVG
57	bag	0.1170337822557456	HVG
58	bag	0.420345827284921	HVG
59	bag	0.0407656432935534	HVG
60	bag	0.2492936402640415	HVG
61	bag	-0.0080486626378457	HVG
62	bag	0.0973744808706266	HVG
63	bag	0.0752235250505668	HVG
64	bag	-0.0227383832930492	HVG
65	bag	0.3971492140161308	HVG
66	bag	0.6094013751059006	HVG
67	bag	0.5910348303764057	HVG
68	bag	0.5781235399784243	HVG
69	bag	0.5892933874751369	HVG
70	bag	0.0788209006574995	HVG
71	bag	0.337885979708882	HVG
72	bag	0.138132760932292	HVG
73	bag	0.0193032583451268	HVG
74	bag	0.1887174691662858	HVG
75	bag	0.3293119197993197	HVG
76	bag	0.5820685345779972	HVG
77	bag	0.3270518998712126	HVG
78	bag	0.0395674033613318	HVG
79	bag	0.0072227013792307	HVG
80	bag	0.1051129226684191	HVG
81	bag	0.1619642562377574	HVG
82	bag	0.167957113204084	HVG
83	bag	0.4386145122940945	HVG
84	bag	0.0865053432011873	HVG
85	bag	0.5397677036604116	HVG
86	bag	0.3246986946101049	HVG
87	bag	0.0989308692183144	HVG
88	bag	0.3826914718964368	HVG
89	bag	0.1818079080053891	HVG
90	bag	0.0	HVG
91	bag	0.1738902744796973	HVG
92	bag	0.4935147512080995	HVG
93	bag	0.2652123292749566	HVG
94	bag	0.2696156689147424	HVG
95	bag	0.2046693634916323	HVG
96	bag	0.0	HVG
97	bag	-0.0164128525129728	HVG
98	bag	0.1358610235976414	HVG
99	bag	0.0018889885393349	HVG
100	bag	0.0212844251413786	HVG
101	bag	0.1060735330207336	HVG
102	bag	0.1161191276850219	HVG
103	bag	0.3704874759881518	HVG
104	bag	0.1698187012761782	HVG
105	bag	-0.0025125976676336	HVG
106	bag	0.1242357732939964	HVG
107	bag	0.1277496219652576	HVG
108	bag	0.4031832837049829	HVG
109	bag	0.3616107486289879	HVG
110	bag	0.5112811490227469	HVG
111	bag	0.2806604419429637	HVG
112	bag	0.1380040407893288	HVG
113	bag	0.2958694502309358	HVG
114	bag	0.4224305098901468	HVG
115	bag	0.378585908290328	HVG
116	bag	0.2412318841566207	HVG
117	bag	0.0350644982921934	HVG
118	bag	0.0493640745079	HVG
119	bag	0.0565635912388171	HVG
120	bag	0.3104963014423051	HVG
121	bag	0.2522473975084383	HVG
122	bag	0.386058794944133	HVG
123	bag	0.6815885638235615	HVG
124	bag	0.6362439343153069	HVG
125	bag	0.1091583008918952	HVG
126	bag	7.550659930188885e-05	HVG
127	bag	0.1848803185064582	HVG
128	bag	0.117160691859965	HVG
129	bag	0.0226346682510136	HVG
130	bag	0.5986688670607969	HVG
131	bag	0.2923489806131933	HVG
132	bag	0.0472513692366516	HVG
133	bag	0.3986558065071063	HVG
134	bag	0.5664906730427961	HVG
135	bag	0.6600641980379107	HVG
136	bag	0.4537603319462295	HVG
137	bag	0.3982555957967988	HVG
138	bag	0.0191159071799802	HVG
139	bag	-0.0346040840575838	HVG
140	bag	0.3343815176339682	HVG
141	bag	0.1235139020017399	HVG
142	bag	0.4130350773136845	HVG
143	bag	0.0796089187353796	HVG
144	bag	0.4571154014619094	HVG
145	bag	0.0582602455987961	HVG
146	bag	0.0	HVG
147	bag	0.0	HVG
148	bag	0.1663618785514202	HVG
149	bag	0.0232240997334791	HVG
150	bag	0.0212018489253509	HVG
151	bag	0.1080768585842015	HVG
152	bag	0.074581093161179	HVG
153	bag	0.2204216443336175	HVG
154	bag	0.1804402335157475	HVG
155	bag	0.1520761686924867	HVG
156	bag	0.1653218809652408	HVG
157	bag	0.1983452526458453	HVG
158	bag	0.547670762320779	HVG
159	bag	-0.0025147866029273	HVG
160	bag	0.2361190252044362	HVG
161	bag	0.4069448296584719	HVG
162	bag	0.0073645104811177	HVG
163	bag	0.5053405238366642	HVG
164	bag	0.0246531973303216	HVG
165	bag	0.1666689112654573	HVG
166	bag	0.3931888899360816	HVG
167	bag	0.1368365632750692	HVG
168	bag	0.0	HVG
169	bag	0.2081873909413124	HVG
170	bag	0.4151577496074665	HVG
171	bag	0.3398638433897929	HVG
172	bag	0.7031607925601313	HVG
173	bag	0.6234452103064703	HVG
174	bag	0.0167568041480809	HVG
175	bag	0.1679654620373334	HVG
176	bag	0.3130261177929847	HVG
177	bag	-0.0102582125544916	HVG
178	bag	0.6778776091666763	HVG
179	bag	0.4180808692091631	HVG
180	bag	0.3893231742610918	HVG
181	bag	0.0116984361372125	HVG
182	bag	0.3659399480804085	HVG
183	bag	0.6567366392245575	HVG
184	bag	0.0519212537334448	HVG
185	bag	0.6872251186645879	HVG
186	bag	0.1658230741721986	HVG
187	bag	0.4010250436130249	HVG
188	bag	-0.0048416818966892	HVG
189	bag	0.0225793274197769	HVG
190	bag	0.0836837750321173	HVG
191	bag	0.2936052162292686	HVG
192	bag	-0.0176940191226657	HVG
193	bag	0.0249008830248111	HVG
194	bag	0.3380369046088902	HVG
195	bag	0.4054080000861892	HVG
196	bag	-0.0147901539915515	HVG
197	bag	0.2213896159299289	HVG
198	bag	0.1756717677218908	HVG
199	bag	0.2935584883966911	HVG
200	bag	0.0823809173864065	HVG
201	bag	0.0939357861385037	HVG
202	bag	0.0107909568411592	HVG
203	bag	0.2493854946129356	HVG
204	bag	0.1712575685071513	HVG
205	bag	0.1194695987953906	HVG
206	bag	0.0493599072036303	HVG
207	bag	0.0827515557684037	HVG
208	bag	-0.007685055313462	HVG
209	bag	-0.0166613544667031	HVG
210	bag	0.0472760034202448	HVG
211	bag	0.5721409941626099	HVG
212	bag	0.7619648403801254	HVG
213	bag	0.0	HVG
214	bag	0.3215790380399852	HVG
215	bag	0.3283491475174651	HVG
216	bag	0.5177833081943124	HVG
217	bag	0.3968155643422406	HVG
218	bag	0.5040113667194697	HVG
219	bag	0.0948132700419641	HVG
220	bag	0.0	HVG
221	bag	0.3195529282346929	HVG
222	bag	0.3995715797023704	HVG
223	bag	0.1190215506400846	HVG
224	bag	0.0339527015141989	HVG
225	bag	0.0803890748579743	HVG
226	bag	0.0057379630495475	HVG
227	bag	0.0154082908708058	HVG
228	bag	0.1609193189592939	HVG
229	bag	0.2428545605072116	HVG
230	bag	0.4048708647257761	HVG
231	bag	0.0545736410167458	HVG
232	bag	0.5797248170544338	HVG
233	bag	0.0451453503804328	HVG
234	bag	0.612804744029945	HVG
235	bag	0.4770031471157346	HVG
236	bag	0.2865431681585724	HVG
237	bag	0.0858976667241934	HVG
238	bag	0.2784636953323507	HVG
239	bag	0.2327859613732972	HVG
240	bag	0.2144219838724383	HVG
241	bag	0.2598756929518219	HVG
242	bag	0.0875778841386818	HVG
243	bag	0.324895014762375	HVG
244	bag	0.2229410973632308	HVG
245	bag	0.2617032283056231	HVG
246	bag	0.0117737742634005	HVG
247	bag	-0.0079966588413451	HVG
248	bag	0.2980491037492222	HVG
249	bag	0.2342991732504016	HVG
250	bag	-0.00229928777885	HVG
251	bag	0.1558514110010342	HVG
252	bag	0.0101507966805221	HVG
253	bag	0.0173243146874355	HVG
254	bag	0.3496427767443002	HVG
255	bag	0.3510217894017344	HVG
256	bag	-0.0053022785210758	HVG
257	bag	0.3815909486802078	HVG
258	bag	0.3797456252514726	HVG
259	bag	0.1095191996145104	HVG
260	bag	0.2912965538838843	HVG
261	bag	-0.0030902138371852	HVG
262	bag	0.2403403124563154	HVG
263	bag	0.5836797794851316	HVG
264	bag	-0.008128978089908	HVG
265	bag	-0.0119289897107144	HVG
266	bag	0.0299650645170902	HVG
267	bag	0.0048506095709027	HVG
268	bag	0.0598943405679173	HVG
269	bag	0.0400705300098884	HVG
270	bag	0.2099716364105819	HVG
271	bag	0.0218965211323425	HVG
272	bag	0.0604370291023208	HVG
273	bag	0.2370845182290839	HVG
274	bag	0.1628760137842749	HVG
275	bag	0.5775837621312325	HVG
276	bag	0.1361335338747409	HVG
277	bag	0.2924069208367963	HVG
278	bag	0.1566646936847178	HVG
279	bag	0.148176741221615	HVG
280	bag	0.0152454508454177	HVG
281	bag	0.1058361798981408	HVG
282	bag	0.2851120948079289	HVG
283	bag	0.2615920653717722	HVG
284	bag	0.4241719333238687	HVG
285	bag	0.200963370033936	HVG
286	bag	0.616332420527422	HVG
287	bag	-0.025036249000603	HVG
288	bag	0.1490663848442457	HVG
289	bag	0.0498273004688831	HVG
290	bag	0.0487680605657354	HVG
291	bag	0.0587746149124832	HVG
292	bag	0.0956967893719813	HVG
293	bag	0.656306158277288	HVG
294	bag	0.1620996550097039	HVG
295	bag	0.0	HVG
296	bag	0.0	HVG
297	bag	0.4245413129042079	HVG
298	bag	0.1708064723997643	HVG
299	bag	0.0862984878293957	HVG
300	bag	0.3379408506948493	HVG
301	bag	0.056934141556928	HVG
302	bag	0.0931185981392954	HVG
303	bag	0.0	HVG
304	bag	0.0040964772502185	HVG
305	bag	0.0664391071851753	HVG
306	bag	0.0067819756898155	HVG
307	bag	0.0022020940172033	HVG
308	bag	0.2639802729183014	HVG
309	bag	0.0392490917792347	HVG
310	bag	0.1175458191383072	HVG
311	bag	0.0410482805177849	HVG
312	bag	0.0815949342920254	HVG
313	bag	0.1311477321963412	HVG
314	bag	0.32739051386414	HVG
315	bag	0.1691922252592297	HVG
316	bag	0.0054814695592766	HVG
317	bag	0.2905174489860669	HVG
318	bag	0.4126367075562378	HVG
319	bag	0.033270630061879	HVG
320	bag	0.034024552472589	HVG
321	bag	0.0253156723352523	HVG
322	bag	0.0226471667611412	HVG
323	bag	0.3364429841431802	HVG
324	bag	0.2411102852506985	HVG
325	bag	0.0266768800315446	HVG
326	bag	0.3244355088372437	HVG
327	bag	0.3389342828413071	HVG
328	bag	0.3052182076757542	HVG
329	bag	0.4744097788470125	HVG
330	bag	0.2493359987236552	HVG
331	bag	0.4574292894475897	HVG
332	bag	0.4270421677571043	HVG
333	bag	-0.0032540963320673	HVG
334	bag	0.3775094696336598	HVG
335	bag	-0.005074733012946	HVG
336	bag	0.0676410095448325	HVG
337	bag	0.0710532393371756	HVG
338	bag	0.0601327209581725	HVG
339	bag	0.0738329114402116	HVG
340	bag	0.1703732537602977	HVG
341	bag	0.0477842309838445	HVG
342	bag	0.1301315611718223	HVG
343	bag	0.1319993778944415	HVG
344	bag	0.4981717609832317	HVG
345	bag	0.623198303808769	HVG
346	bag	0.378292491352223	HVG
347	bag	0.1639497466364972	HVG
348	bag	0.292077282769732	HVG
349	bag	0.2957241514126991	HVG
350	bag	0.2225878366022442	HVG
351	bag	0.4526814407649493	HVG
352	bag	-0.0197709017750415	HVG
353	bag	0.1617712760027725	HVG
354	bag	0.1665222478370531	HVG
355	bag	0.1590556627942572	HVG
356	bag	0.0047483471434528	HVG
357	bag	0.2348494820994435	HVG
358	bag	0.7333618834070803	HVG
359	bag	0.1202131264552477	HVG
360	bag	0.2778774894460172	HVG
361	bag	0.0605445815564056	HVG
362	bag	0.0268978739644434	HVG
363	bag	0.1872777061117361	HVG
364	bag	0.1603856765049942	HVG
365	bag	0.1184822008301615	HVG
366	bag	0.3574902395035095	HVG
367	bag	0.5694434291069559	HVG
368	bag	0.0716829317472922	HVG
369	bag	0.7164204132376124	HVG
370	bag	0.2561984724344306	HVG
371	bag	0.265255971914872	HVG
372	bag	0.0245230149447799	HVG
373	bag	-0.0079334766750897	HVG
374	bag	0.0525220026620298	HVG
375	bag	0.2625059709867745	HVG
376	bag	0.6049247421698283	HVG
377	bag	0.7293106204393998	HVG
378	bag	0.4295548541282949	HVG
379	bag	0.4634611717414927	HVG
380	bag	0.3382945358065101	HVG
381	bag	0.2325299885913072	HVG
382	bag	0.0560165846874394	HVG
383	bag	0.3173413425000069	HVG
384	bag	0.0421816626033972	HVG
385	bag	0.3265011845680439	HVG
386	bag	0.2931367787025447	HVG
387	bag	-0.0040885185426213	HVG
388	bag	0.0258682768566842	HVG
389	bag	0.0018764320100883	HVG
390	bag	0.126726073998852	HVG
391	bag	0.4287298967709083	HVG
392	bag	0.6848457074409209	HVG
393	bag	0.3097077198121214	HVG
394	bag	0.1490739704273771	HVG
395	bag	-0.0099246412962514	HVG
396	bag	0.1117766313081669	HVG
397	bag	0.2071236205443636	HVG
398	bag	0.662043537573231	HVG
399	bag	0.6449197273655605	HVG
400	bag	0.5761661955776347	HVG
401	bag	0.382746783186451	HVG
402	bag	0.5725798381924105	HVG
403	bag	0.1242691395189812	HVG
404	bag	0.5483244497306563	HVG
405	bag	0.343850509344908	HVG
406	bag	0.305207652231239	HVG
407	bag	0.1952620736344705	HVG
408	bag	0.0374991287099941	HVG
409	bag	0.4754245381591588	HVG
410	bag	0.0631302227064773	HVG
411	bag	0.3498845137851933	HVG
412	bag	0.2590932368626326	HVG
413	bag	0.1582473818190912	HVG
414	bag	0.7299895357649064	HVG
415	bag	0.7641193989020678	HVG
416	bag	0.0151874597259	HVG
417	bag	0.0709024209249555	HVG
418	bag	0.0	HVG
419	bag	0.1739502300772184	HVG
420	bag	0.1940825935292771	HVG
421	bag	0.2940394840275786	HVG
422	bag	0.2557140631908972	HVG
423	bag	0.1005159686207504	HVG
424	bag	0.1823396935577825	HVG
425	bag	0.215947674108198	HVG
426	bag	0.4518068457976412	HVG
427	bag	0.0799786031497782	HVG
428	bag	0.3888795875870148	HVG
429	bag	0.3833194775056725	HVG
430	bag	0.1937746405611825	HVG
431	bag	0.2071061487348343	HVG
432	bag	0.1897770184126201	HVG
433	bag	0.0011374361093223	HVG
434	bag	0.3105954124597899	HVG
435	bag	0.0797684121437969	HVG
436	bag	-0.0065406580337183	HVG
437	bag	0.0	HVG
438	bag	0.2322187529293327	HVG
439	bag	0.3116744216968587	HVG
440	bag	0.029070687798347	HVG
441	bag	0.0016421176867589	HVG
442	bag	0.5399452033108427	HVG
443	bag	0.2433188449831029	HVG
444	bag	0.3799545324113866	HVG
445	bag	0.1076577865045047	HVG
446	bag	0.2000989528268881	HVG
447	bag	-0.0083460809773376	HVG
448	bag	0.0254020220220709	HVG
449	bag	0.1349371297094306	HVG
450	bag	0.3164064682640585	HVG
451	bag	0.2070696275049428	HVG
452	bag	0.4129348245603417	HVG
453	bag	0.1238146918245055	HVG
454	bag	0.0	HVG
455	bag	0.3136962823533293	HVG
456	bag	0.2701561787730061	HVG
457	bag	0.2425148891160042	HVG
458	bag	0.1921854073233677	HVG
459	bag	0.061812228435655	HVG
460	bag	0.5714456767131135	HVG
461	bag	0.0488089757499099	HVG
462	bag	0.0605549859462053	HVG
463	bag	0.0106165284582271	HVG
464	bag	0.0590580196483065	HVG
465	bag	-0.0083529760441606	HVG
466	bag	-0.015209454460111	HVG
467	bag	0.0	HVG
468	bag	0.0	HVG
469	bag	0.0404846958396576	HVG
470	bag	0.0638725514403537	HVG
471	bag	0.0597404048654408	HVG
472	bag	0.020261621992979	HVG
473	bag	0.0	HVG
474	bag	0.0166681678093638	HVG
475	bag	-0.0057222271226418	HVG
476	bag	0.073559793042784	HVG
477	bag	-0.0020825666796042	HVG
478	bag	0.00202821309349	HVG
479	bag	0.0762984662217451	HVG
480	bag	0.1114410606983611	HVG
481	bag	0.0201037745685187	HVG
482	bag	-0.0062848160363723	HVG
483	bag	0.0587801667774599	HVG
484	bag	-0.006627283917139	HVG
485	bag	0.0695182984581093	HVG
486	bag	-0.0119133196398175	HVG
487	bag	0.0679545134582593	HVG
488	bag	0.0822149324716554	HVG
489	bag	0.0	HVG
490	bag	0.0	HVG
491	bag	0.0505052396280714	HVG
492	bag	0.0	HVG
493	bag	0.0744183620148504	HVG
494	bag	0.0643844029715428	HVG
495	bag	0.018791474597942	HVG
496	bag	0.0069489897346202	HVG
497	bag	0.0027469703950782	HVG
498	bag	0.0	HVG
499	bag	0.0	HVG
500	bag	0.0007905089572179	HVG
501	bag	0.0	HVG
502	bag	-0.01347509563438	HVG
503	bag	0.6788803594196811	HVG
504	bag	0.0	HVG
505	bag	0.0	HVG
506	bag	0.0160921703454013	HVG
507	bag	-0.0122730921916496	HVG
508	bag	0.0	HVG
509	bag	0.0649224005125699	HVG
510	bag	0.0512026470152608	HVG
511	bag	0.0444629385224502	HVG
512	bag	0.0642245778167471	HVG
513	bag	0.0471858231139361	HVG
514	bag	-0.0063752462822238	HVG
515	bag	0.0	HVG
516	bag	-0.0034719225995973	HVG
517	bag	0.0322765708631003	HVG
518	bag	-0.0150774692401174	HVG
519	bag	0.0730509109148306	HVG
520	bag	0.0425085802805611	HVG
521	bag	0.0	HVG
522	bag	-0.0129217108855641	HVG
523	bag	0.0	HVG
524	bag	0.039386430093105	HVG
525	bag	0.0067295398608981	HVG
526	bag	0.0980426667600831	HVG
527	bag	0.0	HVG
528	bag	0.0	HVG
529	bag	0.0599073135448229	HVG
530	bag	0.080437290612751	HVG
531	bag	0.3859611307217279	HVG
532	bag	0.2939971942825599	HVG
533	bag	-0.049198781698549	HVG
534	bag	0.1243858033062821	HVG
535	bag	0.1970139164328443	HVG
536	bag	-0.0043838042822756	HVG
537	bag	0.0673061748705516	HVG
538	bag	0.0	HVG
539	bag	0.1080537246689949	HVG
540	bag	0.0227210655577412	HVG
541	bag	0.0394344799712396	HVG
542	bag	-0.0337774964145782	HVG
543	bag	0.0984691271727298	HVG
544	bag	0.0784081330089314	HVG
545	bag	0.0428802975444528	HVG
546	bag	0.1145689154756937	HVG
547	bag	0.0567710149029947	HVG
548	bag	0.0	HVG
549	bag	-0.0019044856871835	HVG
550	bag	0.0134071117209089	HVG
551	bag	0.0093886315537213	HVG
552	bag	0.0325529236591055	HVG
553	bag	0.0055819868558769	HVG
554	bag	-0.0187774918293115	HVG
555	bag	-0.0035066700381976	HVG
556	bag	0.0101828876084386	HVG
557	bag	0.0039564021534781	HVG
558	bag	0.0059941034658674	HVG
559	bag	0.0535746112977797	HVG
560	bag	0.0	HVG
561	bag	-0.0221013182737703	HVG
562	bag	2.4502850057395165e-05	HVG
563	bag	-0.0015727816821701	HVG
564	bag	0.4994564542805983	HVG
565	bag	0.3372146078509361	HVG
566	bag	0.1116841839608042	HVG
567	bag	0.0868859854469779	HVG
568	bag	-0.008002490379265	HVG
569	bag	-0.0042472931584796	HVG
570	bag	0.0	HVG
571	bag	0.0874577722070126	HVG
572	bag	0.3737218166438367	HVG
573	bag	0.0819463325032279	HVG
574	bag	0.7060720239039614	HVG
575	bag	0.3432781699251443	HVG
576	bag	0.0722542195216072	HVG
577	bag	0.0259143195224693	HVG
578	bag	-0.0206680754589616	HVG
579	bag	0.0711106865743032	HVG
580	bag	0.0939733912180784	HVG
581	bag	0.2013731867830275	HVG
582	bag	-0.0069875465646589	HVG
583	bag	-0.0227756279299033	HVG
584	bag	0.0	HVG
585	bag	0.3592287897957997	HVG
586	bag	0.0611879866637181	HVG
587	bag	0.1573469237741624	HVG
588	bag	0.3357034243976714	HVG
589	bag	0.0907078173254163	HVG
590	bag	0.1314983247840047	HVG
591	bag	0.215123316925279	HVG
592	bag	0.1436548325334424	HVG
593	bag	0.7485579572786294	HVG
594	bag	0.1934211397333216	HVG
595	bag	0.1291833430923119	HVG
596	bag	0.3017745012366627	HVG
597	bag	0.1942177658222922	HVG
598	bag	0.1726461588678418	HVG
599	bag	0.5196441224957571	HVG
600	bag	0.0042140394542595	HVG
601	bag	0.7158707107533937	HVG
602	bag	0.1002097911520287	HVG
603	bag	-0.0184905451416881	HVG
604	bag	0.0595375645614764	HVG
605	bag	0.0556789673885802	HVG
606	bag	0.0263397352473511	HVG
607	bag	0.7264771903640534	HVG
608	bag	0.3619160985073679	HVG
609	bag	0.432423850770677	HVG
610	bag	-0.0162601132919109	HVG
611	bag	0.284534540066037	HVG
612	bag	0.4123214311876574	HVG
613	bag	0.4402347567806399	HVG
614	bag	0.402486979519769	HVG
615	bag	0.3295127401953621	HVG
616	bag	0.4327456099813975	HVG
617	bag	0.1202951093380271	HVG
618	bag	0.4746432071681141	HVG
619	bag	-6.457531757286805e-05	HVG
620	bag	0.184683633791058	HVG
621	bag	0.2097435068578121	HVG
622	bag	0.1112741838387236	HVG
623	bag	0.3114940645721447	HVG
624	bag	0.7252452985474328	HVG
625	bag	0.7033733142766748	HVG
626	bag	0.3667219926456574	HVG
627	bag	0.1180130401427203	HVG
628	bag	0.41187924205374	HVG
629	bag	0.1576543207875143	HVG
630	bag	0.6389846315952981	HVG
631	bag	0.7133610802074569	HVG
632	bag	0.224041850446504	HVG
633	bag	0.2502209095165675	HVG
634	bag	0.0860350040870068	HVG
635	bag	0.0	HVG
636	bag	0.3512095845796841	HVG
637	bag	0.2409865960653603	HVG
638	bag	0.280872208096568	HVG
639	bag	0.0898344193299234	HVG
640	bag	0.6327865478673079	HVG
641	bag	0.0	HVG
642	bag	0.0118191210632442	HVG
643	bag	0.4650467394493325	HVG
644	bag	-0.0040736816487196	HVG
645	bag	0.3374976757253578	HVG
646	bag	0.0035953597585978	HVG
647	bag	0.196007793663806	HVG
648	bag	0.5161654337644765	HVG
649	bag	0.2161521092209162	HVG
650	bag	0.369001212721877	HVG
651	bag	0.5060532779159292	HVG
652	bag	0.7124953212644556	HVG
653	bag	-0.0057683361414133	HVG
654	bag	0.2895762277305369	HVG
655	bag	0.037069877056457	HVG
656	bag	0.0274353860853286	HVG
657	bag	0.1458139407057761	HVG
658	bag	0.0101242558174767	HVG
659	bag	0.5354587968652762	HVG
660	bag	0.2402486715294971	HVG
661	bag	0.1017038072209146	HVG
662	bag	0.3751608734021179	HVG
663	bag	0.0463146510379708	HVG
664	bag	0.1705325735216512	HVG
665	bag	0.0856736477748292	HVG
666	bag	0.6049873420197058	HVG
667	bag	0.0367334931162792	HVG
668	bag	0.1472647537016644	HVG
669	bag	0.0317740153807619	HVG
670	bag	0.0933942228150748	HVG
671	bag	0.4824691011990227	HVG
672	bag	0.0566902345790722	HVG
673	bag	0.2596638843119052	HVG
674	bag	0.6211195308794405	HVG
675	bag	0.3683689205323319	HVG
676	bag	0.608917021386769	HVG
677	bag	0.3029594286780046	HVG
678	bag	0.359959459179809	HVG
679	bag	0.0970254307911528	HVG
680	bag	0.1572060799936663	HVG
681	bag	0.091268243592343	HVG
682	bag	0.4317473203800683	HVG
683	bag	0.185388357482612	HVG
684	bag	0.1437057223788782	HVG
685	bag	0.3356016171685669	HVG
686	bag	0.0727260620218437	HVG
687	bag	-0.0060025794346494	HVG
688	bag	0.0798065892164394	HVG
689	bag	0.1878124787605233	HVG
690	bag	0.0502513072117565	HVG
691	bag	0.0551162599965109	HVG
692	bag	0.2720152506595443	HVG
693	bag	0.009238228244305	HVG
694	bag	0.3027256849105875	HVG
695	bag	0.0047520526995548	HVG
696	bag	0.2623402456139935	HVG
697	bag	0.1972603484583706	HVG
698	bag	0.404312983868814	HVG
699	bag	0.0478223845059204	HVG
700	bag	0.6739267698126712	HVG
701	bag	0.7642442828924452	HVG
702	bag	0.547056417358073	HVG
703	bag	0.6407924105570659	HVG
704	bag	0.0	HVG
705	bag	0.1814363811555743	HVG
706	bag	0.3689353076258621	HVG
707	bag	0.1997555258520525	HVG
708	bag	0.2767412213493032	HVG
709	bag	0.190241146306862	HVG
710	bag	0.2662824913850956	HVG
711	bag	0.119446425483805	HVG
712	bag	0.3158995269940763	HVG
713	bag	0.0818266596165466	HVG
714	bag	0.6470654897581729	HVG
715	bag	0.0156716676279362	HVG
716	bag	0.5463455633672267	HVG
717	bag	-0.0217417598318825	HVG
718	bag	0.1296229058908089	HVG
719	bag	0.2014489405048252	HVG
720	bag	0.0280355161903145	HVG
721	bag	0.310656216089606	HVG
722	bag	0.1316848868390285	HVG
723	bag	0.0684658349796558	HVG
724	bag	0.0353204298860285	HVG
725	bag	0.0	HVG
726	bag	0.5836544723439152	HVG
727	bag	0.0358824357668865	HVG
728	bag	0.4287625634148367	HVG
729	bag	0.1655618781170746	HVG
730	bag	0.1524239420886814	HVG
731	bag	0.561054021885278	HVG
732	bag	0.362480325756743	HVG
733	bag	0.1160066314180245	HVG
734	bag	0.2457232070090782	HVG
735	bag	0.3971618980919108	HVG
736	bag	-0.0108459533614007	HVG
737	bag	0.0	HVG
738	bag	0.2793197024996106	HVG
739	bag	0.0042202389346162	HVG
740	bag	0.2044765449628802	HVG
741	bag	0.3599637291765299	HVG
742	bag	-0.0019064472773724	HVG
743	bag	0.2945808240543384	HVG
744	bag	-0.0141161408089347	HVG
745	bag	0.0283688449667562	HVG
746	bag	0.5914325839109865	HVG
747	bag	0.2396903660491141	HVG
748	bag	0.0448710839990891	HVG
749	bag	0.1042088226535522	HVG
750	bag	-0.0159758872221544	HVG
751	bag	0.1013368756189319	HVG
752	bag	-0.0218978623299435	HVG
753	bag	0.181598761616673	HVG
754	bag	0.1148384822050285	HVG
755	bag	0.066026453192591	HVG
756	bag	0.2144908401772554	HVG
757	bag	0.0524578101492707	HVG
758	bag	0.0869330418704592	HVG
759	bag	0.2725762434994614	HVG
760	bag	0.3435567006135613	HVG
761	bag	0.309651693391241	HVG
762	bag	0.1367230239780923	HVG
763	bag	0.389354882071945	HVG
764	bag	0.4467586644302885	HVG
765	bag	0.0	HVG
766	bag	0.5238505053789027	HVG
767	bag	0.0055898881731444	HVG
768	bag	0.203316662504271	HVG
769	bag	0.2417973989805442	HVG
770	bag	0.2668895203372835	HVG
771	bag	0.0834048775492084	HVG
772	bag	0.1952867868906942	HVG
773	bag	0.3284431682202138	HVG
774	bag	0.0731836890736037	HVG
775	bag	0.1144989942514502	HVG
776	bag	0.3395162870279793	HVG
777	bag	0.708664093930504	HVG
778	bag	0.320487978200211	HVG
779	bag	0.3285266106418243	HVG
780	bag	0.2314626727660265	HVG
781	bag	0.1143651749855836	HVG
782	bag	0.7230538385138587	HVG
783	bag	0.6081300176547977	HVG
784	bag	0.3947992401911003	HVG
785	bag	0.0308552228791114	HVG
786	bag	0.4318629926276944	HVG
787	bag	0.3999049304469551	HVG
788	bag	0.074444394952978	HVG
789	bag	0.2313563298982139	HVG
790	bag	0.3595657817427715	HVG
791	bag	0.1008554925001516	HVG
792	bag	0.0580673108282088	HVG
793	bag	-0.0132982093270812	HVG
794	bag	0.4547365759443738	HVG
795	bag	0.4834653370952624	HVG
796	bag	-0.034765577691919	HVG
797	bag	0.0937164009866418	HVG
798	bag	0.2435178690925059	HVG
799	bag	0.2430088408910684	HVG
800	bag	0.3719674009292042	HVG
801	bag	0.5287817352013029	HVG
802	bag	0.0830781209002955	HVG
803	bag	0.4415502542809553	HVG
804	bag	0.1366555539390983	HVG
805	bag	0.0	HVG
806	bag	0.1586901183451585	HVG
807	bag	0.0989110797711987	HVG
808	bag	0.1766761390032201	HVG
809	bag	0.0836688165664085	HVG
810	bag	-0.0047155364213801	HVG
811	bag	0.2012298503131901	HVG
812	bag	0.3498028406402726	HVG
813	bag	0.5269532316884429	HVG
814	bag	0.5718728291468942	HVG
815	bag	0.2633607682323315	HVG
816	bag	0.157819265651689	HVG
817	bag	0.1341161643188217	HVG
818	bag	0.0	HVG
819	bag	0.0	HVG
820	bag	0.0829293734086362	HVG
821	bag	-0.0090725520237985	HVG
822	bag	0.0	HVG
823	bag	0.315533493118509	HVG
824	bag	0.105248015509325	HVG
825	bag	0.0932356774557976	HVG
826	bag	-0.0228646143918069	HVG
827	bag	0.0204847324063237	HVG
828	bag	0.408658164012305	HVG
829	bag	0.0319931804384441	HVG
830	bag	0.1319774755437106	HVG
831	bag	0.1397352968966458	HVG
832	bag	0.040289421169132	HVG
833	bag	0.2017305319838598	HVG
834	bag	0.2782527297560353	HVG
835	bag	0.1192600034614537	HVG
836	bag	0.5979713122792112	HVG
837	bag	0.1261617335881482	HVG
838	bag	0.5333220693378624	HVG
839	bag	0.4094967854656964	HVG
840	bag	-0.0025392381180644	HVG
841	bag	0.0	HVG
842	bag	0.3099015886849954	HVG
843	bag	0.4054427118444874	HVG
844	bag	0.0383231132860846	HVG
845	bag	0.0342469537197047	HVG
846	bag	0.1583196736516772	HVG
847	bag	0.149172394783104	HVG
848	bag	0.0366644732635688	HVG
849	bag	0.2846905222660734	HVG
850	bag	0.058430550406773	HVG
851	bag	0.0198932886236118	HVG
852	bag	0.0591815686097962	HVG
853	bag	0.2886644930234769	HVG
854	bag	0.0004221871642977	HVG
855	bag	0.3923346072085776	HVG
856	bag	-0.0148314654864858	HVG
857	bag	0.3808485359118919	HVG
858	bag	0.4235678900928463	HVG
859	bag	0.1876591422758786	HVG
860	bag	0.0	HVG
861	bag	0.3742379966213008	HVG
862	bag	0.1408836472604875	HVG
863	bag	0.258348279719204	HVG
864	bag	0.0084359535305651	HVG
865	bag	0.0324655245610889	HVG
866	bag	0.0509719748703745	HVG
867	bag	0.0295638864477134	HVG
868	bag	0.0	HVG
869	bag	0.1281009437029041	HVG
870	bag	0.2371664713603838	HVG
871	bag	0.2997362230783764	HVG
872	bag	0.1555355604131043	HVG
873	bag	0.0680187381759923	HVG
874	bag	0.0137006393586704	HVG
875	bag	0.5374638494786219	HVG
876	bag	0.0672904282606392	HVG
877	bag	0.1361893329279802	HVG
878	bag	0.3149606486653126	HVG
879	bag	0.1948602198288229	HVG
880	bag	0.7218499021681151	HVG
881	bag	-0.0034603131717974	HVG
882	bag	0.2797171209698641	HVG
883	bag	0.3295568621588723	HVG
884	bag	0.5186392845207326	HVG
885	bag	0.1966868883124843	HVG
886	bag	0.2205268202285892	HVG
887	bag	0.0367966943936735	HVG
888	bag	0.0460732828990033	HVG
889	bag	0.0305509965289567	HVG
890	bag	-0.0063491868315233	HVG
891	bag	0.667467248183699	HVG
892	bag	0.0350805181844373	HVG
893	bag	0.0537333389835188	HVG
894	bag	0.3206115738920889	HVG
895	bag	0.4148039582149638	HVG
896	bag	0.0776402452596602	HVG
897	bag	0.1887276535860588	HVG
898	bag	0.0128263038995193	HVG
899	bag	0.5567443526708691	HVG
900	bag	0.2409612746932481	HVG
901	bag	0.4646597899030258	HVG
902	bag	0.0007820871409744	HVG
903	bag	0.2094307191247804	HVG
904	bag	0.1646361826561957	HVG
905	bag	0.2830546354429586	HVG
906	bag	0.6271736758417292	HVG
907	bag	-0.003088499199741	HVG
908	bag	0.0197128761935414	HVG
909	bag	-0.0103141155186659	HVG
910	bag	0.3276740979741799	HVG
911	bag	0.5343041441588907	HVG
912	bag	-0.0058880067819009	HVG
913	bag	-0.0033366000007548	HVG
914	bag	0.2789330394295111	HVG
915	bag	0.5255429532911737	HVG
916	bag	0.110308971753998	HVG
917	bag	0.2266442770829329	HVG
918	bag	0.0405134393237514	HVG
919	bag	0.4346798125696187	HVG
920	bag	0.2297873993263444	HVG
921	bag	0.2174944521683244	HVG
922	bag	0.3822928445235383	HVG
923	bag	0.4815384778116165	HVG
924	bag	-0.010517400795651	HVG
925	bag	0.0417497657413282	HVG
926	bag	0.1787342374398051	HVG
927	bag	0.2008786845543646	HVG
928	bag	0.6144207998668199	HVG
929	bag	0.2065831365602317	HVG
930	bag	0.3324128465439742	HVG
931	bag	0.1516513028422172	HVG
932	bag	0.0668674532567819	HVG
933	bag	0.0215078366658106	HVG
934	bag	0.3629900819275558	HVG
935	bag	0.1836781275157051	HVG
936	bag	0.3928652900565659	HVG
937	bag	0.5212524062642716	HVG
938	bag	0.0917218944717649	HVG
939	bag	0.5868459580455856	HVG
940	bag	0.0065933217828997	HVG
941	bag	0.2152252994092776	HVG
942	bag	0.0699820635886938	HVG
943	bag	0.1738005490805623	HVG
944	bag	0.0146481863815361	HVG
945	bag	0.3645637817334002	HVG
946	bag	0.2787510590357889	HVG
947	bag	0.0991488382283236	HVG
948	bag	0.1208896048412077	HVG
949	bag	0.2986628304227903	HVG
950	bag	0.1851424263518057	HVG
951	bag	0.108888077015818	HVG
952	bag	0.2874832626376544	HVG
953	bag	0.3656717279406734	HVG
954	bag	0.3014892573218071	HVG
955	bag	0.281006670272431	HVG
956	bag	0.2160414963648209	HVG
957	bag	0.5064163137547958	HVG
958	bag	0.02359523779797	HVG
959	bag	0.0644227408020787	HVG
960	bag	0.2052025314000882	HVG
961	bag	0.7518651883759049	HVG
962	bag	0.7332818757485182	HVG
963	bag	0.0883995910443617	HVG
964	bag	0.6086430786117918	HVG
965	bag	0.1374057625614222	HVG
966	bag	0.53022635621831	HVG
967	bag	0.3018482183232223	HVG
968	bag	0.5702766198053904	HVG
969	bag	0.3606267811955703	HVG
970	bag	0.0123943349448567	HVG
971	bag	0.3256146980644654	HVG
972	bag	0.2315688737538939	HVG
973	bag	0.0644379438072668	HVG
974	bag	0.0544831331147293	HVG
975	bag	0.0762231230494631	HVG
976	bag	0.1658313795092185	HVG
977	bag	0.3701396827691985	HVG
978	bag	0.3501589133186107	HVG
979	bag	0.1559009152627197	HVG
980	bag	0.2894340354243372	HVG
981	bag	0.2279964615416423	HVG
982	bag	0.3652559755253399	HVG
983	bag	0.3278113644184136	HVG
984	bag	0.5494573656497712	HVG
985	bag	0.5856374257012287	HVG
986	bag	0.0221175614108162	HVG
987	bag	0.1005827913181462	HVG
988	bag	0.0348867814708118	HVG
989	bag	0.7438791068790542	HVG
990	bag	0.2403940840935607	HVG
991	bag	0.3173031321483588	HVG
992	bag	0.4154392613574499	HVG
993	bag	0.0565632524167227	HVG
994	bag	0.1454951206253751	HVG
995	bag	0.0284185983972909	HVG
996	bag	-0.0134418601205648	HVG
997	bag	0.1800310366876409	HVG
998	bag	-0.001521297656168	HVG
999	bag	0.4014065843378649	HVG
1000	instance	0.6094711911617345	HVG
1001	instance	0.0853961966223271	HVG
1002	instance	0.0101845985639058	HVG
1003	instance	0.055239688566521	HVG
1004	instance	0.1770253989449539	HVG
1005	instance	0.1691196672870594	HVG
1006	instance	0.1005909405960299	HVG
1007	instance	0.0272168699128128	HVG
1008	instance	0.42091283608814	HVG
1009	instance	0.3656185802248024	HVG
1010	instance	0.4928318105808553	HVG
1011	instance	0.1078870737143917	HVG
1012	instance	-0.0084058301309724	HVG
1013	instance	0.5286959265131448	HVG
1014	instance	0.2769174269553266	HVG
1015	instance	0.4659568307545055	HVG
1016	instance	0.2005862403154878	HVG
1017	instance	0.2424263994591107	HVG
1018	instance	0.3590294067811044	HVG
1019	instance	0.0281502144476171	HVG
1020	instance	0.0182068924936075	HVG
1021	instance	0.0247857947717356	HVG
1022	instance	0.2025654412647156	HVG
1023	instance	0.0927635736002694	HVG
1024	instance	0.5657800829304738	HVG
1025	instance	0.1261032430458799	HVG
1026	instance	0.0783581918333209	HVG
1027	instance	0.0935442685261921	HVG
1028	instance	0.1573082195859259	HVG
1029	instance	-0.0044088894361012	HVG
1030	instance	0.1022842132660112	HVG
1031	instance	0.043024901876687	HVG
1032	instance	0.0597811833056931	HVG
1033	instance	0.0524485379019288	HVG
1034	instance	0.3795728880835063	HVG
1035	instance	0.1499786379834072	HVG
1036	instance	0.0633315669450403	HVG
1037	instance	-0.00050963752756	HVG
1038	instance	0.4738243547203938	HVG
1039	instance	0.3399673957870023	HVG
1040	instance	0.5597175399410665	HVG
1041	instance	0.5317918125280149	HVG
1042	instance	0.1168377718085124	HVG
1043	instance	0.4624826019816379	HVG
1044	instance	0.5642653838622609	HVG
1045	instance	0.5824412448591296	HVG
1046	instance	0.0678529472537295	HVG
1047	instance	-0.0071622436008629	HVG
1048	instance	0.3542388458990944	HVG
1049	instance	0.1192573968187544	HVG
1050	instance	0.0173295313834305	HVG
1051	instance	0.0046643926473653	HVG
1052	instance	0.047502051869561	HVG
1053	instance	0.0	HVG
1054	instance	0.8156350035873556	HVG
1055	instance	0.3332416887968227	HVG
1056	instance	-0.0030780745344933	HVG
1057	instance	0.1180625395514624	HVG
1058	instance	0.3458401350320756	HVG
1059	instance	0.0663373033124934	HVG
1060	instance	0.3184384133204503	HVG
1061	instance	-0.0016897061962357	HVG
1062	instance	0.076098738133908	HVG
1063	instance	0.0669108519749555	HVG
1064	instance	-0.0256782643369533	HVG
1065	instance	0.4981417485078514	HVG
1066	instance	0.750498754784497	HVG
1067	instance	0.6283712965552795	HVG
1068	instance	0.5837381805334991	HVG
1069	instance	0.686741070438184	HVG
1070	instance	0.0766076336920479	HVG
1071	instance	0.3833021786252102	HVG
1072	instance	0.1272238533840495	HVG
1073	instance	0.0154344568769735	HVG
1074	instance	0.1758028179084725	HVG
1075	instance	0.39280983209138	HVG
1076	instance	0.7026404973953659	HVG
1077	instance	0.3501347260237265	HVG
1078	instance	0.0316412059309455	HVG
1079	instance	-0.0045395762239419	HVG
1080	instance	0.1041092883505023	HVG
1081	instance	0.2242644349994587	HVG
1082	instance	0.1803903823845055	HVG
1083	instance	0.4487654740187436	HVG
1084	instance	0.0923699997492977	HVG
1085	instance	0.612890746866491	HVG
1086	instance	0.3416686025963786	HVG
1087	instance	0.1171678952230506	HVG
1088	instance	0.4149749816914543	HVG
1089	instance	0.1837911390354578	HVG
1090	instance	0.0	HVG
1091	instance	0.181574738512504	HVG
1092	instance	0.5668832346831274	HVG
1093	instance	0.2717851244168254	HVG
1094	instance	0.2974559437544705	HVG
1095	instance	0.2292720323996255	HVG
1096	instance	0.0	HVG
1097	instance	-0.0096489495300087	HVG
1098	instance	0.1541002491317282	HVG
1099	instance	-0.0015032442659501	HVG
1100	instance	0.0293313151010709	HVG
1101	instance	0.1374090594326087	HVG
1102	instance	0.1268696416018954	HVG
1103	instance	0.4373839755002923	HVG
1104	instance	0.1951420152675151	HVG
1105	instance	-0.0017350027035794	HVG
1106	instance	0.1306386809797901	HVG
1107	instance	0.145925755059074	HVG
1108	instance	0.4851557448348524	HVG
1109	instance	0.4349994235038252	HVG
1110	instance	0.4678148068996524	HVG
1111	instance	0.3208664575918222	HVG
1112	instance	0.1229750509232194	HVG
1113	instance	0.3314473269341729	HVG
1114	instance	0.4707195162293898	HVG
1115	instance	0.4005345132105018	HVG
1116	instance	0.2285168168325182	HVG
1117	instance	0.030137285109561	HVG
1118	instance	0.0645014176701059	HVG
1119	instance	0.0675771298688444	HVG
1120	instance	0.3862788984286887	HVG
1121	instance	0.2580907052979435	HVG
1122	instance	0.4425486527963342	HVG
1123	instance	0.7647001397889603	HVG
1124	instance	0.749583047815603	HVG
1125	instance	0.0874016552686194	HVG
1126	instance	0.0117537790058115	HVG
1127	instance	0.1804599905305258	HVG
1128	instance	0.1166999438319618	HVG
1129	instance	0.0253127920431033	HVG
1130	instance	0.7004482517119008	HVG
1131	instance	0.3344705720102174	HVG
1132	instance	0.0412159825410597	HVG
1133	instance	0.4946240044399341	HVG
1134	instance	0.6157978949564159	HVG
1135	instance	0.7809051618095084	HVG
1136	instance	0.4494854681077975	HVG
1137	instance	0.4715325625920541	HVG
1138	instance	0.0566702624906234	HVG
1139	instance	-0.0093716503641295	HVG
1140	instance	0.3807478017019711	HVG
1141	instance	0.1116596928598404	HVG
1142	instance	0.4718436206648333	HVG
1143	instance	0.0723155544855035	HVG
1144	instance	0.5120976020770684	HVG
1145	instance	0.0625405458246664	HVG
1146	instance	0.0	HVG
1147	instance	0.0	HVG
1148	instance	0.1811473611097604	HVG
1149	instance	0.0428295736762553	HVG
1150	instance	0.0168721174907908	HVG
1151	instance	0.1441544946899165	HVG
1152	instance	0.0762654022116355	HVG
1153	instance	0.2284517414000505	HVG
1154	instance	0.1705259065780751	HVG
1155	instance	0.1331851497601996	HVG
1156	instance	0.1438554513639711	HVG
1157	instance	0.1851164170816163	HVG
1158	instance	0.625737507824812	HVG
1159	instance	0.0071506599492882	HVG
1160	instance	0.2566472589701318	HVG
1161	instance	0.4592264353832416	HVG
1162	instance	-0.0005243033932684	HVG
1163	instance	0.6202229336424212	HVG
1164	instance	0.0266218757310915	HVG
1165	instance	0.1409346467641948	HVG
1166	instance	0.4603213407488692	HVG
1167	instance	0.1185452767207628	HVG
1168	instance	0.0	HVG
1169	instance	0.2713254027843019	HVG
1170	instance	0.4801645563470226	HVG
1171	instance	0.3909138271470305	HVG
1172	instance	0.8693190621607843	HVG
1173	instance	0.7665809041864293	HVG
1174	instance	-0.0044455756381357	HVG
1175	instance	0.1692825930722079	HVG
1176	instance	0.3685072078941085	HVG
1177	instance	0.0144487918468668	HVG
1178	instance	0.80777816991219	HVG
1179	instance	0.4794822239984073	HVG
1180	instance	0.4581472228987513	HVG
1181	instance	0.0410877187373065	HVG
1182	instance	0.4128399858315141	HVG
1183	instance	0.7001759968438619	HVG
1184	instance	0.0456325662426233	HVG
1185	instance	0.7935758536270558	HVG
1186	instance	0.1617921840703085	HVG
1187	instance	0.4348493762298725	HVG
1188	instance	-0.0004998938432458	HVG
1189	instance	0.046241294770093	HVG
1190	instance	0.090431819946375	HVG
1191	instance	0.3355082366858786	HVG
1192	instance	0.0015122080971734	HVG
1193	instance	0.0418020808756042	HVG
1194	instance	0.3984320285565919	HVG
1195	instance	0.4855274201590873	HVG
1196	instance	-0.0108890593495046	HVG
1197	instance	0.2580641720842331	HVG
1198	instance	0.1905638087145688	HVG
1199	instance	0.3302566118336806	HVG
1200	instance	0.0966770395506853	HVG
1201	instance	0.115789562362581	HVG
1202	instance	0.0189434689474782	HVG
1203	instance	0.2810100255195374	HVG
1204	instance	0.1822507198065077	HVG
1205	instance	0.1252927305879818	HVG
1206	instance	0.0426044069344933	HVG
1207	instance	0.0796460463764342	HVG
1208	instance	0.0051756047877074	HVG
1209	instance	-0.002306497126242	HVG
1210	instance	0.0464299230839526	HVG
1211	instance	0.715559623080699	HVG
1212	instance	0.9513352723952924	HVG
1213	instance	0.0	HVG
1214	instance	0.3463484873909586	HVG
1215	instance	0.414822811034603	HVG
1216	instance	0.6310805293090498	HVG
1217	instance	0.4266535535036397	HVG
1218	instance	0.6030478269927628	HVG
1219	instance	0.0837281282591951	HVG
1220	instance	0.0	HVG
1221	instance	0.3116968566787772	HVG
1222	instance	0.478646584039732	HVG
1223	instance	0.1097370633883587	HVG
1224	instance	0.0433920100371253	HVG
1225	instance	0.0740552038668371	HVG
1226	instance	0.0144505367702993	HVG
1227	instance	0.0177614443826452	HVG
1228	instance	0.2151990855709607	HVG
1229	instance	0.2520145011842395	HVG
1230	instance	0.4296532583346626	HVG
1231	instance	0.0421777079196412	HVG
1232	instance	0.7062052579590774	HVG
1233	instance	0.0452751989198291	HVG
1234	instance	0.6344975772493485	HVG
1235	instance	0.4807917623008739	HVG
1236	instance	0.3199477135968492	HVG
1237	instance	0.0830758764236671	HVG
1238	instance	0.3233189133849558	HVG
1239	instance	0.2602600620875454	HVG
1240	instance	0.2289932839666705	HVG
1241	instance	0.241248027848173	HVG
1242	instance	0.0924467694379388	HVG
1243	instance	0.3777896718381532	HVG
1244	instance	0.2974255478999035	HVG
1245	instance	0.3097815444841614	HVG
1246	instance	0.0248510847897848	HVG
1247	instance	0.001627310110494	HVG
1248	instance	0.3644320226268055	HVG
1249	instance	0.2597260206796984	HVG
1250	instance	0.0021226654523405	HVG
1251	instance	0.1890568264114667	HVG
1252	instance	0.0043995763362064	HVG
1253	instance	0.0191198391714377	HVG
1254	instance	0.3866714622624895	HVG
1255	instance	0.3978243123099462	HVG
1256	instance	0.0010930641438138	HVG
1257	instance	0.4008002466543351	HVG
1258	instance	0.4297762986420295	HVG
1259	instance	0.124527614477069	HVG
1260	instance	0.3691372649170009	HVG
1261	instance	-0.0017007382505981	HVG
1262	instance	0.2600491810537017	HVG
1263	instance	0.6599427152851591	HVG
1264	instance	0.0106927188171954	HVG
1265	instance	0.0001994710191141	HVG
1266	instance	-0.0034717342919221	HVG
1267	instance	-0.0032963990958376	HVG
1268	instance	0.0892990633148254	HVG
1269	instance	0.0588937737742872	HVG
1270	instance	0.1754644464435878	HVG
1271	instance	0.0394086446201946	HVG
1272	instance	0.0742968434344958	HVG
1273	instance	0.2410256505009571	HVG
1274	instance	0.0973014970081231	HVG
1275	instance	0.6859323473725226	HVG
1276	instance	0.169064793404264	HVG
1277	instance	0.3028345986831237	HVG
1278	instance	0.1714565465227104	HVG
1279	instance	0.1391089741626228	HVG
1280	instance	0.0177975680475565	HVG
1281	instance	0.0931736697080563	HVG
1282	instance	0.303010670495708	HVG
1283	instance	0.2773047445029749	HVG
1284	instance	0.5285879447526256	HVG
1285	instance	0.2594445252078663	HVG
1286	instance	0.775152319463416	HVG
1287	instance	-0.0035436382866551	HVG
1288	instance	0.1910746841688553	HVG
1289	instance	0.0525649833485423	HVG
1290	instance	0.0685200743214771	HVG
1291	instance	0.0624026687471248	HVG
1292	instance	0.100460370232696	HVG
1293	instance	0.7922214360227254	HVG
1294	instance	0.2121937008773471	HVG
1295	instance	0.0	HVG
1296	instance	0.0	HVG
1297	instance	0.5079541353356437	HVG
1298	instance	0.1668776077041585	HVG
1299	instance	0.0757867010036195	HVG
1300	instance	0.3899739121515693	HVG
1301	instance	0.0659931464431468	HVG
1302	instance	0.1002378089074294	HVG
1303	instance	0.0	HVG
1304	instance	-0.0090931827556135	HVG
1305	instance	0.0768985983577126	HVG
1306	instance	0.0170494356998416	HVG
1307	instance	0.0234649466559802	HVG
1308	instance	0.3065758701901097	HVG
1309	instance	0.0280284517998554	HVG
1310	instance	0.1451917293123623	HVG
1311	instance	0.0360596259868432	HVG
1312	instance	0.0786326018987222	HVG
1313	instance	0.136918049705133	HVG
1314	instance	0.4080780697910047	HVG
1315	instance	0.1762008004693281	HVG
1316	instance	0.0214132837759293	HVG
1317	instance	0.2832228494762336	HVG
1318	instance	0.4435317473591069	HVG
1319	instance	0.0348236469157586	HVG
1320	instance	0.0416768993020214	HVG
1321	instance	0.0043875465656558	HVG
1322	instance	0.0261951095638478	HVG
1323	instance	0.3335562962449282	HVG
1324	instance	0.2641313817679874	HVG
1325	instance	-0.0021767889043295	HVG
1326	instance	0.3723103978091775	HVG
1327	instance	0.3985766353999675	HVG
1328	instance	0.3564533692440893	HVG
1329	instance	0.5277690405130069	HVG
1330	instance	0.2864102075476962	HVG
1331	instance	0.5539066248412317	HVG
1332	instance	0.4827879331220543	HVG
1333	instance	-0.0099457488859681	HVG
1334	instance	0.4111214172319698	HVG
1335	instance	-0.0014100294437703	HVG
1336	instance	0.0701733625219204	HVG
1337	instance	0.0719032721028479	HVG
1338	instance	0.080589434027704	HVG
1339	instance	0.0799119248400455	HVG
1340	instance	0.1420819738185621	HVG
1341	instance	0.0631343410714466	HVG
1342	instance	0.1273098412182262	HVG
1343	instance	0.1098284155242826	HVG
1344	instance	0.5226060262188348	HVG
1345	instance	0.7781517311513431	HVG
1346	instance	0.4528571940678394	HVG
1347	instance	0.1811313147486585	HVG
1348	instance	0.2958963866085857	HVG
1349	instance	0.3272374385112058	HVG
1350	instance	0.2368534293125785	HVG
1351	instance	0.5380029995255535	HVG
1352	instance	-0.0053588573713093	HVG
1353	instance	0.2178509629531531	HVG
1354	instance	0.1670490488746726	HVG
1355	instance	0.1879270612376649	HVG
1356	instance	0.0141832510018714	HVG
1357	instance	0.2578385197347067	HVG
1358	instance	0.8807063047325026	HVG
1359	instance	0.1377200527624478	HVG
1360	instance	0.2866455376702186	HVG
1361	instance	0.0761129204543864	HVG
1362	instance	0.0370793319454327	HVG
1363	instance	0.1783511605786306	HVG
1364	instance	0.1834787235455586	HVG
1365	instance	0.1300855139877075	HVG
1366	instance	0.3733116935879387	HVG
1367	instance	0.6684652125760526	HVG
1368	instance	0.0514131607435498	HVG
1369	instance	0.6116757357018046	HVG
1370	instance	0.2927781200694953	HVG
1371	instance	0.3678643296273556	HVG
1372	instance	0.0331128893282819	HVG
1373	instance	-0.001911230446879	HVG
1374	instance	0.0386618603458488	HVG
1375	instance	0.3126965192846652	HVG
1376	instance	0.6869564428820487	HVG
1377	instance	0.7733490332656353	HVG
1378	instance	0.465529788293657	HVG
1379	instance	0.4894253426546011	HVG
1380	instance	0.2967209774038019	HVG
1381	instance	0.2036379036906388	HVG
1382	instance	0.0339148328308558	HVG
1383	instance	0.3651831037498945	HVG
1384	instance	0.0150495604524248	HVG
1385	instance	0.1338375097565894	HVG
1386	instance	0.3251398643059335	HVG
1387	instance	-0.0006222145543706	HVG
1388	instance	0.013685178800123	HVG
1389	instance	-0.0074295704929085	HVG
1390	instance	0.1041255343030358	HVG
1391	instance	0.5017070336375207	HVG
1392	instance	0.8230396151463284	HVG
1393	instance	0.3937130402048038	HVG
1394	instance	0.1654878138327451	HVG
1395	instance	-0.005009132219135	HVG
1396	instance	0.1811954546805069	HVG
1397	instance	0.2483875912220643	HVG
1398	instance	0.55694312503593	HVG
1399	instance	0.5396876569292994	HVG
1400	instance	0.5702339688683988	HVG
1401	instance	0.4454476417765387	HVG
1402	instance	0.526722065979695	HVG
1403	instance	0.1631807349066883	HVG
1404	instance	0.42666720466462	HVG
1405	instance	0.3386602542749812	HVG
1406	instance	0.3088232418053827	HVG
1407	instance	0.0706963718235904	HVG
1408	instance	0.0392586577831609	HVG
1409	instance	0.5571082071267999	HVG
1410	instance	0.0606809002931768	HVG
1411	instance	0.3713828321005132	HVG
1412	instance	0.3136297166596578	HVG
1413	instance	0.1781275823084119	HVG
1414	instance	0.8593645120786002	HVG
1415	instance	0.8811389640287608	HVG
1416	instance	0.0138196713910631	HVG
1417	instance	0.0630410136295728	HVG
1418	instance	0.0	HVG
1419	instance	0.2227697807998394	HVG
1420	instance	0.2442703466166543	HVG
1421	instance	0.371826738330293	HVG
1422	instance	0.3125738227247949	HVG
1423	instance	0.0940534378548626	HVG
1424	instance	0.1824190354042084	HVG
1425	instance	0.2237878127924841	HVG
1426	instance	0.5536214451431611	HVG
1427	instance	0.1295935074147283	HVG
1428	instance	0.4386795942199854	HVG
1429	instance	0.4828030046990684	HVG
1430	instance	0.2143701145389485	HVG
1431	instance	0.2322732344159229	HVG
1432	instance	0.1895985103796674	HVG
1433	instance	0.0089375132627018	HVG
1434	instance	0.3257857371026374	HVG
1435	instance	0.0635360029177621	HVG
1436	instance	-0.0004009413416916	HVG
1437	instance	0.0	HVG
1438	instance	0.2774494257971902	HVG
1439	instance	0.337777244390921	HVG
1440	instance	0.0274893704894786	HVG
1441	instance	-0.0017519674318689	HVG
1442	instance	0.6492284988129293	HVG
1443	instance	0.2579898292451832	HVG
1444	instance	0.4221150497009621	HVG
1445	instance	0.1003483217793118	HVG
1446	instance	0.2275673101858836	HVG
1447	instance	0.0031673717371307	HVG
1448	instance	0.0354730923692782	HVG
1449	instance	0.1592265414260988	HVG
1450	instance	0.3390445634137083	HVG
1451	instance	0.2093489162138812	HVG
1452	instance	0.4697475458198656	HVG
1453	instance	0.1269258581781533	HVG
1454	instance	0.0	HVG
1455	instance	0.2855115365892688	HVG
1456	instance	0.281257731352065	HVG
1457	instance	0.2480618107427673	HVG
1458	instance	0.2081088314908581	HVG
1459	instance	0.0553607150657272	HVG
1460	instance	0.6131980803260164	HVG
1461	instance	0.0598595657083467	HVG
1462	instance	0.0541494302460238	HVG
1463	instance	-0.0082363577797284	HVG
1464	instance	0.0469342186765928	HVG
1465	instance	-0.0009688600656011	HVG
1466	instance	-0.0014873462517766	HVG
1467	instance	0.0	HVG
1468	instance	0.0	HVG
1469	instance	0.0451220927598304	HVG
1470	instance	0.064776360959068	HVG
1471	instance	0.0457653119693519	HVG
1472	instance	-0.0009786285670748	HVG
1473	instance	0.0	HVG
1474	instance	0.0308760972961887	HVG
1475	instance	-0.0014965065268028	HVG
1476	instance	0.0565176031333661	HVG
1477	instance	-0.0001493115666769	HVG
1478	instance	0.0271408453830915	HVG
1479	instance	0.0717507249904659	HVG
1480	instance	0.0914382346170326	HVG
1481	instance	0.0232990441240334	HVG
1482	instance	-0.0053898986703396	HVG
1483	instance	0.0565654928923868	HVG
1484	instance	-0.0055828616066351	HVG
1485	instance	0.0713509122455552	HVG
1486	instance	0.0008587560723415	HVG
1487	instance	0.0633007393446838	HVG
1488	instance	0.0913710498221015	HVG
1489	instance	0.0	HVG
1490	instance	0.0	HVG
1491	instance	0.051299396417923	HVG
1492	instance	0.0	HVG
1493	instance	0.0558652681491166	HVG
1494	instance	0.067999402091009	HVG
1495	instance	0.0201380479538637	HVG
1496	instance	-0.0011080554993177	HVG
1497	instance	-0.0024624379568114	HVG
1498	instance	0.0	HVG
1499	instance	0.0	HVG
1500	instance	-0.0024120773728698	HVG
1501	instance	0.0	HVG
1502	instance	-0.0054466233998239	HVG
1503	instance	0.5728057330796008	HVG
1504	instance	0.0	HVG
1505	instance	0.0	HVG
1506	instance	-0.0043698091921718	HVG
1507	instance	-0.0062055966441768	HVG
1508	instance	0.0	HVG
1509	instance	0.0504898456356348	HVG
1510	instance	0.057873303168704	HVG
1511	instance	-0.0019377223531117	HVG
1512	instance	0.0592991465721295	HVG
1513	instance	0.021366189524871	HVG
1514	instance	-0.0007117234316749	HVG
1515	instance	0.0	HVG
1516	instance	-0.004266170771026	HVG
1517	instance	0.0199209070391554	HVG
1518	instance	-0.0042292843428704	HVG
1519	instance	0.0705613511828768	HVG
1520	instance	0.0477507638462836	HVG
1521	instance	0.0	HVG
1522	instance	-0.0033565445470092	HVG
1523	instance	0.0	HVG
1524	instance	0.04278128282884	HVG
1525	instance	0.007528592796977	HVG
1526	instance	0.1009328114504981	HVG
1527	instance	0.0	HVG
1528	instance	0.0	HVG
1529	instance	0.0689092800814009	HVG
1530	instance	0.0713215268627835	HVG
1531	instance	0.3346240038605639	HVG
1532	instance	0.2675199578647643	HVG
1533	instance	-0.0218370515860198	HVG
1534	instance	0.1008880991485966	HVG
1535	instance	0.1924580597789692	HVG
1536	instance	-0.0025129187808327	HVG
1537	instance	0.0382674821313562	HVG
1538	instance	0.0	HVG
1539	instance	0.0791954124103426	HVG
1540	instance	0.0215745444840983	HVG
1541	instance	0.0407038436063307	HVG
1542	instance	-0.023574192964771	HVG
1543	instance	0.1107591548107678	HVG
1544	instance	0.0544271868675805	HVG
1545	instance	0.0547540558826393	HVG
1546	instance	0.1014613262568445	HVG
1547	instance	0.0406214281543481	HVG
1548	instance	0.0	HVG
1549	instance	-0.0029588219376927	HVG
1550	instance	0.0119255067582533	HVG
1551	instance	-0.0102300878477055	HVG
1552	instance	0.0559839807644422	HVG
1553	instance	-0.0039873681209099	HVG
1554	instance	-0.0025134336845835	HVG
1555	instance	-0.0015733449185579	HVG
1556	instance	-0.0010808679993223	HVG
1557	instance	0.0026670972554998	HVG
1558	instance	-0.00827272846365	HVG
1559	instance	0.0590003470185677	HVG
1560	instance	0.0	HVG
1561	instance	-0.0029712862286926	HVG
1562	instance	-0.0010497761781613	HVG
1563	instance	-0.0015556616309994	HVG
1564	instance	0.6206356066463821	HVG
1565	instance	0.3889155138773534	HVG
1566	instance	0.1122396938899201	HVG
1567	instance	0.1120851490542449	HVG
1568	instance	-0.0020405865944793	HVG
1569	instance	-0.0017374457255697	HVG
1570	instance	0.0	HVG
1571	instance	0.0982073303906309	HVG
1572	instance	0.4672182405863241	HVG
1573	instance	0.079251056093092	HVG
1574	instance	0.8561575829384939	HVG
1575	instance	0.3928952241273113	HVG
1576	instance	0.0445858292604751	HVG
1577	instance	0.0056947077173527	HVG
1578	instance	-0.0024420484288207	HVG
1579	instance	0.0555206778442435	HVG
1580	instance	0.0841332780626655	HVG
1581	instance	0.2111025628546962	HVG
1582	instance	-0.001522435446096	HVG
1583	instance	-0.0065995198089497	HVG
1584	instance	0.0	HVG
1585	instance	0.4518560057486409	HVG
1586	instance	0.0737561251308492	HVG
1587	instance	0.1844566307296342	HVG
1588	instance	0.3391836080667293	HVG
1589	instance	0.0887690688444082	HVG
1590	instance	0.1966704936745221	HVG
1591	instance	0.2103733366736742	HVG
1592	instance	0.1970731049469798	HVG
1593	instance	0.6994060957425393	HVG
1594	instance	0.11184979688116	HVG
1595	instance	0.1075620954199909	HVG
1596	instance	0.3616613513079901	HVG
1597	instance	0.2548162791818049	HVG
1598	instance	0.1801471597098262	HVG
1599	instance	0.6336550244499172	HVG
1600	instance	0.0166217890672776	HVG
1601	instance	0.8105482032302149	HVG
1602	instance	0.0940105095940264	HVG
1603	instance	-0.0019799005208196	HVG
1604	instance	0.0543434268694761	HVG
1605	instance	0.0541385622480088	HVG
1606	instance	0.0352864016715495	HVG
1607	instance	0.8810150526027494	HVG
1608	instance	0.4060440620399044	HVG
1609	instance	0.4981369384348864	HVG
1610	instance	-0.0022347944881462	HVG
1611	instance	0.3078693491616302	HVG
1612	instance	0.485973395932608	HVG
1613	instance	0.5258067241888535	HVG
1614	instance	0.4485832408406108	HVG
1615	instance	0.3355562941090599	HVG
1616	instance	0.4621107787162692	HVG
1617	instance	0.1309397713479254	HVG
1618	instance	0.5290393280406328	HVG
1619	instance	5.937034051391871e-05	HVG
1620	instance	0.2066287910023225	HVG
1621	instance	0.2160464814233255	HVG
1622	instance	0.1358064226699403	HVG
1623	instance	0.3395710760974193	HVG
1624	instance	0.8584020055604302	HVG
1625	instance	0.7682369268948783	HVG
1626	instance	0.4092550553914513	HVG
1627	instance	0.1072004329056671	HVG
1628	instance	0.4856730649732098	HVG
1629	instance	0.1875178498960182	HVG
1630	instance	0.8022407804056239	HVG
1631	instance	0.8504513308435957	HVG
1632	instance	0.2378503016002592	HVG
1633	instance	0.2780184515723296	HVG
1634	instance	0.1059822958268825	HVG
1635	instance	0.0	HVG
1636	instance	0.4086804362408991	HVG
1637	instance	0.2713794877751264	HVG
1638	instance	0.3092673242653825	HVG
1639	instance	0.1011191717473475	HVG
1640	instance	0.758684192071267	HVG
1641	instance	0.0	HVG
1642	instance	0.0007350017885567	HVG
1643	instance	0.5729297705406218	HVG
1644	instance	-0.0005560230989762	HVG
1645	instance	0.4135416205416877	HVG
1646	instance	-0.0036167428978312	HVG
1647	instance	0.2496521129437268	HVG
1648	instance	0.5902860040401094	HVG
1649	instance	0.223196854648229	HVG
1650	instance	0.3798604987216164	HVG
1651	instance	0.605190362934685	HVG
1652	instance	0.8588178434129663	HVG
1653	instance	0.0191799150539807	HVG
1654	instance	0.3423077079290031	HVG
1655	instance	0.0446686836732679	HVG
1656	instance	0.033325666060036	HVG
1657	instance	0.1469475329876578	HVG
1658	instance	-0.0019610222950288	HVG
1659	instance	0.6152894141788368	HVG
1660	instance	0.2554940639627503	HVG
1661	instance	0.1090798837992919	HVG
1662	instance	0.4714230117728024	HVG
1663	instance	0.063049336554444	HVG
1664	instance	0.216450956418233	HVG
1665	instance	0.1042154862604464	HVG
1666	instance	0.5831954953700667	HVG
1667	instance	0.0441850963705151	HVG
1668	instance	0.1592959772684557	HVG
1669	instance	0.0565733346695233	HVG
1670	instance	0.0908394290418276	HVG
1671	instance	0.5715329517471595	HVG
1672	instance	0.0803716007477678	HVG
1673	instance	0.3078895414006337	HVG
1674	instance	0.6799408048641747	HVG
1675	instance	0.4348502500004358	HVG
1676	instance	0.7376365352802594	HVG
1677	instance	0.3318221112799755	HVG
1678	instance	0.4153233780695053	HVG
1679	instance	0.1161441823789264	HVG
1680	instance	0.1840992599038451	HVG
1681	instance	0.0960084192845327	HVG
1682	instance	0.5002639954707719	HVG
1683	instance	0.1810632957064129	HVG
1684	instance	0.1378523727725992	HVG
1685	instance	0.3883732688858139	HVG
1686	instance	0.0657295516291661	HVG
1687	instance	-0.0133202330703372	HVG
1688	instance	0.0864317954919995	HVG
1689	instance	0.1945370847594539	HVG
1690	instance	0.0581967278144351	HVG
1691	instance	0.0747768522811333	HVG
1692	instance	0.3140938552014617	HVG
1693	instance	-0.0014588584127346	HVG
1694	instance	0.338124570277087	HVG
1695	instance	-0.0010962978260492	HVG
1696	instance	0.2857243003735944	HVG
1697	instance	0.194710696535057	HVG
1698	instance	0.4745012284649168	HVG
1699	instance	0.0497479817977163	HVG
1700	instance	0.8028271632850252	HVG
1701	instance	0.9397532911722424	HVG
1702	instance	0.6437336229582529	HVG
1703	instance	0.7849875593504017	HVG
1704	instance	0.0	HVG
1705	instance	0.204326605035915	HVG
1706	instance	0.4149168346070622	HVG
1707	instance	0.2518564132915328	HVG
1708	instance	0.3533549206986721	HVG
1709	instance	0.2158573736289952	HVG
1710	instance	0.3333308702067648	HVG
1711	instance	0.1952665156834001	HVG
1712	instance	0.2966404446549273	HVG
1713	instance	0.0699233575317892	HVG
1714	instance	0.797953564964681	HVG
1715	instance	0.0157947169249951	HVG
1716	instance	0.6866049235239515	HVG
1717	instance	-0.0024961332997762	HVG
1718	instance	0.1596346471947069	HVG
1719	instance	0.2185559414219202	HVG
1720	instance	0.038609813379037	HVG
1721	instance	0.3549993669666221	HVG
1722	instance	0.1259068343855869	HVG
1723	instance	0.0623931656046418	HVG
1724	instance	0.0405884159769852	HVG
1725	instance	0.0	HVG
1726	instance	0.6720291836708383	HVG
1727	instance	0.0341630843195389	HVG
1728	instance	0.4329809857348001	HVG
1729	instance	0.2266577282422432	HVG
1730	instance	0.1461898582524717	HVG
1731	instance	0.5459415321923355	HVG
1732	instance	0.4405392427235662	HVG
1733	instance	0.1575324308893828	HVG
1734	instance	0.2790075757168528	HVG
1735	instance	0.4436733777726811	HVG
1736	instance	-0.0036770921304485	HVG
1737	instance	0.0	HVG
1738	instance	0.2854667533250751	HVG
1739	instance	-0.0015496495633976	HVG
1740	instance	0.2321214477588462	HVG
1741	instance	0.4967613455801852	HVG
1742	instance	0.0187964956844992	HVG
1743	instance	0.2907206417279342	HVG
1744	instance	-0.01309412877204	HVG
1745	instance	0.0127460440449728	HVG
1746	instance	0.7176080097431004	HVG
1747	instance	0.2898491517259376	HVG
1748	instance	0.0455739902966841	HVG
1749	instance	0.1154791938316849	HVG
1750	instance	-0.0001505881382262	HVG
1751	instance	0.1049327064527657	HVG
1752	instance	-0.0029571675628643	HVG
1753	instance	0.1959209062095935	HVG
1754	instance	0.1093714440524205	HVG
1755	instance	0.0499950986645786	HVG
1756	instance	0.2309637563803304	HVG
1757	instance	0.0470601606037873	HVG
1758	instance	0.1191729300765737	HVG
1759	instance	0.2640992241653643	HVG
1760	instance	0.3490279332454826	HVG
1761	instance	0.3652313770183867	HVG
1762	instance	0.1353661241848547	HVG
1763	instance	0.4764693547712895	HVG
1764	instance	0.5234856811966722	HVG
1765	instance	0.0	HVG
1766	instance	0.6274951450902803	HVG
1767	instance	-0.0028179981406298	HVG
1768	instance	0.1991915775344068	HVG
1769	instance	0.2286097747229419	HVG
1770	instance	0.2725909506620658	HVG
1771	instance	0.0737116184396575	HVG
1772	instance	0.197896672268262	HVG
1773	instance	0.4168359263383304	HVG
1774	instance	0.0874226734472183	HVG
1775	instance	0.120406308248568	HVG
1776	instance	0.4030446046461766	HVG
1777	instance	0.7068001097324899	HVG
1778	instance	0.3592832015655142	HVG
1779	instance	0.3939750333258829	HVG
1780	instance	0.0763017190056931	HVG
1781	instance	0.1092850339964034	HVG
1782	instance	0.7812796275280427	HVG
1783	instance	0.6078865507870217	HVG
1784	instance	0.4054437562371829	HVG
1785	instance	0.0319310892318649	HVG
1786	instance	0.5213430801283874	HVG
1787	instance	0.4368587532397401	HVG
1788	instance	0.0718883720709522	HVG
1789	instance	0.2730743516778018	HVG
1790	instance	0.4332964912612411	HVG
1791	instance	0.117823029175426	HVG
1792	instance	0.0869539911605056	HVG
1793	instance	-0.0036212185205537	HVG
1794	instance	0.5291215119300632	HVG
1795	instance	0.5162491145376189	HVG
1796	instance	-0.0086829202714311	HVG
1797	instance	0.1060676556655491	HVG
1798	instance	0.27013759642154	HVG
1799	instance	0.287266380054987	HVG
1800	instance	0.4230849945759684	HVG
1801	instance	0.6178658504755328	HVG
1802	instance	0.0863527428700732	HVG
1803	instance	0.5218208860873867	HVG
1804	instance	0.1409735348514262	HVG
1805	instance	0.0	HVG
1806	instance	0.1499092662983013	HVG
1807	instance	0.1204955305317331	HVG
1808	instance	0.1633377882231453	HVG
1809	instance	0.0834809246921418	HVG
1810	instance	-0.0018807508840258	HVG
1811	instance	0.2525777304950569	HVG
1812	instance	0.3737087835350688	HVG
1813	instance	0.6140879591472577	HVG
1814	instance	0.6992491755463406	HVG
1815	instance	0.2824700319753309	HVG
1816	instance	0.2158921722484006	HVG
1817	instance	0.1530025636672745	HVG
1818	instance	0.0	HVG
1819	instance	0.0	HVG
1820	instance	0.0652308912710657	HVG
1821	instance	-0.0020338741284118	HVG
1822	instance	0.0	HVG
1823	instance	0.3548361023194072	HVG
1824	instance	0.0982634649729953	HVG
1825	instance	0.0986988575621456	HVG
1826	instance	-0.0110000078453373	HVG
1827	instance	0.0220144270715352	HVG
1828	instance	0.4695028354816294	HVG
1829	instance	0.0424763683272122	HVG
1830	instance	0.1269931928474968	HVG
1831	instance	0.1609441410800722	HVG
1832	instance	0.0320505237696104	HVG
1833	instance	0.2077924800929721	HVG
1834	instance	0.29083588757239	HVG
1835	instance	0.1197021512711812	HVG
1836	instance	0.7466466703373928	HVG
1837	instance	0.1435359343706791	HVG
1838	instance	0.645512963015427	HVG
1839	instance	0.4965469669450046	HVG
1840	instance	-0.0029765103457973	HVG
1841	instance	0.0	HVG
1842	instance	0.3607792749774373	HVG
1843	instance	0.4755474005530406	HVG
1844	instance	0.0789592407745489	HVG
1845	instance	0.0425991757600409	HVG
1846	instance	0.1801990104822308	HVG
1847	instance	0.1480450294679696	HVG
1848	instance	0.0301428942257637	HVG
1849	instance	0.3233802916322161	HVG
1850	instance	0.0619839504175929	HVG
1851	instance	0.02255963578844	HVG
1852	instance	0.0597210560494607	HVG
1853	instance	0.3151625227857159	HVG
1854	instance	-0.0048586064513782	HVG
1855	instance	0.4455152221266103	HVG
1856	instance	-0.0045074947116107	HVG
1857	instance	0.4321616131484166	HVG
1858	instance	0.498212463584329	HVG
1859	instance	0.0696413294021094	HVG
1860	instance	0.0	HVG
1861	instance	0.553368154885467	HVG
1862	instance	0.1456390459919344	HVG
1863	instance	0.2714111027755532	HVG
1864	instance	-0.002223919051763	HVG
1865	instance	0.0132006218401637	HVG
1866	instance	0.0310464050784774	HVG
1867	instance	-0.002378932213659	HVG
1868	instance	0.0	HVG
1869	instance	0.1481238804841063	HVG
1870	instance	0.2577489213943885	HVG
1871	instance	0.3532945983457836	HVG
1872	instance	0.1595237021277218	HVG
1873	instance	0.058835215189477	HVG
1874	instance	0.0149972636793892	HVG
1875	instance	0.6072380394402837	HVG
1876	instance	0.0665661906796548	HVG
1877	instance	0.1289475389929713	HVG
1878	instance	0.3626978007300294	HVG
1879	instance	0.2243359420623809	HVG
1880	instance	0.8733448886060966	HVG
1881	instance	0.0006692759570704	HVG
1882	instance	0.3772128958967498	HVG
1883	instance	0.3346985788964538	HVG
1884	instance	0.6343440618510359	HVG
1885	instance	0.2473078657268654	HVG
1886	instance	0.3286204302505066	HVG
1887	instance	0.0392980426313256	HVG
1888	instance	0.0304573540053575	HVG
1889	instance	0.040751099379094	HVG
1890	instance	-0.0007699680342923	HVG
1891	instance	0.8514773489210583	HVG
1892	instance	0.0381668458138847	HVG
1893	instance	0.0620766553143819	HVG
1894	instance	0.3334102681673359	HVG
1895	instance	0.5084712080373652	HVG
1896	instance	0.0699407433766774	HVG
1897	instance	0.2164004412187909	HVG
1898	instance	0.0211402189804784	HVG
1899	instance	0.6697145650039213	HVG
1900	instance	0.289165394359963	HVG
1901	instance	0.4785735220855105	HVG
1902	instance	0.0167771304214592	HVG
1903	instance	0.2678375774131787	HVG
1904	instance	0.1804813656353792	HVG
1905	instance	0.3105784013486881	HVG
1906	instance	0.7168662256343756	HVG
1907	instance	-0.0033739988373193	HVG
1908	instance	0.0364981977060605	HVG
1909	instance	0.0011569553999944	HVG
1910	instance	0.376912792074363	HVG
1911	instance	0.4928872139600886	HVG
1912	instance	-0.0004902473302167	HVG
1913	instance	-0.0017199699076286	HVG
1914	instance	0.2816896694002962	HVG
1915	instance	0.6394018612623085	HVG
1916	instance	0.1112870314498966	HVG
1917	instance	0.2353880211753272	HVG
1918	instance	0.0327669976678454	HVG
1919	instance	0.5179743235591631	HVG
1920	instance	0.2640506582647747	HVG
1921	instance	0.2075136725264156	HVG
1922	instance	0.4518961079534671	HVG
1923	instance	0.580474209780041	HVG
1924	instance	-0.0031120803491265	HVG
1925	instance	0.0423167263478087	HVG
1926	instance	0.1898117234121121	HVG
1927	instance	0.2223611504064884	HVG
1928	instance	0.7246868748196498	HVG
1929	instance	0.24263655053756	HVG
1930	instance	0.436519439355548	HVG
1931	instance	0.1789504672263765	HVG
1932	instance	0.0383294685598063	HVG
1933	instance	0.0077558905627897	HVG
1934	instance	0.4269374669624106	HVG
1935	instance	0.2167798577251606	HVG
1936	instance	0.4875865391597047	HVG
1937	instance	0.5929769282785297	HVG
1938	instance	0.1002142313918585	HVG
1939	instance	0.7129364812822363	HVG
1940	instance	-0.0014134848905394	HVG
1941	instance	0.2141169141842596	HVG
1942	instance	0.065511246186124	HVG
1943	instance	0.1604380743147579	HVG
1944	instance	0.0252572075626003	HVG
1945	instance	0.4086250598374707	HVG
1946	instance	0.3201910052321994	HVG
1947	instance	0.1175484457915099	HVG
1948	instance	0.1206025931153679	HVG
1949	instance	0.4524191917506281	HVG
1950	instance	0.1807673721969053	HVG
1951	instance	0.1399740454755046	HVG
1952	instance	0.3205307765732089	HVG
1953	instance	0.378337868546653	HVG
1954	instance	0.3276342811650039	HVG
1955	instance	0.3003942107476536	HVG
1956	instance	0.2264677848326983	HVG
1957	instance	0.6116067382658894	HVG
1958	instance	0.0496918495339149	HVG
1959	instance	0.0709366546417444	HVG
1960	instance	0.1946856787636625	HVG
1961	instance	0.9447079062716232	HVG
1962	instance	0.92617206164231	HVG
1963	instance	0.0879866307018701	HVG
1964	instance	0.6383648476964889	HVG
1965	instance	0.1428211657668074	HVG
1966	instance	0.5830950287352967	HVG
1967	instance	0.2875792965884285	HVG
1968	instance	0.6924027456072176	HVG
1969	instance	0.3601215260039343	HVG
1970	instance	0.0046824502881019	HVG
1971	instance	0.3624961388546559	HVG
1972	instance	0.2413359450286898	HVG
1973	instance	0.0629670971926871	HVG
1974	instance	0.0428778249049257	HVG
1975	instance	0.0873171668528653	HVG
1976	instance	0.197001983503274	HVG
1977	instance	0.4282051141966151	HVG
1978	instance	0.3940629183615707	HVG
1979	instance	0.1545347668972936	HVG
1980	instance	0.3165517117893967	HVG
1981	instance	0.2827868181959984	HVG
1982	instance	0.4324653914434877	HVG
1983	instance	0.4003993157814692	HVG
1984	instance	0.6394562174363504	HVG
1985	instance	0.7120959856776804	HVG
1986	instance	0.0255913873159954	HVG
1987	instance	0.091186796254056	HVG
1988	instance	0.0519727000351638	HVG
1989	instance	0.9133902153443794	HVG
1990	instance	0.204488959466482	HVG
1991	instance	0.3411992171717298	HVG
1992	instance	0.4450824480817646	HVG
1993	instance	0.0856492815852935	HVG
1994	instance	0.1667170169478566	HVG
1995	instance	-0.0028485581943796	HVG
1996	instance	-0.0048203263894663	HVG
1997	instance	0.1691552220179041	HVG
1998	instance	0.0024568804701607	HVG
[truncated: 103 more rows]
