# Supplementary material for: sCellST predicts single-cell gene expression from H& E images
Source: Nat Commun. 2026 Jan 9;17:1194. doi: 10.1038/s41467-025-67965-1 (PMC12858858; doi:10.1038/s41467-025-67965-1)
Supplement: Supplementary file 6 — Source data [file 41467_2025_67965_MOESM6_ESM.zip › Source Data/fig3/ms_Kidney_pcc.csv]

	genes	pcc	model
0	500 HVG	-0.0580293300762619	HisToGene
1	500 HVG	-0.0187946455660457	HisToGene
2	500 HVG	-0.0147446997167399	HisToGene
3	500 HVG	0.0300219766316622	HisToGene
4	500 HVG	-0.1018997699525726	HisToGene
5	500 HVG	-0.030019349031118	HisToGene
6	500 HVG	-0.0017120869690998	HisToGene
7	500 HVG	-0.0875477455868947	HisToGene
8	500 HVG	-0.0122852741357428	HisToGene
9	500 HVG	-0.0150257366888268	HisToGene
10	500 HVG	-0.0577870902127086	HisToGene
11	500 HVG	0.0183212939216359	HisToGene
12	500 HVG	0.0015680965757178	HisToGene
13	500 HVG	-0.0148446374355746	HisToGene
14	500 HVG	0.1139632565704387	HisToGene
15	500 HVG	-0.0183974883638997	HisToGene
16	500 HVG	-0.0619069920851311	HisToGene
17	500 HVG	-0.0471611827832925	HisToGene
18	500 HVG	-0.0556962889586545	HisToGene
19	500 HVG	0.0033925203706601	HisToGene
20	500 HVG	-0.0441263333862664	HisToGene
21	500 HVG	0.0764510160667359	HisToGene
22	500 HVG	0.0050518723640504	HisToGene
23	500 HVG	0.0080293145271109	HisToGene
24	500 HVG	0.0018006883146002	HisToGene
25	500 HVG	0.0051590943762391	HisToGene
26	500 HVG	-0.0415182758764149	HisToGene
27	500 HVG	0.0050388253577338	HisToGene
28	500 HVG	-0.042029002106102	HisToGene
29	500 HVG	0.0219332905184892	HisToGene
30	500 HVG	-0.0133998256740373	HisToGene
31	500 HVG	-0.0214147468979055	HisToGene
32	500 HVG	-0.0323133374185928	HisToGene
33	500 HVG	-0.0391318537203737	HisToGene
34	500 HVG	-0.0080916075991073	HisToGene
35	500 HVG	-0.0098327157165467	HisToGene
36	500 HVG	-0.0079951160848352	HisToGene
37	500 HVG	0.0169203035643574	HisToGene
38	500 HVG	0.0305564731518366	HisToGene
39	500 HVG	0.1447113397397259	HisToGene
40	500 HVG	-0.1418767098102778	HisToGene
41	500 HVG	0.0337038572240663	HisToGene
42	500 HVG	-0.0041781985722599	HisToGene
43	500 HVG	-0.0846015896945466	HisToGene
44	500 HVG	-0.0655006307087333	HisToGene
45	500 HVG	-0.0176751034489939	HisToGene
46	500 HVG	-0.0342891648108931	HisToGene
47	500 HVG	-0.0491671880073152	HisToGene
48	500 HVG	-0.0054451516044764	HisToGene
49	500 HVG	0.0083141601841596	HisToGene
50	500 HVG	-0.032642214776431	HisToGene
51	500 HVG	0.0216266285123722	HisToGene
52	500 HVG	0.0406188274266732	HisToGene
53	500 HVG	0.0655788055350932	HisToGene
54	500 HVG	0.0275753221778876	HisToGene
55	500 HVG	0.0926551006861566	HisToGene
56	500 HVG	-0.1394553716159663	HisToGene
57	500 HVG	-0.1151090948090383	HisToGene
58	500 HVG	-0.0069518276268414	HisToGene
59	500 HVG	-0.0866208335100928	HisToGene
60	500 HVG	-0.0318773836838168	HisToGene
61	500 HVG	0.0250397103395982	HisToGene
62	500 HVG	-0.0138460943231146	HisToGene
63	500 HVG	0.0193162634374033	HisToGene
64	500 HVG	-0.0464312049956321	HisToGene
65	500 HVG	0.0177035246176027	HisToGene
66	500 HVG	-0.0207148266868268	HisToGene
67	500 HVG	-0.0365630905453673	HisToGene
68	500 HVG	-0.0434150323723896	HisToGene
69	500 HVG	-0.141678566928654	HisToGene
70	500 HVG	0.0025940907295298	HisToGene
71	500 HVG	0.0131454421133909	HisToGene
72	500 HVG	-0.0346173573642669	HisToGene
73	500 HVG	0.0804024693023186	HisToGene
74	500 HVG	0.0145710332873516	HisToGene
75	500 HVG	0.0192269273873657	HisToGene
76	500 HVG	-0.0318633626801716	HisToGene
77	500 HVG	-0.0241537331264856	HisToGene
78	500 HVG	0.0112717999016709	HisToGene
79	500 HVG	-0.032656740592019	HisToGene
80	500 HVG	0.0260065638151658	HisToGene
81	500 HVG	0.036336183732919	HisToGene
82	500 HVG	0.0552755641735661	HisToGene
83	500 HVG	-0.0267059113011338	HisToGene
84	500 HVG	0.0160012722131738	HisToGene
85	500 HVG	-0.0427102144507351	HisToGene
86	500 HVG	-0.0195034745497437	HisToGene
87	500 HVG	0.0392891427412893	HisToGene
88	500 HVG	-0.0436566235567923	HisToGene
89	500 HVG	-0.0168945562300972	HisToGene
90	500 HVG	0.0152459338466395	HisToGene
91	500 HVG	-0.0138593484829634	HisToGene
92	500 HVG	0.0825436115511744	HisToGene
93	500 HVG	-0.0081519972696852	HisToGene
94	500 HVG	-0.0309084297600774	HisToGene
95	500 HVG	0.0435069486676603	HisToGene
96	500 HVG	0.0061453607254513	HisToGene
97	500 HVG	0.1216588411167229	HisToGene
98	500 HVG	0.0007585957760127	HisToGene
99	500 HVG	-0.0684687381162589	HisToGene
100	500 HVG	-0.182137575266962	HisToGene
101	500 HVG	-0.2107955224621785	HisToGene
102	500 HVG	-0.0785364533034425	HisToGene
103	500 HVG	-0.0131209870323187	HisToGene
104	500 HVG	-0.0487746586651471	HisToGene
105	500 HVG	-0.0837965984581532	HisToGene
106	500 HVG	-0.0255487380078935	HisToGene
107	500 HVG	-0.0131825567193057	HisToGene
108	500 HVG	0.0261166091599743	HisToGene
109	500 HVG	-0.0514871519346264	HisToGene
110	500 HVG	0.0121641341768721	HisToGene
111	500 HVG	-0.1006089702949507	HisToGene
112	500 HVG	-0.0189483539489536	HisToGene
113	500 HVG	0.0021295498653604	HisToGene
114	500 HVG	-0.1138554988549787	HisToGene
115	500 HVG	0.0017671148510642	HisToGene
116	500 HVG	0.0280965206192043	HisToGene
117	500 HVG	-0.0016703561298498	HisToGene
118	500 HVG	-0.0027212850027309	HisToGene
119	500 HVG	-0.0401964819082416	HisToGene
120	500 HVG	0.0739235789877112	HisToGene
121	500 HVG	0.0287843665338529	HisToGene
122	500 HVG	0.0035881661556906	HisToGene
123	500 HVG	-0.0431473674469788	HisToGene
124	500 HVG	-0.0307892264079645	HisToGene
125	500 HVG	-0.0114004712562056	HisToGene
126	500 HVG	-0.0386419168290217	HisToGene
127	500 HVG	-0.0070400602246811	HisToGene
128	500 HVG	-0.0028143002592044	HisToGene
129	500 HVG	-0.0615328175177557	HisToGene
130	500 HVG	-0.0124594824946849	HisToGene
131	500 HVG	-0.0419754292661584	HisToGene
132	500 HVG	-0.0131307660625488	HisToGene
133	500 HVG	-0.0545972360539657	HisToGene
134	500 HVG	-0.067100707520107	HisToGene
135	500 HVG	0.0304147380858808	HisToGene
136	500 HVG	0.0093154113017615	HisToGene
137	500 HVG	-0.201102790449466	HisToGene
138	500 HVG	-0.0082510754942766	HisToGene
139	500 HVG	0.047407063759663	HisToGene
140	500 HVG	0.0166878053597736	HisToGene
141	500 HVG	-0.0503495558651643	HisToGene
142	500 HVG	-0.0048661396048039	HisToGene
143	500 HVG	-0.0482450010184112	HisToGene
144	500 HVG	0.0105344910651818	HisToGene
145	500 HVG	-0.0065853597495983	HisToGene
146	500 HVG	-0.0271398354399963	HisToGene
147	500 HVG	0.0205338105274819	HisToGene
148	500 HVG	-0.0901177401268364	HisToGene
149	500 HVG	0.027817711430683	HisToGene
150	500 HVG	-0.018123083301321	HisToGene
151	500 HVG	0.0162549924206789	HisToGene
152	500 HVG	-0.0481841180837463	HisToGene
153	500 HVG	0.0350217573731805	HisToGene
154	500 HVG	-0.0168932851215082	HisToGene
155	500 HVG	-0.0095437923460965	HisToGene
156	500 HVG	0.0096195118938338	HisToGene
157	500 HVG	0.0280256304134849	HisToGene
158	500 HVG	-0.0655631601858681	HisToGene
159	500 HVG	-0.0063743268275671	HisToGene
160	500 HVG	0.0011029666954449	HisToGene
161	500 HVG	-0.1526331630581904	HisToGene
162	500 HVG	0.0378496222804987	HisToGene
163	500 HVG	-0.0003326847066036	HisToGene
164	500 HVG	0.0296136007749592	HisToGene
165	500 HVG	0.0513169994400009	HisToGene
166	500 HVG	-0.0068830718702956	HisToGene
167	500 HVG	-0.0027099591403905	HisToGene
168	500 HVG	-0.0382234865231083	HisToGene
169	500 HVG	0.0646942760583138	HisToGene
170	500 HVG	0.0379059315779242	HisToGene
171	500 HVG	-0.0006144177019571	HisToGene
172	500 HVG	0.0380403851093058	HisToGene
173	500 HVG	-0.0055373514205836	HisToGene
174	500 HVG	0.0026354376688173	HisToGene
175	500 HVG	-0.0450844993022139	HisToGene
176	500 HVG	0.0004854701285736	HisToGene
177	500 HVG	-0.0047718219657836	HisToGene
178	500 HVG	-0.0378218221618951	HisToGene
179	500 HVG	0.0220040900513941	HisToGene
180	500 HVG	-0.0234247811438226	HisToGene
181	500 HVG	-0.0790289982061243	HisToGene
182	500 HVG	0.0020430811124025	HisToGene
183	500 HVG	-0.0159999014176399	HisToGene
184	500 HVG	-0.0889921619897142	HisToGene
185	500 HVG	0.0546545030779128	HisToGene
186	500 HVG	-0.0210061921605415	HisToGene
187	500 HVG	0.3409185035848097	HisToGene
188	500 HVG	0.001505135028033	HisToGene
189	500 HVG	0.0120063937155778	HisToGene
190	500 HVG	0.0048392124441605	HisToGene
191	500 HVG	-0.0072905729590537	HisToGene
192	500 HVG	-0.000320734510947	HisToGene
193	500 HVG	-0.0369985748126913	HisToGene
194	500 HVG	-0.0032658269951979	HisToGene
195	500 HVG	0.0148750773167449	HisToGene
196	500 HVG	0.0226628739373357	HisToGene
197	500 HVG	0.0196487226287658	HisToGene
198	500 HVG	0.0122297928192818	HisToGene
199	500 HVG	-0.0148710791541759	HisToGene
200	500 HVG	0.0385062412357797	HisToGene
201	500 HVG	-0.0098362100764859	HisToGene
202	500 HVG	-0.0051508820776577	HisToGene
203	500 HVG	-0.0290746038056575	HisToGene
204	500 HVG	0.004587899560819	HisToGene
205	500 HVG	-0.0030555903067579	HisToGene
206	500 HVG	-0.0199128809253128	HisToGene
207	500 HVG	0.015141017739662	HisToGene
208	500 HVG	-0.0040262117021079	HisToGene
209	500 HVG	0.0110364067498274	HisToGene
210	500 HVG	-0.032492356158297	HisToGene
211	500 HVG	-0.0112497192643701	HisToGene
212	500 HVG	-0.0281935381061153	HisToGene
213	500 HVG	-0.0102906722749878	HisToGene
214	500 HVG	-0.003321851962422	HisToGene
215	500 HVG	-0.0785549829234314	HisToGene
216	500 HVG	0.017060758104622	HisToGene
217	500 HVG	-0.002754915193309	HisToGene
218	500 HVG	0.0100357122846299	HisToGene
219	500 HVG	-0.0046313317836582	HisToGene
220	500 HVG	-0.0353027339559037	HisToGene
221	500 HVG	0.0270954900486168	HisToGene
222	500 HVG	0.0285413511591337	HisToGene
223	500 HVG	0.011829429513817	HisToGene
224	500 HVG	0.0448763766412518	HisToGene
225	500 HVG	-0.052238692299676	HisToGene
226	500 HVG	0.0595137239762468	HisToGene
227	500 HVG	-0.0016075297328228	HisToGene
228	500 HVG	0.0017481031227859	HisToGene
229	500 HVG	-0.0447127360603065	HisToGene
230	500 HVG	0.0053517929906754	HisToGene
231	500 HVG	0.0486940403911688	HisToGene
232	500 HVG	-0.0062364230278406	HisToGene
233	500 HVG	-0.0105604877003715	HisToGene
234	500 HVG	-0.0210184627733527	HisToGene
235	500 HVG	0.0107108468173326	HisToGene
236	500 HVG	-0.0301391145369507	HisToGene
237	500 HVG	0.042977340112314	HisToGene
238	500 HVG	0.056127993593136	HisToGene
239	500 HVG	0.0016482610974026	HisToGene
240	500 HVG	0.0127541897876977	HisToGene
241	500 HVG	-0.0050967640262875	HisToGene
242	500 HVG	-0.0479593124135107	HisToGene
243	500 HVG	0.0463672445722131	HisToGene
244	500 HVG	-0.0059426433120428	HisToGene
245	500 HVG	-0.0184105054628158	HisToGene
246	500 HVG	0.0995649370042603	HisToGene
247	500 HVG	0.0081753037399217	HisToGene
248	500 HVG	-0.0718179816928099	HisToGene
249	500 HVG	-0.0139878033346847	HisToGene
250	500 HVG	-0.0503628483601019	HisToGene
251	500 HVG	0.0181375257147363	HisToGene
252	500 HVG	-0.0313873734919161	HisToGene
253	500 HVG	0.0175353433968184	HisToGene
254	500 HVG	0.0019076451964732	HisToGene
255	500 HVG	0.0183504992118113	HisToGene
256	500 HVG	-0.0181783125826413	HisToGene
257	500 HVG	0.0006536084699995	HisToGene
258	500 HVG	0.0791755054439238	HisToGene
259	500 HVG	-0.0083061617542854	HisToGene
260	500 HVG	-0.0177068980246219	HisToGene
261	500 HVG	-0.0353571224279463	HisToGene
262	500 HVG	0.0199853728276284	HisToGene
263	500 HVG	-0.0198673603141052	HisToGene
264	500 HVG	-0.0007212395540523	HisToGene
265	500 HVG	-0.0104215317242917	HisToGene
266	500 HVG	0.0378398884511028	HisToGene
267	500 HVG	-0.00942588178453	HisToGene
268	500 HVG	-0.0706034533545427	HisToGene
269	500 HVG	-0.0419547048816602	HisToGene
270	500 HVG	-0.0032266800943967	HisToGene
271	500 HVG	-0.0299378843542683	HisToGene
272	500 HVG	-0.0050633473040502	HisToGene
273	500 HVG	-0.0153451854695987	HisToGene
274	500 HVG	0.0153484522762976	HisToGene
275	500 HVG	-0.0449381424126862	HisToGene
276	500 HVG	0.0155683634594243	HisToGene
277	500 HVG	-0.1886584858161617	HisToGene
278	500 HVG	0.0153357618539805	HisToGene
279	500 HVG	0.0545916031804791	HisToGene
280	500 HVG	0.0113798441354528	HisToGene
281	500 HVG	-0.0146106928662097	HisToGene
282	500 HVG	0.1665880638694682	HisToGene
283	500 HVG	-0.0467265864441825	HisToGene
284	500 HVG	0.0131781313118661	HisToGene
285	500 HVG	-0.0304248344904358	HisToGene
286	500 HVG	0.0448800186387452	HisToGene
287	500 HVG	0.0147366470800873	HisToGene
288	500 HVG	0.0858913242401484	HisToGene
289	500 HVG	-0.0130997136144701	HisToGene
290	500 HVG	-0.0267733399243819	HisToGene
291	500 HVG	0.1002504249954558	HisToGene
292	500 HVG	0.0685189921658757	HisToGene
293	500 HVG	-0.1044640600368236	HisToGene
294	500 HVG	0.0041306138113657	HisToGene
295	500 HVG	0.0531678727989728	HisToGene
296	500 HVG	0.031391672792562	HisToGene
297	500 HVG	-0.0345575895755136	HisToGene
298	500 HVG	0.0381721698476239	HisToGene
299	500 HVG	-0.0563217541511633	HisToGene
300	500 HVG	-0.0202318683337487	HisToGene
301	500 HVG	0.021506540270062	HisToGene
302	500 HVG	-0.0968906569257797	HisToGene
303	500 HVG	-0.0284306682721018	HisToGene
304	500 HVG	-0.0065169312872104	HisToGene
305	500 HVG	0.0098359958303881	HisToGene
306	500 HVG	-0.0682932365944779	HisToGene
307	500 HVG	-0.0344028991800264	HisToGene
308	500 HVG	-0.0955044221928709	HisToGene
309	500 HVG	-0.0390779965544365	HisToGene
310	500 HVG	-0.0291329771061565	HisToGene
311	500 HVG	-0.0109477208332183	HisToGene
312	500 HVG	0.0059848112728934	HisToGene
313	500 HVG	0.0033381246688151	HisToGene
314	500 HVG	0.0214384781645282	HisToGene
315	500 HVG	0.0184730948798477	HisToGene
316	500 HVG	0.0104038467617013	HisToGene
317	500 HVG	0.0060472539257148	HisToGene
318	500 HVG	-0.0090396624881865	HisToGene
319	500 HVG	0.071692875336832	HisToGene
320	500 HVG	-0.0008908266219229	HisToGene
321	500 HVG	-0.0102398343313527	HisToGene
322	500 HVG	-0.0212716887683362	HisToGene
323	500 HVG	0.0344225633173369	HisToGene
324	500 HVG	-0.0079611636307674	HisToGene
325	500 HVG	-0.0203072869250835	HisToGene
326	500 HVG	0.00986586026321	HisToGene
327	500 HVG	-0.0430767486813006	HisToGene
328	500 HVG	0.1449723779451748	HisToGene
329	500 HVG	-0.0124212668320353	HisToGene
330	500 HVG	0.0024316081686075	HisToGene
331	500 HVG	-0.0308269672172305	HisToGene
332	500 HVG	-0.0105660398299618	HisToGene
333	500 HVG	0.0136869765379235	HisToGene
334	500 HVG	-0.006297791406594	HisToGene
335	500 HVG	0.0253562953330597	HisToGene
336	500 HVG	-0.1000495702343131	HisToGene
337	500 HVG	0.0754688701881214	HisToGene
338	500 HVG	-0.029916940418893	HisToGene
339	500 HVG	0.0230080476962646	HisToGene
340	500 HVG	-0.0343016880215785	HisToGene
341	500 HVG	0.0468751756701681	HisToGene
342	500 HVG	0.0052879038232285	HisToGene
343	500 HVG	0.0058763462285185	HisToGene
344	500 HVG	-0.0268253050697633	HisToGene
345	500 HVG	0.0063869867032693	HisToGene
346	500 HVG	0.1498842447124895	HisToGene
347	500 HVG	0.0316190945695947	HisToGene
348	500 HVG	-0.0221175494853286	HisToGene
349	500 HVG	0.0340801454823938	HisToGene
350	500 HVG	-0.0009160868641826	HisToGene
351	500 HVG	0.0557642320473519	HisToGene
352	500 HVG	0.0112278035300148	HisToGene
353	500 HVG	-0.0294055111258568	HisToGene
354	500 HVG	-0.0496297116073218	HisToGene
355	500 HVG	0.034251959206462	HisToGene
356	500 HVG	0.0006342194185435	HisToGene
357	500 HVG	-0.0108196273834781	HisToGene
358	500 HVG	-0.0287055934265751	HisToGene
359	500 HVG	0.0103651022972215	HisToGene
360	500 HVG	-0.0529328036716094	HisToGene
361	500 HVG	-0.039091966521688	HisToGene
362	500 HVG	-0.0232034939108203	HisToGene
363	500 HVG	-0.0180981531465453	HisToGene
364	500 HVG	-0.0072751190585869	HisToGene
365	500 HVG	-0.0080272902883731	HisToGene
366	500 HVG	-0.0052093805373996	HisToGene
367	500 HVG	0.0180496147941351	HisToGene
368	500 HVG	-0.0156673682536432	HisToGene
369	500 HVG	-0.0010331245895249	HisToGene
370	500 HVG	-0.0273933429725508	HisToGene
371	500 HVG	-0.0484226635175271	HisToGene
372	500 HVG	-0.0171505148635726	HisToGene
373	500 HVG	0.008388529401941	HisToGene
374	500 HVG	-0.0445081189204272	HisToGene
375	500 HVG	0.0163551697507333	HisToGene
376	500 HVG	-0.0328771768477977	HisToGene
377	500 HVG	0.0166552356770797	HisToGene
378	500 HVG	-0.0161277754929867	HisToGene
379	500 HVG	-0.0228725599158137	HisToGene
380	500 HVG	0.0183478514869799	HisToGene
381	500 HVG	0.0449875122576554	HisToGene
382	500 HVG	0.0051403441358028	HisToGene
383	500 HVG	-0.0266998318950429	HisToGene
384	500 HVG	0.0078297088624594	HisToGene
385	500 HVG	-0.0222202477054553	HisToGene
386	500 HVG	-0.0171037522784018	HisToGene
387	500 HVG	0.0179169140861112	HisToGene
388	500 HVG	-0.0122748253999303	HisToGene
389	500 HVG	-0.0055144937320191	HisToGene
390	500 HVG	-0.0112780391556643	HisToGene
391	500 HVG	0.0773611952328732	HisToGene
392	500 HVG	-0.0125340836942804	HisToGene
393	500 HVG	0.0210713345161162	HisToGene
394	500 HVG	-0.00319466682582	HisToGene
395	500 HVG	-0.0735431948576774	HisToGene
396	500 HVG	0.1126662523539856	HisToGene
397	500 HVG	0.0519047910399215	HisToGene
398	500 HVG	0.0211276816035308	HisToGene
399	500 HVG	-0.0199770913217793	HisToGene
400	500 HVG	0.0225408723020246	HisToGene
401	500 HVG	0.0059780730181442	HisToGene
402	500 HVG	-0.1180393834308342	HisToGene
403	500 HVG	-0.2138993157649213	HisToGene
404	500 HVG	0.0058216850225896	HisToGene
405	500 HVG	-0.0072303331417895	HisToGene
406	500 HVG	0.0389248786020504	HisToGene
407	500 HVG	0.0279997342717615	HisToGene
408	500 HVG	0.0210704450597702	HisToGene
409	500 HVG	-0.0037297384973911	HisToGene
410	500 HVG	-0.0293409399729314	HisToGene
411	500 HVG	0.0940746138161472	HisToGene
412	500 HVG	-0.0311440093177637	HisToGene
413	500 HVG	-0.025734748961284	HisToGene
414	500 HVG	0.0161026678655691	HisToGene
415	500 HVG	-0.0506595914766556	HisToGene
416	500 HVG	0.0021399938850805	HisToGene
417	500 HVG	0.0220556648601895	HisToGene
418	500 HVG	-0.024611822640059	HisToGene
419	500 HVG	-0.0118380604394257	HisToGene
420	500 HVG	-0.114306007806185	HisToGene
421	500 HVG	-0.0918100394482196	HisToGene
422	500 HVG	0.1153646512994033	HisToGene
423	500 HVG	-0.010780255483894	HisToGene
424	500 HVG	0.0638020078913816	HisToGene
425	500 HVG	-0.0829760350561725	HisToGene
426	500 HVG	-0.0371283265657254	HisToGene
427	500 HVG	0.012319892642489	HisToGene
428	500 HVG	0.0091302881422778	HisToGene
429	500 HVG	0.1543732830368913	HisToGene
430	500 HVG	-0.0092546257722059	HisToGene
431	500 HVG	-0.0258068961661486	HisToGene
432	500 HVG	0.0251212553270794	HisToGene
433	500 HVG	0.0309645988716436	HisToGene
434	500 HVG	-0.0370502615685157	HisToGene
435	500 HVG	-0.0081714722405408	HisToGene
436	500 HVG	0.0153758907520646	HisToGene
437	500 HVG	-0.0338887556868423	HisToGene
438	500 HVG	0.0462943258518038	HisToGene
439	500 HVG	0.0072884401114983	HisToGene
440	500 HVG	0.0110823455023006	HisToGene
441	500 HVG	0.033480685663239	HisToGene
442	500 HVG	-0.0719878827408457	HisToGene
443	500 HVG	-0.1062905229066482	HisToGene
444	500 HVG	-0.0579300660061544	HisToGene
445	500 HVG	-0.0107768561831784	HisToGene
446	500 HVG	-0.0082783019716679	HisToGene
447	500 HVG	-0.004538838994156	HisToGene
448	500 HVG	-0.0114253694979975	HisToGene
449	500 HVG	0.0440324028632906	HisToGene
450	500 HVG	-0.0850837476551911	HisToGene
451	500 HVG	-0.0653604674879284	HisToGene
452	500 HVG	0.0414295448713035	HisToGene
453	500 HVG	-0.0657971209567958	HisToGene
454	500 HVG	-0.0784726904569792	HisToGene
455	500 HVG	-0.0217652746704501	HisToGene
456	500 HVG	0.0107141398001626	HisToGene
457	500 HVG	-0.0426354067390999	HisToGene
458	500 HVG	-0.0308716678000386	HisToGene
459	500 HVG	-0.0502094623433846	HisToGene
460	500 HVG	-0.0226553381785246	HisToGene
461	500 HVG	-0.0389052826140119	HisToGene
462	500 HVG	-0.0317071867432399	HisToGene
463	500 HVG	0.0253772743508938	HisToGene
464	500 HVG	-0.0111892985061432	HisToGene
465	500 HVG	0.0375278074313278	HisToGene
466	500 HVG	-0.0135089292267913	HisToGene
467	500 HVG	-0.0107632234457852	HisToGene
468	500 HVG	0.0446693981081058	HisToGene
469	500 HVG	-0.0087900567810978	HisToGene
470	500 HVG	-0.1233385346760129	HisToGene
471	500 HVG	-0.0387775440681398	HisToGene
472	500 HVG	0.0080606162637195	HisToGene
473	500 HVG	-0.0148883891460762	HisToGene
474	500 HVG	-0.0213843251468945	HisToGene
475	500 HVG	-0.0053689233586737	HisToGene
476	500 HVG	-0.0336225059965578	HisToGene
477	500 HVG	-0.0167738925748617	HisToGene
478	500 HVG	-0.0512566772985394	HisToGene
479	500 HVG	-0.0280551813538716	HisToGene
480	500 HVG	-0.0353790598738305	HisToGene
481	500 HVG	-0.065728628667018	HisToGene
482	500 HVG	-0.0425051108444654	HisToGene
483	500 HVG	0.0179790597659552	HisToGene
484	500 HVG	-0.046024694243318	HisToGene
485	500 HVG	-0.0863060324018905	HisToGene
486	500 HVG	-0.0456842972561117	HisToGene
487	500 HVG	0.0085617696000701	HisToGene
488	500 HVG	0.052964055993843	HisToGene
489	500 HVG	0.0897833136146051	HisToGene
490	500 HVG	0.0242648009561747	HisToGene
491	500 HVG	0.0033158891848072	HisToGene
492	500 HVG	-0.0213834206591547	HisToGene
493	500 HVG	-0.0697718523696667	HisToGene
494	500 HVG	0.0042259215993425	HisToGene
495	500 HVG	-0.0017667109089014	HisToGene
496	500 HVG	-0.0271473937066655	HisToGene
497	500 HVG	-0.0131354849055931	HisToGene
498	500 HVG	0.055977282321785	HisToGene
499	500 HVG	0.0122472202644043	HisToGene
500	50 SVG	0.0260159635308924	HisToGene
501	50 SVG	0.1106938805572191	HisToGene
502	50 SVG	0.0435397647204431	HisToGene
503	50 SVG	-0.0047958548380793	HisToGene
504	50 SVG	0.0085669605122191	HisToGene
505	50 SVG	-0.0011764824699618	HisToGene
506	50 SVG	0.0664944227065822	HisToGene
507	50 SVG	0.0161544903029096	HisToGene
508	50 SVG	0.0880173785380034	HisToGene
509	50 SVG	0.0739000901000648	HisToGene
510	50 SVG	0.0408179167423377	HisToGene
511	50 SVG	-0.4205257493309835	HisToGene
512	50 SVG	-0.1301942435683245	HisToGene
513	50 SVG	-0.0003859550923845	HisToGene
514	50 SVG	0.0081019906887789	HisToGene
515	50 SVG	-0.0432796837019795	HisToGene
516	50 SVG	0.0193731052242526	HisToGene
517	50 SVG	0.1326749839882595	HisToGene
518	50 SVG	0.0325708568686096	HisToGene
519	50 SVG	0.0348834249883047	HisToGene
520	50 SVG	0.0166429877715845	HisToGene
521	50 SVG	0.029536598296783	HisToGene
522	50 SVG	0.0038916316152199	HisToGene
523	50 SVG	0.0653520786392789	HisToGene
524	50 SVG	0.0236387041679009	HisToGene
525	50 SVG	-0.0176664568572687	HisToGene
526	50 SVG	0.0809805854642875	HisToGene
527	50 SVG	0.0318450374183392	HisToGene
528	50 SVG	0.0505322938974641	HisToGene
529	50 SVG	0.0155160068132076	HisToGene
530	50 SVG	0.0015035914337357	HisToGene
531	50 SVG	0.0831321113522758	HisToGene
532	50 SVG	0.0585625271828416	HisToGene
533	50 SVG	-0.0803071243033946	HisToGene
534	50 SVG	0.0099230379159316	HisToGene
535	50 SVG	0.0026344170210093	HisToGene
536	50 SVG	0.0940354264262737	HisToGene
537	50 SVG	-0.0136415868255707	HisToGene
538	50 SVG	0.0837293528655	HisToGene
539	50 SVG	0.0198289539137301	HisToGene
540	50 SVG	0.1271455852011924	HisToGene
541	50 SVG	-0.002472599416075	HisToGene
542	50 SVG	-0.0629215587026603	HisToGene
543	50 SVG	-0.0203174507922159	HisToGene
544	50 SVG	0.0030362975572604	HisToGene
545	50 SVG	-0.0005961670096343	HisToGene
546	50 SVG	0.0546725812314718	HisToGene
547	50 SVG	-0.115415019964443	HisToGene
548	50 SVG	0.0300214100834566	HisToGene
549	50 SVG	0.0591986439032297	HisToGene
550	500 SVG	0.0066849630077001	HisToGene
551	500 SVG	0.0377465800483624	HisToGene
552	500 SVG	0.0277811556082192	HisToGene
553	500 SVG	-0.0108352974573373	HisToGene
554	500 SVG	0.001617970013684	HisToGene
555	500 SVG	0.0115692211113973	HisToGene
556	500 SVG	0.002763665806802	HisToGene
557	500 SVG	0.0124068141810365	HisToGene
558	500 SVG	-0.0001117890394288	HisToGene
559	500 SVG	-0.0078231440652452	HisToGene
560	500 SVG	0.0032864090203332	HisToGene
561	500 SVG	0.0149314249798757	HisToGene
562	500 SVG	0.0238062421104115	HisToGene
563	500 SVG	0.0118157395593136	HisToGene
564	500 SVG	0.0133570526532693	HisToGene
565	500 SVG	0.0193287984433112	HisToGene
566	500 SVG	0.0031762720415224	HisToGene
567	500 SVG	0.0087556711821212	HisToGene
568	500 SVG	0.0020619853263914	HisToGene
569	500 SVG	0.0146926335996102	HisToGene
570	500 SVG	0.0234739310752973	HisToGene
571	500 SVG	-0.0092100053220587	HisToGene
572	500 SVG	-0.0110801320042384	HisToGene
573	500 SVG	-0.0075802480113651	HisToGene
574	500 SVG	0.0092031220588353	HisToGene
575	500 SVG	0.0107311406920649	HisToGene
576	500 SVG	-0.0075876093296614	HisToGene
577	500 SVG	0.0165108401899818	HisToGene
578	500 SVG	0.0151818554816207	HisToGene
579	500 SVG	-0.0119306193956636	HisToGene
580	500 SVG	0.0280383613992549	HisToGene
581	500 SVG	0.0227412833131186	HisToGene
582	500 SVG	0.0162463178100944	HisToGene
583	500 SVG	-0.0222713447729221	HisToGene
584	500 SVG	0.052526695831041	HisToGene
585	500 SVG	0.0122915179789231	HisToGene
586	500 SVG	0.0052122463856756	HisToGene
587	500 SVG	-0.001679350866091	HisToGene
588	500 SVG	-0.0119532257854615	HisToGene
589	500 SVG	-0.027294366619694	HisToGene
590	500 SVG	-0.0598282704744508	HisToGene
591	500 SVG	-0.0126505838890231	HisToGene
592	500 SVG	0.012726621672649	HisToGene
593	500 SVG	-0.0063074208481062	HisToGene
594	500 SVG	-0.0508623612242544	HisToGene
595	500 SVG	0.0618150557891468	HisToGene
596	500 SVG	-0.0257065239090552	HisToGene
597	500 SVG	-0.0093459506800872	HisToGene
598	500 SVG	0.0166351534650808	HisToGene
599	500 SVG	0.0052636173523481	HisToGene
600	500 SVG	0.0055348410478117	HisToGene
601	500 SVG	-0.0091194016177293	HisToGene
602	500 SVG	-0.0127889544734713	HisToGene
603	500 SVG	0.0655092842937623	HisToGene
604	500 SVG	0.0156910560789103	HisToGene
605	500 SVG	0.015937504930668	HisToGene
606	500 SVG	0.0044959771780561	HisToGene
607	500 SVG	0.0315004460013241	HisToGene
608	500 SVG	-0.0073600990043942	HisToGene
609	500 SVG	0.0249580789791989	HisToGene
610	500 SVG	-0.0116263142900407	HisToGene
611	500 SVG	0.0473460756184778	HisToGene
612	500 SVG	-0.0166902537681501	HisToGene
613	500 SVG	0.0685406482472181	HisToGene
614	500 SVG	0.0023940815668481	HisToGene
615	500 SVG	0.0061305625028009	HisToGene
616	500 SVG	-0.0116005081346735	HisToGene
617	500 SVG	4.420895475476527e-05	HisToGene
618	500 SVG	0.0178484803219621	HisToGene
619	500 SVG	-0.018910202366881	HisToGene
620	500 SVG	0.0012419015338097	HisToGene
621	500 SVG	0.0180045645829303	HisToGene
622	500 SVG	0.0331134180359447	HisToGene
623	500 SVG	-0.0198639392515094	HisToGene
624	500 SVG	-0.0004598079686881	HisToGene
625	500 SVG	0.0010039832038792	HisToGene
626	500 SVG	-0.0170526764069851	HisToGene
627	500 SVG	0.0456116899204257	HisToGene
628	500 SVG	0.0144373433195612	HisToGene
629	500 SVG	-0.0165351395214976	HisToGene
630	500 SVG	0.0150089258630217	HisToGene
631	500 SVG	-0.0319378211395644	HisToGene
632	500 SVG	0.0136643125016071	HisToGene
633	500 SVG	-0.0598990784938049	HisToGene
634	500 SVG	0.0066869698369167	HisToGene
635	500 SVG	0.0050868092018445	HisToGene
636	500 SVG	-0.0082196369367579	HisToGene
637	500 SVG	-0.0095468991566181	HisToGene
638	500 SVG	-0.0009951784071047	HisToGene
639	500 SVG	0.0129851822813833	HisToGene
640	500 SVG	0.0178149464255881	HisToGene
641	500 SVG	0.0200730860180418	HisToGene
642	500 SVG	-0.0146660743851967	HisToGene
643	500 SVG	-0.0048264991723137	HisToGene
644	500 SVG	0.0162057487363895	HisToGene
645	500 SVG	0.0064813833179995	HisToGene
646	500 SVG	-0.0082218007293109	HisToGene
647	500 SVG	-0.0175501241888724	HisToGene
648	500 SVG	0.02703887276434	HisToGene
649	500 SVG	0.0024669382483824	HisToGene
650	500 SVG	0.0080865285702973	HisToGene
651	500 SVG	-0.0117278256983404	HisToGene
652	500 SVG	-0.0241921140178202	HisToGene
653	500 SVG	5.756711872528797e-05	HisToGene
654	500 SVG	0.0088662578173979	HisToGene
655	500 SVG	0.003524360155497	HisToGene
656	500 SVG	0.0301629402057059	HisToGene
657	500 SVG	0.056855842230574	HisToGene
658	500 SVG	0.016980728306283	HisToGene
659	500 SVG	0.0385723530188144	HisToGene
660	500 SVG	0.0003469394122337	HisToGene
661	500 SVG	0.0172168258122855	HisToGene
662	500 SVG	0.0274238344574726	HisToGene
663	500 SVG	0.0004648190886982	HisToGene
664	500 SVG	-0.0177327760423917	HisToGene
665	500 SVG	-0.0492278020058759	HisToGene
666	500 SVG	0.0459466192440258	HisToGene
667	500 SVG	-0.0080449559536788	HisToGene
668	500 SVG	-0.0197316164058243	HisToGene
669	500 SVG	0.0252232111520882	HisToGene
670	500 SVG	0.0205174680587307	HisToGene
671	500 SVG	-0.0171164730161262	HisToGene
672	500 SVG	0.0295254115351522	HisToGene
673	500 SVG	-0.0033013335600786	HisToGene
674	500 SVG	0.0022097926455728	HisToGene
675	500 SVG	0.0006274740761397	HisToGene
676	500 SVG	-0.0156148954602723	HisToGene
677	500 SVG	0.0042782593786903	HisToGene
678	500 SVG	0.0043103894237788	HisToGene
679	500 SVG	-0.0001944467408638	HisToGene
680	500 SVG	-0.0023682320477202	HisToGene
681	500 SVG	0.0108248803556989	HisToGene
682	500 SVG	0.0152787764625941	HisToGene
683	500 SVG	0.0002242562113821	HisToGene
684	500 SVG	-0.0026414789518032	HisToGene
685	500 SVG	-0.004085360684586	HisToGene
686	500 SVG	-0.0829884677915759	HisToGene
687	500 SVG	-0.0124481583073929	HisToGene
688	500 SVG	-0.0017377846303645	HisToGene
689	500 SVG	-0.0142938838008461	HisToGene
690	500 SVG	-0.0145067674515679	HisToGene
691	500 SVG	-0.0006717538124565	HisToGene
692	500 SVG	0.0092721784249505	HisToGene
693	500 SVG	-0.0207323090853356	HisToGene
694	500 SVG	0.0303171823056942	HisToGene
695	500 SVG	-0.0310720238316055	HisToGene
696	500 SVG	0.015199777796532	HisToGene
697	500 SVG	0.0337549575749456	HisToGene
698	500 SVG	-0.0024045441091153	HisToGene
699	500 SVG	0.007242393302079	HisToGene
700	500 SVG	-0.0019802932669943	HisToGene
701	500 SVG	0.0062476966499458	HisToGene
702	500 SVG	0.0373881945856778	HisToGene
703	500 SVG	0.0209200082812921	HisToGene
704	500 SVG	-0.0318015829208899	HisToGene
705	500 SVG	-0.0211583795284937	HisToGene
706	500 SVG	-0.0218639287737003	HisToGene
707	500 SVG	-0.0050185008748804	HisToGene
708	500 SVG	0.0126723428077539	HisToGene
709	500 SVG	0.0049075017597138	HisToGene
710	500 SVG	-0.0129745143988202	HisToGene
711	500 SVG	0.0361753867558642	HisToGene
712	500 SVG	-0.0045390878746647	HisToGene
713	500 SVG	-0.0053439735818301	HisToGene
714	500 SVG	0.0141012938180509	HisToGene
715	500 SVG	0.0218227196987594	HisToGene
716	500 SVG	-0.0337082325727067	HisToGene
717	500 SVG	0.0011205175054447	HisToGene
718	500 SVG	-0.0312321064800569	HisToGene
719	500 SVG	0.0434851860195664	HisToGene
720	500 SVG	-0.0125657081604789	HisToGene
721	500 SVG	-0.032109581244767	HisToGene
722	500 SVG	-0.0149448838944659	HisToGene
723	500 SVG	0.0037824599359481	HisToGene
724	500 SVG	0.0612676059564656	HisToGene
725	500 SVG	0.014134069133675	HisToGene
726	500 SVG	0.0146029257771083	HisToGene
727	500 SVG	0.0165087349275872	HisToGene
728	500 SVG	-0.0018398111990221	HisToGene
729	500 SVG	0.0250242538594136	HisToGene
730	500 SVG	0.0029636036291336	HisToGene
731	500 SVG	-0.0189598862868614	HisToGene
732	500 SVG	0.0002032539128116	HisToGene
733	500 SVG	0.005489964258853	HisToGene
734	500 SVG	0.0160286350452465	HisToGene
735	500 SVG	-0.0187895031324369	HisToGene
736	500 SVG	-0.007818978568852	HisToGene
737	500 SVG	-0.0132246588864892	HisToGene
738	500 SVG	0.0093189270200184	HisToGene
739	500 SVG	-0.0109523984649158	HisToGene
740	500 SVG	0.0373918724518773	HisToGene
741	500 SVG	-0.0270533810297431	HisToGene
742	500 SVG	0.0146073584682054	HisToGene
743	500 SVG	-0.0034346595995735	HisToGene
744	500 SVG	0.0360377914683311	HisToGene
745	500 SVG	-0.0101906142631591	HisToGene
746	500 SVG	-0.0248367525201778	HisToGene
747	500 SVG	-0.0052506136119685	HisToGene
748	500 SVG	0.0022543721014329	HisToGene
749	500 SVG	0.0004197059197785	HisToGene
750	500 SVG	0.0066972184643026	HisToGene
751	500 SVG	0.0039102354234179	HisToGene
752	500 SVG	0.0112596767632444	HisToGene
753	500 SVG	0.0158848212119699	HisToGene
754	500 SVG	0.0384345930464675	HisToGene
755	500 SVG	0.0049661827088058	HisToGene
756	500 SVG	0.0098386043312785	HisToGene
757	500 SVG	-0.0775235960941751	HisToGene
758	500 SVG	-0.0086982554186367	HisToGene
759	500 SVG	0.0203440142927506	HisToGene
760	500 SVG	-0.0232399521351673	HisToGene
761	500 SVG	-0.0113042124693993	HisToGene
762	500 SVG	-0.0285991295884286	HisToGene
763	500 SVG	-0.0070052123907347	HisToGene
764	500 SVG	0.0122608349404327	HisToGene
765	500 SVG	0.0175246031771032	HisToGene
766	500 SVG	-0.0105918845159109	HisToGene
767	500 SVG	0.0260840159664295	HisToGene
768	500 SVG	-0.00518710967469	HisToGene
769	500 SVG	-0.0082029035006154	HisToGene
770	500 SVG	0.0075642934849603	HisToGene
771	500 SVG	0.0192233689093834	HisToGene
772	500 SVG	0.0326244603218608	HisToGene
773	500 SVG	0.0141445268250848	HisToGene
774	500 SVG	0.0273788804496248	HisToGene
775	500 SVG	0.002048535929557	HisToGene
776	500 SVG	0.0034826866228243	HisToGene
777	500 SVG	-0.0111450879968386	HisToGene
778	500 SVG	-0.0279043041103292	HisToGene
779	500 SVG	-0.0100044743843366	HisToGene
780	500 SVG	0.0365241288089721	HisToGene
781	500 SVG	-0.0233537183078631	HisToGene
782	500 SVG	0.0089105509754503	HisToGene
783	500 SVG	0.0044965124904194	HisToGene
784	500 SVG	0.0103666451954893	HisToGene
785	500 SVG	0.0124727181957204	HisToGene
786	500 SVG	0.0715708825737887	HisToGene
787	500 SVG	0.0237915914854731	HisToGene
788	500 SVG	-0.002091245410269	HisToGene
789	500 SVG	0.0106345075240881	HisToGene
790	500 SVG	0.0033226545583806	HisToGene
791	500 SVG	-0.001909900819875	HisToGene
792	500 SVG	0.0033350868487129	HisToGene
793	500 SVG	-0.0138577664204024	HisToGene
794	500 SVG	-0.0002735440409296	HisToGene
795	500 SVG	0.025326910840997	HisToGene
796	500 SVG	-0.043511674866778	HisToGene
797	500 SVG	0.0008565573592278	HisToGene
798	500 SVG	0.0280472382396368	HisToGene
799	500 SVG	-0.0132997663349216	HisToGene
800	500 SVG	-0.0290326281910751	HisToGene
801	500 SVG	-0.0160046292275595	HisToGene
802	500 SVG	-0.0037240513742649	HisToGene
803	500 SVG	0.004160729234214	HisToGene
804	500 SVG	-0.008706705417115	HisToGene
805	500 SVG	-0.0151842803127233	HisToGene
806	500 SVG	0.0759331819498474	HisToGene
807	500 SVG	-0.0041127975925903	HisToGene
808	500 SVG	0.0014761938534206	HisToGene
809	500 SVG	-0.0055775608653991	HisToGene
810	500 SVG	-0.0119638777887605	HisToGene
811	500 SVG	-0.0049584234522135	HisToGene
812	500 SVG	0.0127286062860356	HisToGene
813	500 SVG	-0.0275617289057219	HisToGene
814	500 SVG	-0.002240070720985	HisToGene
815	500 SVG	-0.0167972233338122	HisToGene
816	500 SVG	0.0482584463374369	HisToGene
817	500 SVG	0.001394719743974	HisToGene
818	500 SVG	0.014512413483781	HisToGene
819	500 SVG	0.0010341402778912	HisToGene
820	500 SVG	0.0208560761088835	HisToGene
821	500 SVG	0.0121895498909738	HisToGene
822	500 SVG	-0.0025116122435022	HisToGene
823	500 SVG	-0.0083313997938354	HisToGene
824	500 SVG	-0.0241320030251905	HisToGene
825	500 SVG	0.0209934053183875	HisToGene
826	500 SVG	0.0350615406837153	HisToGene
827	500 SVG	0.0160168606853075	HisToGene
828	500 SVG	0.0683799917498473	HisToGene
829	500 SVG	-0.0092278760451733	HisToGene
830	500 SVG	-0.0151026459953254	HisToGene
831	500 SVG	0.0194473882099259	HisToGene
832	500 SVG	-0.0163304502460936	HisToGene
833	500 SVG	0.1109422744030643	HisToGene
834	500 SVG	0.0099548959980846	HisToGene
835	500 SVG	-0.0208408318682707	HisToGene
836	500 SVG	0.0289390878632538	HisToGene
837	500 SVG	-0.009948904271976	HisToGene
838	500 SVG	0.0052606517830415	HisToGene
839	500 SVG	-0.0081625370114238	HisToGene
840	500 SVG	-0.0081652861683245	HisToGene
841	500 SVG	-0.005423750831369	HisToGene
842	500 SVG	0.0080712457790239	HisToGene
843	500 SVG	-0.0423869813570725	HisToGene
844	500 SVG	-0.0061443189690919	HisToGene
845	500 SVG	-0.0200658578476193	HisToGene
846	500 SVG	0.0139930396582563	HisToGene
847	500 SVG	-0.0103772726377204	HisToGene
848	500 SVG	0.0090775424172804	HisToGene
849	500 SVG	-0.0394847364439669	HisToGene
850	500 SVG	0.0089712560143073	HisToGene
851	500 SVG	-0.0033284816757781	HisToGene
852	500 SVG	0.0194299268543528	HisToGene
853	500 SVG	0.030996352220195	HisToGene
854	500 SVG	0.007927872598632	HisToGene
855	500 SVG	-0.0070593688326011	HisToGene
856	500 SVG	-0.018356259082962	HisToGene
857	500 SVG	-5.098383805812734e-05	HisToGene
858	500 SVG	0.0111207549651908	HisToGene
859	500 SVG	0.017506213182618	HisToGene
860	500 SVG	-0.0190757634865974	HisToGene
861	500 SVG	-0.0012904210857316	HisToGene
862	500 SVG	0.0313196179835371	HisToGene
863	500 SVG	0.0087155392360536	HisToGene
864	500 SVG	-0.0115134412161026	HisToGene
865	500 SVG	0.0164609228931613	HisToGene
866	500 SVG	-0.0066730629173576	HisToGene
867	500 SVG	0.0095884937599879	HisToGene
868	500 SVG	0.0103065686027425	HisToGene
869	500 SVG	-0.0080187198625311	HisToGene
870	500 SVG	-1.9820985794893886e-06	HisToGene
871	500 SVG	-0.0035562793670109	HisToGene
872	500 SVG	-0.0078372903416727	HisToGene
873	500 SVG	0.0080750660814103	HisToGene
874	500 SVG	0.0340333348631332	HisToGene
875	500 SVG	0.0578673728057443	HisToGene
876	500 SVG	0.0323816660340057	HisToGene
877	500 SVG	0.0277788339100304	HisToGene
878	500 SVG	-0.0060055602665829	HisToGene
879	500 SVG	0.0085554679475015	HisToGene
880	500 SVG	0.0129706739639487	HisToGene
881	500 SVG	0.0071602540959216	HisToGene
882	500 SVG	0.0075843470254528	HisToGene
883	500 SVG	0.0233048432770792	HisToGene
884	500 SVG	0.0043273745729879	HisToGene
885	500 SVG	0.025998807486836	HisToGene
886	500 SVG	-0.0044155097532279	HisToGene
887	500 SVG	0.0175195156382912	HisToGene
888	500 SVG	-0.0145546084488952	HisToGene
889	500 SVG	-0.0011193028403013	HisToGene
890	500 SVG	0.0532641851865758	HisToGene
891	500 SVG	0.0103556211094567	HisToGene
892	500 SVG	-0.005530550414516	HisToGene
893	500 SVG	-0.128256276163873	HisToGene
894	500 SVG	0.0004704061751432	HisToGene
895	500 SVG	0.0105326403565659	HisToGene
896	500 SVG	-0.0080824265628187	HisToGene
897	500 SVG	-0.0037698356983777	HisToGene
898	500 SVG	-0.0167412077128741	HisToGene
899	500 SVG	-0.0024014540516112	HisToGene
900	500 SVG	-0.0193068189137175	HisToGene
901	500 SVG	0.0125903762349217	HisToGene
902	500 SVG	-0.0263463150981024	HisToGene
903	500 SVG	0.00274696332954	HisToGene
904	500 SVG	0.0097740792579692	HisToGene
905	500 SVG	0.006337406855529	HisToGene
906	500 SVG	-0.0368215804936942	HisToGene
907	500 SVG	0.0032481998950096	HisToGene
908	500 SVG	-0.0062181420393638	HisToGene
909	500 SVG	0.0047439801680724	HisToGene
910	500 SVG	0.0048444776761238	HisToGene
911	500 SVG	0.0727170784277818	HisToGene
912	500 SVG	0.0413924104307787	HisToGene
913	500 SVG	-0.0345951997267057	HisToGene
914	500 SVG	0.0073763266970239	HisToGene
915	500 SVG	0.0350486572699741	HisToGene
916	500 SVG	0.0020166426792784	HisToGene
917	500 SVG	-0.0024814401133004	HisToGene
918	500 SVG	0.003385386016145	HisToGene
919	500 SVG	-0.0026075580642386	HisToGene
920	500 SVG	-0.0051342641299045	HisToGene
921	500 SVG	0.0113565674473927	HisToGene
922	500 SVG	0.0308984601101047	HisToGene
923	500 SVG	0.0107215892677281	HisToGene
924	500 SVG	0.0369167308487377	HisToGene
925	500 SVG	-0.0030225051371397	HisToGene
926	500 SVG	0.0175921173495998	HisToGene
927	500 SVG	0.0625208200986495	HisToGene
928	500 SVG	0.004834213545843	HisToGene
929	500 SVG	0.0250232772500513	HisToGene
930	500 SVG	0.0230403461236704	HisToGene
931	500 SVG	0.0225647766135612	HisToGene
932	500 SVG	0.015576972953992	HisToGene
933	500 SVG	-0.000474476255285	HisToGene
934	500 SVG	0.0260757582931328	HisToGene
935	500 SVG	0.0633014706726919	HisToGene
936	500 SVG	0.0437803489870294	HisToGene
937	500 SVG	0.0195083274684577	HisToGene
938	500 SVG	0.0156535415803134	HisToGene
939	500 SVG	0.0313644278270022	HisToGene
940	500 SVG	-0.0033845141789399	HisToGene
941	500 SVG	0.0441468095412442	HisToGene
942	500 SVG	0.0148443852194821	HisToGene
943	500 SVG	0.0086841781204682	HisToGene
944	500 SVG	0.0239085118776382	HisToGene
945	500 SVG	-0.0263770135333402	HisToGene
946	500 SVG	-0.020739774444582	HisToGene
947	500 SVG	0.0527493902487208	HisToGene
948	500 SVG	-0.0078008748117213	HisToGene
949	500 SVG	0.0029699683204071	HisToGene
950	500 SVG	0.0153344470761398	HisToGene
951	500 SVG	0.0262435912936043	HisToGene
952	500 SVG	0.0072294975847917	HisToGene
953	500 SVG	0.0460198697245051	HisToGene
954	500 SVG	0.0019121771107188	HisToGene
955	500 SVG	-0.0009621366491394	HisToGene
956	500 SVG	0.0190325513099134	HisToGene
957	500 SVG	0.0029836343712837	HisToGene
958	500 SVG	-0.0057205519887304	HisToGene
959	500 SVG	0.0118772635108896	HisToGene
960	500 SVG	0.0218002809849648	HisToGene
961	500 SVG	-0.0118329988038548	HisToGene
962	500 SVG	0.0192460275128247	HisToGene
963	500 SVG	-0.0132758836793607	HisToGene
964	500 SVG	0.0113942593476696	HisToGene
965	500 SVG	-0.0056805139722371	HisToGene
966	500 SVG	0.0065366160061559	HisToGene
967	500 SVG	-0.0122618359149893	HisToGene
968	500 SVG	-0.0005014680279487	HisToGene
969	500 SVG	-0.0233379548018201	HisToGene
970	500 SVG	0.0188081082919713	HisToGene
971	500 SVG	-0.0288613033275197	HisToGene
972	500 SVG	-0.0070601307675741	HisToGene
973	500 SVG	-0.0130664438208363	HisToGene
974	500 SVG	0.0265929017011629	HisToGene
975	500 SVG	0.0201949973552837	HisToGene
976	500 SVG	0.00108488408541	HisToGene
977	500 SVG	0.0037820022058667	HisToGene
978	500 SVG	0.0111796000511219	HisToGene
979	500 SVG	0.0236939002483965	HisToGene
980	500 SVG	0.0121037606744955	HisToGene
981	500 SVG	0.0039211581699802	HisToGene
982	500 SVG	0.0095438802798453	HisToGene
983	500 SVG	0.0025266000990011	HisToGene
984	500 SVG	0.0054178849487224	HisToGene
985	500 SVG	0.0569602051372371	HisToGene
986	500 SVG	0.0206413351312344	HisToGene
987	500 SVG	-0.0184099426760004	HisToGene
988	500 SVG	0.0057527348942372	HisToGene
989	500 SVG	-0.0006268657646542	HisToGene
990	500 SVG	0.0137564384306614	HisToGene
991	500 SVG	0.0189245120222629	HisToGene
992	500 SVG	0.0063131650328855	HisToGene
993	500 SVG	0.0118245543720334	HisToGene
994	500 SVG	0.0440697291555984	HisToGene
995	500 SVG	-0.0112509826371223	HisToGene
996	500 SVG	0.007266024108615	HisToGene
997	500 SVG	0.018735015058203	HisToGene
998	500 SVG	0.0086446062294651	HisToGene
999	500 SVG	0.0178859724336128	HisToGene
1000	500 SVG	0.0441621044117432	HisToGene
1001	500 SVG	0.0259075675702842	HisToGene
1002	500 SVG	0.0100726434113518	HisToGene
1003	500 SVG	0.0084977979624354	HisToGene
1004	500 SVG	0.0231321485840858	HisToGene
1005	500 SVG	-0.0050649063315857	HisToGene
1006	500 SVG	-0.0073814778744765	HisToGene
1007	500 SVG	-0.0085681542334823	HisToGene
1008	500 SVG	-0.005955819869122	HisToGene
1009	500 SVG	0.0500470464090649	HisToGene
1010	500 SVG	0.0005254521592803	HisToGene
1011	500 SVG	0.0364031705260767	HisToGene
1012	500 SVG	0.000524470135101	HisToGene
1013	500 SVG	-0.0065898280475213	HisToGene
1014	500 SVG	-0.0058566559510389	HisToGene
1015	500 SVG	0.0062460226328937	HisToGene
1016	500 SVG	0.0081271361066619	HisToGene
1017	500 SVG	0.0070847377712754	HisToGene
1018	500 SVG	0.0080022716923018	HisToGene
1019	500 SVG	0.0215861476271935	HisToGene
1020	500 SVG	0.0127094629822259	HisToGene
1021	500 SVG	-0.0101436324854278	HisToGene
1022	500 SVG	-0.0087447882859503	HisToGene
1023	500 SVG	0.0041423018072563	HisToGene
1024	500 SVG	0.0235488165915693	HisToGene
1025	500 SVG	0.0001177155599201	HisToGene
1026	500 SVG	-0.0139846890963895	HisToGene
1027	500 SVG	0.0194346604121307	HisToGene
1028	500 SVG	0.0276085904404173	HisToGene
1029	500 SVG	-0.0247078266603022	HisToGene
1030	500 SVG	0.0137014436598157	HisToGene
1031	500 SVG	0.0032703134453413	HisToGene
1032	500 SVG	-0.0047090617676328	HisToGene
1033	500 SVG	0.019710958207878	HisToGene
1034	500 SVG	0.0013270718687277	HisToGene
1035	500 SVG	-0.0014653897428047	HisToGene
1036	500 SVG	-0.0022404907984237	HisToGene
1037	500 SVG	-0.0148480363465353	HisToGene
1038	500 SVG	0.0066226572628451	HisToGene
1039	500 SVG	-0.0081712692456505	HisToGene
1040	500 SVG	0.0004814444385683	HisToGene
1041	500 SVG	0.0142336070445061	HisToGene
1042	500 SVG	0.0115696813546151	HisToGene
1043	500 SVG	0.02072835640416	HisToGene
1044	500 SVG	-0.0010604933712805	HisToGene
1045	500 SVG	0.0074759586015451	HisToGene
1046	500 SVG	0.0058839457686019	HisToGene
1047	500 SVG	-0.0038187140072452	HisToGene
1048	500 SVG	0.00581421551892	HisToGene
1049	500 SVG	-0.0249002060544332	HisToGene
1050	500 HVG	0.1332469788137285	HisToGene
1051	500 HVG	0.0014657403013451	HisToGene
1052	500 HVG	0.011989496284773	HisToGene
1053	500 HVG	0.0355973669459785	HisToGene
1054	500 HVG	-0.0446297736838676	HisToGene
1055	500 HVG	0.0337676655364358	HisToGene
1056	500 HVG	0.0466108561950218	HisToGene
1057	500 HVG	0.3314224065714999	HisToGene
1058	500 HVG	-0.0358308503618189	HisToGene
1059	500 HVG	-0.0111642317851852	HisToGene
1060	500 HVG	0.0274147636158215	HisToGene
1061	500 HVG	0.0036968236549785	HisToGene
1062	500 HVG	0.0625745317980204	HisToGene
1063	500 HVG	0.0308226578691694	HisToGene
1064	500 HVG	0.0577165506583625	HisToGene
1065	500 HVG	0.0061902647171407	HisToGene
1066	500 HVG	0.1085116893979914	HisToGene
1067	500 HVG	0.0076954536591937	HisToGene
1068	500 HVG	-0.0116478881457702	HisToGene
1069	500 HVG	0.0100542542961044	HisToGene
1070	500 HVG	0.0722772108881715	HisToGene
1071	500 HVG	0.0226440542599002	HisToGene
1072	500 HVG	0.1704210035336686	HisToGene
1073	500 HVG	-0.0027554759180361	HisToGene
1074	500 HVG	0.0483979513934773	HisToGene
1075	500 HVG	0.0514086894495324	HisToGene
1076	500 HVG	0.0720278528418596	HisToGene
1077	500 HVG	0.0670729708992112	HisToGene
1078	500 HVG	-0.0488196010043964	HisToGene
1079	500 HVG	0.0150259227625042	HisToGene
1080	500 HVG	0.0425577819361739	HisToGene
1081	500 HVG	0.047578332091744	HisToGene
1082	500 HVG	-0.0055150178639422	HisToGene
1083	500 HVG	-0.0281180637560662	HisToGene
1084	500 HVG	0.075208122912457	HisToGene
1085	500 HVG	-0.0122219577058837	HisToGene
1086	500 HVG	-0.0008384432160788	HisToGene
1087	500 HVG	0.0016496585965152	HisToGene
1088	500 HVG	-0.0168613381400106	HisToGene
1089	500 HVG	0.0143188032443188	HisToGene
1090	500 HVG	-0.0067679616368035	HisToGene
1091	500 HVG	0.0123665231831395	HisToGene
1092	500 HVG	-0.0080812541561368	HisToGene
1093	500 HVG	-0.0091590941096466	HisToGene
1094	500 HVG	0.0084034030216422	HisToGene
1095	500 HVG	-0.018076248906766	HisToGene
1096	500 HVG	0.0476446547832978	HisToGene
1097	500 HVG	-0.0858777764321203	HisToGene
1098	500 HVG	0.0167009157156172	HisToGene
1099	500 HVG	0.0353881420047734	HisToGene
1100	500 HVG	0.0006829338434286	HisToGene
1101	500 HVG	0.1042884044721916	HisToGene
1102	500 HVG	0.0484186198632534	HisToGene
1103	500 HVG	0.013812619047961	HisToGene
1104	500 HVG	0.050647586543576	HisToGene
1105	500 HVG	-0.0376095265178655	HisToGene
1106	500 HVG	-0.0279050397157478	HisToGene
1107	500 HVG	-0.0644561662296154	HisToGene
1108	500 HVG	-0.0262310523086712	HisToGene
1109	500 HVG	-0.038359144547087	HisToGene
1110	500 HVG	-0.0165850605793924	HisToGene
1111	500 HVG	0.0439002675935285	HisToGene
1112	500 HVG	0.0103785517146013	HisToGene
1113	500 HVG	-0.0650703567316437	HisToGene
1114	500 HVG	0.0242777328832097	HisToGene
1115	500 HVG	-0.0225995334857458	HisToGene
1116	500 HVG	0.0020493576046507	HisToGene
1117	500 HVG	0.0387897108077712	HisToGene
1118	500 HVG	0.0884156919877412	HisToGene
1119	500 HVG	0.0564037928298608	HisToGene
1120	500 HVG	0.0137753342210746	HisToGene
1121	500 HVG	0.0382316950709622	HisToGene
1122	500 HVG	0.0081491344220712	HisToGene
1123	500 HVG	0.0070408088999789	HisToGene
1124	500 HVG	-0.011134167638005	HisToGene
1125	500 HVG	0.0193176241437065	HisToGene
1126	500 HVG	-0.0102962252646676	HisToGene
1127	500 HVG	-0.0480630078655224	HisToGene
1128	500 HVG	0.0048838035265692	HisToGene
1129	500 HVG	-0.0150466074557229	HisToGene
1130	500 HVG	-0.0350169912121209	HisToGene
1131	500 HVG	0.0694378465523852	HisToGene
1132	500 HVG	0.0642366464669743	HisToGene
1133	500 HVG	0.0180617088339705	HisToGene
1134	500 HVG	0.0168670510633521	HisToGene
1135	500 HVG	0.022363892650323	HisToGene
1136	500 HVG	-0.0136289697591216	HisToGene
1137	500 HVG	-0.007294220322711	HisToGene
1138	500 HVG	0.0014929591626895	HisToGene
1139	500 HVG	-0.0366562784377055	HisToGene
1140	500 HVG	0.0648352775796849	HisToGene
1141	500 HVG	-0.0153578171434105	HisToGene
1142	500 HVG	0.1470248684965134	HisToGene
1143	500 HVG	-0.0067342935617027	HisToGene
1144	500 HVG	0.0666828330958178	HisToGene
1145	500 HVG	-0.1613472482497222	HisToGene
1146	500 HVG	-0.0070585905953279	HisToGene
1147	500 HVG	-0.017127254267911	HisToGene
1148	500 HVG	-0.0068175399934986	HisToGene
1149	500 HVG	-0.0149605643241015	HisToGene
1150	500 HVG	-0.0354923959954991	HisToGene
1151	500 HVG	-0.0831811413248075	HisToGene
1152	500 HVG	-0.0245940550944752	HisToGene
1153	500 HVG	0.0298042308144648	HisToGene
1154	500 HVG	-0.0242362928183048	HisToGene
1155	500 HVG	-0.0309976830241587	HisToGene
1156	500 HVG	-0.0320921040177566	HisToGene
1157	500 HVG	0.0061577684367684	HisToGene
1158	500 HVG	0.0068015320786258	HisToGene
1159	500 HVG	-0.023522153828309	HisToGene
1160	500 HVG	-0.0885790360658056	HisToGene
1161	500 HVG	-0.0142736887207133	HisToGene
1162	500 HVG	-0.0492705134108106	HisToGene
1163	500 HVG	0.0191802801213141	HisToGene
1164	500 HVG	0.0256837032673331	HisToGene
1165	500 HVG	-0.0233426888397261	HisToGene
1166	500 HVG	-0.0020004661032402	HisToGene
1167	500 HVG	-0.0231609337067215	HisToGene
1168	500 HVG	0.1396831230066944	HisToGene
1169	500 HVG	-0.0278907659892579	HisToGene
1170	500 HVG	0.1050627976627354	HisToGene
1171	500 HVG	-0.0381309320893308	HisToGene
1172	500 HVG	0.0222750532702908	HisToGene
1173	500 HVG	-0.0046872818626337	HisToGene
1174	500 HVG	0.0315608354081717	HisToGene
1175	500 HVG	0.0617941981700624	HisToGene
1176	500 HVG	0.0301933048275433	HisToGene
1177	500 HVG	0.0199969907789281	HisToGene
1178	500 HVG	0.0399047009355273	HisToGene
1179	500 HVG	0.0193320025661236	HisToGene
1180	500 HVG	0.0566577210006755	HisToGene
1181	500 HVG	0.1689019849338162	HisToGene
1182	500 HVG	0.0394552594146837	HisToGene
1183	500 HVG	-0.0249477407029559	HisToGene
1184	500 HVG	0.0109313073819299	HisToGene
1185	500 HVG	0.0956886087560136	HisToGene
1186	500 HVG	0.0165836862309127	HisToGene
1187	500 HVG	-0.1383057814991337	HisToGene
1188	500 HVG	0.0334798634480084	HisToGene
1189	500 HVG	0.1078820981615642	HisToGene
1190	500 HVG	-0.0283467647129	HisToGene
1191	500 HVG	-0.0055296908247655	HisToGene
1192	500 HVG	0.0214184748276125	HisToGene
1193	500 HVG	-0.0061630342166285	HisToGene
1194	500 HVG	0.0174879396915592	HisToGene
1195	500 HVG	0.0074523719487871	HisToGene
1196	500 HVG	0.0353251305561261	HisToGene
1197	500 HVG	0.010434695299117	HisToGene
1198	500 HVG	-0.0412520848736761	HisToGene
1199	500 HVG	0.0262112980997919	HisToGene
1200	500 HVG	0.1757455624049999	HisToGene
1201	500 HVG	-0.002851679035924	HisToGene
1202	500 HVG	0.0435680010707528	HisToGene
1203	500 HVG	0.111781846004078	HisToGene
1204	500 HVG	0.0251433943938064	HisToGene
1205	500 HVG	0.013389041545178	HisToGene
1206	500 HVG	-0.0453488245730677	HisToGene
1207	500 HVG	-0.0426392188920168	HisToGene
1208	500 HVG	0.0136126698220344	HisToGene
1209	500 HVG	0.0567104834367766	HisToGene
1210	500 HVG	-0.0209483209396807	HisToGene
1211	500 HVG	-0.0324367369019951	HisToGene
1212	500 HVG	0.017659099268684	HisToGene
1213	500 HVG	-0.0585968938911216	HisToGene
1214	500 HVG	0.0455562837657597	HisToGene
1215	500 HVG	0.0064783257507219	HisToGene
1216	500 HVG	0.1319115193660529	HisToGene
1217	500 HVG	-0.0797641656368167	HisToGene
1218	500 HVG	-0.0063013565094394	HisToGene
1219	500 HVG	-0.0463043964392611	HisToGene
1220	500 HVG	0.1484284645146409	HisToGene
1221	500 HVG	0.0314124971008986	HisToGene
1222	500 HVG	0.0147163868977836	HisToGene
1223	500 HVG	0.0069825521684947	HisToGene
1224	500 HVG	0.0349559832527064	HisToGene
1225	500 HVG	0.0091820617666087	HisToGene
1226	500 HVG	0.0389020562921302	HisToGene
1227	500 HVG	-0.0029738984797624	HisToGene
1228	500 HVG	0.0133600397995223	HisToGene
1229	500 HVG	0.0520507915499957	HisToGene
1230	500 HVG	0.0105276201418929	HisToGene
1231	500 HVG	0.0055509595228859	HisToGene
1232	500 HVG	0.0600508619612302	HisToGene
1233	500 HVG	-0.0336961458880011	HisToGene
1234	500 HVG	0.1581275942766318	HisToGene
1235	500 HVG	0.0365191413123575	HisToGene
1236	500 HVG	-0.0141475515610149	HisToGene
1237	500 HVG	0.0574951778167278	HisToGene
1238	500 HVG	0.0021147690517224	HisToGene
1239	500 HVG	0.0404610585840994	HisToGene
1240	500 HVG	0.0930190454798169	HisToGene
1241	500 HVG	0.1235894220715083	HisToGene
1242	500 HVG	0.0084950805977981	HisToGene
1243	500 HVG	0.0306526564443008	HisToGene
1244	500 HVG	-0.0032016196287805	HisToGene
1245	500 HVG	0.0013515916883219	HisToGene
1246	500 HVG	-0.0357950300099965	HisToGene
1247	500 HVG	0.0131651779479859	HisToGene
1248	500 HVG	0.0248939785272241	HisToGene
1249	500 HVG	-0.0134639574271056	HisToGene
1250	500 HVG	0.0784088489871024	HisToGene
1251	500 HVG	0.0318065313348689	HisToGene
1252	500 HVG	0.0753668699017939	HisToGene
1253	500 HVG	0.0044315621174604	HisToGene
1254	500 HVG	0.0979878342253757	HisToGene
1255	500 HVG	0.1994110247650366	HisToGene
1256	500 HVG	0.064329607656326	HisToGene
1257	500 HVG	0.1063460296043912	HisToGene
1258	500 HVG	-0.0005950857754157	HisToGene
1259	500 HVG	0.0323839348575827	HisToGene
1260	500 HVG	0.0751236848514409	HisToGene
1261	500 HVG	0.026688223047425	HisToGene
1262	500 HVG	0.0090361738946249	HisToGene
1263	500 HVG	0.0042140147685609	HisToGene
1264	500 HVG	0.0283766224580098	HisToGene
1265	500 HVG	0.0985982282599637	HisToGene
1266	500 HVG	-0.0119583983570308	HisToGene
1267	500 HVG	0.0193282956380755	HisToGene
1268	500 HVG	0.0113191258370132	HisToGene
1269	500 HVG	-0.0125835097675937	HisToGene
1270	500 HVG	0.0052083525190163	HisToGene
1271	500 HVG	-0.0607024464146892	HisToGene
1272	500 HVG	-0.0259427311051525	HisToGene
1273	500 HVG	0.063206029786301	HisToGene
1274	500 HVG	-0.0628147288495455	HisToGene
1275	500 HVG	0.0877231832717448	HisToGene
1276	500 HVG	0.0356623242753029	HisToGene
1277	500 HVG	-0.0197141456743743	HisToGene
1278	500 HVG	-0.0384103594758418	HisToGene
1279	500 HVG	0.0397982419426394	HisToGene
1280	500 HVG	0.0478776520477275	HisToGene
1281	500 HVG	0.0720747807212838	HisToGene
1282	500 HVG	-0.0150889424302018	HisToGene
1283	500 HVG	0.0504742514819511	HisToGene
1284	500 HVG	-0.0869042208451666	HisToGene
1285	500 HVG	-0.0514863934691618	HisToGene
1286	500 HVG	-0.20940949875202	HisToGene
1287	500 HVG	0.0524836107147392	HisToGene
1288	500 HVG	0.2036677795004617	HisToGene
1289	500 HVG	0.0395273031969303	HisToGene
1290	500 HVG	-0.0522921993633218	HisToGene
1291	500 HVG	0.0094888208749974	HisToGene
1292	500 HVG	0.0531452946633468	HisToGene
1293	500 HVG	0.0284889921709385	HisToGene
1294	500 HVG	0.0031642210925544	HisToGene
1295	500 HVG	0.02480665091689	HisToGene
1296	500 HVG	-0.002717548822865	HisToGene
1297	500 HVG	0.0001444634030036	HisToGene
1298	500 HVG	-0.0086012181570257	HisToGene
1299	500 HVG	0.0370231712618829	HisToGene
1300	500 HVG	0.0612581037056223	HisToGene
1301	500 HVG	0.0011427441492183	HisToGene
1302	500 HVG	0.08482878874484	HisToGene
1303	500 HVG	-0.0272026821605386	HisToGene
1304	500 HVG	0.0444700840029881	HisToGene
1305	500 HVG	0.0091062061863423	HisToGene
1306	500 HVG	-0.0373356525572039	HisToGene
1307	500 HVG	-0.0626722502754133	HisToGene
1308	500 HVG	0.1704481245167048	HisToGene
1309	500 HVG	0.0081882251736775	HisToGene
1310	500 HVG	0.0042815856531173	HisToGene
1311	500 HVG	-0.0265483446394512	HisToGene
1312	500 HVG	0.0586151748674996	HisToGene
1313	500 HVG	-0.0656772648422676	HisToGene
1314	500 HVG	0.0575599948007763	HisToGene
1315	500 HVG	-0.0091251674848038	HisToGene
1316	500 HVG	0.1736467404837567	HisToGene
1317	500 HVG	0.0083333323694247	HisToGene
1318	500 HVG	0.0268640329227913	HisToGene
1319	500 HVG	0.0868790578001081	HisToGene
1320	500 HVG	0.0055342494681441	HisToGene
1321	500 HVG	-0.0026047797721062	HisToGene
1322	500 HVG	0.0016744962473488	HisToGene
1323	500 HVG	-0.0200598799236075	HisToGene
1324	500 HVG	0.0812381359187064	HisToGene
1325	500 HVG	-0.0362224484332074	HisToGene
1326	500 HVG	-0.0023439359568513	HisToGene
1327	500 HVG	-0.1143193162644333	HisToGene
1328	500 HVG	-0.0179621814835395	HisToGene
1329	500 HVG	0.0076313750128456	HisToGene
1330	500 HVG	-0.0398872232605249	HisToGene
1331	500 HVG	0.0314161824369954	HisToGene
1332	500 HVG	-0.1193019264739581	HisToGene
1333	500 HVG	0.152349397546363	HisToGene
1334	500 HVG	0.0289165835660556	HisToGene
1335	500 HVG	0.0176896237585464	HisToGene
1336	500 HVG	0.0015030134800606	HisToGene
1337	500 HVG	0.0897465191339996	HisToGene
1338	500 HVG	0.0447819556561839	HisToGene
1339	500 HVG	-0.0152384442526525	HisToGene
1340	500 HVG	-0.0638210360201689	HisToGene
1341	500 HVG	-0.0302811362150166	HisToGene
1342	500 HVG	-0.0478093352158364	HisToGene
1343	500 HVG	0.0060183369117225	HisToGene
1344	500 HVG	0.0050562321576634	HisToGene
1345	500 HVG	0.1711431700046581	HisToGene
1346	500 HVG	0.0737564109592838	HisToGene
1347	500 HVG	0.0407246292407131	HisToGene
1348	500 HVG	0.0604076994837647	HisToGene
1349	500 HVG	-0.0002614784095058	HisToGene
1350	500 HVG	0.048250591258359	HisToGene
1351	500 HVG	-0.0735771443855144	HisToGene
1352	500 HVG	-0.0200922569586055	HisToGene
1353	500 HVG	0.013269557694036	HisToGene
1354	500 HVG	0.2366869939275551	HisToGene
1355	500 HVG	0.0018398342805665	HisToGene
1356	500 HVG	-0.0092216050654503	HisToGene
1357	500 HVG	-0.0221345545573541	HisToGene
1358	500 HVG	-0.0166997363188463	HisToGene
1359	500 HVG	0.0117907208821952	HisToGene
1360	500 HVG	-0.0237191593248411	HisToGene
1361	500 HVG	0.0014507039800557	HisToGene
1362	500 HVG	0.0218314378269752	HisToGene
1363	500 HVG	0.028534386565453	HisToGene
1364	500 HVG	0.0347622257726314	HisToGene
1365	500 HVG	-0.002475694610954	HisToGene
1366	500 HVG	0.036159357635892	HisToGene
1367	500 HVG	0.0401300602329803	HisToGene
1368	500 HVG	-0.0224476939730351	HisToGene
1369	500 HVG	0.202703620385575	HisToGene
1370	500 HVG	-0.0242708142801575	HisToGene
1371	500 HVG	0.0451667853445201	HisToGene
1372	500 HVG	0.0015751211930313	HisToGene
1373	500 HVG	0.0335854450395332	HisToGene
1374	500 HVG	0.0785381302515109	HisToGene
1375	500 HVG	-0.0724387964611636	HisToGene
1376	500 HVG	0.138445285654285	HisToGene
1377	500 HVG	0.0163744119137536	HisToGene
1378	500 HVG	0.1020866317248909	HisToGene
1379	500 HVG	0.0085644267413762	HisToGene
1380	500 HVG	0.0497285218638055	HisToGene
1381	500 HVG	0.0481095043355441	HisToGene
1382	500 HVG	-0.0094558316006363	HisToGene
1383	500 HVG	-0.0272066470075618	HisToGene
1384	500 HVG	0.1375008460900098	HisToGene
1385	500 HVG	0.0885155730454272	HisToGene
1386	500 HVG	-0.0408954199057254	HisToGene
1387	500 HVG	0.1238316645439159	HisToGene
1388	500 HVG	0.0069007084456362	HisToGene
1389	500 HVG	0.0477917251033659	HisToGene
1390	500 HVG	0.0183134953515491	HisToGene
1391	500 HVG	0.0392329569823317	HisToGene
1392	500 HVG	-0.004004942172239	HisToGene
1393	500 HVG	0.0350452809505217	HisToGene
1394	500 HVG	0.0170336863757256	HisToGene
1395	500 HVG	0.0527275969550373	HisToGene
1396	500 HVG	-0.0943179448096334	HisToGene
1397	500 HVG	-0.0130374833167055	HisToGene
1398	500 HVG	0.0196230804270367	HisToGene
1399	500 HVG	0.109487098210641	HisToGene
1400	500 HVG	0.0449591641988705	HisToGene
1401	500 HVG	-0.00463686156953	HisToGene
1402	500 HVG	0.0101471118838389	HisToGene
1403	500 HVG	0.0687681778752473	HisToGene
1404	500 HVG	0.0798675879012904	HisToGene
1405	500 HVG	0.0114188964836934	HisToGene
1406	500 HVG	-0.0548144719046348	HisToGene
1407	500 HVG	0.029243712416977	HisToGene
1408	500 HVG	0.0065571230642387	HisToGene
1409	500 HVG	-0.0024142595117285	HisToGene
1410	500 HVG	0.0796383571516656	HisToGene
1411	500 HVG	0.0237267627326782	HisToGene
1412	500 HVG	-0.0283525602001244	HisToGene
1413	500 HVG	0.0588607491115169	HisToGene
1414	500 HVG	-0.004611491534618	HisToGene
1415	500 HVG	-0.0118685773235185	HisToGene
1416	500 HVG	-0.0217181097127365	HisToGene
1417	500 HVG	-0.0101451813547441	HisToGene
1418	500 HVG	0.0110674839427993	HisToGene
1419	500 HVG	0.0021683142062443	HisToGene
1420	500 HVG	0.0140289939575435	HisToGene
1421	500 HVG	-0.1265221080949476	HisToGene
1422	500 HVG	0.0189496648016707	HisToGene
1423	500 HVG	0.0076558342960773	HisToGene
1424	500 HVG	0.0204374303382648	HisToGene
1425	500 HVG	0.0028481211727466	HisToGene
1426	500 HVG	0.027804140145045	HisToGene
1427	500 HVG	0.0533717611798358	HisToGene
1428	500 HVG	-0.0201700863253933	HisToGene
1429	500 HVG	0.0059334467401441	HisToGene
1430	500 HVG	0.0117138084091017	HisToGene
1431	500 HVG	0.0270741645847376	HisToGene
1432	500 HVG	0.0553329219714555	HisToGene
1433	500 HVG	0.0613790406664769	HisToGene
1434	500 HVG	0.0095527558325656	HisToGene
1435	500 HVG	0.3085153884098446	HisToGene
1436	500 HVG	0.0043768293099404	HisToGene
1437	500 HVG	0.0196687072541106	HisToGene
1438	500 HVG	-0.0057538594179584	HisToGene
1439	500 HVG	0.0662533373814309	HisToGene
1440	500 HVG	0.0082391160021657	HisToGene
1441	500 HVG	0.0090512683107757	HisToGene
1442	500 HVG	-0.0012106539481688	HisToGene
1443	500 HVG	0.0240744510902271	HisToGene
1444	500 HVG	0.0032791206786164	HisToGene
1445	500 HVG	-0.0557775168755654	HisToGene
1446	500 HVG	-0.0053860259012852	HisToGene
1447	500 HVG	0.2140879183536412	HisToGene
1448	500 HVG	-0.0039551146170282	HisToGene
1449	500 HVG	-0.0181163836174977	HisToGene
1450	500 HVG	0.0181649036863875	HisToGene
1451	500 HVG	-0.0166221604463334	HisToGene
1452	500 HVG	-0.0222303413070505	HisToGene
1453	500 HVG	-0.0867002955332836	HisToGene
1454	500 HVG	-0.0014994816830622	HisToGene
1455	500 HVG	0.1619865392134576	HisToGene
1456	500 HVG	0.0569873575245729	HisToGene
1457	500 HVG	-0.0799345494562473	HisToGene
1458	500 HVG	0.0178684618797504	HisToGene
1459	500 HVG	-0.0475525110343379	HisToGene
1460	500 HVG	-0.0224295577593451	HisToGene
1461	500 HVG	0.0220066721171718	HisToGene
1462	500 HVG	0.0185701502060848	HisToGene
1463	500 HVG	0.0148624308656266	HisToGene
1464	500 HVG	-0.0177795471098036	HisToGene
1465	500 HVG	0.0190418330867165	HisToGene
1466	500 HVG	0.0392812452760606	HisToGene
1467	500 HVG	-0.0011095522017763	HisToGene
1468	500 HVG	0.058440048397081	HisToGene
1469	500 HVG	-1.364159998473724e-05	HisToGene
1470	500 HVG	0.1865616787960509	HisToGene
1471	500 HVG	-0.0548163539265837	HisToGene
1472	500 HVG	0.1734680967642017	HisToGene
1473	500 HVG	0.0040308875863264	HisToGene
1474	500 HVG	-0.000867650033868	HisToGene
1475	500 HVG	0.07794267820681	HisToGene
1476	500 HVG	0.0812891458600084	HisToGene
1477	500 HVG	0.000557254774705	HisToGene
1478	500 HVG	0.0216274204699002	HisToGene
1479	500 HVG	-0.0552392074939254	HisToGene
1480	500 HVG	-0.0211242846557304	HisToGene
1481	500 HVG	-0.0216930401982975	HisToGene
1482	500 HVG	-0.0307249382305627	HisToGene
1483	500 HVG	-0.0293384671092553	HisToGene
1484	500 HVG	-0.0044885689855824	HisToGene
1485	500 HVG	-0.0172169867811788	HisToGene
1486	500 HVG	0.0005443952197818	HisToGene
1487	500 HVG	-0.0149338817230072	HisToGene
1488	500 HVG	-0.0347123178525237	HisToGene
1489	500 HVG	0.0417719568517753	HisToGene
1490	500 HVG	0.0732289917057116	HisToGene
1491	500 HVG	-0.0168356833664806	HisToGene
1492	500 HVG	0.1085097051318637	HisToGene
1493	500 HVG	0.3338722374656321	HisToGene
1494	500 HVG	0.0277204934242298	HisToGene
1495	500 HVG	0.0176693808173027	HisToGene
1496	500 HVG	-0.0019589505335098	HisToGene
1497	500 HVG	0.0499421730084748	HisToGene
1498	500 HVG	0.1071041583081182	HisToGene
1499	500 HVG	0.0501919330722744	HisToGene
1500	500 HVG	-0.0419173417604066	HisToGene
1501	500 HVG	-0.0819250084954488	HisToGene
1502	500 HVG	-0.0004117203942186	HisToGene
1503	500 HVG	0.0064426382790481	HisToGene
1504	500 HVG	0.0539800922395832	HisToGene
1505	500 HVG	-0.0035297367307016	HisToGene
1506	500 HVG	-0.0340875065285368	HisToGene
1507	500 HVG	-0.0303075367851946	HisToGene
1508	500 HVG	0.0176909609847655	HisToGene
1509	500 HVG	0.0154444227584882	HisToGene
1510	500 HVG	0.0141207996157595	HisToGene
1511	500 HVG	0.1158959455710597	HisToGene
1512	500 HVG	0.0436437216374869	HisToGene
1513	500 HVG	0.1041164392027589	HisToGene
1514	500 HVG	-0.0004233575050784	HisToGene
1515	500 HVG	0.1519610178839743	HisToGene
1516	500 HVG	0.001379578694582	HisToGene
1517	500 HVG	0.0473886980098416	HisToGene
1518	500 HVG	0.0545672780939654	HisToGene
1519	500 HVG	0.0446530804447764	HisToGene
1520	500 HVG	0.0992683342312794	HisToGene
1521	500 HVG	0.1919632926259202	HisToGene
1522	500 HVG	-0.0450838325227636	HisToGene
1523	500 HVG	0.0327347659866745	HisToGene
1524	500 HVG	0.0369737156051952	HisToGene
1525	500 HVG	0.0214197917723382	HisToGene
1526	500 HVG	-0.0332778773699375	HisToGene
1527	500 HVG	-0.0066039246577904	HisToGene
1528	500 HVG	-0.0718541712503815	HisToGene
1529	500 HVG	0.0757216986404287	HisToGene
1530	500 HVG	0.1331040368464897	HisToGene
1531	500 HVG	0.0062902460751708	HisToGene
1532	500 HVG	0.0061845714342378	HisToGene
1533	500 HVG	-0.0139567486426441	HisToGene
1534	500 HVG	-0.1116126086838744	HisToGene
1535	500 HVG	0.1243164927900517	HisToGene
1536	500 HVG	-0.0791803410246623	HisToGene
1537	500 HVG	-0.036869869588969	HisToGene
1538	500 HVG	-0.0489873293176468	HisToGene
1539	500 HVG	0.0619116612872368	HisToGene
1540	500 HVG	0.0088587682899792	HisToGene
1541	500 HVG	-0.2875911343674175	HisToGene
1542	500 HVG	0.0027321723785611	HisToGene
1543	500 HVG	-0.2318166370512178	HisToGene
1544	500 HVG	0.0590673061054936	HisToGene
1545	500 HVG	0.0994154471312394	HisToGene
1546	500 HVG	0.0559834523315814	HisToGene
1547	500 HVG	-0.0150965710111172	HisToGene
1548	500 HVG	-0.0210058616359418	HisToGene
1549	500 HVG	-0.008642103383746	HisToGene
1550	50 SVG	-0.0052344169120353	HisToGene
1551	50 SVG	0.0103844353414361	HisToGene
1552	50 SVG	0.0355937036876612	HisToGene
1553	50 SVG	0.0679552059652639	HisToGene
1554	50 SVG	0.0206707983703324	HisToGene
1555	50 SVG	0.0024700374560726	HisToGene
1556	50 SVG	-0.0094439629817237	HisToGene
1557	50 SVG	-0.0002264216598701	HisToGene
1558	50 SVG	0.0134023919334653	HisToGene
1559	50 SVG	0.0224127439093226	HisToGene
1560	50 SVG	0.0048803953562917	HisToGene
1561	50 SVG	0.0147397319894352	HisToGene
1562	50 SVG	0.0103722533305856	HisToGene
1563	50 SVG	0.0332915204208958	HisToGene
1564	50 SVG	-0.0217834951645761	HisToGene
1565	50 SVG	-0.0146974598161015	HisToGene
1566	50 SVG	0.0205576106048086	HisToGene
1567	50 SVG	0.0143414396315426	HisToGene
1568	50 SVG	0.0149173476179278	HisToGene
1569	50 SVG	0.0042318369258467	HisToGene
1570	50 SVG	0.0067958420860918	HisToGene
1571	50 SVG	0.0040041823517811	HisToGene
1572	50 SVG	0.0199640233508926	HisToGene
1573	50 SVG	-0.0123863389325862	HisToGene
1574	50 SVG	-0.0110270525824329	HisToGene
1575	50 SVG	0.0303981247906444	HisToGene
1576	50 SVG	-0.0069119216784336	HisToGene
1577	50 SVG	0.0132549004275821	HisToGene
1578	50 SVG	-0.0010474138472735	HisToGene
1579	50 SVG	0.0420840352718983	HisToGene
1580	50 SVG	-0.0068832786385857	HisToGene
1581	50 SVG	0.0846161930270459	HisToGene
1582	50 SVG	-0.0141644883943463	HisToGene
1583	50 SVG	0.0252560850641394	HisToGene
1584	50 SVG	0.0763949133748091	HisToGene
1585	50 SVG	0.022135233426078	HisToGene
1586	50 SVG	0.0150851980486157	HisToGene
1587	50 SVG	0.0070787394803559	HisToGene
1588	50 SVG	0.0056793585377512	HisToGene
1589	50 SVG	0.0018190464786611	HisToGene
1590	50 SVG	0.0192089960187482	HisToGene
1591	50 SVG	0.0221820126079457	HisToGene
1592	50 SVG	0.0120849105783795	HisToGene
1593	50 SVG	0.0337355235090974	HisToGene
1594	50 SVG	0.0181443328182151	HisToGene
1595	50 SVG	0.0116483501875883	HisToGene
1596	50 SVG	0.0118979352893155	HisToGene
1597	50 SVG	-0.0055991417934393	HisToGene
1598	50 SVG	-0.0194056066247512	HisToGene
1599	50 SVG	0.0307523743441819	HisToGene
1600	50 HVG	-0.4255599336331412	HisToGene
1601	50 HVG	0.0420152161588802	HisToGene
1602	50 HVG	-0.0913260508659654	HisToGene
1603	50 HVG	0.0186088955083541	HisToGene
1604	50 HVG	-0.2240201708525226	HisToGene
1605	50 HVG	-0.0644372688750607	HisToGene
1606	50 HVG	0.0069650866810775	HisToGene
1607	50 HVG	0.0206384037430749	HisToGene
1608	50 HVG	-0.4729566512191736	HisToGene
1609	50 HVG	0.0720601954082056	HisToGene
1610	50 HVG	-0.369586706079238	HisToGene
1611	50 HVG	-0.2958120925288985	HisToGene
1612	50 HVG	-0.1556343447024204	HisToGene
1613	50 HVG	0.0003888634658086	HisToGene
1614	50 HVG	0.1069283147114816	HisToGene
1615	50 HVG	-0.0613756396006657	HisToGene
1616	50 HVG	-0.1447078787120367	HisToGene
1617	50 HVG	-0.3212008327632862	HisToGene
1618	50 HVG	-0.0701404722304257	HisToGene
1619	50 HVG	-0.0046264522340892	HisToGene
1620	50 HVG	0.0430941498927417	HisToGene
1621	50 HVG	0.0033791115313279	HisToGene
1622	50 HVG	0.098828970736378	HisToGene
1623	50 HVG	-0.0482864671677205	HisToGene
1624	50 HVG	0.0251919552603281	HisToGene
1625	50 HVG	-0.4371733516159866	HisToGene
1626	50 HVG	0.2479452393508632	HisToGene
1627	50 HVG	-0.4873973527451447	HisToGene
1628	50 HVG	-0.0259716179451692	HisToGene
1629	50 HVG	0.1923161072754429	HisToGene
1630	50 HVG	-0.1981465501866399	HisToGene
1631	50 HVG	-0.3531879560542412	HisToGene
1632	50 HVG	0.1764466240565685	HisToGene
1633	50 HVG	-0.0221481330547816	HisToGene
1634	50 HVG	0.0918462544783051	HisToGene
1635	50 HVG	-0.0435651885659797	HisToGene
1636	50 HVG	-0.1951286158357592	HisToGene
1637	50 HVG	-0.3375998188515074	HisToGene
1638	50 HVG	-0.1810201221699432	HisToGene
1639	50 HVG	-0.1150302072048123	HisToGene
1640	50 HVG	-0.4660958513631543	HisToGene
1641	50 HVG	0.0224672277152997	HisToGene
1642	50 HVG	-0.0573238578168717	HisToGene
1643	50 HVG	-0.3491292559203314	HisToGene
1644	50 HVG	-0.0575737936514344	HisToGene
1645	50 HVG	-0.2586249933741261	HisToGene
1646	50 HVG	-0.2861005130085456	HisToGene
1647	50 HVG	0.0164267387468157	HisToGene
1648	50 HVG	0.0239657934057446	HisToGene
1649	50 HVG	0.0035210307807798	HisToGene
1650	500 HVG	0.0868767797021563	HisToGene
1651	500 HVG	-0.036614836752042	HisToGene
1652	500 HVG	0.0197204945045257	HisToGene
1653	500 HVG	0.001763839868305	HisToGene
1654	500 HVG	0.0169058737657081	HisToGene
1655	500 HVG	0.0671910882893538	HisToGene
1656	500 HVG	-0.0139781203361168	HisToGene
1657	500 HVG	0.3811450929916574	HisToGene
1658	500 HVG	-0.013430666345616	HisToGene
1659	500 HVG	-0.0345092958548027	HisToGene
1660	500 HVG	0.0597466228130052	HisToGene
1661	500 HVG	0.0073774865920839	HisToGene
1662	500 HVG	0.009905303660215	HisToGene
1663	500 HVG	-0.0050052867354875	HisToGene
1664	500 HVG	0.0665464144501424	HisToGene
1665	500 HVG	0.0218132863118576	HisToGene
1666	500 HVG	0.1618687928238209	HisToGene
1667	500 HVG	-0.0227587576854544	HisToGene
1668	500 HVG	0.0240397317227016	HisToGene
1669	500 HVG	0.022303529279581	HisToGene
1670	500 HVG	0.0136235765218555	HisToGene
1671	500 HVG	0.0518795486994607	HisToGene
1672	500 HVG	0.0779462878362737	HisToGene
1673	500 HVG	-0.1405612322356784	HisToGene
1674	500 HVG	0.0005217203433733	HisToGene
1675	500 HVG	0.0505408246262337	HisToGene
1676	500 HVG	0.0886902595812735	HisToGene
1677	500 HVG	0.2833728552364958	HisToGene
1678	500 HVG	0.0651239381365869	HisToGene
1679	500 HVG	-0.0567160762109058	HisToGene
1680	500 HVG	-0.0468202366982879	HisToGene
1681	500 HVG	-0.1261905736435833	HisToGene
1682	500 HVG	0.0046884479354261	HisToGene
1683	500 HVG	-0.0511935561316541	HisToGene
1684	500 HVG	0.0290071533645939	HisToGene
1685	500 HVG	0.0149993939893811	HisToGene
1686	500 HVG	-0.0401179952268559	HisToGene
1687	500 HVG	-0.0059378261942151	HisToGene
1688	500 HVG	-0.0073485605195018	HisToGene
1689	500 HVG	-0.0800900031135594	HisToGene
1690	500 HVG	0.3026940356319585	HisToGene
1691	500 HVG	-0.0431807152209424	HisToGene
1692	500 HVG	-0.011244269083495	HisToGene
1693	500 HVG	-0.0086304599631592	HisToGene
1694	500 HVG	0.01623513133296	HisToGene
1695	500 HVG	0.0167745674180448	HisToGene
1696	500 HVG	-0.0455332085966491	HisToGene
1697	500 HVG	0.2707984975762945	HisToGene
1698	500 HVG	-0.0103124218635537	HisToGene
1699	500 HVG	0.2462379968628686	HisToGene
1700	500 HVG	0.0391418856761369	HisToGene
1701	500 HVG	-0.0517826619914343	HisToGene
1702	500 HVG	0.0294217440838906	HisToGene
1703	500 HVG	-0.1573851949211092	HisToGene
1704	500 HVG	-0.0253111226031235	HisToGene
1705	500 HVG	0.0329425936246565	HisToGene
1706	500 HVG	-0.0132119633885856	HisToGene
1707	500 HVG	0.017519892268468	HisToGene
1708	500 HVG	0.116599696950193	HisToGene
1709	500 HVG	0.0031491091243704	HisToGene
1710	500 HVG	-0.0472191032368023	HisToGene
1711	500 HVG	-0.0093679499100858	HisToGene
1712	500 HVG	0.0408678802137658	HisToGene
1713	500 HVG	-0.0989988548644177	HisToGene
1714	500 HVG	0.0693239307404898	HisToGene
1715	500 HVG	-0.0150245020672201	HisToGene
1716	500 HVG	-0.0333569970936388	HisToGene
1717	500 HVG	-0.0963695491634899	HisToGene
1718	500 HVG	0.1658757734251722	HisToGene
1719	500 HVG	0.0666226212329181	HisToGene
1720	500 HVG	0.0087793300308489	HisToGene
1721	500 HVG	-0.0031421930075943	HisToGene
1722	500 HVG	0.0233993300237178	HisToGene
1723	500 HVG	-0.0065685570434568	HisToGene
1724	500 HVG	-0.0165247573378202	HisToGene
1725	500 HVG	-0.0798206115517978	HisToGene
1726	500 HVG	0.1004546361339506	HisToGene
1727	500 HVG	0.0917626116715855	HisToGene
1728	500 HVG	-0.0403856154217052	HisToGene
1729	500 HVG	-0.0463876992435958	HisToGene
1730	500 HVG	0.0142155380705673	HisToGene
1731	500 HVG	-0.0181879630089041	HisToGene
1732	500 HVG	-0.0603373991802698	HisToGene
1733	500 HVG	0.007000787914821	HisToGene
1734	500 HVG	-0.0227926098159521	HisToGene
1735	500 HVG	0.0455416531370147	HisToGene
1736	500 HVG	-0.0054603337529428	HisToGene
1737	500 HVG	-0.0083861511485388	HisToGene
1738	500 HVG	0.0089754858350046	HisToGene
1739	500 HVG	-0.005883015061884	HisToGene
1740	500 HVG	-0.0125766302809338	HisToGene
1741	500 HVG	-0.0346443979567894	HisToGene
1742	500 HVG	0.0439686381906625	HisToGene
1743	500 HVG	-0.0115944098511078	HisToGene
1744	500 HVG	0.0475743753887449	HisToGene
1745	500 HVG	0.2070398182415189	HisToGene
1746	500 HVG	-0.0782894321955987	HisToGene
1747	500 HVG	-0.1034500919336789	HisToGene
1748	500 HVG	-0.027486526496439	HisToGene
1749	500 HVG	0.0065716895627003	HisToGene
1750	500 HVG	0.0975073437366527	HisToGene
1751	500 HVG	0.1217063986008142	HisToGene
1752	500 HVG	0.2289301854451211	HisToGene
1753	500 HVG	-0.0157482680147005	HisToGene
1754	500 HVG	0.0441254719503829	HisToGene
1755	500 HVG	-0.102238832799923	HisToGene
1756	500 HVG	0.0227391757777795	HisToGene
1757	500 HVG	-0.0223994316264892	HisToGene
1758	500 HVG	0.0360559709253083	HisToGene
1759	500 HVG	0.1316804023627997	HisToGene
1760	500 HVG	-0.0226147165227149	HisToGene
1761	500 HVG	0.1017891993491143	HisToGene
1762	500 HVG	0.1495032437320995	HisToGene
1763	500 HVG	0.0686805829135925	HisToGene
1764	500 HVG	0.0831458100582356	HisToGene
1765	500 HVG	-0.0029903797247508	HisToGene
1766	500 HVG	0.0627975085813132	HisToGene
1767	500 HVG	0.0092253150352652	HisToGene
1768	500 HVG	-0.0130770596811684	HisToGene
1769	500 HVG	0.0116427714864907	HisToGene
1770	500 HVG	-0.0347808981593757	HisToGene
1771	500 HVG	0.0096960733496729	HisToGene
1772	500 HVG	-0.0713539726440672	HisToGene
1773	500 HVG	0.0727372982789176	HisToGene
1774	500 HVG	0.1149110943641273	HisToGene
1775	500 HVG	0.0013561049572672	HisToGene
1776	500 HVG	0.0978789820552019	HisToGene
1777	500 HVG	0.0329323715763081	HisToGene
1778	500 HVG	-0.025225701207206	HisToGene
1779	500 HVG	-0.0779032068634228	HisToGene
1780	500 HVG	0.0871008791241411	HisToGene
1781	500 HVG	0.0813410088552579	HisToGene
1782	500 HVG	0.00302268203367	HisToGene
1783	500 HVG	-0.0116391691353321	HisToGene
1784	500 HVG	0.1191920965441272	HisToGene
1785	500 HVG	-0.0505023175069396	HisToGene
1786	500 HVG	0.0262483229781551	HisToGene
1787	500 HVG	-0.1339804607982637	HisToGene
1788	500 HVG	-0.0780615075653751	HisToGene
1789	500 HVG	0.1107162840801319	HisToGene
1790	500 HVG	0.0139449007721812	HisToGene
1791	500 HVG	-0.0249338714262203	HisToGene
1792	500 HVG	-0.005313646876647	HisToGene
1793	500 HVG	0.0023532664887113	HisToGene
1794	500 HVG	-0.0293878527783277	HisToGene
1795	500 HVG	0.0077955684670065	HisToGene
1796	500 HVG	-0.1182382510586634	HisToGene
1797	500 HVG	-0.0662659687693906	HisToGene
1798	500 HVG	-0.0152729225007401	HisToGene
1799	500 HVG	0.0210996054233749	HisToGene
1800	500 HVG	0.2233596093105485	HisToGene
1801	500 HVG	0.094886197957875	HisToGene
1802	500 HVG	0.0128708670477983	HisToGene
1803	500 HVG	0.0750303549110307	HisToGene
1804	500 HVG	-0.0245993335441205	HisToGene
1805	500 HVG	0.0093873933004386	HisToGene
1806	500 HVG	0.0353655433756685	HisToGene
1807	500 HVG	-0.0466968941792771	HisToGene
1808	500 HVG	0.2151954627632291	HisToGene
1809	500 HVG	0.0873126512952389	HisToGene
1810	500 HVG	-0.0966808045155838	HisToGene
1811	500 HVG	0.0614101466116903	HisToGene
1812	500 HVG	0.0194953812036583	HisToGene
1813	500 HVG	0.030499645039459	HisToGene
1814	500 HVG	0.0802248281080773	HisToGene
1815	500 HVG	0.0208258985534929	HisToGene
1816	500 HVG	0.0448769697969142	HisToGene
1817	500 HVG	0.0351284459563881	HisToGene
1818	500 HVG	-0.0155741827104662	HisToGene
1819	500 HVG	0.0289131290865234	HisToGene
1820	500 HVG	0.0271584233469353	HisToGene
1821	500 HVG	0.0033589581829494	HisToGene
1822	500 HVG	0.0146746447552328	HisToGene
1823	500 HVG	0.0075352178745107	HisToGene
1824	500 HVG	0.0157035526353173	HisToGene
1825	500 HVG	0.0801375706416007	HisToGene
1826	500 HVG	0.0149752769623567	HisToGene
1827	500 HVG	-0.0006074821816079	HisToGene
1828	500 HVG	0.0212708628000672	HisToGene
1829	500 HVG	0.0699744473911642	HisToGene
1830	500 HVG	-0.007156324246047	HisToGene
1831	500 HVG	0.096158586266793	HisToGene
1832	500 HVG	0.0915861545107921	HisToGene
1833	500 HVG	-0.0057914500418885	HisToGene
1834	500 HVG	0.1099425052856286	HisToGene
1835	500 HVG	0.0949558095407803	HisToGene
1836	500 HVG	0.0169964796556314	HisToGene
1837	500 HVG	-0.0263753544879215	HisToGene
1838	500 HVG	0.0039094117673705	HisToGene
1839	500 HVG	-0.0092758681935988	HisToGene
1840	500 HVG	0.0881751228691594	HisToGene
1841	500 HVG	0.1846919712908516	HisToGene
1842	500 HVG	0.078947845886514	HisToGene
1843	500 HVG	0.1041175388828173	HisToGene
1844	500 HVG	0.206250412663054	HisToGene
1845	500 HVG	-0.0636184599844318	HisToGene
1846	500 HVG	0.1384546642124462	HisToGene
1847	500 HVG	0.0023476975911883	HisToGene
1848	500 HVG	0.0652958554748046	HisToGene
1849	500 HVG	0.0014964723511958	HisToGene
1850	500 HVG	0.0068973978760329	HisToGene
1851	500 HVG	-0.0363219852415324	HisToGene
1852	500 HVG	0.1379184785353892	HisToGene
1853	500 HVG	0.1480377625609916	HisToGene
1854	500 HVG	0.1576280663759806	HisToGene
1855	500 HVG	0.2156656506949152	HisToGene
1856	500 HVG	0.0136140986998046	HisToGene
1857	500 HVG	0.0285184710708397	HisToGene
1858	500 HVG	-0.0491130302053477	HisToGene
1859	500 HVG	0.0704977057268609	HisToGene
1860	500 HVG	0.231801812322134	HisToGene
1861	500 HVG	0.128199583004104	HisToGene
1862	500 HVG	0.0484988584175525	HisToGene
1863	500 HVG	-0.0471826455521866	HisToGene
1864	500 HVG	-0.1393119809540013	HisToGene
1865	500 HVG	-0.1498506665169694	HisToGene
1866	500 HVG	-0.0343874816472187	HisToGene
1867	500 HVG	0.0328892033624441	HisToGene
1868	500 HVG	-0.0883595943378741	HisToGene
1869	500 HVG	0.012000720845701	HisToGene
1870	500 HVG	-0.1158005909651964	HisToGene
1871	500 HVG	0.026868861741815	HisToGene
1872	500 HVG	-0.0782178467546057	HisToGene
1873	500 HVG	0.0955077012154217	HisToGene
1874	500 HVG	0.158557173765832	HisToGene
1875	500 HVG	0.0580126415479966	HisToGene
1876	500 HVG	0.1407512040596144	HisToGene
1877	500 HVG	-0.0109681358563928	HisToGene
1878	500 HVG	0.0040709333783475	HisToGene
1879	500 HVG	0.0220239624821845	HisToGene
1880	500 HVG	-0.0022772112746434	HisToGene
1881	500 HVG	0.0162726008288007	HisToGene
1882	500 HVG	0.0027783019959812	HisToGene
1883	500 HVG	-0.0126613006006097	HisToGene
1884	500 HVG	-0.0209525801597331	HisToGene
1885	500 HVG	0.1021368428169093	HisToGene
1886	500 HVG	0.0780795536621863	HisToGene
1887	500 HVG	0.1792571679072299	HisToGene
1888	500 HVG	0.0579566730636167	HisToGene
1889	500 HVG	-0.0501434645842078	HisToGene
1890	500 HVG	0.0293589281379009	HisToGene
1891	500 HVG	-0.0143496588741616	HisToGene
1892	500 HVG	0.170538621927395	HisToGene
1893	500 HVG	-0.1019255004496031	HisToGene
1894	500 HVG	-0.0014894436476073	HisToGene
1895	500 HVG	0.0268931759891515	HisToGene
1896	500 HVG	-0.0536849887540338	HisToGene
1897	500 HVG	-0.0131665646437113	HisToGene
1898	500 HVG	0.0146788377201783	HisToGene
1899	500 HVG	0.0759836525950793	HisToGene
1900	500 HVG	-0.0217797868327025	HisToGene
1901	500 HVG	0.0142308199413646	HisToGene
1902	500 HVG	0.0593632702381417	HisToGene
1903	500 HVG	-0.0223625380238203	HisToGene
1904	500 HVG	-0.0027519124147143	HisToGene
1905	500 HVG	0.0220085601560811	HisToGene
1906	500 HVG	-0.0165846994869998	HisToGene
1907	500 HVG	-0.13182558044321	HisToGene
1908	500 HVG	0.110198176403923	HisToGene
1909	500 HVG	0.0040166738548146	HisToGene
1910	500 HVG	0.0121011582663648	HisToGene
1911	500 HVG	-0.0162390880063387	HisToGene
1912	500 HVG	-0.0236089229544571	HisToGene
1913	500 HVG	0.1088372894659403	HisToGene
1914	500 HVG	0.0202778653011912	HisToGene
1915	500 HVG	-0.0101903563308187	HisToGene
1916	500 HVG	0.1239006996265956	HisToGene
1917	500 HVG	0.069725526067869	HisToGene
1918	500 HVG	0.0051522972720334	HisToGene
1919	500 HVG	0.0026531974020542	HisToGene
1920	500 HVG	-0.0963164670640548	HisToGene
1921	500 HVG	-0.0215937587638084	HisToGene
1922	500 HVG	-0.0105189199343627	HisToGene
1923	500 HVG	0.0285910147950581	HisToGene
1924	500 HVG	0.1626825329517558	HisToGene
1925	500 HVG	0.0256955447842504	HisToGene
1926	500 HVG	0.0382550194669875	HisToGene
1927	500 HVG	0.0842557721145573	HisToGene
1928	500 HVG	0.0548881298552696	HisToGene
1929	500 HVG	-0.0113403460851446	HisToGene
1930	500 HVG	0.0749668210402134	HisToGene
1931	500 HVG	0.0431703206203142	HisToGene
1932	500 HVG	-0.0097869774100155	HisToGene
1933	500 HVG	0.3131622358991048	HisToGene
1934	500 HVG	0.1191308897338547	HisToGene
1935	500 HVG	-0.0226102359909767	HisToGene
1936	500 HVG	-0.0835222530099736	HisToGene
1937	500 HVG	-0.0356669244151035	HisToGene
1938	500 HVG	0.0963256660380693	HisToGene
1939	500 HVG	-0.0012176293677583	HisToGene
1940	500 HVG	-0.0156418594835292	HisToGene
1941	500 HVG	-0.0425542337839557	HisToGene
1942	500 HVG	0.0082522409697929	HisToGene
1943	500 HVG	0.0232366679512541	HisToGene
1944	500 HVG	0.0302536796972532	HisToGene
1945	500 HVG	0.2949992855737786	HisToGene
1946	500 HVG	0.0134535756346521	HisToGene
1947	500 HVG	0.0471839055945828	HisToGene
1948	500 HVG	0.0698407305226407	HisToGene
1949	500 HVG	0.0574975556183057	HisToGene
1950	500 HVG	-0.0113662418485418	HisToGene
1951	500 HVG	0.1505960266196648	HisToGene
1952	500 HVG	0.0019237996080825	HisToGene
1953	500 HVG	0.0320075904163097	HisToGene
1954	500 HVG	0.1875586678593577	HisToGene
1955	500 HVG	0.14154758710633	HisToGene
1956	500 HVG	-0.0222402519283324	HisToGene
1957	500 HVG	0.1002097777975397	HisToGene
1958	500 HVG	-0.020276310722619	HisToGene
1959	500 HVG	0.0530839683894566	HisToGene
1960	500 HVG	0.0050313488998607	HisToGene
1961	500 HVG	-0.0401472477590083	HisToGene
1962	500 HVG	0.006931487183591	HisToGene
1963	500 HVG	-0.0130613944381341	HisToGene
1964	500 HVG	0.0389481702098093	HisToGene
1965	500 HVG	-0.0021225045383584	HisToGene
1966	500 HVG	-0.0251756748071807	HisToGene
1967	500 HVG	0.0373048297400373	HisToGene
1968	500 HVG	-0.05592630982383	HisToGene
1969	500 HVG	0.0906385659711697	HisToGene
1970	500 HVG	0.0337268794545513	HisToGene
1971	500 HVG	0.0596021843213554	HisToGene
1972	500 HVG	-0.2006298423176966	HisToGene
1973	500 HVG	0.0173752449697954	HisToGene
1974	500 HVG	0.0744882524658658	HisToGene
1975	500 HVG	-0.0356584103786481	HisToGene
1976	500 HVG	0.1483795275758552	HisToGene
1977	500 HVG	0.0016940903352908	HisToGene
1978	500 HVG	0.0973926374188558	HisToGene
1979	500 HVG	0.0076005836782084	HisToGene
1980	500 HVG	0.0091977693000734	HisToGene
1981	500 HVG	0.1904529192091635	HisToGene
1982	500 HVG	0.0847327664988295	HisToGene
1983	500 HVG	-0.0842283721515162	HisToGene
1984	500 HVG	0.151992205095417	HisToGene
1985	500 HVG	0.1766444883164777	HisToGene
1986	500 HVG	0.1050138152556816	HisToGene
1987	500 HVG	0.0347879592518903	HisToGene
1988	500 HVG	-0.0016013407200947	HisToGene
1989	500 HVG	0.0029431548020468	HisToGene
1990	500 HVG	-0.0212687005621461	HisToGene
1991	500 HVG	0.0312872589094883	HisToGene
1992	500 HVG	0.0413038684560072	HisToGene
1993	500 HVG	-0.0517890255809962	HisToGene
1994	500 HVG	0.0332795939238454	HisToGene
1995	500 HVG	0.02496152541735	HisToGene
1996	500 HVG	0.033930569830078	HisToGene
1997	500 HVG	-0.0194440795668247	HisToGene
1998	500 HVG	-0.0007647165557216	HisToGene
[truncated: 33,201 more rows]
