# Supplementary material for: sCellST predicts single-cell gene expression from H& E images
Source: Nat Commun. 2026 Jan 9;17:1194. doi: 10.1038/s41467-025-67965-1 (PMC12858858; doi:10.1038/s41467-025-67965-1)
Supplement: Supplementary file 6 — Source data [file 41467_2025_67965_MOESM6_ESM.zip › Source Data/fig3/ms_Prostate_pcc.csv]

	genes	pcc	model
0	500 SVG	0.0334792053806118	HisToGene
1	500 SVG	0.0024719145884432	HisToGene
2	500 SVG	0.0256658848120743	HisToGene
3	500 SVG	0.0016769298963277	HisToGene
4	500 SVG	0.0378843360046214	HisToGene
5	500 SVG	0.0251986169568922	HisToGene
6	500 SVG	0.0471054480662332	HisToGene
7	500 SVG	0.0175712589635368	HisToGene
8	500 SVG	0.0039952893560482	HisToGene
9	500 SVG	-0.0189096786816351	HisToGene
10	500 SVG	-0.0035253034964983	HisToGene
11	500 SVG	-0.0117179960280793	HisToGene
12	500 SVG	-0.0232945814758993	HisToGene
13	500 SVG	-0.0038359540823478	HisToGene
14	500 SVG	-0.007960019622621	HisToGene
15	500 SVG	-0.0084073608661989	HisToGene
16	500 SVG	-0.0166610213952171	HisToGene
17	500 SVG	-0.0080654056292885	HisToGene
18	500 SVG	-0.0019492687582989	HisToGene
19	500 SVG	0.0012022182490021	HisToGene
20	500 SVG	0.0245179969378117	HisToGene
21	500 SVG	0.0006276024975555	HisToGene
22	500 SVG	0.0087082983810802	HisToGene
23	500 SVG	-0.0128249301316243	HisToGene
24	500 SVG	0.0075188310110134	HisToGene
25	500 SVG	-0.0442510531669517	HisToGene
26	500 SVG	0.0065179316522119	HisToGene
27	500 SVG	0.0042016440075722	HisToGene
28	500 SVG	-0.0267567784065789	HisToGene
29	500 SVG	0.011160001191552	HisToGene
30	500 SVG	-0.1198846804087576	HisToGene
31	500 SVG	-0.0090915817085805	HisToGene
32	500 SVG	0.0115197657015926	HisToGene
33	500 SVG	0.0346986988429858	HisToGene
34	500 SVG	0.0064792715891535	HisToGene
35	500 SVG	0.0525245809767382	HisToGene
36	500 SVG	-0.0085041530103575	HisToGene
37	500 SVG	0.0064403609608909	HisToGene
38	500 SVG	-0.0278586326853806	HisToGene
39	500 SVG	0.0005997038484523	HisToGene
40	500 SVG	0.0397410214773887	HisToGene
41	500 SVG	-0.0211983213444728	HisToGene
42	500 SVG	0.058338336687	HisToGene
43	500 SVG	0.0531389489228848	HisToGene
44	500 SVG	-0.0023124360116681	HisToGene
45	500 SVG	0.0186748034416561	HisToGene
46	500 SVG	-0.0714151330850079	HisToGene
47	500 SVG	0.0131490675743179	HisToGene
48	500 SVG	-0.0043837022096981	HisToGene
49	500 SVG	-0.022066889975519	HisToGene
50	500 SVG	0.0070533071345093	HisToGene
51	500 SVG	-0.0135631137617617	HisToGene
52	500 SVG	-0.060960121595162	HisToGene
53	500 SVG	0.0142444711499098	HisToGene
54	500 SVG	0.0051016985997955	HisToGene
55	500 SVG	0.0144104139264431	HisToGene
56	500 SVG	0.0230649086142804	HisToGene
57	500 SVG	-0.0594292843585826	HisToGene
58	500 SVG	0.0531363656656291	HisToGene
59	500 SVG	0.027027294662052	HisToGene
60	500 SVG	-0.0061335767288071	HisToGene
61	500 SVG	-0.021864302301104	HisToGene
62	500 SVG	-0.0289130755074147	HisToGene
63	500 SVG	0.0120253016174203	HisToGene
64	500 SVG	0.0085314263200162	HisToGene
65	500 SVG	-0.0019756560615815	HisToGene
66	500 SVG	0.00210515646142	HisToGene
67	500 SVG	-0.0127270931398886	HisToGene
68	500 SVG	0.0159891812122987	HisToGene
69	500 SVG	-0.0051953567199136	HisToGene
70	500 SVG	-0.032391048303431	HisToGene
71	500 SVG	0.0260340458103742	HisToGene
72	500 SVG	0.0133850508701458	HisToGene
73	500 SVG	-0.0164754753440639	HisToGene
74	500 SVG	-0.0444379477314207	HisToGene
75	500 SVG	0.067055869137178	HisToGene
76	500 SVG	0.0044042225007983	HisToGene
77	500 SVG	0.0120167136203144	HisToGene
78	500 SVG	-0.0209292544043648	HisToGene
79	500 SVG	0.065654921736395	HisToGene
80	500 SVG	-0.0010315722379488	HisToGene
81	500 SVG	0.018395101761083	HisToGene
82	500 SVG	-0.0137250766366538	HisToGene
83	500 SVG	-0.0042019884352555	HisToGene
84	500 SVG	-0.012181430084011	HisToGene
85	500 SVG	0.0311797487896861	HisToGene
86	500 SVG	0.018877351737693	HisToGene
87	500 SVG	-0.010479836117085	HisToGene
88	500 SVG	-0.005286401500621	HisToGene
89	500 SVG	0.0148882609572651	HisToGene
90	500 SVG	-0.0014119781849055	HisToGene
91	500 SVG	-0.0431849290076629	HisToGene
92	500 SVG	-0.0291147296631244	HisToGene
93	500 SVG	0.0046210879664858	HisToGene
94	500 SVG	0.0222505452500199	HisToGene
95	500 SVG	0.0095461813552804	HisToGene
96	500 SVG	-0.0326515614477748	HisToGene
97	500 SVG	-0.0278256981540478	HisToGene
98	500 SVG	0.0071376232513711	HisToGene
99	500 SVG	-0.0094358161574188	HisToGene
100	500 SVG	-0.0420382601408668	HisToGene
101	500 SVG	0.0149947042408911	HisToGene
102	500 SVG	0.0448391880806813	HisToGene
103	500 SVG	0.0168021770779347	HisToGene
104	500 SVG	0.025125502565107	HisToGene
105	500 SVG	0.0151298192537243	HisToGene
106	500 SVG	0.0163903747838007	HisToGene
107	500 SVG	-0.0205902472919152	HisToGene
108	500 SVG	-0.0233697564016157	HisToGene
109	500 SVG	0.0236275720432759	HisToGene
110	500 SVG	0.020773665605172	HisToGene
111	500 SVG	0.0128938636834157	HisToGene
112	500 SVG	0.035475516500484	HisToGene
113	500 SVG	-0.0052218953043401	HisToGene
114	500 SVG	-0.0234989561678453	HisToGene
115	500 SVG	0.0077448474954948	HisToGene
116	500 SVG	0.0174520882894329	HisToGene
117	500 SVG	-0.0027135195182204	HisToGene
118	500 SVG	0.0109659258207805	HisToGene
119	500 SVG	0.0179548473405262	HisToGene
120	500 SVG	-0.002668739422496	HisToGene
121	500 SVG	0.0030421178313857	HisToGene
122	500 SVG	0.0024309912756628	HisToGene
123	500 SVG	-0.0024440222721588	HisToGene
124	500 SVG	0.0430753573550717	HisToGene
125	500 SVG	-0.0342060208539862	HisToGene
126	500 SVG	-0.0142906465785017	HisToGene
127	500 SVG	0.0007594121818819	HisToGene
128	500 SVG	0.0221197414583826	HisToGene
129	500 SVG	-0.0356885730573637	HisToGene
130	500 SVG	0.0276896093866576	HisToGene
131	500 SVG	0.0406733219622106	HisToGene
132	500 SVG	-0.0049432739633559	HisToGene
133	500 SVG	0.0019163496536638	HisToGene
134	500 SVG	-0.0054673940997567	HisToGene
135	500 SVG	-0.0048829095121147	HisToGene
136	500 SVG	0.0233089217922606	HisToGene
137	500 SVG	-0.0108742424821954	HisToGene
138	500 SVG	0.0206174828453002	HisToGene
139	500 SVG	0.0263642784691799	HisToGene
140	500 SVG	0.0004260237609043	HisToGene
141	500 SVG	-0.0284369830688042	HisToGene
142	500 SVG	0.0036766957689478	HisToGene
143	500 SVG	0.0226731362027123	HisToGene
144	500 SVG	-0.0212556712539537	HisToGene
145	500 SVG	0.0041880437622694	HisToGene
146	500 SVG	0.013705479434563	HisToGene
147	500 SVG	0.0071469599308855	HisToGene
148	500 SVG	-0.0439938580633487	HisToGene
149	500 SVG	0.0563916585622417	HisToGene
150	500 SVG	-0.0351062549169203	HisToGene
151	500 SVG	0.0096388861824365	HisToGene
152	500 SVG	0.0371526428628712	HisToGene
153	500 SVG	0.0087929029702804	HisToGene
154	500 SVG	0.0025622118169924	HisToGene
155	500 SVG	-0.0381906595869803	HisToGene
156	500 SVG	0.0102798438480178	HisToGene
157	500 SVG	0.0205592779176555	HisToGene
158	500 SVG	0.0143522253756884	HisToGene
159	500 SVG	-0.0334546791136229	HisToGene
160	500 SVG	0.0311778925949139	HisToGene
161	500 SVG	-0.014650676341894	HisToGene
162	500 SVG	-0.006669098266391	HisToGene
163	500 SVG	-0.0645596992526655	HisToGene
164	500 SVG	0.0015315806028741	HisToGene
165	500 SVG	0.0100460227861258	HisToGene
166	500 SVG	0.0435179828379634	HisToGene
167	500 SVG	0.09214621353901	HisToGene
168	500 SVG	-0.0151739809156765	HisToGene
169	500 SVG	-0.004321223812072	HisToGene
170	500 SVG	-0.044142359774735	HisToGene
171	500 SVG	-0.0196570132434174	HisToGene
172	500 SVG	0.001853410507975	HisToGene
173	500 SVG	0.0145656247135743	HisToGene
174	500 SVG	-0.0260810896892191	HisToGene
175	500 SVG	-0.0399541779626408	HisToGene
176	500 SVG	-0.0010404737777562	HisToGene
177	500 SVG	-0.0447123869649762	HisToGene
178	500 SVG	0.0034745668818203	HisToGene
179	500 SVG	0.0164342431305648	HisToGene
180	500 SVG	-0.0252147311485462	HisToGene
181	500 SVG	0.0331561610400186	HisToGene
182	500 SVG	0.0364087978398939	HisToGene
183	500 SVG	0.0386645295943401	HisToGene
184	500 SVG	-0.0119086450102798	HisToGene
185	500 SVG	-0.0191329256068346	HisToGene
186	500 SVG	0.0174372350450487	HisToGene
187	500 SVG	-0.0281597978649745	HisToGene
188	500 SVG	0.0382691550486398	HisToGene
189	500 SVG	-0.0970086052098597	HisToGene
190	500 SVG	0.0051367049565471	HisToGene
191	500 SVG	0.0067393664413089	HisToGene
192	500 SVG	-0.0090347195162756	HisToGene
193	500 SVG	0.0329817473954805	HisToGene
194	500 SVG	0.0213123020678853	HisToGene
195	500 SVG	0.0191947279785953	HisToGene
196	500 SVG	0.0404541849600703	HisToGene
197	500 SVG	0.0172798283286521	HisToGene
198	500 SVG	-0.0207832158247995	HisToGene
199	500 SVG	0.0050782489571261	HisToGene
200	500 SVG	-0.0066685329355298	HisToGene
201	500 SVG	-0.013334666086596	HisToGene
202	500 SVG	0.0548499759479453	HisToGene
203	500 SVG	0.0167232065599876	HisToGene
204	500 SVG	-0.0375444442451637	HisToGene
205	500 SVG	0.0296498973291363	HisToGene
206	500 SVG	0.0146839967698901	HisToGene
207	500 SVG	0.006432676628826	HisToGene
208	500 SVG	-0.0017207434461568	HisToGene
209	500 SVG	-0.0268368015891304	HisToGene
210	500 SVG	-0.0158771705820939	HisToGene
211	500 SVG	-0.0100420291480327	HisToGene
212	500 SVG	0.0281759227766107	HisToGene
213	500 SVG	0.0138865429357935	HisToGene
214	500 SVG	0.0166285693372465	HisToGene
215	500 SVG	0.0145465402500075	HisToGene
216	500 SVG	-0.0706267429313403	HisToGene
217	500 SVG	-0.01093518372886	HisToGene
218	500 SVG	0.0340328081717027	HisToGene
219	500 SVG	-0.0001224911097494	HisToGene
220	500 SVG	-0.0225903342960727	HisToGene
221	500 SVG	0.0386054220111642	HisToGene
222	500 SVG	0.0032648771242902	HisToGene
223	500 SVG	0.056083730167618	HisToGene
224	500 SVG	0.009826266727914	HisToGene
225	500 SVG	-0.0012902124966815	HisToGene
226	500 SVG	-0.075483172017984	HisToGene
227	500 SVG	-0.0006632034080511	HisToGene
228	500 SVG	0.0200311994816981	HisToGene
229	500 SVG	0.0275454907716534	HisToGene
230	500 SVG	-0.0252928727014855	HisToGene
231	500 SVG	0.013732660468779	HisToGene
232	500 SVG	0.0243396230723478	HisToGene
233	500 SVG	-0.0067923603615733	HisToGene
234	500 SVG	0.0167628089508751	HisToGene
235	500 SVG	0.0267992978413484	HisToGene
236	500 SVG	0.0330463715639925	HisToGene
237	500 SVG	0.0227681105164379	HisToGene
238	500 SVG	0.0396909980512294	HisToGene
239	500 SVG	0.0183366307027776	HisToGene
240	500 SVG	-0.0170267013734566	HisToGene
241	500 SVG	0.0243953672327443	HisToGene
242	500 SVG	0.014951257952751	HisToGene
243	500 SVG	-0.0127193437306587	HisToGene
244	500 SVG	-0.0212089550528276	HisToGene
245	500 SVG	-0.0057087892379277	HisToGene
246	500 SVG	0.0493470371759094	HisToGene
247	500 SVG	-0.0335366577180585	HisToGene
248	500 SVG	-0.0033174275974623	HisToGene
249	500 SVG	-0.0184536125451657	HisToGene
250	500 SVG	0.0160030431667337	HisToGene
251	500 SVG	0.0103615862353656	HisToGene
252	500 SVG	0.0022571960677915	HisToGene
253	500 SVG	0.0004324216110127	HisToGene
254	500 SVG	-0.0137688425560802	HisToGene
255	500 SVG	-0.0212525013285067	HisToGene
256	500 SVG	0.0056064127333943	HisToGene
257	500 SVG	-0.0284346775082973	HisToGene
258	500 SVG	0.0070748844484933	HisToGene
259	500 SVG	0.0125946725336731	HisToGene
260	500 SVG	0.0618749203241364	HisToGene
261	500 SVG	-0.0065288077157674	HisToGene
262	500 SVG	0.01362945807164	HisToGene
263	500 SVG	0.0226173314537962	HisToGene
264	500 SVG	0.0321091191183668	HisToGene
265	500 SVG	-0.0175727995096259	HisToGene
266	500 SVG	0.0271142050186598	HisToGene
267	500 SVG	0.0056652584039271	HisToGene
268	500 SVG	0.0186312834216852	HisToGene
269	500 SVG	0.0305899904695117	HisToGene
270	500 SVG	-0.0067932046358452	HisToGene
271	500 SVG	-0.007224352971721	HisToGene
272	500 SVG	0.0323100963129618	HisToGene
273	500 SVG	-0.0146611047576978	HisToGene
274	500 SVG	0.0102923521914801	HisToGene
275	500 SVG	0.0056285148921608	HisToGene
276	500 SVG	0.0026913655076299	HisToGene
277	500 SVG	0.0122831924852473	HisToGene
278	500 SVG	0.0460780615073779	HisToGene
279	500 SVG	-0.0361336817038191	HisToGene
280	500 SVG	0.0251980252452739	HisToGene
281	500 SVG	0.0240715502034376	HisToGene
282	500 SVG	0.0498538210429195	HisToGene
283	500 SVG	0.0249025042144452	HisToGene
284	500 SVG	0.0375946481571358	HisToGene
285	500 SVG	-0.0112595694253716	HisToGene
286	500 SVG	0.0460003680772294	HisToGene
287	500 SVG	0.0103010085069759	HisToGene
288	500 SVG	0.0206629261567568	HisToGene
289	500 SVG	0.0024536987374337	HisToGene
290	500 SVG	0.0336383156534572	HisToGene
291	500 SVG	0.009381012770012	HisToGene
292	500 SVG	0.0015253063181219	HisToGene
293	500 SVG	-0.0166343350589848	HisToGene
294	500 SVG	0.0100810167071072	HisToGene
295	500 SVG	9.475794503899236e-05	HisToGene
296	500 SVG	-0.0556854522823329	HisToGene
297	500 SVG	0.0305444025638053	HisToGene
298	500 SVG	0.0057560194202981	HisToGene
299	500 SVG	-0.0211755531343555	HisToGene
300	500 SVG	-0.0203936053005371	HisToGene
301	500 SVG	0.0162886826961599	HisToGene
302	500 SVG	0.0058584165115904	HisToGene
303	500 SVG	-0.0305979548775212	HisToGene
304	500 SVG	-0.0165212398733984	HisToGene
305	500 SVG	0.0418337350343058	HisToGene
306	500 SVG	0.0395774870081773	HisToGene
307	500 SVG	0.0138752647713644	HisToGene
308	500 SVG	-0.0226493348362049	HisToGene
309	500 SVG	-0.0052887258699172	HisToGene
310	500 SVG	0.0150075729339196	HisToGene
311	500 SVG	-0.0271653053755316	HisToGene
312	500 SVG	0.0176223713664214	HisToGene
313	500 SVG	-0.0657490563013301	HisToGene
314	500 SVG	-0.0174324280552227	HisToGene
315	500 SVG	0.0337236223053185	HisToGene
316	500 SVG	0.002489312482659	HisToGene
317	500 SVG	-0.0031642166609913	HisToGene
318	500 SVG	0.0344755346380756	HisToGene
319	500 SVG	0.018626342023321	HisToGene
320	500 SVG	0.012334514952208	HisToGene
321	500 SVG	-0.0036322831215227	HisToGene
322	500 SVG	0.0149938535438307	HisToGene
323	500 SVG	0.044389320462427	HisToGene
324	500 SVG	0.0384505932988786	HisToGene
325	500 SVG	-0.0242437142907248	HisToGene
326	500 SVG	0.0441121650184386	HisToGene
327	500 SVG	-0.0195370580753646	HisToGene
328	500 SVG	0.0311337123263477	HisToGene
329	500 SVG	-0.0602987302837316	HisToGene
330	500 SVG	0.0211025495036859	HisToGene
331	500 SVG	-0.0135273888374154	HisToGene
332	500 SVG	0.0384442088792802	HisToGene
333	500 SVG	0.0182382423288771	HisToGene
334	500 SVG	-0.0054781875660125	HisToGene
335	500 SVG	0.0065490014086093	HisToGene
336	500 SVG	0.0042448080626371	HisToGene
337	500 SVG	0.0076698525704195	HisToGene
338	500 SVG	0.0170456366077624	HisToGene
339	500 SVG	0.0055827472501759	HisToGene
340	500 SVG	-0.0576677342593123	HisToGene
341	500 SVG	0.0585155030494215	HisToGene
342	500 SVG	-0.0401172142186414	HisToGene
343	500 SVG	0.0404720964327878	HisToGene
344	500 SVG	0.0162219285125981	HisToGene
345	500 SVG	0.0071764669013454	HisToGene
346	500 SVG	0.0096512305828504	HisToGene
347	500 SVG	0.0057139195773441	HisToGene
348	500 SVG	0.004945652662343	HisToGene
349	500 SVG	-0.0066118904737964	HisToGene
350	500 SVG	0.0317762834674248	HisToGene
351	500 SVG	0.026974872579899	HisToGene
352	500 SVG	0.029477104328901	HisToGene
353	500 SVG	0.0063182115962276	HisToGene
354	500 SVG	0.0773794309206463	HisToGene
355	500 SVG	-0.0120911704161681	HisToGene
356	500 SVG	-0.0361070970030901	HisToGene
357	500 SVG	0.0300196510167567	HisToGene
358	500 SVG	0.0325266627325504	HisToGene
359	500 SVG	0.0577655437284789	HisToGene
360	500 SVG	-0.0423605654886412	HisToGene
361	500 SVG	0.0246660083111835	HisToGene
362	500 SVG	0.0406082806106979	HisToGene
363	500 SVG	0.0069019913776386	HisToGene
364	500 SVG	-0.0032606721458989	HisToGene
365	500 SVG	0.0096443662514089	HisToGene
366	500 SVG	-0.0059004366236674	HisToGene
367	500 SVG	-0.0521619218584037	HisToGene
368	500 SVG	0.0169725416865187	HisToGene
369	500 SVG	0.0091531444208836	HisToGene
370	500 SVG	-0.0080127419562092	HisToGene
371	500 SVG	0.0093922406141206	HisToGene
372	500 SVG	-0.0111300680168096	HisToGene
373	500 SVG	-0.0056133868322949	HisToGene
374	500 SVG	0.0296888115658586	HisToGene
375	500 SVG	-0.0142181396036882	HisToGene
376	500 SVG	-0.0165257715715583	HisToGene
377	500 SVG	0.0504595585493712	HisToGene
378	500 SVG	0.0002846072611903	HisToGene
379	500 SVG	-0.0118999937004327	HisToGene
380	500 SVG	0.0045504202428467	HisToGene
381	500 SVG	0.0159594489460919	HisToGene
382	500 SVG	-0.0119897179949752	HisToGene
383	500 SVG	0.0026049203478279	HisToGene
384	500 SVG	-0.0056962311086712	HisToGene
385	500 SVG	-0.0535201023491271	HisToGene
386	500 SVG	0.0499812326649635	HisToGene
387	500 SVG	0.0069193427247782	HisToGene
388	500 SVG	0.0146337095212274	HisToGene
389	500 SVG	-0.0438164546807371	HisToGene
390	500 SVG	-0.0197275874971474	HisToGene
391	500 SVG	0.0462454432997816	HisToGene
392	500 SVG	0.0044835880232252	HisToGene
393	500 SVG	-0.015200638218236	HisToGene
394	500 SVG	-0.0311855197786954	HisToGene
395	500 SVG	0.0302490360557357	HisToGene
396	500 SVG	0.0110971769283751	HisToGene
397	500 SVG	-0.0021728171191277	HisToGene
398	500 SVG	0.0206971687186972	HisToGene
399	500 SVG	-0.0030409979602517	HisToGene
400	500 SVG	0.0220601202685557	HisToGene
401	500 SVG	0.0221933233760402	HisToGene
402	500 SVG	-0.014105263735159	HisToGene
403	500 SVG	0.0168315301285169	HisToGene
404	500 SVG	-0.0189387526465694	HisToGene
405	500 SVG	0.0063495248857776	HisToGene
406	500 SVG	0.0250371823555761	HisToGene
407	500 SVG	0.0067024856120418	HisToGene
408	500 SVG	0.0383145261312596	HisToGene
409	500 SVG	0.0235453406517684	HisToGene
410	500 SVG	-0.005882454662401	HisToGene
411	500 SVG	0.001987762270887	HisToGene
412	500 SVG	-0.0277245902949232	HisToGene
413	500 SVG	-0.027914047050455	HisToGene
414	500 SVG	-0.004369901185603	HisToGene
415	500 SVG	0.0295704367400384	HisToGene
416	500 SVG	-0.0006529244392012	HisToGene
417	500 SVG	0.0387955315783941	HisToGene
418	500 SVG	0.0336169540592479	HisToGene
419	500 SVG	0.11320794086097	HisToGene
420	500 SVG	0.0051822257941083	HisToGene
421	500 SVG	0.1004640468564694	HisToGene
422	500 SVG	-0.0178213910841114	HisToGene
423	500 SVG	0.0021892317582441	HisToGene
424	500 SVG	-0.0024719521866387	HisToGene
425	500 SVG	-0.0672764369584122	HisToGene
426	500 SVG	0.0270052387975336	HisToGene
427	500 SVG	-0.0235175443019592	HisToGene
428	500 SVG	0.00168160989086	HisToGene
429	500 SVG	-0.0054690488640978	HisToGene
430	500 SVG	-0.0028714805555516	HisToGene
431	500 SVG	0.0004225261270622	HisToGene
432	500 SVG	0.0144067436620272	HisToGene
433	500 SVG	-0.0023994318192692	HisToGene
434	500 SVG	-0.0922786313134604	HisToGene
435	500 SVG	0.0331683381400118	HisToGene
436	500 SVG	0.0132588711980856	HisToGene
437	500 SVG	-0.0118965609981338	HisToGene
438	500 SVG	0.017784172995956	HisToGene
439	500 SVG	0.0204775865268573	HisToGene
440	500 SVG	0.0263690903658684	HisToGene
441	500 SVG	0.0116637811533699	HisToGene
442	500 SVG	0.006780091416803	HisToGene
443	500 SVG	0.0305987156988868	HisToGene
444	500 SVG	0.0227177776876006	HisToGene
445	500 SVG	0.010882344104772	HisToGene
446	500 SVG	-0.0163067241376122	HisToGene
447	500 SVG	0.0158122385233374	HisToGene
448	500 SVG	-0.0061143058977073	HisToGene
449	500 SVG	-0.008977439330018	HisToGene
450	500 SVG	0.0263011510891999	HisToGene
451	500 SVG	0.0082558116727398	HisToGene
452	500 SVG	-0.0153326106696572	HisToGene
453	500 SVG	0.0303881673560773	HisToGene
454	500 SVG	0.0649602621067413	HisToGene
455	500 SVG	0.0028622818294019	HisToGene
456	500 SVG	0.0332970185180414	HisToGene
457	500 SVG	0.0112017860485211	HisToGene
458	500 SVG	-0.036263559425	HisToGene
459	500 SVG	-0.005618674069765	HisToGene
460	500 SVG	0.0028385465987357	HisToGene
461	500 SVG	-0.0183668966289047	HisToGene
462	500 SVG	-0.0243307602269249	HisToGene
463	500 SVG	-0.0560453689845665	HisToGene
464	500 SVG	0.038099842877795	HisToGene
465	500 SVG	0.0171387696803151	HisToGene
466	500 SVG	0.0256888969072122	HisToGene
467	500 SVG	0.0241856597449041	HisToGene
468	500 SVG	-0.0224318738577116	HisToGene
469	500 SVG	0.0265615884684464	HisToGene
470	500 SVG	-0.0823445118900436	HisToGene
471	500 SVG	0.015116702110177	HisToGene
472	500 SVG	0.0051038316580171	HisToGene
473	500 SVG	-0.0013847571385845	HisToGene
474	500 SVG	-0.0074083767843013	HisToGene
475	500 SVG	0.0111640785485214	HisToGene
476	500 SVG	0.0046734341477447	HisToGene
477	500 SVG	0.0145135584375282	HisToGene
478	500 SVG	0.0112484490599236	HisToGene
479	500 SVG	0.0046950553363203	HisToGene
480	500 SVG	0.0005800393975512	HisToGene
481	500 SVG	0.0216692086908878	HisToGene
482	500 SVG	-0.0128643797682315	HisToGene
483	500 SVG	0.005860788435541	HisToGene
484	500 SVG	-0.0141245110607286	HisToGene
485	500 SVG	0.0239818393257227	HisToGene
486	500 SVG	-0.0229682527009265	HisToGene
487	500 SVG	0.0003729086080659	HisToGene
488	500 SVG	0.0009268654880099	HisToGene
489	500 SVG	0.0185726706150006	HisToGene
490	500 SVG	-0.0207439818110302	HisToGene
491	500 SVG	0.0043317626051955	HisToGene
492	500 SVG	0.0281604714093512	HisToGene
493	500 SVG	0.0141205701777797	HisToGene
494	500 SVG	0.0115699166539293	HisToGene
495	500 SVG	0.0399906718038955	HisToGene
496	500 SVG	0.0064898484170754	HisToGene
497	500 SVG	-0.0183674361973658	HisToGene
498	500 SVG	0.1213366585713888	HisToGene
499	500 SVG	-0.0143732300136036	HisToGene
500	50 HVG	-0.0375659900990328	HisToGene
501	50 HVG	0.0878736613598188	HisToGene
502	50 HVG	0.0747257420439293	HisToGene
503	50 HVG	0.1021929183784209	HisToGene
504	50 HVG	0.1257073906524652	HisToGene
505	50 HVG	0.011141068480853	HisToGene
506	50 HVG	0.112121616604611	HisToGene
507	50 HVG	-0.0314981032821304	HisToGene
508	50 HVG	0.1852082684464416	HisToGene
509	50 HVG	0.1764021148230892	HisToGene
510	50 HVG	-0.0675976260372834	HisToGene
511	50 HVG	0.0061772457094195	HisToGene
512	50 HVG	-0.0222862584653711	HisToGene
513	50 HVG	-0.0034701010143489	HisToGene
514	50 HVG	-0.0587496167183356	HisToGene
515	50 HVG	0.0234312712354789	HisToGene
516	50 HVG	0.0631042551964	HisToGene
517	50 HVG	-0.0041973862099222	HisToGene
518	50 HVG	-0.0176917974638719	HisToGene
519	50 HVG	0.0336491450243576	HisToGene
520	50 HVG	-0.1497642743364067	HisToGene
521	50 HVG	0.00249753531808	HisToGene
522	50 HVG	-0.0204346186696788	HisToGene
523	50 HVG	-0.0190113531674143	HisToGene
524	50 HVG	0.0141434352325712	HisToGene
525	50 HVG	0.0663356069699805	HisToGene
526	50 HVG	-0.0685079640521086	HisToGene
527	50 HVG	0.0609526434787009	HisToGene
528	50 HVG	0.24403225445579	HisToGene
529	50 HVG	-0.0406477792843342	HisToGene
530	50 HVG	0.0071950405309832	HisToGene
531	50 HVG	-0.0345225315110093	HisToGene
532	50 HVG	-0.0408161527009056	HisToGene
533	50 HVG	-0.0321678400741038	HisToGene
534	50 HVG	0.0897673493530195	HisToGene
535	50 HVG	0.0331028986462023	HisToGene
536	50 HVG	0.0424408814742456	HisToGene
537	50 HVG	0.0189839313129276	HisToGene
538	50 HVG	0.0094123554338283	HisToGene
539	50 HVG	-0.0006320832017081	HisToGene
540	50 HVG	0.0392163884201366	HisToGene
541	50 HVG	0.0851571104112363	HisToGene
542	50 HVG	-0.00057335385622	HisToGene
543	50 HVG	-0.0209832329968577	HisToGene
544	50 HVG	0.1073272105089131	HisToGene
545	50 HVG	0.0858047929609031	HisToGene
546	50 HVG	-0.0179704602781276	HisToGene
547	50 HVG	0.0250662762117479	HisToGene
548	50 HVG	0.063645382607719	HisToGene
549	50 HVG	0.0245770606880064	HisToGene
550	500 SVG	0.1606250331504011	HisToGene
551	500 SVG	0.0909820516124988	HisToGene
552	500 SVG	0.1098703280809581	HisToGene
553	500 SVG	0.127419429791425	HisToGene
554	500 SVG	0.1823130545023659	HisToGene
555	500 SVG	-0.0144704636749715	HisToGene
556	500 SVG	0.1387596194333735	HisToGene
557	500 SVG	0.0819611269618834	HisToGene
558	500 SVG	0.0109902906769034	HisToGene
559	500 SVG	0.0999249153860102	HisToGene
560	500 SVG	0.1369824478008769	HisToGene
561	500 SVG	0.0707918814116181	HisToGene
562	500 SVG	0.0352967781432305	HisToGene
563	500 SVG	-0.0440205879472728	HisToGene
564	500 SVG	0.1002761333708193	HisToGene
565	500 SVG	0.0831229287167749	HisToGene
566	500 SVG	-0.0150824868298764	HisToGene
567	500 SVG	0.0159283651313302	HisToGene
568	500 SVG	0.071230470138472	HisToGene
569	500 SVG	-0.0232644350800024	HisToGene
570	500 SVG	0.0346636891056081	HisToGene
571	500 SVG	0.004473283068358	HisToGene
572	500 SVG	0.0414783461655126	HisToGene
573	500 SVG	0.0132531027339517	HisToGene
574	500 SVG	-0.0269017673712905	HisToGene
575	500 SVG	-0.0316899639686139	HisToGene
576	500 SVG	0.0487110977125837	HisToGene
577	500 SVG	-0.0329866493724195	HisToGene
578	500 SVG	0.0424728541316172	HisToGene
579	500 SVG	0.0760958627313108	HisToGene
580	500 SVG	-0.0988023580779842	HisToGene
581	500 SVG	0.1390111233219366	HisToGene
582	500 SVG	-0.0438502307839674	HisToGene
583	500 SVG	0.2333745933332187	HisToGene
584	500 SVG	0.0554016369437362	HisToGene
585	500 SVG	0.0787741695003632	HisToGene
586	500 SVG	0.1156861663011969	HisToGene
587	500 SVG	0.0427729390768636	HisToGene
588	500 SVG	0.087006103277277	HisToGene
589	500 SVG	0.1710557195495533	HisToGene
590	500 SVG	0.1741540871937987	HisToGene
591	500 SVG	0.1045724945859452	HisToGene
592	500 SVG	-0.0059052724944823	HisToGene
593	500 SVG	0.1416209288137881	HisToGene
594	500 SVG	0.0536818601285629	HisToGene
595	500 SVG	0.0427552791200938	HisToGene
596	500 SVG	-0.0579323975806027	HisToGene
597	500 SVG	0.0395462871348399	HisToGene
598	500 SVG	0.0503063456382134	HisToGene
599	500 SVG	0.1541759133183906	HisToGene
600	500 SVG	0.0788522774083646	HisToGene
601	500 SVG	0.0810572852125735	HisToGene
602	500 SVG	-0.0114942540386788	HisToGene
603	500 SVG	-0.0105081306772731	HisToGene
604	500 SVG	0.2337864434907133	HisToGene
605	500 SVG	-0.0079484456575044	HisToGene
606	500 SVG	0.0194087265452189	HisToGene
607	500 SVG	0.2993424695963018	HisToGene
608	500 SVG	0.064161755857425	HisToGene
609	500 SVG	0.3151050914027657	HisToGene
610	500 SVG	0.0322162131415058	HisToGene
611	500 SVG	-0.0631910345468225	HisToGene
612	500 SVG	-0.01474323038149	HisToGene
613	500 SVG	0.0353556201844011	HisToGene
614	500 SVG	0.0248727592853779	HisToGene
615	500 SVG	0.1687439581215508	HisToGene
616	500 SVG	-0.0144431676435086	HisToGene
617	500 SVG	0.022174687897742	HisToGene
618	500 SVG	0.1035436503532595	HisToGene
619	500 SVG	0.0734838583721266	HisToGene
620	500 SVG	0.1002824707887928	HisToGene
621	500 SVG	0.1793742380899974	HisToGene
622	500 SVG	0.1782697849084691	HisToGene
623	500 SVG	-0.0111031893369135	HisToGene
624	500 SVG	0.1179820725609754	HisToGene
625	500 SVG	0.2200054865005043	HisToGene
626	500 SVG	0.3463756257337493	HisToGene
627	500 SVG	-0.0125302395833699	HisToGene
628	500 SVG	0.1030863232080854	HisToGene
629	500 SVG	0.034842002048718	HisToGene
630	500 SVG	0.0242067727386921	HisToGene
631	500 SVG	0.095853864183625	HisToGene
632	500 SVG	0.0797921021269161	HisToGene
633	500 SVG	-0.0011775156224235	HisToGene
634	500 SVG	0.0048698464061027	HisToGene
635	500 SVG	0.1284026609441964	HisToGene
636	500 SVG	-0.0421059951950297	HisToGene
637	500 SVG	0.0952897967354071	HisToGene
638	500 SVG	0.0039210666535094	HisToGene
639	500 SVG	0.0175353131016144	HisToGene
640	500 SVG	0.1538709653862042	HisToGene
641	500 SVG	0.1747622098221983	HisToGene
642	500 SVG	0.0391916462081511	HisToGene
643	500 SVG	0.0918659519840252	HisToGene
644	500 SVG	0.0926199124964912	HisToGene
645	500 SVG	0.0134447770152963	HisToGene
646	500 SVG	0.0402037555767129	HisToGene
647	500 SVG	0.0423781797182361	HisToGene
648	500 SVG	0.082371709568694	HisToGene
649	500 SVG	-0.0137175841146537	HisToGene
650	500 SVG	0.0402110847163588	HisToGene
651	500 SVG	0.0795919407150365	HisToGene
652	500 SVG	-0.0144272807564964	HisToGene
653	500 SVG	0.0267041235252754	HisToGene
654	500 SVG	0.0308792795188672	HisToGene
655	500 SVG	0.1178937643260115	HisToGene
656	500 SVG	0.0202054883187319	HisToGene
657	500 SVG	0.0152514711148384	HisToGene
658	500 SVG	-0.0305535697843275	HisToGene
659	500 SVG	0.0904366978029878	HisToGene
660	500 SVG	0.1346990756660604	HisToGene
661	500 SVG	0.1943663619511134	HisToGene
662	500 SVG	-0.016669983639832	HisToGene
663	500 SVG	-0.0174796087384034	HisToGene
664	500 SVG	0.1252462621545973	HisToGene
665	500 SVG	0.0995503918154512	HisToGene
666	500 SVG	0.2219895718981843	HisToGene
667	500 SVG	0.2151152135793326	HisToGene
668	500 SVG	-0.0095383258279162	HisToGene
669	500 SVG	0.0099483961136903	HisToGene
670	500 SVG	0.114922943606941	HisToGene
671	500 SVG	0.0773115475573664	HisToGene
672	500 SVG	-0.0142284123250799	HisToGene
673	500 SVG	0.110917467448445	HisToGene
674	500 SVG	0.1024861255409481	HisToGene
675	500 SVG	0.1084144193621925	HisToGene
676	500 SVG	0.0464281757705098	HisToGene
677	500 SVG	0.0363953721555341	HisToGene
678	500 SVG	-0.0365706061421726	HisToGene
679	500 SVG	-0.0714960793538193	HisToGene
680	500 SVG	0.3166666759214598	HisToGene
681	500 SVG	0.307560696123873	HisToGene
682	500 SVG	-0.0758859583021782	HisToGene
683	500 SVG	0.0086072573435735	HisToGene
684	500 SVG	-0.0271834483471327	HisToGene
685	500 SVG	0.0252556758018487	HisToGene
686	500 SVG	0.1551022188514519	HisToGene
687	500 SVG	-0.0383404449860981	HisToGene
688	500 SVG	0.0140391153588907	HisToGene
689	500 SVG	0.2601830031605999	HisToGene
690	500 SVG	-0.0026486906019871	HisToGene
691	500 SVG	-0.0085484401978526	HisToGene
692	500 SVG	0.1795313164554599	HisToGene
693	500 SVG	0.018784259479154	HisToGene
694	500 SVG	0.0665744031113597	HisToGene
695	500 SVG	-0.1498473515431024	HisToGene
696	500 SVG	0.0592506681065039	HisToGene
697	500 SVG	-0.0410669610462235	HisToGene
698	500 SVG	0.0189694706763674	HisToGene
699	500 SVG	0.0641983202965885	HisToGene
700	500 SVG	0.198606123922756	HisToGene
701	500 SVG	-0.0154194327189438	HisToGene
702	500 SVG	-0.0205049720510821	HisToGene
703	500 SVG	-0.0104378025061743	HisToGene
704	500 SVG	0.1008154941494875	HisToGene
705	500 SVG	0.039183728630566	HisToGene
706	500 SVG	0.0605060319255912	HisToGene
707	500 SVG	-0.0406507609361865	HisToGene
708	500 SVG	0.0188210652655023	HisToGene
709	500 SVG	-0.0050568282905345	HisToGene
710	500 SVG	0.249364110461091	HisToGene
711	500 SVG	-0.0197499853299738	HisToGene
712	500 SVG	0.1992143652528009	HisToGene
713	500 SVG	-0.0124967032718714	HisToGene
714	500 SVG	0.0138965275381053	HisToGene
715	500 SVG	-0.004489386369211	HisToGene
716	500 SVG	0.0824861275002257	HisToGene
717	500 SVG	0.221761414990472	HisToGene
718	500 SVG	0.0168363435091256	HisToGene
719	500 SVG	0.0579542932794604	HisToGene
720	500 SVG	0.1267851095355183	HisToGene
721	500 SVG	0.0107685467194171	HisToGene
722	500 SVG	0.2525325382121481	HisToGene
723	500 SVG	0.1050959394370785	HisToGene
724	500 SVG	-0.00232062382991	HisToGene
725	500 SVG	0.2552995537486509	HisToGene
726	500 SVG	-0.0302736322973743	HisToGene
727	500 SVG	0.1012195514079863	HisToGene
728	500 SVG	-0.0633549478615944	HisToGene
729	500 SVG	0.0250009674490083	HisToGene
730	500 SVG	0.0863164335718513	HisToGene
731	500 SVG	0.0098859976872631	HisToGene
732	500 SVG	0.1301169477655609	HisToGene
733	500 SVG	0.0491658562533068	HisToGene
734	500 SVG	-0.0927585832644144	HisToGene
735	500 SVG	-0.0124685330296565	HisToGene
736	500 SVG	-0.0016119502889964	HisToGene
737	500 SVG	-0.0012382576939362	HisToGene
738	500 SVG	0.0277973449013222	HisToGene
739	500 SVG	0.3503914331384692	HisToGene
740	500 SVG	-0.0051310655341431	HisToGene
741	500 SVG	-0.0031766521467133	HisToGene
742	500 SVG	0.0261117215365684	HisToGene
743	500 SVG	0.1170400227927928	HisToGene
744	500 SVG	0.1475885969254675	HisToGene
745	500 SVG	0.1357124528919984	HisToGene
746	500 SVG	-0.1453111208629174	HisToGene
747	500 SVG	0.1492104286961639	HisToGene
748	500 SVG	-0.019507308945633	HisToGene
749	500 SVG	0.0576689173693489	HisToGene
750	500 SVG	0.0595922568282301	HisToGene
751	500 SVG	0.2189134368979071	HisToGene
752	500 SVG	0.1943789828649311	HisToGene
753	500 SVG	0.0284255159370665	HisToGene
754	500 SVG	-0.0221616977826046	HisToGene
755	500 SVG	0.0328348742356192	HisToGene
756	500 SVG	0.1555020850773871	HisToGene
757	500 SVG	0.0498093175179818	HisToGene
758	500 SVG	0.0622381630183674	HisToGene
759	500 SVG	0.0029801960412015	HisToGene
760	500 SVG	0.0433161963171496	HisToGene
761	500 SVG	0.0775461949529581	HisToGene
762	500 SVG	0.0880995147279246	HisToGene
763	500 SVG	0.1216400642608173	HisToGene
764	500 SVG	0.0751119938129489	HisToGene
765	500 SVG	0.0388365222619668	HisToGene
766	500 SVG	-0.0991317661680746	HisToGene
767	500 SVG	0.1011723644244286	HisToGene
768	500 SVG	0.2016037057509434	HisToGene
769	500 SVG	0.1262517668718477	HisToGene
770	500 SVG	0.0253067662664387	HisToGene
771	500 SVG	0.1677924267852586	HisToGene
772	500 SVG	0.0325626521979873	HisToGene
773	500 SVG	0.0096566200929331	HisToGene
774	500 SVG	0.2077359093760131	HisToGene
775	500 SVG	-0.0102539040025213	HisToGene
776	500 SVG	0.050243593766114	HisToGene
777	500 SVG	-0.0352783687523512	HisToGene
778	500 SVG	0.0519923855010757	HisToGene
779	500 SVG	0.042019198034374	HisToGene
780	500 SVG	0.0455673569679	HisToGene
781	500 SVG	-0.0055712081691901	HisToGene
782	500 SVG	0.0202493322699931	HisToGene
783	500 SVG	0.091588317139216	HisToGene
784	500 SVG	-0.0953791439995863	HisToGene
785	500 SVG	0.0759024853402148	HisToGene
786	500 SVG	0.191411392765799	HisToGene
787	500 SVG	0.048746641220265	HisToGene
788	500 SVG	0.0184680941994592	HisToGene
789	500 SVG	0.0075224071044939	HisToGene
790	500 SVG	-0.0102109529505138	HisToGene
791	500 SVG	0.049013124059055	HisToGene
792	500 SVG	0.1230346436203897	HisToGene
793	500 SVG	-0.0032696966189112	HisToGene
794	500 SVG	-0.023730830033763	HisToGene
795	500 SVG	-0.0351844870347888	HisToGene
796	500 SVG	0.0361355122981672	HisToGene
797	500 SVG	-0.0795827236390351	HisToGene
798	500 SVG	-0.0333585609038529	HisToGene
799	500 SVG	0.0132020648100485	HisToGene
800	500 SVG	0.13374466243393	HisToGene
801	500 SVG	0.1099231871378734	HisToGene
802	500 SVG	0.008151969366172	HisToGene
803	500 SVG	0.3712790650983546	HisToGene
804	500 SVG	-0.0271321983738959	HisToGene
805	500 SVG	-0.0432009479246517	HisToGene
806	500 SVG	0.1224726225680994	HisToGene
807	500 SVG	0.0055880863974502	HisToGene
808	500 SVG	0.0049735884688661	HisToGene
809	500 SVG	-0.0073222695842556	HisToGene
810	500 SVG	0.0849103134040625	HisToGene
811	500 SVG	-0.0319189972078368	HisToGene
812	500 SVG	-0.0121011067929051	HisToGene
813	500 SVG	0.016428322513815	HisToGene
814	500 SVG	0.2008798560013835	HisToGene
815	500 SVG	0.0048612796515057	HisToGene
816	500 SVG	0.0162744605959392	HisToGene
817	500 SVG	0.1168886110696405	HisToGene
818	500 SVG	-4.575804951656437e-05	HisToGene
819	500 SVG	-0.0030279503350794	HisToGene
820	500 SVG	-0.0434192747379569	HisToGene
821	500 SVG	0.0823637760760682	HisToGene
822	500 SVG	0.0424275563601574	HisToGene
823	500 SVG	-0.033344986134157	HisToGene
824	500 SVG	0.08093759202505	HisToGene
825	500 SVG	0.0013290643738059	HisToGene
826	500 SVG	0.0083005752061913	HisToGene
827	500 SVG	-0.0434730066700557	HisToGene
828	500 SVG	0.0261503652648324	HisToGene
829	500 SVG	0.1203151096775845	HisToGene
830	500 SVG	0.0310452895282917	HisToGene
831	500 SVG	0.0398907219606732	HisToGene
832	500 SVG	0.1204684222148818	HisToGene
833	500 SVG	0.0327430496230847	HisToGene
834	500 SVG	0.1243053603454797	HisToGene
835	500 SVG	0.0145784663998798	HisToGene
836	500 SVG	0.0323302862196861	HisToGene
837	500 SVG	0.140097520561115	HisToGene
838	500 SVG	0.0413259115224375	HisToGene
839	500 SVG	-0.0492486586583549	HisToGene
840	500 SVG	0.0630519473231441	HisToGene
841	500 SVG	-0.0333072215262335	HisToGene
842	500 SVG	0.0717547040677968	HisToGene
843	500 SVG	-0.0014206094751703	HisToGene
844	500 SVG	-0.0139443820139684	HisToGene
845	500 SVG	0.0661679081656716	HisToGene
846	500 SVG	-0.060208956946427	HisToGene
847	500 SVG	0.0610135230979089	HisToGene
848	500 SVG	0.0921967244308739	HisToGene
849	500 SVG	0.0051647199340791	HisToGene
850	500 SVG	0.0334082723643029	HisToGene
851	500 SVG	0.0439673848378046	HisToGene
852	500 SVG	0.0108921515085338	HisToGene
853	500 SVG	-0.0257276466104809	HisToGene
854	500 SVG	0.1417103054896271	HisToGene
855	500 SVG	0.1959974434016285	HisToGene
856	500 SVG	0.133654369225483	HisToGene
857	500 SVG	0.037769486717205	HisToGene
858	500 SVG	-0.0044314171698589	HisToGene
859	500 SVG	0.0211700831751144	HisToGene
860	500 SVG	0.0282184416404511	HisToGene
861	500 SVG	0.0153583163225157	HisToGene
862	500 SVG	0.0037512900444944	HisToGene
863	500 SVG	-0.0063777858096933	HisToGene
864	500 SVG	0.0165592331269364	HisToGene
865	500 SVG	0.0384059504542371	HisToGene
866	500 SVG	0.0096284858928612	HisToGene
867	500 SVG	0.0222756011756835	HisToGene
868	500 SVG	0.1479981065179233	HisToGene
869	500 SVG	0.0817587481017931	HisToGene
870	500 SVG	0.102692063973917	HisToGene
871	500 SVG	-0.017090865357952	HisToGene
872	500 SVG	0.226920618098199	HisToGene
873	500 SVG	0.152874261345822	HisToGene
874	500 SVG	0.0403529504318691	HisToGene
875	500 SVG	0.0883611372924875	HisToGene
876	500 SVG	0.0998905882858213	HisToGene
877	500 SVG	-0.0222797935254357	HisToGene
878	500 SVG	-0.0118542955128557	HisToGene
879	500 SVG	-0.1029008625820697	HisToGene
880	500 SVG	0.1396921661161974	HisToGene
881	500 SVG	0.1061654673577812	HisToGene
882	500 SVG	0.2599717936561152	HisToGene
883	500 SVG	0.0963316266599116	HisToGene
884	500 SVG	0.0197607910482888	HisToGene
885	500 SVG	0.2371646726421454	HisToGene
886	500 SVG	-0.0249815006310729	HisToGene
887	500 SVG	-0.0027665787656947	HisToGene
888	500 SVG	-0.033894933046787	HisToGene
889	500 SVG	0.0285664466466641	HisToGene
890	500 SVG	0.0054645103046349	HisToGene
891	500 SVG	0.1566765008198603	HisToGene
892	500 SVG	0.1161152494061035	HisToGene
893	500 SVG	0.2336490618865698	HisToGene
894	500 SVG	0.0329650812021595	HisToGene
895	500 SVG	0.0974463301974319	HisToGene
896	500 SVG	0.0350667461075584	HisToGene
897	500 SVG	0.0141706550292508	HisToGene
898	500 SVG	0.0272508815692944	HisToGene
899	500 SVG	0.2204761736963036	HisToGene
900	500 SVG	0.102852085956492	HisToGene
901	500 SVG	0.0585012522692849	HisToGene
902	500 SVG	-0.0224869992203129	HisToGene
903	500 SVG	0.0149851657813737	HisToGene
904	500 SVG	0.0268661287183413	HisToGene
905	500 SVG	0.015644608110511	HisToGene
906	500 SVG	-0.0039660985701684	HisToGene
907	500 SVG	0.0484019352300864	HisToGene
908	500 SVG	-0.0011809069013705	HisToGene
909	500 SVG	0.0155451562735908	HisToGene
910	500 SVG	0.4770480318101944	HisToGene
911	500 SVG	0.0690142769385921	HisToGene
912	500 SVG	0.1270668354182449	HisToGene
913	500 SVG	0.0440148693924715	HisToGene
914	500 SVG	-0.02090593269333	HisToGene
915	500 SVG	0.1667793666182244	HisToGene
916	500 SVG	0.033357120754359	HisToGene
917	500 SVG	-0.0353734890707954	HisToGene
918	500 SVG	0.0024769128759596	HisToGene
919	500 SVG	0.1196177459886889	HisToGene
920	500 SVG	0.0156771709692788	HisToGene
921	500 SVG	0.2019313356334977	HisToGene
922	500 SVG	0.2853945600869468	HisToGene
923	500 SVG	0.1212183452538428	HisToGene
924	500 SVG	-0.0123150147370868	HisToGene
925	500 SVG	-0.0246179678452899	HisToGene
926	500 SVG	0.0075983751504278	HisToGene
927	500 SVG	0.1687258473875559	HisToGene
928	500 SVG	0.0078489497766747	HisToGene
929	500 SVG	0.0446350429570063	HisToGene
930	500 SVG	0.0098712684080073	HisToGene
931	500 SVG	-0.0124240597670914	HisToGene
932	500 SVG	-0.0044639417823111	HisToGene
933	500 SVG	0.1036000494232707	HisToGene
934	500 SVG	0.0269734097310649	HisToGene
935	500 SVG	-0.0037982247298434	HisToGene
936	500 SVG	0.1112204290440495	HisToGene
937	500 SVG	0.0256648068822844	HisToGene
938	500 SVG	0.2251629424660155	HisToGene
939	500 SVG	0.1432589174379339	HisToGene
940	500 SVG	0.0365091625160617	HisToGene
941	500 SVG	-0.0150032398491148	HisToGene
942	500 SVG	0.0586974260476891	HisToGene
943	500 SVG	0.0767267214761817	HisToGene
944	500 SVG	0.0253849223334086	HisToGene
945	500 SVG	0.0479740411945344	HisToGene
946	500 SVG	0.2522472361791084	HisToGene
947	500 SVG	0.084468536061717	HisToGene
948	500 SVG	0.0805472942606595	HisToGene
949	500 SVG	-0.0203574356225544	HisToGene
950	500 SVG	0.1874343393141915	HisToGene
951	500 SVG	0.0394466363186007	HisToGene
952	500 SVG	0.0386471130808123	HisToGene
953	500 SVG	0.1530329157714159	HisToGene
954	500 SVG	0.0527607333327893	HisToGene
955	500 SVG	-0.0090406273995347	HisToGene
956	500 SVG	0.1542354695743062	HisToGene
957	500 SVG	0.1304195694497849	HisToGene
958	500 SVG	0.0645305120228414	HisToGene
959	500 SVG	0.0692779551067426	HisToGene
960	500 SVG	0.0379054076469085	HisToGene
961	500 SVG	-0.0302936284021377	HisToGene
962	500 SVG	0.0270635346376568	HisToGene
963	500 SVG	-0.0303876967963344	HisToGene
964	500 SVG	-0.0171276417624911	HisToGene
965	500 SVG	0.0269884823251167	HisToGene
966	500 SVG	0.0789625102347557	HisToGene
967	500 SVG	-0.0125670727586488	HisToGene
968	500 SVG	0.0113283442827869	HisToGene
969	500 SVG	-0.0220127795544121	HisToGene
970	500 SVG	-0.0029820243469913	HisToGene
971	500 SVG	0.1363647703379678	HisToGene
972	500 SVG	0.1074471351873898	HisToGene
973	500 SVG	-0.0348786851270741	HisToGene
974	500 SVG	0.0323717080666492	HisToGene
975	500 SVG	-0.0569162988908926	HisToGene
976	500 SVG	0.0180559559579247	HisToGene
977	500 SVG	0.0505536827778605	HisToGene
978	500 SVG	-0.0379707422122835	HisToGene
979	500 SVG	-0.0178814160175702	HisToGene
980	500 SVG	0.079363029630902	HisToGene
981	500 SVG	0.1594919455160939	HisToGene
982	500 SVG	0.0039616526060939	HisToGene
983	500 SVG	0.067528337786042	HisToGene
984	500 SVG	-0.0694292453705212	HisToGene
985	500 SVG	0.0665126297904503	HisToGene
986	500 SVG	0.0649780947491522	HisToGene
987	500 SVG	-0.0103575972152398	HisToGene
988	500 SVG	0.0264842611594424	HisToGene
989	500 SVG	0.135896839729015	HisToGene
990	500 SVG	0.0224314539128587	HisToGene
991	500 SVG	-0.0318966684866648	HisToGene
992	500 SVG	0.013249688072578	HisToGene
993	500 SVG	-0.1332591745419418	HisToGene
994	500 SVG	0.0074219619816133	HisToGene
995	500 SVG	0.0946508554738336	HisToGene
996	500 SVG	0.0116906784188053	HisToGene
997	500 SVG	0.1621678887396158	HisToGene
998	500 SVG	0.0182503150498645	HisToGene
999	500 SVG	-0.069778850872082	HisToGene
1000	500 SVG	0.0826503226786439	HisToGene
1001	500 SVG	0.1384147940927969	HisToGene
1002	500 SVG	0.0228755386045866	HisToGene
1003	500 SVG	0.0605608223446387	HisToGene
1004	500 SVG	0.1218481528901058	HisToGene
1005	500 SVG	0.0582270149057924	HisToGene
1006	500 SVG	0.0115712749681247	HisToGene
1007	500 SVG	0.0666967388164847	HisToGene
1008	500 SVG	-0.0829948274192269	HisToGene
1009	500 SVG	-0.0012431713306968	HisToGene
1010	500 SVG	-0.0416551280046312	HisToGene
1011	500 SVG	-0.0722004766544266	HisToGene
1012	500 SVG	-0.0435525250456194	HisToGene
1013	500 SVG	0.0214179377513374	HisToGene
1014	500 SVG	0.1140573002422113	HisToGene
1015	500 SVG	0.0458443447424783	HisToGene
1016	500 SVG	0.1251939834896722	HisToGene
1017	500 SVG	0.2019175155524406	HisToGene
1018	500 SVG	0.1658652979240038	HisToGene
1019	500 SVG	-0.008284306383909	HisToGene
1020	500 SVG	-0.0469087859060204	HisToGene
1021	500 SVG	0.0074393150904406	HisToGene
1022	500 SVG	0.0114658552475117	HisToGene
1023	500 SVG	0.0166628162431543	HisToGene
1024	500 SVG	0.0383663832228462	HisToGene
1025	500 SVG	0.1268268062416118	HisToGene
1026	500 SVG	0.163960422877484	HisToGene
1027	500 SVG	0.015573818059223	HisToGene
1028	500 SVG	0.1278273951970367	HisToGene
1029	500 SVG	0.0561200794641616	HisToGene
1030	500 SVG	0.0080342259910026	HisToGene
1031	500 SVG	0.0828969818179092	HisToGene
1032	500 SVG	-0.0353963174600853	HisToGene
1033	500 SVG	-0.0115728151103752	HisToGene
1034	500 SVG	0.0541922657902951	HisToGene
1035	500 SVG	0.0805425160430047	HisToGene
1036	500 SVG	-0.0170496717477695	HisToGene
1037	500 SVG	0.0944457547509109	HisToGene
1038	500 SVG	-0.0198042000023184	HisToGene
1039	500 SVG	0.003140904829272	HisToGene
1040	500 SVG	-0.0265513246148803	HisToGene
1041	500 SVG	0.0137384876312935	HisToGene
1042	500 SVG	0.0532231621911578	HisToGene
1043	500 SVG	-0.0195467405049023	HisToGene
1044	500 SVG	-0.086034510510333	HisToGene
1045	500 SVG	0.1252809660303793	HisToGene
1046	500 SVG	0.0278215854655465	HisToGene
1047	500 SVG	0.0033318323006898	HisToGene
1048	500 SVG	0.0857702657876338	HisToGene
1049	500 SVG	-0.0111354197021649	HisToGene
1050	50 SVG	0.0207610449568989	HisToGene
1051	50 SVG	0.0150553854289263	HisToGene
1052	50 SVG	0.0063747381410088	HisToGene
1053	50 SVG	0.0374862299056957	HisToGene
1054	50 SVG	0.0400619988827539	HisToGene
1055	50 SVG	0.0240866099750451	HisToGene
1056	50 SVG	0.0168582229428366	HisToGene
1057	50 SVG	0.0834943764891589	HisToGene
1058	50 SVG	0.0632746512647361	HisToGene
1059	50 SVG	-0.0020708852017037	HisToGene
1060	50 SVG	0.0043406804043684	HisToGene
1061	50 SVG	0.0365646609869809	HisToGene
1062	50 SVG	-0.0088589170054359	HisToGene
1063	50 SVG	-0.0232603692128483	HisToGene
1064	50 SVG	0.0097557352168919	HisToGene
1065	50 SVG	0.0248154253274415	HisToGene
1066	50 SVG	0.0357163577258536	HisToGene
1067	50 SVG	-0.0007787457158379	HisToGene
1068	50 SVG	0.0241914100622064	HisToGene
1069	50 SVG	0.0216318266887327	HisToGene
1070	50 SVG	0.0433346085251429	HisToGene
1071	50 SVG	0.0423211695705432	HisToGene
1072	50 SVG	-0.0123955957037296	HisToGene
1073	50 SVG	0.0176384702159293	HisToGene
1074	50 SVG	0.05677162862818	HisToGene
1075	50 SVG	0.0669388802543684	HisToGene
1076	50 SVG	0.021265003746613	HisToGene
1077	50 SVG	0.0445005492134904	HisToGene
1078	50 SVG	0.007995317915725	HisToGene
1079	50 SVG	0.0202816918579564	HisToGene
1080	50 SVG	0.0028812148859991	HisToGene
1081	50 SVG	-0.0350939087441766	HisToGene
1082	50 SVG	0.0188906855489872	HisToGene
1083	50 SVG	-0.0073763191813682	HisToGene
1084	50 SVG	-0.0103759971409189	HisToGene
1085	50 SVG	0.0504905522436205	HisToGene
1086	50 SVG	-0.0099406113786598	HisToGene
1087	50 SVG	0.0137060743438173	HisToGene
1088	50 SVG	0.0307897051951693	HisToGene
1089	50 SVG	-0.0225016332108154	HisToGene
1090	50 SVG	0.0362095964355013	HisToGene
1091	50 SVG	0.0166055748053146	HisToGene
1092	50 SVG	0.0531975914180664	HisToGene
1093	50 SVG	-0.0276565584837413	HisToGene
1094	50 SVG	0.0159023729736418	HisToGene
1095	50 SVG	-0.0151370256774221	HisToGene
1096	50 SVG	0.0329644793586254	HisToGene
1097	50 SVG	-0.0087731760050733	HisToGene
1098	50 SVG	0.0222351021120843	HisToGene
1099	50 SVG	0.0500936913095699	HisToGene
1100	500 SVG	0.0946793413125299	HisToGene
1101	500 SVG	0.0707509583436305	HisToGene
1102	500 SVG	0.0768519538609471	HisToGene
1103	500 SVG	0.0565052464813611	HisToGene
1104	500 SVG	0.1278129472249691	HisToGene
1105	500 SVG	0.024256733923897	HisToGene
1106	500 SVG	0.0951805372963026	HisToGene
1107	500 SVG	0.060392545273789	HisToGene
1108	500 SVG	0.0014235782502649	HisToGene
1109	500 SVG	0.0824175008340418	HisToGene
1110	500 SVG	0.1143876405371617	HisToGene
1111	500 SVG	0.0420177713770639	HisToGene
1112	500 SVG	0.0552211020944	HisToGene
1113	500 SVG	-0.006144146220727	HisToGene
1114	500 SVG	0.0395849941374315	HisToGene
1115	500 SVG	0.0345554498415937	HisToGene
1116	500 SVG	-0.0308672167227124	HisToGene
1117	500 SVG	0.0150385204445264	HisToGene
1118	500 SVG	0.0301401522336695	HisToGene
1119	500 SVG	-0.0293725970588067	HisToGene
1120	500 SVG	0.0368972613296971	HisToGene
1121	500 SVG	0.0149623570437122	HisToGene
1122	500 SVG	0.0013391031828628	HisToGene
1123	500 SVG	0.0113933136766153	HisToGene
1124	500 SVG	-0.0960892581658687	HisToGene
1125	500 SVG	-0.0086244350234214	HisToGene
1126	500 SVG	0.0463300231324357	HisToGene
1127	500 SVG	-0.0680942759685161	HisToGene
1128	500 SVG	0.0306756405739196	HisToGene
1129	500 SVG	0.1057338842690249	HisToGene
1130	500 SVG	-0.1021031041831561	HisToGene
1131	500 SVG	0.0615051044316143	HisToGene
1132	500 SVG	-0.0438547680797718	HisToGene
1133	500 SVG	0.1312583565482869	HisToGene
1134	500 SVG	0.0336029711824452	HisToGene
1135	500 SVG	0.0624859085982608	HisToGene
1136	500 SVG	0.0754036827521993	HisToGene
1137	500 SVG	0.003113545464231	HisToGene
1138	500 SVG	0.065280582561555	HisToGene
1139	500 SVG	0.0998550552984873	HisToGene
1140	500 SVG	0.1136309184992285	HisToGene
1141	500 SVG	0.0375638589248357	HisToGene
1142	500 SVG	0.0279639359965075	HisToGene
1143	500 SVG	0.0609615036633872	HisToGene
1144	500 SVG	0.0362747684623461	HisToGene
1145	500 SVG	0.0218180485059686	HisToGene
1146	500 SVG	0.0396087752069944	HisToGene
1147	500 SVG	0.0245576981102222	HisToGene
1148	500 SVG	0.0158870239118495	HisToGene
1149	500 SVG	0.1047981697761324	HisToGene
1150	500 SVG	0.0327507131394337	HisToGene
1151	500 SVG	0.0249268223377958	HisToGene
1152	500 SVG	-0.0493923961460867	HisToGene
1153	500 SVG	-0.0107293603340474	HisToGene
1154	500 SVG	0.1355150189876841	HisToGene
1155	500 SVG	0.0360987744238565	HisToGene
1156	500 SVG	0.0594999867158785	HisToGene
1157	500 SVG	0.2081215708318016	HisToGene
1158	500 SVG	0.0732590506889558	HisToGene
1159	500 SVG	0.200955668505165	HisToGene
1160	500 SVG	0.0124412328908878	HisToGene
1161	500 SVG	-0.0062496704761996	HisToGene
1162	500 SVG	-0.0376639403973459	HisToGene
1163	500 SVG	-0.0020865921410191	HisToGene
1164	500 SVG	0.020363934588412	HisToGene
1165	500 SVG	0.0855365809669947	HisToGene
1166	500 SVG	0.0250100548898353	HisToGene
1167	500 SVG	-0.005652886801271	HisToGene
1168	500 SVG	0.0458558440821263	HisToGene
1169	500 SVG	0.0787579048578415	HisToGene
1170	500 SVG	0.0894883536715969	HisToGene
1171	500 SVG	0.1597288493533133	HisToGene
1172	500 SVG	0.0841689052726465	HisToGene
1173	500 SVG	0.0013125033553702	HisToGene
1174	500 SVG	0.0478281700591496	HisToGene
1175	500 SVG	0.0990667860111411	HisToGene
1176	500 SVG	0.2560454433710211	HisToGene
1177	500 SVG	0.0264936073335988	HisToGene
1178	500 SVG	0.0541789686193059	HisToGene
1179	500 SVG	0.0350736762566543	HisToGene
1180	500 SVG	-0.017299888376101	HisToGene
1181	500 SVG	0.0802747576445614	HisToGene
1182	500 SVG	0.0386036314850422	HisToGene
1183	500 SVG	-0.0055828372855348	HisToGene
1184	500 SVG	-0.0145766356088669	HisToGene
1185	500 SVG	0.0953717596003098	HisToGene
1186	500 SVG	-0.0298668256595133	HisToGene
1187	500 SVG	0.0741848608921991	HisToGene
1188	500 SVG	0.0144867620004201	HisToGene
1189	500 SVG	0.0090599244021571	HisToGene
1190	500 SVG	0.1118902527567398	HisToGene
1191	500 SVG	0.1029025544441244	HisToGene
1192	500 SVG	0.009979237251052	HisToGene
1193	500 SVG	0.0737027159378176	HisToGene
1194	500 SVG	0.1161733225773504	HisToGene
1195	500 SVG	0.0278861993596215	HisToGene
1196	500 SVG	-0.0030468345251288	HisToGene
1197	500 SVG	0.0133826346902345	HisToGene
1198	500 SVG	0.0667187112847162	HisToGene
1199	500 SVG	-0.027439566138657	HisToGene
1200	500 SVG	0.0124892071846565	HisToGene
1201	500 SVG	0.0862372422632571	HisToGene
1202	500 SVG	-0.0203454034213262	HisToGene
1203	500 SVG	0.0226303295560903	HisToGene
1204	500 SVG	0.0521636147249329	HisToGene
1205	500 SVG	0.0855774892944696	HisToGene
1206	500 SVG	0.0054011926324878	HisToGene
1207	500 SVG	-0.0529157867864274	HisToGene
1208	500 SVG	0.0197478370427646	HisToGene
1209	500 SVG	0.043223240024425	HisToGene
1210	500 SVG	0.0879671424140164	HisToGene
1211	500 SVG	0.1065834188031535	HisToGene
1212	500 SVG	-0.0308911993205032	HisToGene
1213	500 SVG	-0.0244526879001769	HisToGene
1214	500 SVG	0.0941767421684218	HisToGene
1215	500 SVG	0.0473747063921763	HisToGene
1216	500 SVG	0.1276026050047241	HisToGene
1217	500 SVG	0.1309733988801433	HisToGene
1218	500 SVG	0.0225302895519519	HisToGene
1219	500 SVG	0.0103850981310298	HisToGene
1220	500 SVG	0.0755422383790698	HisToGene
1221	500 SVG	0.0717345785628156	HisToGene
1222	500 SVG	-0.0055737814609617	HisToGene
1223	500 SVG	0.0691024804133757	HisToGene
1224	500 SVG	0.0523772554515158	HisToGene
1225	500 SVG	-0.0057770767868396	HisToGene
1226	500 SVG	0.0171548668929428	HisToGene
1227	500 SVG	0.0233612919384023	HisToGene
1228	500 SVG	-0.0430104965311386	HisToGene
1229	500 SVG	-0.0758564569508637	HisToGene
1230	500 SVG	0.1627700568634162	HisToGene
1231	500 SVG	0.1744166024502653	HisToGene
1232	500 SVG	-0.0844718944952167	HisToGene
1233	500 SVG	0.0064670092180283	HisToGene
1234	500 SVG	-0.0200112992087362	HisToGene
1235	500 SVG	0.0229292788379447	HisToGene
1236	500 SVG	0.0856331047393705	HisToGene
1237	500 SVG	-0.0592199949265683	HisToGene
1238	500 SVG	-0.0225460687251981	HisToGene
1239	500 SVG	0.1362677769284559	HisToGene
1240	500 SVG	0.0087479400364244	HisToGene
1241	500 SVG	-0.0190612827164535	HisToGene
1242	500 SVG	0.0626245372156208	HisToGene
1243	500 SVG	0.0172927438921597	HisToGene
1244	500 SVG	0.0521679614544252	HisToGene
1245	500 SVG	-0.0726572582941784	HisToGene
1246	500 SVG	0.024454054045762	HisToGene
1247	500 SVG	-0.0423438936714983	HisToGene
1248	500 SVG	0.0094501156877662	HisToGene
1249	500 SVG	0.0476054255243008	HisToGene
1250	500 SVG	0.1397127002175104	HisToGene
1251	500 SVG	-0.0235032293967822	HisToGene
1252	500 SVG	0.0047282637829324	HisToGene
1253	500 SVG	0.0344791015217458	HisToGene
1254	500 SVG	0.0800825116769452	HisToGene
1255	500 SVG	0.0219565745460821	HisToGene
1256	500 SVG	0.0032290584652017	HisToGene
1257	500 SVG	-0.0085465107520806	HisToGene
1258	500 SVG	0.0182809249149149	HisToGene
1259	500 SVG	-0.024562661847594	HisToGene
1260	500 SVG	0.1258627096916917	HisToGene
1261	500 SVG	0.0410847898236745	HisToGene
1262	500 SVG	0.1127197407398805	HisToGene
1263	500 SVG	0.0260857207215003	HisToGene
1264	500 SVG	-0.0103411894716911	HisToGene
1265	500 SVG	-0.0334701784805986	HisToGene
1266	500 SVG	0.0579865345249501	HisToGene
1267	500 SVG	0.1419112859923004	HisToGene
1268	500 SVG	0.0159521450777255	HisToGene
1269	500 SVG	0.0537859386174899	HisToGene
1270	500 SVG	0.1027599729300825	HisToGene
1271	500 SVG	-0.001081559320017	HisToGene
1272	500 SVG	0.1274945444014381	HisToGene
1273	500 SVG	0.1105721774942418	HisToGene
1274	500 SVG	-0.0032652987977002	HisToGene
1275	500 SVG	0.1928630523264143	HisToGene
1276	500 SVG	-0.0452687637806548	HisToGene
1277	500 SVG	0.0503846647219212	HisToGene
1278	500 SVG	0.0094627551155082	HisToGene
1279	500 SVG	0.0242975592247631	HisToGene
1280	500 SVG	0.0435931158882083	HisToGene
1281	500 SVG	-0.0052412390928067	HisToGene
1282	500 SVG	0.1181199986281599	HisToGene
1283	500 SVG	0.0277259793552104	HisToGene
1284	500 SVG	-0.0744405657230018	HisToGene
1285	500 SVG	-0.0287571808176601	HisToGene
1286	500 SVG	0.014321411919461	HisToGene
1287	500 SVG	-0.0072603799811901	HisToGene
1288	500 SVG	0.0390734538878305	HisToGene
1289	500 SVG	0.1297626686592488	HisToGene
1290	500 SVG	0.0066538534631352	HisToGene
1291	500 SVG	0.044612719076384	HisToGene
1292	500 SVG	0.0201066955624247	HisToGene
1293	500 SVG	0.0662057884160043	HisToGene
1294	500 SVG	0.1013076062316695	HisToGene
1295	500 SVG	0.057701359826576	HisToGene
1296	500 SVG	-0.0872975208058441	HisToGene
1297	500 SVG	0.0684249407182431	HisToGene
1298	500 SVG	0.0020994721466496	HisToGene
1299	500 SVG	-0.0019800685256736	HisToGene
1300	500 SVG	0.0099596527673782	HisToGene
1301	500 SVG	0.1570976230718663	HisToGene
1302	500 SVG	0.120084821634494	HisToGene
1303	500 SVG	0.0044017780185445	HisToGene
1304	500 SVG	0.0023424859794776	HisToGene
1305	500 SVG	0.017236617113145	HisToGene
1306	500 SVG	0.1452752346747861	HisToGene
1307	500 SVG	0.0452799321650516	HisToGene
1308	500 SVG	0.017500819472314	HisToGene
1309	500 SVG	0.0071244249262217	HisToGene
1310	500 SVG	0.0326989984377981	HisToGene
1311	500 SVG	0.0592766427945576	HisToGene
1312	500 SVG	0.0851980290298164	HisToGene
1313	500 SVG	0.0719690582876682	HisToGene
1314	500 SVG	0.0526645444606397	HisToGene
1315	500 SVG	0.0221685743902142	HisToGene
1316	500 SVG	-0.0698991580176038	HisToGene
1317	500 SVG	0.0377211917952267	HisToGene
1318	500 SVG	0.1306354333160826	HisToGene
1319	500 SVG	0.0710615629268822	HisToGene
1320	500 SVG	0.0254418588769361	HisToGene
1321	500 SVG	0.1249147948314981	HisToGene
1322	500 SVG	-0.0095038653159917	HisToGene
1323	500 SVG	0.0118241054866254	HisToGene
1324	500 SVG	0.1719759884400491	HisToGene
1325	500 SVG	-0.0287149184939501	HisToGene
1326	500 SVG	-0.0076311555248116	HisToGene
1327	500 SVG	0.0017563770615378	HisToGene
1328	500 SVG	0.0537249371887575	HisToGene
1329	500 SVG	0.0396859662503517	HisToGene
1330	500 SVG	-0.0029985982637423	HisToGene
1331	500 SVG	0.0336348509584236	HisToGene
1332	500 SVG	0.0175510522947571	HisToGene
1333	500 SVG	0.0546286276216174	HisToGene
1334	500 SVG	-0.0022743087508538	HisToGene
1335	500 SVG	0.0349501369372555	HisToGene
1336	500 SVG	0.1027130041953192	HisToGene
1337	500 SVG	0.061019931911241	HisToGene
1338	500 SVG	0.0196021039806151	HisToGene
1339	500 SVG	0.0240543688205336	HisToGene
1340	500 SVG	0.0089757849871574	HisToGene
1341	500 SVG	0.0461562501748287	HisToGene
1342	500 SVG	0.0873032594707208	HisToGene
1343	500 SVG	-0.0192566367529289	HisToGene
1344	500 SVG	-0.0164263562280986	HisToGene
1345	500 SVG	-0.0251002852727761	HisToGene
1346	500 SVG	0.0287993041302028	HisToGene
1347	500 SVG	-0.0318492803447175	HisToGene
1348	500 SVG	0.0068763514109946	HisToGene
1349	500 SVG	0.0266476324075162	HisToGene
1350	500 SVG	0.0936083989953857	HisToGene
1351	500 SVG	0.0846320345227833	HisToGene
1352	500 SVG	-0.0037607037796725	HisToGene
1353	500 SVG	0.2585994242027212	HisToGene
1354	500 SVG	0.0140033305869273	HisToGene
1355	500 SVG	-0.0551737000837579	HisToGene
1356	500 SVG	0.0846047261113827	HisToGene
1357	500 SVG	0.0237030960974906	HisToGene
1358	500 SVG	0.0122632514182772	HisToGene
1359	500 SVG	0.0381373224310159	HisToGene
1360	500 SVG	0.0827429284578116	HisToGene
1361	500 SVG	-0.0164857498453432	HisToGene
1362	500 SVG	-0.0165235422793637	HisToGene
1363	500 SVG	0.0471990009775318	HisToGene
1364	500 SVG	0.116977152078634	HisToGene
1365	500 SVG	0.0142627771069328	HisToGene
1366	500 SVG	-0.0173791102837839	HisToGene
1367	500 SVG	0.0194891408942687	HisToGene
1368	500 SVG	-0.0102229345918871	HisToGene
1369	500 SVG	0.036982083194637	HisToGene
1370	500 SVG	-0.0244333583828337	HisToGene
1371	500 SVG	0.0678568913881063	HisToGene
1372	500 SVG	0.0439424515323096	HisToGene
1373	500 SVG	0.0103094741008344	HisToGene
1374	500 SVG	0.0568699400074077	HisToGene
1375	500 SVG	-0.0021590264005313	HisToGene
1376	500 SVG	0.0087906777431888	HisToGene
1377	500 SVG	0.0016992268829518	HisToGene
1378	500 SVG	0.0368056850751847	HisToGene
1379	500 SVG	0.0572446484639965	HisToGene
1380	500 SVG	0.0126265743846012	HisToGene
1381	500 SVG	0.0375030908141038	HisToGene
1382	500 SVG	0.0778534150096952	HisToGene
1383	500 SVG	0.0278257623944924	HisToGene
1384	500 SVG	0.1067323723336954	HisToGene
1385	500 SVG	-0.0035791557817725	HisToGene
1386	500 SVG	0.0442056174068667	HisToGene
1387	500 SVG	0.0988574159765125	HisToGene
1388	500 SVG	0.0450069528204508	HisToGene
1389	500 SVG	-0.029869119366876	HisToGene
1390	500 SVG	0.0558683457296851	HisToGene
1391	500 SVG	0.0102098260025442	HisToGene
1392	500 SVG	0.0204468764098295	HisToGene
1393	500 SVG	-0.0278218920045785	HisToGene
1394	500 SVG	0.0172879470950253	HisToGene
1395	500 SVG	0.0595627919292058	HisToGene
1396	500 SVG	-0.0447270601151998	HisToGene
1397	500 SVG	0.0418407202470163	HisToGene
1398	500 SVG	0.1133642039831581	HisToGene
1399	500 SVG	-0.0358194502526831	HisToGene
1400	500 SVG	0.0033095310719435	HisToGene
1401	500 SVG	-0.0216804578215814	HisToGene
1402	500 SVG	0.0002186938104922	HisToGene
1403	500 SVG	0.0006306954210053	HisToGene
1404	500 SVG	0.1049668112667765	HisToGene
1405	500 SVG	0.1083840132204283	HisToGene
1406	500 SVG	0.0875384245831565	HisToGene
1407	500 SVG	0.0474786225751688	HisToGene
1408	500 SVG	0.0209612224770652	HisToGene
1409	500 SVG	0.0107952674230329	HisToGene
1410	500 SVG	0.080495791441348	HisToGene
1411	500 SVG	-0.0188211452029616	HisToGene
1412	500 SVG	0.0016450981188491	HisToGene
1413	500 SVG	-0.0457316681108537	HisToGene
1414	500 SVG	-0.0230613850584351	HisToGene
1415	500 SVG	0.0295252513952668	HisToGene
1416	500 SVG	0.013686872341136	HisToGene
1417	500 SVG	0.047242336901361	HisToGene
1418	500 SVG	0.0730922139131728	HisToGene
1419	500 SVG	0.0216997553496351	HisToGene
1420	500 SVG	0.0654850759288478	HisToGene
1421	500 SVG	0.0033135314546622	HisToGene
1422	500 SVG	0.1333279691387066	HisToGene
1423	500 SVG	0.0806517549261585	HisToGene
1424	500 SVG	0.0431076689546081	HisToGene
1425	500 SVG	0.0252085957755276	HisToGene
1426	500 SVG	0.0657670018630263	HisToGene
1427	500 SVG	-0.0232695566798426	HisToGene
1428	500 SVG	-0.0262878666557231	HisToGene
1429	500 SVG	-0.033942073310168	HisToGene
1430	500 SVG	0.0851560541909186	HisToGene
1431	500 SVG	0.0661173346808462	HisToGene
1432	500 SVG	0.1497987883254931	HisToGene
1433	500 SVG	0.0503928346169537	HisToGene
1434	500 SVG	-0.0308393759085863	HisToGene
1435	500 SVG	0.1850204860266862	HisToGene
1436	500 SVG	0.0118821552710315	HisToGene
1437	500 SVG	-0.0421922424063068	HisToGene
1438	500 SVG	-0.0139319100557813	HisToGene
1439	500 SVG	-0.0042452150039433	HisToGene
1440	500 SVG	-0.0134193899429835	HisToGene
1441	500 SVG	0.1559244137905877	HisToGene
1442	500 SVG	0.0514869178024595	HisToGene
1443	500 SVG	0.1380615538002647	HisToGene
1444	500 SVG	-0.01525340948419	HisToGene
1445	500 SVG	0.0420843157862393	HisToGene
1446	500 SVG	-0.0219503952154117	HisToGene
1447	500 SVG	0.0070771681586885	HisToGene
1448	500 SVG	-0.0038450158630701	HisToGene
1449	500 SVG	0.1361170945150428	HisToGene
1450	500 SVG	0.0511580241205233	HisToGene
1451	500 SVG	0.0617304154554432	HisToGene
1452	500 SVG	-0.0034735216261321	HisToGene
1453	500 SVG	0.0184690632681796	HisToGene
1454	500 SVG	0.0475674369632059	HisToGene
1455	500 SVG	0.0086269317102987	HisToGene
1456	500 SVG	-0.059109384654775	HisToGene
1457	500 SVG	0.0708395510514063	HisToGene
1458	500 SVG	-0.0101550310130278	HisToGene
1459	500 SVG	0.0288164867071749	HisToGene
1460	500 SVG	0.3676208621313188	HisToGene
1461	500 SVG	0.0301674256262707	HisToGene
1462	500 SVG	0.078812551120267	HisToGene
1463	500 SVG	0.0353439726504256	HisToGene
1464	500 SVG	-0.0231881057228662	HisToGene
1465	500 SVG	0.1175761304163822	HisToGene
1466	500 SVG	0.0102276376294387	HisToGene
1467	500 SVG	-0.0103060770875897	HisToGene
1468	500 SVG	0.0045479681652516	HisToGene
1469	500 SVG	0.0771440687962634	HisToGene
1470	500 SVG	-0.0311966345508629	HisToGene
1471	500 SVG	0.1191749045770774	HisToGene
1472	500 SVG	0.1704633510596038	HisToGene
1473	500 SVG	0.0235513237412394	HisToGene
1474	500 SVG	0.0462690242045864	HisToGene
1475	500 SVG	-0.0068300649062772	HisToGene
1476	500 SVG	-0.0156781647538775	HisToGene
1477	500 SVG	0.0980473457884247	HisToGene
1478	500 SVG	0.0499099590016158	HisToGene
1479	500 SVG	-0.0065767648795613	HisToGene
1480	500 SVG	0.0385381163756033	HisToGene
1481	500 SVG	0.0146594168143465	HisToGene
1482	500 SVG	-0.0092109273523756	HisToGene
1483	500 SVG	0.0789261032593415	HisToGene
1484	500 SVG	-0.0142671079367686	HisToGene
1485	500 SVG	0.0168368719739895	HisToGene
1486	500 SVG	0.0691863366427973	HisToGene
1487	500 SVG	0.0121175512836764	HisToGene
1488	500 SVG	0.1337013758673357	HisToGene
1489	500 SVG	0.0942280268819111	HisToGene
1490	500 SVG	-0.0140062799284347	HisToGene
1491	500 SVG	0.0291776835768367	HisToGene
1492	500 SVG	-0.0153274361498938	HisToGene
1493	500 SVG	0.0711754282674395	HisToGene
1494	500 SVG	-0.0029742283653675	HisToGene
1495	500 SVG	0.0325701911631242	HisToGene
1496	500 SVG	0.1541227519825716	HisToGene
1497	500 SVG	0.0224144641060264	HisToGene
1498	500 SVG	0.0388649315228821	HisToGene
1499	500 SVG	0.0063885176021996	HisToGene
1500	500 SVG	0.1367002423015328	HisToGene
1501	500 SVG	0.0231567912130907	HisToGene
1502	500 SVG	-0.0073232139667624	HisToGene
1503	500 SVG	0.1059964513798012	HisToGene
1504	500 SVG	0.0490520146082384	HisToGene
1505	500 SVG	-0.0198224412174022	HisToGene
1506	500 SVG	0.0744535220704054	HisToGene
1507	500 SVG	0.0512740864247547	HisToGene
1508	500 SVG	0.0806491237809812	HisToGene
1509	500 SVG	0.0687394118549642	HisToGene
1510	500 SVG	0.0024169530574535	HisToGene
1511	500 SVG	0.0076776254766031	HisToGene
1512	500 SVG	0.062669898551583	HisToGene
1513	500 SVG	0.009375518722376	HisToGene
1514	500 SVG	-0.0076939220295431	HisToGene
1515	500 SVG	-0.0219880440583262	HisToGene
1516	500 SVG	0.0880455530622903	HisToGene
1517	500 SVG	-0.0021097697151308	HisToGene
1518	500 SVG	-0.0157827789779183	HisToGene
1519	500 SVG	0.0239905795462238	HisToGene
1520	500 SVG	-0.0338366716277382	HisToGene
1521	500 SVG	0.1110279762693604	HisToGene
1522	500 SVG	0.0669358102386818	HisToGene
1523	500 SVG	-0.0553017760537163	HisToGene
1524	500 SVG	-0.0280037140447291	HisToGene
1525	500 SVG	-0.1272006613183833	HisToGene
1526	500 SVG	0.0503279922807806	HisToGene
1527	500 SVG	0.0233206330679796	HisToGene
1528	500 SVG	-0.0574598553713423	HisToGene
1529	500 SVG	0.0002401765961375	HisToGene
1530	500 SVG	0.0270400401060655	HisToGene
1531	500 SVG	0.1101576567953923	HisToGene
1532	500 SVG	0.0083228711795309	HisToGene
1533	500 SVG	0.0750239004715531	HisToGene
1534	500 SVG	-0.1187695408436209	HisToGene
1535	500 SVG	0.0444280932167	HisToGene
1536	500 SVG	0.0857901893494998	HisToGene
1537	500 SVG	-0.0019259185033683	HisToGene
1538	500 SVG	0.0351423358689193	HisToGene
1539	500 SVG	0.0979228073686344	HisToGene
1540	500 SVG	0.0468820534398695	HisToGene
1541	500 SVG	-0.0359115619158814	HisToGene
1542	500 SVG	0.0351439166742801	HisToGene
1543	500 SVG	-0.0473537782888573	HisToGene
1544	500 SVG	0.057114140868113	HisToGene
1545	500 SVG	0.0667868137229703	HisToGene
1546	500 SVG	0.0370125604463984	HisToGene
1547	500 SVG	0.0982477894303527	HisToGene
1548	500 SVG	0.0567191392077295	HisToGene
1549	500 SVG	-0.0324468062241259	HisToGene
1550	500 SVG	0.0426660376352976	HisToGene
1551	500 SVG	0.0707126018982315	HisToGene
1552	500 SVG	0.0085375112068444	HisToGene
1553	500 SVG	0.0798426068627691	HisToGene
1554	500 SVG	0.0779667168214662	HisToGene
1555	500 SVG	0.0455854506822148	HisToGene
1556	500 SVG	0.0022407222111553	HisToGene
1557	500 SVG	0.0429625753110407	HisToGene
1558	500 SVG	-0.0918279308567342	HisToGene
1559	500 SVG	-0.0009315344454261	HisToGene
1560	500 SVG	-0.0456387431094817	HisToGene
1561	500 SVG	-0.0430576054102369	HisToGene
1562	500 SVG	-0.0070758537469721	HisToGene
1563	500 SVG	-0.040761066117622	HisToGene
1564	500 SVG	0.0450890365925467	HisToGene
1565	500 SVG	0.0338174620420019	HisToGene
1566	500 SVG	0.0864648512934813	HisToGene
1567	500 SVG	0.1147121109112059	HisToGene
1568	500 SVG	0.0734889919494765	HisToGene
1569	500 SVG	0.0044256809003826	HisToGene
1570	500 SVG	-0.0387364515206272	HisToGene
1571	500 SVG	0.0005957210460714	HisToGene
1572	500 SVG	0.0067962894937227	HisToGene
1573	500 SVG	0.0385013744457289	HisToGene
1574	500 SVG	0.0016394048965029	HisToGene
1575	500 SVG	0.0793635900021323	HisToGene
1576	500 SVG	0.0997655143181397	HisToGene
1577	500 SVG	0.0085404532086917	HisToGene
1578	500 SVG	0.1346004899490511	HisToGene
1579	500 SVG	0.0827153793007653	HisToGene
1580	500 SVG	-0.0031443327424298	HisToGene
1581	500 SVG	0.0841749900829631	HisToGene
1582	500 SVG	0.0168248540870985	HisToGene
1583	500 SVG	0.0379320314750302	HisToGene
1584	500 SVG	0.0177333793973435	HisToGene
1585	500 SVG	0.0699587902846801	HisToGene
1586	500 SVG	-0.0402389259802129	HisToGene
1587	500 SVG	0.0385643714917364	HisToGene
1588	500 SVG	-0.0036283115037258	HisToGene
1589	500 SVG	-0.023582710200368	HisToGene
1590	500 SVG	-0.0102895480779796	HisToGene
1591	500 SVG	0.0115507773127545	HisToGene
1592	500 SVG	0.0713307312159798	HisToGene
1593	500 SVG	0.0153635962248879	HisToGene
1594	500 SVG	-0.0631592495423751	HisToGene
1595	500 SVG	0.0822025593918354	HisToGene
1596	500 SVG	0.0335257517420477	HisToGene
1597	500 SVG	-0.0036675758954496	HisToGene
1598	500 SVG	0.0847749131274864	HisToGene
1599	500 SVG	-0.0155805602377985	HisToGene
1600	50 SVG	0.0390772651573954	HisToGene
1601	50 SVG	0.003185900510342	HisToGene
1602	50 SVG	0.0394918743634542	HisToGene
1603	50 SVG	0.0623428367018448	HisToGene
1604	50 SVG	0.0521909973287839	HisToGene
1605	50 SVG	0.0209505597239543	HisToGene
1606	50 SVG	0.017453044732459	HisToGene
1607	50 SVG	0.0786369964712143	HisToGene
1608	50 SVG	0.0612634138754728	HisToGene
1609	50 SVG	-0.0156171926014927	HisToGene
1610	50 SVG	-0.0166803765590017	HisToGene
1611	50 SVG	0.0135407001040162	HisToGene
1612	50 SVG	-0.000654618296551	HisToGene
1613	50 SVG	-0.0083898926726018	HisToGene
1614	50 SVG	0.0089836389305419	HisToGene
1615	50 SVG	0.0138261725275699	HisToGene
1616	50 SVG	0.0285431722832534	HisToGene
1617	50 SVG	-0.0205500574095864	HisToGene
1618	50 SVG	0.0338646096055974	HisToGene
1619	50 SVG	0.0093383757827893	HisToGene
1620	50 SVG	0.0138169225926603	HisToGene
1621	50 SVG	0.0354450272751019	HisToGene
1622	50 SVG	0.0103750824732564	HisToGene
1623	50 SVG	0.0160541930087596	HisToGene
1624	50 SVG	0.0243433583944234	HisToGene
1625	50 SVG	0.0939558156101405	HisToGene
1626	50 SVG	0.0479265751401598	HisToGene
1627	50 SVG	0.0746953188144914	HisToGene
1628	50 SVG	-0.0111467521328236	HisToGene
1629	50 SVG	0.0498898278492951	HisToGene
1630	50 SVG	-0.064719835976069	HisToGene
1631	50 SVG	-0.0399377527561828	HisToGene
1632	50 SVG	0.0391907654805754	HisToGene
1633	50 SVG	-0.00755758130121	HisToGene
1634	50 SVG	0.0268669482086174	HisToGene
1635	50 SVG	0.0333034965659608	HisToGene
1636	50 SVG	-0.047001569441691	HisToGene
1637	50 SVG	0.0252692118499915	HisToGene
1638	50 SVG	-0.0339566600370769	HisToGene
1639	50 SVG	0.0120357945443113	HisToGene
1640	50 SVG	0.0503856648703457	HisToGene
1641	50 SVG	-0.0268020322932431	HisToGene
1642	50 SVG	0.061355492681677	HisToGene
1643	50 SVG	0.0280216609496886	HisToGene
1644	50 SVG	-0.0267835691214424	HisToGene
1645	50 SVG	-0.0086348253078203	HisToGene
1646	50 SVG	-0.0155555976016894	HisToGene
1647	50 SVG	-0.019962257791807	HisToGene
1648	50 SVG	0.0565644637719811	HisToGene
1649	50 SVG	0.0586022889371735	HisToGene
1650	50 HVG	0.0388771127780103	HisToGene
1651	50 HVG	0.0637774503255599	HisToGene
1652	50 HVG	-0.0938874346598446	HisToGene
1653	50 HVG	0.0215991674883326	HisToGene
1654	50 HVG	0.0139295582011613	HisToGene
1655	50 HVG	-0.0944735300943802	HisToGene
1656	50 HVG	-0.0746780523450142	HisToGene
1657	50 HVG	-0.0669498611733738	HisToGene
1658	50 HVG	0.1563931210694278	HisToGene
1659	50 HVG	0.2256054128512372	HisToGene
1660	50 HVG	0.0117476645833125	HisToGene
1661	50 HVG	-0.1180086738340477	HisToGene
1662	50 HVG	-0.12868073512487	HisToGene
1663	50 HVG	-0.151245736290388	HisToGene
1664	50 HVG	0.0349991644317633	HisToGene
1665	50 HVG	0.0534673242136669	HisToGene
1666	50 HVG	0.0228632446150811	HisToGene
1667	50 HVG	0.0303707261352043	HisToGene
1668	50 HVG	0.0228308030122668	HisToGene
1669	50 HVG	0.0636487160010261	HisToGene
1670	50 HVG	0.0299124702138497	HisToGene
1671	50 HVG	-0.0133236437445436	HisToGene
1672	50 HVG	-0.0006565064399062	HisToGene
1673	50 HVG	0.0003574000242623	HisToGene
1674	50 HVG	-0.004667101341977	HisToGene
1675	50 HVG	0.0081414112293494	HisToGene
1676	50 HVG	-0.0636767638183042	HisToGene
1677	50 HVG	-0.0159729994731021	HisToGene
1678	50 HVG	-0.0411305807946269	HisToGene
1679	50 HVG	0.0165751181122884	HisToGene
1680	50 HVG	0.058699887120998	HisToGene
1681	50 HVG	0.0105602749831397	HisToGene
1682	50 HVG	-0.0176213187293354	HisToGene
1683	50 HVG	-0.091313409325429	HisToGene
1684	50 HVG	-0.0310735357589662	HisToGene
1685	50 HVG	0.0389903342477682	HisToGene
1686	50 HVG	0.015130203200325	HisToGene
1687	50 HVG	0.0184711247101914	HisToGene
1688	50 HVG	0.0460969687427847	HisToGene
1689	50 HVG	0.1531763985053009	HisToGene
1690	50 HVG	0.0762791188723914	HisToGene
1691	50 HVG	0.0147240110685302	HisToGene
1692	50 HVG	-0.0100854486522217	HisToGene
1693	50 HVG	0.0032180740877105	HisToGene
1694	50 HVG	0.0783437734451126	HisToGene
1695	50 HVG	0.0093984915747142	HisToGene
1696	50 HVG	0.0703140877135657	HisToGene
1697	50 HVG	0.0678174038972976	HisToGene
1698	50 HVG	-0.0114758093706406	HisToGene
1699	50 HVG	0.0378578074547188	HisToGene
1700	50 SVG	0.0847937807353371	HisToGene
1701	50 SVG	0.0917321416924439	HisToGene
1702	50 SVG	0.0486552783885381	HisToGene
1703	50 SVG	0.1412600115880732	HisToGene
1704	50 SVG	0.099651180588415	HisToGene
1705	50 SVG	0.0543913063873375	HisToGene
1706	50 SVG	0.0155069341563223	HisToGene
1707	50 SVG	0.0982611130528521	HisToGene
1708	50 SVG	0.0359411641212754	HisToGene
1709	50 SVG	0.001088506922775	HisToGene
1710	50 SVG	0.0622461292347829	HisToGene
1711	50 SVG	0.0884681030944523	HisToGene
1712	50 SVG	0.1014621084812708	HisToGene
1713	50 SVG	-0.0003832495259779	HisToGene
1714	50 SVG	0.0666802788958476	HisToGene
1715	50 SVG	0.1986628106049215	HisToGene
1716	50 SVG	0.1785912279158914	HisToGene
1717	50 SVG	-0.0015024884278804	HisToGene
1718	50 SVG	0.1191852843384981	HisToGene
1719	50 SVG	-0.0173979944173368	HisToGene
1720	50 SVG	-0.0020876016818767	HisToGene
1721	50 SVG	0.07871975918124	HisToGene
1722	50 SVG	-0.0152220670548963	HisToGene
1723	50 SVG	0.061110581763371	HisToGene
1724	50 SVG	0.0722368357243326	HisToGene
1725	50 SVG	0.1015353852772875	HisToGene
1726	50 SVG	0.1113790758505057	HisToGene
1727	50 SVG	0.1059367893917633	HisToGene
1728	50 SVG	0.0369451614179723	HisToGene
1729	50 SVG	0.0508310927985338	HisToGene
1730	50 SVG	0.0076939688726817	HisToGene
1731	50 SVG	-0.0018044927244602	HisToGene
1732	50 SVG	0.0496581802562152	HisToGene
1733	50 SVG	0.0267507023798061	HisToGene
1734	50 SVG	0.024173650558378	HisToGene
1735	50 SVG	0.1663457236948876	HisToGene
1736	50 SVG	0.1109769733570855	HisToGene
1737	50 SVG	0.1522156750429624	HisToGene
1738	50 SVG	0.0345342115190057	HisToGene
1739	50 SVG	-0.0274355529119265	HisToGene
1740	50 SVG	0.1787553548322797	HisToGene
1741	50 SVG	0.1271515018979596	HisToGene
1742	50 SVG	0.1037273661351978	HisToGene
1743	50 SVG	0.100635091360882	HisToGene
1744	50 SVG	0.0323116719443371	HisToGene
1745	50 SVG	0.0970182610128188	HisToGene
1746	50 SVG	0.0003923616460493	HisToGene
1747	50 SVG	0.1326383201823517	HisToGene
1748	50 SVG	0.1062915947202078	HisToGene
1749	50 SVG	0.1060925289994703	HisToGene
1750	500 HVG	0.0555760236331952	HisToGene
1751	500 HVG	0.0204565537331351	HisToGene
1752	500 HVG	0.0071747133455977	HisToGene
1753	500 HVG	0.0211060414652024	HisToGene
1754	500 HVG	0.0458067774877952	HisToGene
1755	500 HVG	-0.0052905925480608	HisToGene
1756	500 HVG	-0.0007844520773705	HisToGene
1757	500 HVG	0.2246879803617307	HisToGene
1758	500 HVG	-0.0006251590988886	HisToGene
1759	500 HVG	0.0075385937667966	HisToGene
1760	500 HVG	0.0280839072379945	HisToGene
1761	500 HVG	-0.0317995680235529	HisToGene
1762	500 HVG	-0.0746292174028669	HisToGene
1763	500 HVG	0.087039292007506	HisToGene
1764	500 HVG	0.0106007364232163	HisToGene
1765	500 HVG	0.0037872259875531	HisToGene
1766	500 HVG	0.0293968272576994	HisToGene
1767	500 HVG	0.080237821847156	HisToGene
1768	500 HVG	0.0786445708545011	HisToGene
1769	500 HVG	0.1020550787835237	HisToGene
1770	500 HVG	-0.0119719740117263	HisToGene
1771	500 HVG	0.0297150649635016	HisToGene
1772	500 HVG	0.0099173949835584	HisToGene
1773	500 HVG	0.0081577988814576	HisToGene
1774	500 HVG	-0.0303568903868779	HisToGene
1775	500 HVG	-0.0411487786950953	HisToGene
1776	500 HVG	-0.0825059849764286	HisToGene
1777	500 HVG	0.0674878913457948	HisToGene
1778	500 HVG	-0.0304282907754371	HisToGene
1779	500 HVG	0.0080186432253146	HisToGene
1780	500 HVG	0.0158507526834013	HisToGene
1781	500 HVG	-0.0079768417113177	HisToGene
1782	500 HVG	0.0492166720149498	HisToGene
1783	500 HVG	0.0147478773302509	HisToGene
1784	500 HVG	-0.0021694286006663	HisToGene
1785	500 HVG	-0.0213451122817565	HisToGene
1786	500 HVG	0.0178733742062373	HisToGene
1787	500 HVG	0.025333363976733	HisToGene
1788	500 HVG	0.0388745428610178	HisToGene
1789	500 HVG	0.0125821455697376	HisToGene
1790	500 HVG	0.1143362084492638	HisToGene
1791	500 HVG	-0.0140484001322063	HisToGene
1792	500 HVG	0.0236980192931375	HisToGene
1793	500 HVG	0.0071743838984001	HisToGene
1794	500 HVG	0.0153879292174536	HisToGene
1795	500 HVG	0.0764981124635522	HisToGene
1796	500 HVG	0.0051695716553541	HisToGene
1797	500 HVG	-0.072725453298414	HisToGene
1798	500 HVG	0.0334253615885824	HisToGene
1799	500 HVG	-0.037843209269547	HisToGene
1800	500 HVG	0.0210987310875854	HisToGene
1801	500 HVG	0.0531096722097572	HisToGene
1802	500 HVG	-0.0014349174095791	HisToGene
1803	500 HVG	0.0764197641975048	HisToGene
1804	500 HVG	0.0497684717460451	HisToGene
1805	500 HVG	-0.0292513700065157	HisToGene
1806	500 HVG	0.0941553535179946	HisToGene
1807	500 HVG	0.0572065356852604	HisToGene
1808	500 HVG	0.0799631240087541	HisToGene
1809	500 HVG	0.0247329922841075	HisToGene
1810	500 HVG	0.1327315161188167	HisToGene
1811	500 HVG	0.0137210239436167	HisToGene
1812	500 HVG	-0.0276886514358594	HisToGene
1813	500 HVG	0.0660049251753847	HisToGene
1814	500 HVG	-0.0053016625312335	HisToGene
1815	500 HVG	0.0185415420433701	HisToGene
1816	500 HVG	0.0291382710259853	HisToGene
1817	500 HVG	0.0133693723334715	HisToGene
1818	500 HVG	-0.0175600693142474	HisToGene
1819	500 HVG	0.0872219907853608	HisToGene
1820	500 HVG	0.0188117539772877	HisToGene
1821	500 HVG	-0.035368671774866	HisToGene
1822	500 HVG	0.0653603815475647	HisToGene
1823	500 HVG	-0.0166852474557224	HisToGene
1824	500 HVG	-0.0980834313417955	HisToGene
1825	500 HVG	-0.0070374898330268	HisToGene
1826	500 HVG	0.0541342136049927	HisToGene
1827	500 HVG	0.0075817663339066	HisToGene
1828	500 HVG	0.0071474448119879	HisToGene
1829	500 HVG	-0.0007285547634816	HisToGene
1830	500 HVG	-0.0168061911066625	HisToGene
1831	500 HVG	-0.0223476310182189	HisToGene
1832	500 HVG	-0.0110228845564237	HisToGene
1833	500 HVG	-0.0022658867901199	HisToGene
1834	500 HVG	0.0280875785986225	HisToGene
1835	500 HVG	0.0403662425661295	HisToGene
1836	500 HVG	-0.00765432740478	HisToGene
1837	500 HVG	-0.0186366202172321	HisToGene
1838	500 HVG	-0.0246789767834645	HisToGene
1839	500 HVG	-0.0214908245059981	HisToGene
1840	500 HVG	-0.1252017120523105	HisToGene
1841	500 HVG	-0.0113880850813841	HisToGene
1842	500 HVG	0.0667872948776349	HisToGene
1843	500 HVG	-0.1098865662066064	HisToGene
1844	500 HVG	-0.0163402542219746	HisToGene
1845	500 HVG	-0.115170203242485	HisToGene
1846	500 HVG	0.0300617238435449	HisToGene
1847	500 HVG	-0.0202477014536661	HisToGene
1848	500 HVG	0.016242835643597	HisToGene
1849	500 HVG	0.0570090931043578	HisToGene
1850	500 HVG	0.1634722482125219	HisToGene
1851	500 HVG	0.082669438116488	HisToGene
1852	500 HVG	-0.0275410924574434	HisToGene
1853	500 HVG	0.0393015237513296	HisToGene
1854	500 HVG	-0.0487971752197964	HisToGene
1855	500 HVG	0.0354865844127161	HisToGene
1856	500 HVG	0.0444997283579766	HisToGene
1857	500 HVG	0.0360188525453759	HisToGene
1858	500 HVG	-0.0153800725286217	HisToGene
1859	500 HVG	0.0027886380598127	HisToGene
1860	500 HVG	-0.0247264528482911	HisToGene
1861	500 HVG	0.0013142561385062	HisToGene
1862	500 HVG	-0.049678164561655	HisToGene
1863	500 HVG	-0.0159349699398871	HisToGene
1864	500 HVG	0.1200564081095203	HisToGene
1865	500 HVG	-0.0159294923766957	HisToGene
1866	500 HVG	-0.0110422106691885	HisToGene
1867	500 HVG	0.0387336975647016	HisToGene
1868	500 HVG	0.0046250507844041	HisToGene
1869	500 HVG	0.1171361652486098	HisToGene
1870	500 HVG	0.0634980706481949	HisToGene
1871	500 HVG	-0.0221831768716205	HisToGene
1872	500 HVG	0.0956069212625101	HisToGene
1873	500 HVG	-0.0072495033235027	HisToGene
1874	500 HVG	0.0596696917297716	HisToGene
1875	500 HVG	-0.1084101809202744	HisToGene
1876	500 HVG	-0.0380746281908872	HisToGene
1877	500 HVG	0.0447015683276923	HisToGene
1878	500 HVG	-0.0201240227446783	HisToGene
1879	500 HVG	-0.0044147495661153	HisToGene
1880	500 HVG	-0.0633639241945527	HisToGene
1881	500 HVG	-0.0354886799628531	HisToGene
1882	500 HVG	0.01761616445427	HisToGene
1883	500 HVG	-0.005612464454705	HisToGene
1884	500 HVG	0.0932816885770706	HisToGene
1885	500 HVG	0.0054558829376458	HisToGene
1886	500 HVG	-0.0573881588629774	HisToGene
1887	500 HVG	0.0218705577842719	HisToGene
1888	500 HVG	0.0387123950068515	HisToGene
1889	500 HVG	-0.064837588015	HisToGene
1890	500 HVG	0.060767091817155	HisToGene
1891	500 HVG	-0.0469136033800632	HisToGene
1892	500 HVG	0.0411560297387243	HisToGene
1893	500 HVG	-0.0651553442684563	HisToGene
1894	500 HVG	0.0953341804295389	HisToGene
1895	500 HVG	0.0436177499734533	HisToGene
1896	500 HVG	0.0169974513381312	HisToGene
1897	500 HVG	0.048598972093238	HisToGene
1898	500 HVG	-0.06835660010797	HisToGene
1899	500 HVG	0.07413473466623	HisToGene
1900	500 HVG	0.0467562089550503	HisToGene
1901	500 HVG	0.0136671766980924	HisToGene
1902	500 HVG	-0.0508348596743564	HisToGene
1903	500 HVG	-0.0240032445104052	HisToGene
1904	500 HVG	0.0410791584527885	HisToGene
1905	500 HVG	0.0539442125080427	HisToGene
1906	500 HVG	0.0090475761876405	HisToGene
1907	500 HVG	-0.0058287903697138	HisToGene
1908	500 HVG	-0.013601094918493	HisToGene
1909	500 HVG	-0.0222979313959399	HisToGene
1910	500 HVG	-0.0487534575491648	HisToGene
1911	500 HVG	0.0578512559248025	HisToGene
1912	500 HVG	-0.0318318202480618	HisToGene
1913	500 HVG	-0.0073462071403023	HisToGene
1914	500 HVG	0.0175697329477415	HisToGene
1915	500 HVG	0.0116777742828517	HisToGene
1916	500 HVG	0.0793820191561476	HisToGene
1917	500 HVG	0.0535691609650439	HisToGene
1918	500 HVG	0.0020097768163043	HisToGene
1919	500 HVG	0.1236715390576219	HisToGene
1920	500 HVG	0.0492818547888642	HisToGene
1921	500 HVG	0.0208958661092955	HisToGene
1922	500 HVG	0.0108794205405684	HisToGene
1923	500 HVG	-0.0596698262711248	HisToGene
1924	500 HVG	-0.0437145302455546	HisToGene
1925	500 HVG	0.0177969668131412	HisToGene
1926	500 HVG	-0.0203840245287523	HisToGene
1927	500 HVG	-4.949932454145767e-05	HisToGene
1928	500 HVG	0.0244088337965528	HisToGene
1929	500 HVG	-0.0009068477139422	HisToGene
1930	500 HVG	0.0028548338448501	HisToGene
1931	500 HVG	-0.0503555612355117	HisToGene
1932	500 HVG	-0.0683061466594558	HisToGene
1933	500 HVG	0.0527352220571617	HisToGene
1934	500 HVG	-0.0574087313323041	HisToGene
1935	500 HVG	0.0463587696326985	HisToGene
1936	500 HVG	0.0708852650225708	HisToGene
1937	500 HVG	0.0015746344568268	HisToGene
1938	500 HVG	-0.0198827705481026	HisToGene
1939	500 HVG	0.0271634546159536	HisToGene
1940	500 HVG	0.0501112222558894	HisToGene
1941	500 HVG	-0.0655625247119378	HisToGene
1942	500 HVG	-0.0005626239136358	HisToGene
1943	500 HVG	0.0322483975353584	HisToGene
1944	500 HVG	0.0106102858615075	HisToGene
1945	500 HVG	0.0006306827000912	HisToGene
1946	500 HVG	0.0307649925913029	HisToGene
1947	500 HVG	0.0215290972733619	HisToGene
1948	500 HVG	-7.898168004771833e-05	HisToGene
1949	500 HVG	-0.0191688471389355	HisToGene
1950	500 HVG	0.0188393712396527	HisToGene
1951	500 HVG	-0.0069622913943803	HisToGene
1952	500 HVG	-0.0407816831562755	HisToGene
1953	500 HVG	0.0038103150822408	HisToGene
1954	500 HVG	-0.016617689167905	HisToGene
1955	500 HVG	0.0227488531050945	HisToGene
1956	500 HVG	-0.0530834965098243	HisToGene
1957	500 HVG	0.0389915242185452	HisToGene
1958	500 HVG	0.0719929512202945	HisToGene
1959	500 HVG	0.0577373879059335	HisToGene
1960	500 HVG	-0.0579737634148447	HisToGene
1961	500 HVG	-0.0541262229281311	HisToGene
1962	500 HVG	-0.0485462911877387	HisToGene
1963	500 HVG	-0.0543255285871977	HisToGene
1964	500 HVG	0.0460036699483694	HisToGene
1965	500 HVG	-0.0392079382609189	HisToGene
1966	500 HVG	0.0429413677950769	HisToGene
1967	500 HVG	0.0059247854131498	HisToGene
1968	500 HVG	-0.0491912121084006	HisToGene
1969	500 HVG	-0.075201761471736	HisToGene
1970	500 HVG	-0.0032243657539083	HisToGene
1971	500 HVG	0.0623162350078803	HisToGene
1972	500 HVG	0.0184470334361117	HisToGene
1973	500 HVG	0.1232422617742692	HisToGene
1974	500 HVG	0.067988521836709	HisToGene
1975	500 HVG	0.2021766247891732	HisToGene
1976	500 HVG	0.0541589688303716	HisToGene
1977	500 HVG	0.0348290661642778	HisToGene
1978	500 HVG	-0.0306254100706624	HisToGene
1979	500 HVG	0.0060613107095456	HisToGene
1980	500 HVG	-0.0089813460913641	HisToGene
1981	500 HVG	0.0045972882221088	HisToGene
1982	500 HVG	-0.1345061516818053	HisToGene
1983	500 HVG	0.1863504561868507	HisToGene
1984	500 HVG	0.0360082760322839	HisToGene
1985	500 HVG	-0.1445438359119459	HisToGene
1986	500 HVG	-0.0326407637736245	HisToGene
1987	500 HVG	0.0805399971247471	HisToGene
1988	500 HVG	-0.0240036345319785	HisToGene
1989	500 HVG	-0.0068770742596271	HisToGene
1990	500 HVG	-0.023070503056255	HisToGene
1991	500 HVG	-0.0214508226634535	HisToGene
1992	500 HVG	-0.0042442398340796	HisToGene
1993	500 HVG	0.0162033950751343	HisToGene
1994	500 HVG	0.0751874156651313	HisToGene
1995	500 HVG	0.0509834351528137	HisToGene
1996	500 HVG	0.023314473562868	HisToGene
1997	500 HVG	0.0515438889386459	HisToGene
1998	500 HVG	-0.0324430087151803	HisToGene
[truncated: 20,001 more rows]
