# Supplementary material for: sCellST predicts single-cell gene expression from H& E images
Source: Nat Commun. 2026 Jan 9;17:1194. doi: 10.1038/s41467-025-67965-1 (PMC12858858; doi:10.1038/s41467-025-67965-1)
Supplement: Supplementary file 6 — Source data [file 41467_2025_67965_MOESM6_ESM.zip › Source Data/fig3/ss_Kidney_pcc.csv]

	genes	pcc	model
0	50 HVG	0.1654933757926375	istar
1	50 HVG	0.236914268915541	istar
2	50 HVG	0.0794713560747819	istar
3	50 HVG	-0.2686919656419011	istar
4	50 HVG	-0.1436200653674753	istar
5	50 HVG	0.0388993925180756	istar
6	50 HVG	0.0067847864124672	istar
7	50 HVG	-0.0521382720932805	istar
8	50 HVG	-0.0670997465411744	istar
9	50 HVG	-0.142988760446026	istar
10	50 HVG	0.2279153674605128	istar
11	50 HVG	0.2798680990829361	istar
12	50 HVG	-0.0232251480513241	istar
13	50 HVG	0.2156645242339543	istar
14	50 HVG	-0.0659853928242597	istar
15	50 HVG	0.3308631575951724	istar
16	50 HVG	-0.0195554176839542	istar
17	50 HVG	0.0055184925503981	istar
18	50 HVG	0.0196517113809981	istar
19	50 HVG	0.1535290930645609	istar
20	50 HVG	0.0753102546315603	istar
21	50 HVG	0.3002279364912876	istar
22	50 HVG	0.0726845721094484	istar
23	50 HVG	-0.0896280701740046	istar
24	50 HVG	0.020040534352006	istar
25	50 HVG	0.0524116010185586	istar
26	50 HVG	-0.1317754430454201	istar
27	50 HVG	0.1076944549292382	istar
28	50 HVG	0.2032155036275211	istar
29	50 HVG	-0.1723108823513754	istar
30	50 HVG	0.1950277172309633	istar
31	50 HVG	0.0020833363709193	istar
32	50 HVG	0.1794732288398743	istar
33	50 HVG	-0.0439000555503354	istar
34	50 HVG	-0.0762171730957017	istar
35	50 HVG	-0.3421306571327411	istar
36	50 HVG	0.0177601181936559	istar
37	50 HVG	0.0838045851805127	istar
38	50 HVG	0.0512199614821931	istar
39	50 HVG	0.1112147794950715	istar
40	50 HVG	-0.0753833709958993	istar
41	50 HVG	0.0487151559819709	istar
42	50 HVG	-0.0145009058717402	istar
43	50 HVG	0.0145057044883929	istar
44	50 HVG	-0.0848706369153706	istar
45	50 HVG	0.0066352256440684	istar
46	50 HVG	-0.0155637971903281	istar
47	50 HVG	-0.0794089796500756	istar
48	50 HVG	-0.0222694970648263	istar
49	50 HVG	0.1925068780694392	istar
50	50 SVG	-0.0046045691292588	istar
51	50 SVG	-0.0363673543158675	istar
52	50 SVG	-0.0233259421152354	istar
53	50 SVG	-0.008331514619563	istar
54	50 SVG	0.0124518561706887	istar
55	50 SVG	-0.0160023763243888	istar
56	50 SVG	0.0173048260284076	istar
57	50 SVG	0.0341687234110867	istar
58	50 SVG	-0.0166307893738333	istar
59	50 SVG	-0.0129648857237754	istar
60	50 SVG	-0.0041121807214636	istar
61	50 SVG	0.1662008582556904	istar
62	50 SVG	0.0014729005417535	istar
63	50 SVG	0.0103196411480944	istar
64	50 SVG	-0.007639542904517	istar
65	50 SVG	-0.0315699722179205	istar
66	50 SVG	0.0362135413486868	istar
67	50 SVG	-0.0265559902572807	istar
68	50 SVG	0.1120965529027753	istar
69	50 SVG	0.0196304579102051	istar
70	50 SVG	0.0111413952681065	istar
71	50 SVG	0.0171950279696346	istar
72	50 SVG	-0.0471456411614889	istar
73	50 SVG	-0.0081464335352325	istar
74	50 SVG	-0.0247628760657314	istar
75	50 SVG	-0.0022619079900003	istar
76	50 SVG	-0.0112967952611171	istar
77	50 SVG	0.0353111210139243	istar
78	50 SVG	0.0001185618272359	istar
79	50 SVG	-0.0435154239257062	istar
80	50 SVG	0.034224748765034	istar
81	50 SVG	0.0741232631019954	istar
82	50 SVG	0.0183650242333186	istar
83	50 SVG	-0.0194767309786332	istar
84	50 SVG	0.0135532280126025	istar
85	50 SVG	0.02524365462085	istar
86	50 SVG	-0.0731843770004183	istar
87	50 SVG	0.0456452563449545	istar
88	50 SVG	-0.0119039956067013	istar
89	50 SVG	-2.222250769179368e-05	istar
90	50 SVG	-0.0893071014476003	istar
91	50 SVG	-0.0092203148972433	istar
92	50 SVG	-0.0091413467789891	istar
93	50 SVG	0.0442767416191856	istar
94	50 SVG	0.0122746927569068	istar
95	50 SVG	0.0015826234182512	istar
96	50 SVG	0.0749389346055222	istar
97	50 SVG	0.0461397874708202	istar
98	50 SVG	0.0169960240399218	istar
99	50 SVG	-0.0220530178935476	istar
100	500 SVG	0.0308797636230053	istar
101	500 SVG	-0.0166305682361072	istar
102	500 SVG	0.0196400533921092	istar
103	500 SVG	-0.0084364313683944	istar
104	500 SVG	-0.0291161005803815	istar
105	500 SVG	0.0238775761649492	istar
106	500 SVG	0.0200737443832004	istar
107	500 SVG	0.0451553486221198	istar
108	500 SVG	-0.001129273786411	istar
109	500 SVG	-0.0245662394547174	istar
110	500 SVG	-0.0179159131406976	istar
111	500 SVG	0.0704297676240426	istar
112	500 SVG	0.0878535056527001	istar
113	500 SVG	0.009388101006866	istar
114	500 SVG	0.1396341738027684	istar
115	500 SVG	0.0399661409206117	istar
116	500 SVG	-0.0330399648206261	istar
117	500 SVG	-0.0101051494678792	istar
118	500 SVG	-0.0173885362971326	istar
119	500 SVG	-8.226116754261881e-05	istar
120	500 SVG	-0.0151440938921943	istar
121	500 SVG	0.0022194696589561	istar
122	500 SVG	4.382817240911052e-06	istar
123	500 SVG	0.0136848371482507	istar
124	500 SVG	-0.0156156965833673	istar
125	500 SVG	0.0131916702408716	istar
126	500 SVG	-0.0021803124262715	istar
127	500 SVG	0.0060451729944519	istar
128	500 SVG	-0.0393570185666574	istar
129	500 SVG	0.1035512164545773	istar
130	500 SVG	0.1337778415729857	istar
131	500 SVG	0.0051073369520766	istar
132	500 SVG	0.0436283736900371	istar
133	500 SVG	-0.0125940565491191	istar
134	500 SVG	0.0462992198013196	istar
135	500 SVG	0.0229910624487468	istar
136	500 SVG	-0.0087310137259635	istar
137	500 SVG	-0.0054421666849762	istar
138	500 SVG	0.040984332240157	istar
139	500 SVG	0.0067778801752824	istar
140	500 SVG	0.0130886374802061	istar
141	500 SVG	-0.0061583598726553	istar
142	500 SVG	0.057339413656843	istar
143	500 SVG	-0.0722733356089424	istar
144	500 SVG	0.0058061126666704	istar
145	500 SVG	-0.0074918770755265	istar
146	500 SVG	0.0053665483955214	istar
147	500 SVG	-0.0123913926158891	istar
148	500 SVG	-0.0128682045553496	istar
149	500 SVG	0.0034276264333694	istar
150	500 SVG	0.0254104150030047	istar
151	500 SVG	0.0062601685974838	istar
152	500 SVG	0.0097557948942581	istar
153	500 SVG	0.0367476605953598	istar
154	500 SVG	0.0525075445611866	istar
155	500 SVG	0.0733979730584853	istar
156	500 SVG	0.0219702223328065	istar
157	500 SVG	0.0747670294935876	istar
158	500 SVG	-0.0247784253155305	istar
159	500 SVG	0.0507012961230763	istar
160	500 SVG	-0.0068055889789047	istar
161	500 SVG	0.016152670791115	istar
162	500 SVG	0.0262839001919985	istar
163	500 SVG	-0.0564534722418113	istar
164	500 SVG	-0.0389498165264114	istar
165	500 SVG	0.0049824237803557	istar
166	500 SVG	0.0243878369204431	istar
167	500 SVG	0.0125799211998938	istar
168	500 SVG	0.0398363770618634	istar
169	500 SVG	0.011285414279321	istar
170	500 SVG	0.0252311630746225	istar
171	500 SVG	0.0738806304126485	istar
172	500 SVG	0.0602640246234864	istar
173	500 SVG	0.0438357601107313	istar
174	500 SVG	0.032535200245725	istar
175	500 SVG	0.0167204413314377	istar
176	500 SVG	-0.0069026386817938	istar
177	500 SVG	0.1820839534499381	istar
178	500 SVG	0.0140713601005681	istar
179	500 SVG	-0.0022681394575201	istar
180	500 SVG	0.0349966607337179	istar
181	500 SVG	-0.0238582103085533	istar
182	500 SVG	0.0014068357058167	istar
183	500 SVG	-0.0589288082115562	istar
184	500 SVG	0.0090212009372336	istar
185	500 SVG	0.0358288999378686	istar
186	500 SVG	-0.0045172701869073	istar
187	500 SVG	0.0018979705509529	istar
188	500 SVG	-0.0093982082141792	istar
189	500 SVG	-0.0322474521152011	istar
190	500 SVG	-0.0210196876036619	istar
191	500 SVG	0.0743455130257143	istar
192	500 SVG	-0.0079571092803085	istar
193	500 SVG	0.0171713965348594	istar
194	500 SVG	0.0104965239277517	istar
195	500 SVG	-0.0108361452291312	istar
196	500 SVG	-0.0318154701743859	istar
197	500 SVG	-0.0105168955795704	istar
198	500 SVG	-0.0148472300714672	istar
199	500 SVG	0.0173417430202178	istar
200	500 SVG	0.0328315285918883	istar
201	500 SVG	-0.031943891231883	istar
202	500 SVG	0.0180771173208106	istar
203	500 SVG	0.047937421700297	istar
204	500 SVG	0.0080975963425204	istar
205	500 SVG	0.0014511480102186	istar
206	500 SVG	0.0224459744130847	istar
207	500 SVG	0.1821535862550027	istar
208	500 SVG	0.0126331976590581	istar
209	500 SVG	0.0397040903554994	istar
210	500 SVG	0.056034166591754	istar
211	500 SVG	0.0278161829037886	istar
212	500 SVG	0.0131764395532734	istar
213	500 SVG	-0.0276129830777733	istar
214	500 SVG	0.0051878369418228	istar
215	500 SVG	0.0783530667923466	istar
216	500 SVG	0.1002742091861256	istar
217	500 SVG	0.0292406057357919	istar
218	500 SVG	-0.0030276376422113	istar
219	500 SVG	0.0133592940621589	istar
220	500 SVG	0.0029632487654644	istar
221	500 SVG	0.2304488892055175	istar
222	500 SVG	-0.0158352169746551	istar
223	500 SVG	0.029168914805143	istar
224	500 SVG	-0.0005046166549238	istar
225	500 SVG	0.0537524044230783	istar
226	500 SVG	0.0193070386956391	istar
227	500 SVG	-0.0030109267173372	istar
228	500 SVG	0.0315625182020449	istar
229	500 SVG	0.0101541096590764	istar
230	500 SVG	0.0103693350441869	istar
231	500 SVG	-0.0098919157620729	istar
232	500 SVG	0.0094741673347975	istar
233	500 SVG	-0.009407147609636	istar
234	500 SVG	0.0324665333402052	istar
235	500 SVG	0.0384807304300274	istar
236	500 SVG	-0.0919000608631179	istar
237	500 SVG	-0.0191018839329046	istar
238	500 SVG	-0.0497424038741023	istar
239	500 SVG	-0.1382173597603255	istar
240	500 SVG	0.0167573672726035	istar
241	500 SVG	-0.0127791295242225	istar
242	500 SVG	-0.0096523139439272	istar
243	500 SVG	-0.0090037825028019	istar
244	500 SVG	-0.0422691609112426	istar
245	500 SVG	0.0866539293236163	istar
246	500 SVG	0.016975403240572	istar
247	500 SVG	0.0559520881244104	istar
248	500 SVG	0.0162325416076818	istar
249	500 SVG	-0.0234124019755057	istar
250	500 SVG	0.0367604785786994	istar
251	500 SVG	0.0093106841366505	istar
252	500 SVG	0.0407888271179106	istar
253	500 SVG	0.0174876623502306	istar
254	500 SVG	0.1313471206057139	istar
255	500 SVG	0.0492615990177149	istar
256	500 SVG	0.0065429150682145	istar
257	500 SVG	-0.0186036760761565	istar
258	500 SVG	1.991359721742469e-05	istar
259	500 SVG	0.030472468936237	istar
260	500 SVG	0.0134584550014515	istar
261	500 SVG	0.0452484597887377	istar
262	500 SVG	0.0072420529930168	istar
263	500 SVG	-0.031165434109198	istar
264	500 SVG	0.0063263924049072	istar
265	500 SVG	0.0696945162471411	istar
266	500 SVG	-0.0046770122365735	istar
267	500 SVG	0.02303180670296	istar
268	500 SVG	0.0316432306166634	istar
269	500 SVG	-0.0010135109393192	istar
270	500 SVG	-0.0039386089098663	istar
271	500 SVG	-0.0374246080897209	istar
272	500 SVG	0.044956696419907	istar
273	500 SVG	-0.0003267355607698	istar
274	500 SVG	-0.0563211544413382	istar
275	500 SVG	0.0602881866571358	istar
276	500 SVG	0.0194780151067561	istar
277	500 SVG	0.0252582482987334	istar
278	500 SVG	-0.0059889795084249	istar
279	500 SVG	-0.0392810726196675	istar
280	500 SVG	-0.0076301870981936	istar
281	500 SVG	-0.0083514546218768	istar
282	500 SVG	0.0298259229125825	istar
283	500 SVG	-0.0421858851870702	istar
284	500 SVG	0.0572907668481983	istar
285	500 SVG	0.0364139190681687	istar
286	500 SVG	0.0282333850890265	istar
287	500 SVG	-0.0045049748089066	istar
288	500 SVG	-0.0202568078171685	istar
289	500 SVG	-0.0108355166260487	istar
290	500 SVG	0.0292828510170117	istar
291	500 SVG	0.0205702777116334	istar
292	500 SVG	0.0699050399753147	istar
293	500 SVG	-0.0218633274589361	istar
294	500 SVG	-0.050107749904896	istar
295	500 SVG	0.0303832883077257	istar
296	500 SVG	-0.0275949528207126	istar
297	500 SVG	-0.0053953412238767	istar
298	500 SVG	0.027816681437585	istar
299	500 SVG	0.0116940459307119	istar
300	500 SVG	0.0469174453325731	istar
301	500 SVG	-0.0273133883346794	istar
302	500 SVG	0.0106811157602315	istar
303	500 SVG	-0.0209847610702322	istar
304	500 SVG	0.0141184108711094	istar
305	500 SVG	0.0036547186948077	istar
306	500 SVG	0.0233344074362733	istar
307	500 SVG	-0.0275944744795522	istar
308	500 SVG	0.0025325589755205	istar
309	500 SVG	0.0107582797276655	istar
310	500 SVG	0.0007729201206942	istar
311	500 SVG	0.0006985109626369	istar
312	500 SVG	-0.043498834478882	istar
313	500 SVG	0.0149657703246433	istar
314	500 SVG	0.0170162189519373	istar
315	500 SVG	0.0332863979989399	istar
316	500 SVG	0.0243985958735706	istar
317	500 SVG	0.0196889887000928	istar
318	500 SVG	-0.010117678053092	istar
319	500 SVG	0.0065663376940605	istar
320	500 SVG	0.0030481565815558	istar
321	500 SVG	-0.0006650012330824	istar
322	500 SVG	0.0167533703098332	istar
323	500 SVG	0.0011841678742356	istar
324	500 SVG	0.0227206112597713	istar
325	500 SVG	-0.0212477885956161	istar
326	500 SVG	-0.008926387569913	istar
327	500 SVG	0.0181764270735689	istar
328	500 SVG	0.0392621557859698	istar
329	500 SVG	0.0338705986485248	istar
330	500 SVG	0.0015603063323013	istar
331	500 SVG	0.0082660412693211	istar
332	500 SVG	0.0124927164243677	istar
333	500 SVG	0.0359362513955119	istar
334	500 SVG	-0.0099112212413121	istar
335	500 SVG	0.005039649691632	istar
336	500 SVG	0.0112355971844356	istar
337	500 SVG	-0.0132386617280637	istar
338	500 SVG	-0.0132749105283025	istar
339	500 SVG	0.0426888763579675	istar
340	500 SVG	0.0147322457065115	istar
341	500 SVG	0.0172888486568574	istar
342	500 SVG	0.0516861437729261	istar
343	500 SVG	0.1490456797031987	istar
344	500 SVG	0.011903711775318	istar
345	500 SVG	-0.0107904642479337	istar
346	500 SVG	-0.0211794394685216	istar
347	500 SVG	0.0034133409128367	istar
348	500 SVG	-0.0755511215718867	istar
349	500 SVG	-0.0898326448022304	istar
350	500 SVG	-0.0171444021111408	istar
351	500 SVG	-0.0058729057792525	istar
352	500 SVG	-0.0157037873348144	istar
353	500 SVG	0.0040968945162844	istar
354	500 SVG	0.0533766981140999	istar
355	500 SVG	-0.0306726549520739	istar
356	500 SVG	0.0578824573275342	istar
357	500 SVG	-0.0279105552939817	istar
358	500 SVG	0.0040845915127825	istar
359	500 SVG	0.0090264147927356	istar
360	500 SVG	-0.0444901543292011	istar
361	500 SVG	0.0089782449532452	istar
362	500 SVG	0.0629313807373392	istar
363	500 SVG	0.0221102069870831	istar
364	500 SVG	-0.0342170313559417	istar
365	500 SVG	0.0093655898548714	istar
366	500 SVG	0.008392339678406	istar
367	500 SVG	0.0126590294630837	istar
368	500 SVG	-0.0078719009554273	istar
369	500 SVG	0.0398816078538324	istar
370	500 SVG	-0.0359992061316951	istar
371	500 SVG	0.0022269301905355	istar
372	500 SVG	0.0100801479825989	istar
373	500 SVG	-0.0085713329834183	istar
374	500 SVG	0.0110011912946048	istar
375	500 SVG	-0.0211022517118948	istar
376	500 SVG	0.0451557485160383	istar
377	500 SVG	0.0135849064736799	istar
378	500 SVG	0.070558246874915	istar
379	500 SVG	0.075347766568107	istar
380	500 SVG	-0.0265970827230486	istar
381	500 SVG	0.0888882213224544	istar
382	500 SVG	0.0142761766547678	istar
383	500 SVG	0.32002448241083	istar
384	500 SVG	-0.0724521877777641	istar
385	500 SVG	0.0033420126858878	istar
386	500 SVG	0.0249999100832845	istar
387	500 SVG	-0.0222007300748785	istar
388	500 SVG	0.0286998275734262	istar
389	500 SVG	-0.069842700532412	istar
390	500 SVG	0.0140282057317415	istar
391	500 SVG	0.0298998618846049	istar
392	500 SVG	0.0136420685267921	istar
393	500 SVG	-0.0153028611537031	istar
394	500 SVG	0.0021623965681154	istar
395	500 SVG	0.0158229123796047	istar
396	500 SVG	0.0506126488825415	istar
397	500 SVG	-0.0107849326999591	istar
398	500 SVG	0.0311916912155467	istar
399	500 SVG	0.0086336272109317	istar
400	500 SVG	-0.0126539752183481	istar
401	500 SVG	-0.0150978849869538	istar
402	500 SVG	0.0828054797284032	istar
403	500 SVG	0.0460157715207392	istar
404	500 SVG	-0.0234647126137217	istar
405	500 SVG	0.0160040375196146	istar
406	500 SVG	0.0323058996733998	istar
407	500 SVG	0.0034562628455019	istar
408	500 SVG	0.0063968869040893	istar
409	500 SVG	-0.0171686638481354	istar
410	500 SVG	-0.0129402864161676	istar
411	500 SVG	-0.0220436056889052	istar
412	500 SVG	0.0631851868627975	istar
413	500 SVG	-0.0356634931810759	istar
414	500 SVG	0.0341109886692034	istar
415	500 SVG	-0.0073164222932882	istar
416	500 SVG	0.0118554548290727	istar
417	500 SVG	-0.0155095452543463	istar
418	500 SVG	0.0133521703372991	istar
419	500 SVG	0.0153726495197332	istar
420	500 SVG	0.0015131697626813	istar
421	500 SVG	0.0121759518338588	istar
422	500 SVG	0.0197152244323692	istar
423	500 SVG	-0.0085574044633602	istar
424	500 SVG	0.0213852996797541	istar
425	500 SVG	0.0567963500652446	istar
426	500 SVG	0.0897798120352995	istar
427	500 SVG	0.0512564574358895	istar
428	500 SVG	0.016275468169006	istar
429	500 SVG	0.1001432407343108	istar
430	500 SVG	0.0052805605495187	istar
431	500 SVG	-0.0159489823444403	istar
432	500 SVG	-0.0174564285965148	istar
433	500 SVG	0.0442551886004314	istar
434	500 SVG	0.0110880416889895	istar
435	500 SVG	0.0267242095744082	istar
436	500 SVG	0.0182003917117015	istar
437	500 SVG	0.0065739219979086	istar
438	500 SVG	-0.0337239907088302	istar
439	500 SVG	-0.0448568279426169	istar
440	500 SVG	0.0335232831691314	istar
441	500 SVG	0.0133711707805602	istar
442	500 SVG	-0.0278386940719901	istar
443	500 SVG	-0.0346172560200068	istar
444	500 SVG	0.0242047956338105	istar
445	500 SVG	0.0363310653536323	istar
446	500 SVG	0.0010309873548028	istar
447	500 SVG	0.012369587051193	istar
448	500 SVG	-0.0128880463379417	istar
449	500 SVG	-0.0242648629015036	istar
450	500 SVG	-0.006653102324182	istar
451	500 SVG	-0.0225704424786852	istar
452	500 SVG	0.0039892216275791	istar
453	500 SVG	0.0010900908006379	istar
454	500 SVG	0.0139159266096413	istar
455	500 SVG	-0.0249087220866446	istar
456	500 SVG	0.2203816174252514	istar
457	500 SVG	0.0794645358052603	istar
458	500 SVG	0.1067809556485448	istar
459	500 SVG	0.0693652463304133	istar
460	500 SVG	-0.0279232060901826	istar
461	500 SVG	0.0654863138833832	istar
462	500 SVG	-0.0354434379026482	istar
463	500 SVG	-0.0104307754090653	istar
464	500 SVG	0.0137243222521341	istar
465	500 SVG	0.0452783308524757	istar
466	500 SVG	0.0068679580304504	istar
467	500 SVG	-0.0220663811773214	istar
468	500 SVG	0.0178777294254643	istar
469	500 SVG	0.0347311028107166	istar
470	500 SVG	0.0261721299304902	istar
471	500 SVG	0.0054324303272874	istar
472	500 SVG	0.0056420568608563	istar
473	500 SVG	-0.0170563501348212	istar
474	500 SVG	0.0978655628237676	istar
475	500 SVG	0.0144844299929545	istar
476	500 SVG	0.110904126988538	istar
477	500 SVG	0.0178428170872066	istar
478	500 SVG	-0.0031357109729981	istar
479	500 SVG	0.0013942412723153	istar
480	500 SVG	0.0308772259488492	istar
481	500 SVG	-0.0363305367888856	istar
482	500 SVG	0.0421209612767786	istar
483	500 SVG	-0.0121770908965692	istar
484	500 SVG	-0.0370097994260207	istar
485	500 SVG	0.0952113906332437	istar
486	500 SVG	-0.0107307833479008	istar
487	500 SVG	0.0084258828436336	istar
488	500 SVG	0.0203673455808157	istar
489	500 SVG	0.0186206188256168	istar
490	500 SVG	-0.0019264962094709	istar
491	500 SVG	-0.0174460089456962	istar
492	500 SVG	0.0134708726167656	istar
493	500 SVG	-0.0390521345376306	istar
494	500 SVG	0.0326950367975424	istar
495	500 SVG	0.0085447636654976	istar
496	500 SVG	-0.0077241615816632	istar
497	500 SVG	-0.0256153578887463	istar
498	500 SVG	0.0191095092626767	istar
499	500 SVG	0.0323185120645286	istar
500	500 SVG	0.0021411431819231	istar
501	500 SVG	-0.0071817601096597	istar
502	500 SVG	0.0325317798161961	istar
503	500 SVG	0.045045573495495	istar
504	500 SVG	-0.005531488641175	istar
505	500 SVG	0.0046140808092118	istar
506	500 SVG	-0.0068661266515177	istar
507	500 SVG	-0.0346298750580942	istar
508	500 SVG	0.0093440926496199	istar
509	500 SVG	0.0516129333197307	istar
510	500 SVG	0.0468846274388283	istar
511	500 SVG	-0.0120972566106427	istar
512	500 SVG	-0.0071182122470894	istar
513	500 SVG	0.0126961904043287	istar
514	500 SVG	0.0024666556861081	istar
515	500 SVG	0.02119429307022	istar
516	500 SVG	0.0425942583848759	istar
517	500 SVG	-0.0117764954429944	istar
518	500 SVG	-0.0194965870234966	istar
519	500 SVG	0.0424004245544888	istar
520	500 SVG	0.0196583169828592	istar
521	500 SVG	0.1034441767115423	istar
522	500 SVG	0.00069387642983	istar
523	500 SVG	-0.0594404762255997	istar
524	500 SVG	-0.0251789540556117	istar
525	500 SVG	-0.0167648651041396	istar
526	500 SVG	-0.0136304268610132	istar
527	500 SVG	0.0302376340196595	istar
528	500 SVG	0.0458662541452836	istar
529	500 SVG	0.0491927439267587	istar
530	500 SVG	-0.0263250778119175	istar
531	500 SVG	0.0034863031094545	istar
532	500 SVG	0.0277083352398754	istar
533	500 SVG	0.0118217563558378	istar
534	500 SVG	0.0314036495858745	istar
535	500 SVG	0.0746998047254265	istar
536	500 SVG	0.082734434850054	istar
537	500 SVG	-0.0240356736121754	istar
538	500 SVG	-0.02735735456673	istar
539	500 SVG	0.0225140830624113	istar
540	500 SVG	0.0028176710123151	istar
541	500 SVG	0.0006979565347009	istar
542	500 SVG	0.0206150737163834	istar
543	500 SVG	0.0674975817096417	istar
544	500 SVG	-0.0217327243629164	istar
545	500 SVG	0.0108790901380615	istar
546	500 SVG	-0.0067937741968968	istar
547	500 SVG	0.0052036917445126	istar
548	500 SVG	-0.0306603582938826	istar
549	500 SVG	0.1190073341784714	istar
550	500 SVG	0.0254345597040606	istar
551	500 SVG	0.0462507142592301	istar
552	500 SVG	0.0311018015122854	istar
553	500 SVG	0.01187209951979	istar
554	500 SVG	-0.005657123007956	istar
555	500 SVG	0.0271847634616655	istar
556	500 SVG	0.0092025410366396	istar
557	500 SVG	0.0363201155920248	istar
558	500 SVG	0.0154743534469616	istar
559	500 SVG	0.0733759619435097	istar
560	500 SVG	0.0072489411362006	istar
561	500 SVG	0.0436046178284499	istar
562	500 SVG	-0.0427119092571892	istar
563	500 SVG	-0.0089864975101292	istar
564	500 SVG	0.0085688580642657	istar
565	500 SVG	0.0135788939074519	istar
566	500 SVG	-0.0132552225639059	istar
567	500 SVG	0.0011487159807579	istar
568	500 SVG	-0.0200392569816791	istar
569	500 SVG	-0.1265120982445762	istar
570	500 SVG	-0.01726645729536	istar
571	500 SVG	-0.0444817816169411	istar
572	500 SVG	-0.0440347240385602	istar
573	500 SVG	0.0405176143957	istar
574	500 SVG	-0.0006250443253925	istar
575	500 SVG	-0.0002821278893385	istar
576	500 SVG	0.0074699071353592	istar
577	500 SVG	-4.707664805891909e-05	istar
578	500 SVG	-0.0140393545200918	istar
579	500 SVG	0.0105453716854384	istar
580	500 SVG	0.0040315494511133	istar
581	500 SVG	-0.0182151298174901	istar
582	500 SVG	0.0122388341325461	istar
583	500 SVG	0.0169445564922838	istar
584	500 SVG	-3.9094771666192685e-05	istar
585	500 SVG	0.0053020125645346	istar
586	500 SVG	-0.0039997318072764	istar
587	500 SVG	0.006415514108939	istar
588	500 SVG	0.0367889169755102	istar
589	500 SVG	0.0155959508981488	istar
590	500 SVG	-0.0135512719268575	istar
591	500 SVG	0.0740374324352952	istar
592	500 SVG	0.0060602936255351	istar
593	500 SVG	-0.0249016969353315	istar
594	500 SVG	0.0222533614115434	istar
595	500 SVG	-0.0159548417223067	istar
596	500 SVG	0.0497691728730931	istar
597	500 SVG	0.0006452873103661	istar
598	500 SVG	-0.0122517756981483	istar
599	500 SVG	-0.0084128008813899	istar
600	500 SVG	0.0304198055845397	istar
601	500 SVG	0.0344568610542506	istar
602	500 SVG	0.0103617042791719	istar
603	500 SVG	0.0582383934900221	istar
604	500 SVG	-0.0367587080080902	istar
605	500 SVG	-0.0268824796695597	istar
606	500 SVG	-0.0678249718444266	istar
607	500 SVG	0.0426081209656512	istar
608	500 SVG	0.0303479365682335	istar
609	500 SVG	-0.0628106561946442	istar
610	500 SVG	0.0356766484807377	istar
611	500 SVG	-0.0207616633748557	istar
612	500 SVG	-0.0521204883230446	istar
613	500 SVG	0.0223427052751681	istar
614	500 SVG	0.0597658416601412	istar
615	500 SVG	0.0127489878673046	istar
616	500 SVG	0.027210496260281	istar
617	500 SVG	0.0987453185518605	istar
618	500 SVG	0.0417348004150852	istar
619	500 SVG	0.0239387886818809	istar
620	500 SVG	-0.0207643866098212	istar
621	500 SVG	-0.0183922870367396	istar
622	500 SVG	0.0593361613025891	istar
623	500 SVG	0.024362730972701	istar
624	500 SVG	-0.0383586099765002	istar
625	500 SVG	-0.0398590654439132	istar
626	500 SVG	0.0430756110002619	istar
627	500 SVG	0.0276892307832561	istar
628	500 SVG	0.0478215127563839	istar
629	500 SVG	0.0550893865888431	istar
630	500 SVG	-0.1911369780927394	istar
631	500 SVG	0.0531181054134712	istar
632	500 SVG	0.0446889061456416	istar
633	500 SVG	0.0418064808752767	istar
634	500 SVG	-0.0156437177008754	istar
635	500 SVG	0.0198762511816958	istar
636	500 SVG	0.0100186694227062	istar
637	500 SVG	0.0485088898003951	istar
638	500 SVG	0.0254128240534043	istar
639	500 SVG	0.01253450550265	istar
640	500 SVG	-0.0140549474551758	istar
641	500 SVG	-0.0098104220384724	istar
642	500 SVG	0.047314615935794	istar
643	500 SVG	0.06994860549554	istar
644	500 SVG	-0.0458291023405923	istar
645	500 SVG	0.13017835068383	istar
646	500 SVG	0.0217818208022864	istar
647	500 SVG	0.0089077025130634	istar
648	500 SVG	0.0110858406825968	istar
649	500 SVG	0.0249057166528601	istar
650	500 SVG	0.0095942031280006	istar
651	500 SVG	-0.0842240620759956	istar
652	500 SVG	-0.0091560428709556	istar
653	500 SVG	0.0316086352028444	istar
654	500 SVG	0.0304564028136457	istar
655	500 SVG	0.0058152272037617	istar
656	500 SVG	0.1045650421016048	istar
657	500 SVG	0.0822796691685319	istar
658	500 SVG	0.0486447565510683	istar
659	500 SVG	0.0522957399292925	istar
660	500 SVG	0.0051177922155964	istar
661	500 SVG	0.0358693410147985	istar
662	500 SVG	-0.0261644071739963	istar
663	500 SVG	0.1016033046837786	istar
664	500 SVG	-0.0344678698431772	istar
665	500 SVG	0.0171928489381675	istar
666	500 SVG	0.0083990166905554	istar
667	500 SVG	-0.0094483468452017	istar
668	500 SVG	-0.0783216428449287	istar
669	500 SVG	-0.0058287524402231	istar
670	500 SVG	0.0256240951163988	istar
671	500 SVG	0.1183621279633422	istar
672	500 SVG	0.1136186731640382	istar
673	500 SVG	0.0100410659195073	istar
674	500 SVG	0.0102082313567679	istar
675	500 SVG	-0.1305345377704263	istar
676	500 SVG	0.006805929217478	istar
677	500 SVG	0.163389279423388	istar
678	500 SVG	0.0562130763719812	istar
679	500 SVG	-0.0115112941062824	istar
680	500 SVG	0.0553013051399906	istar
681	500 SVG	0.0138611063540352	istar
682	500 SVG	0.0038794499016105	istar
683	500 SVG	0.0410687363747666	istar
684	500 SVG	0.0229179197211598	istar
685	500 SVG	0.0402903461053405	istar
686	500 SVG	0.0024896627248285	istar
687	500 SVG	0.0209417036105534	istar
688	500 SVG	-0.0601951539233542	istar
689	500 SVG	-0.0197405553765142	istar
690	500 SVG	-0.0064219342809721	istar
691	500 SVG	0.0768700767553447	istar
692	500 SVG	0.0246931509905827	istar
693	500 SVG	0.0152619257589741	istar
694	500 SVG	0.0097822059105197	istar
695	500 SVG	0.0356209489859957	istar
696	500 SVG	0.123048228409047	istar
697	500 SVG	-0.0021799215850535	istar
698	500 SVG	0.0476690574740388	istar
699	500 SVG	-0.0260063669394572	istar
700	500 SVG	0.0052689600388751	istar
701	500 SVG	-0.0107200563780329	istar
702	500 SVG	-0.0242996050193191	istar
703	500 SVG	0.0382942290701913	istar
704	500 SVG	0.0265338027450336	istar
705	500 SVG	-0.0850231925785857	istar
706	500 SVG	0.0120830151353459	istar
707	500 SVG	0.0559354207971409	istar
708	500 SVG	-0.0133641061797762	istar
709	500 SVG	0.0858413680702945	istar
710	500 SVG	0.0168151481454685	istar
711	500 SVG	0.1193536963415802	istar
712	500 SVG	-0.0382761859238982	istar
713	500 SVG	-0.0132014449434123	istar
714	500 SVG	-0.0467214101994493	istar
715	500 SVG	-0.0095761366034849	istar
716	500 SVG	0.0376342043293116	istar
717	500 SVG	0.0852108674309715	istar
718	500 SVG	0.0366637454927678	istar
719	500 SVG	0.0248946722667531	istar
720	500 SVG	0.0139442492379289	istar
721	500 SVG	-0.0641184472617375	istar
722	500 SVG	-0.0200937910478673	istar
723	500 SVG	0.0434427502049601	istar
724	500 SVG	-0.0132785196280096	istar
725	500 SVG	0.1794252095196071	istar
726	500 SVG	0.0251146951838325	istar
727	500 SVG	-0.0186367356234136	istar
728	500 SVG	-0.010746195288867	istar
729	500 SVG	-0.0240964692888852	istar
730	500 SVG	0.0806633749059919	istar
731	500 SVG	-0.0109836882330149	istar
732	500 SVG	0.0009352433933385	istar
733	500 SVG	-0.0067515818207806	istar
734	500 SVG	0.0459060881299584	istar
735	500 SVG	-0.0222063090320858	istar
736	500 SVG	0.0110273907358815	istar
737	500 SVG	0.0292695956451591	istar
738	500 SVG	0.0569393240178044	istar
739	500 SVG	0.0163958185282773	istar
740	500 SVG	0.0107703271461332	istar
741	500 SVG	-0.0014379443872236	istar
742	500 SVG	-0.0194044299785902	istar
743	500 SVG	0.0911487369408963	istar
744	500 SVG	-0.0120520667326256	istar
745	500 SVG	-0.0284379046148046	istar
746	500 SVG	0.0686575297251872	istar
747	500 SVG	-0.0653549651717776	istar
748	500 SVG	0.0045735062050891	istar
749	500 SVG	0.0370885924744621	istar
750	500 SVG	0.0106182366040776	istar
751	500 SVG	0.0539355737169984	istar
752	500 SVG	-0.0441054978497703	istar
753	500 SVG	0.0264837579332901	istar
754	500 SVG	-0.0356242583417731	istar
755	500 SVG	0.0223710441049891	istar
756	500 SVG	-0.0250376406081471	istar
757	500 SVG	0.0099629846422963	istar
758	500 SVG	0.0048862257760546	istar
759	500 SVG	0.0521854392838356	istar
760	500 SVG	-0.0031285996034142	istar
761	500 SVG	-0.0110205889604628	istar
762	500 SVG	-0.0200558351094	istar
763	500 SVG	0.0328797359714601	istar
764	500 SVG	0.0217226798685672	istar
765	500 SVG	0.0885155550163148	istar
766	500 SVG	-0.0450753222565567	istar
767	500 SVG	-0.0099965109409319	istar
768	500 SVG	0.007602098228507	istar
769	500 SVG	0.0036962568566636	istar
770	500 SVG	0.0552363962678539	istar
771	500 SVG	0.0010090947949396	istar
772	500 SVG	-0.0044589397224914	istar
773	500 SVG	0.0234362991484253	istar
774	500 SVG	0.0849249556172604	istar
775	500 SVG	0.0164416671152309	istar
776	500 SVG	-0.0052887549574371	istar
777	500 SVG	0.0431606217802326	istar
778	500 SVG	0.0219281933070184	istar
779	500 SVG	-0.0477278526556972	istar
780	500 SVG	0.0760718413775692	istar
781	500 SVG	-0.0090698170193084	istar
782	500 SVG	0.0503472769062085	istar
783	500 SVG	-0.0260825955055068	istar
784	500 SVG	-0.0556048170959684	istar
785	500 SVG	0.0016602296395961	istar
786	500 SVG	0.0538940006518826	istar
787	500 SVG	-0.0362415171410378	istar
788	500 SVG	0.003302139819187	istar
789	500 SVG	0.0291402678335875	istar
790	500 SVG	0.0256652821543532	istar
791	500 SVG	0.0492444098383373	istar
792	500 SVG	0.0441819151977147	istar
793	500 SVG	-0.0140348231438857	istar
794	500 SVG	0.0408453392220939	istar
795	500 SVG	0.0464432316107945	istar
796	500 SVG	-0.0696563131631693	istar
797	500 SVG	0.0616372233003006	istar
798	500 SVG	-0.0534698330862664	istar
799	500 SVG	-0.0014341781737174	istar
800	500 SVG	-0.0327726601549374	istar
801	500 SVG	-0.0162818065926533	istar
802	500 SVG	0.0055720465269271	istar
803	500 SVG	0.0477286544909318	istar
804	500 SVG	0.0285812756903851	istar
805	500 SVG	-0.0486996461801632	istar
806	500 SVG	-0.0171789500416421	istar
807	500 SVG	0.076381741297091	istar
808	500 SVG	0.0042529115603939	istar
809	500 SVG	0.0635712696669976	istar
810	500 SVG	-0.0251683664122879	istar
811	500 SVG	0.0114448495220396	istar
812	500 SVG	0.0124565245828138	istar
813	500 SVG	0.0026463456294665	istar
814	500 SVG	-0.0758860599901858	istar
815	500 SVG	0.1399519956556218	istar
816	500 SVG	0.012207744627382	istar
817	500 SVG	-0.011379650372298	istar
818	500 SVG	0.0405224708223102	istar
819	500 SVG	0.0077498200889092	istar
820	500 SVG	-0.0641921870490831	istar
821	500 SVG	0.0357196300239612	istar
822	500 SVG	0.0288251373055139	istar
823	500 SVG	0.0008415216190993	istar
824	500 SVG	-0.0179345968997823	istar
825	500 SVG	0.0323797916113619	istar
826	500 SVG	-0.0016539129059862	istar
827	500 SVG	0.0506288454904466	istar
828	500 SVG	-0.1152733826100416	istar
829	500 SVG	0.0130009495111877	istar
830	500 SVG	0.0733270962950278	istar
831	500 SVG	0.0137027440581505	istar
832	500 SVG	0.0002344646352963	istar
833	500 SVG	0.0096162203079366	istar
834	500 SVG	-0.0010753544930612	istar
835	500 SVG	0.0231010887804696	istar
836	500 SVG	0.0293479165247947	istar
837	500 SVG	0.0980974810121253	istar
838	500 SVG	-0.0164945822861799	istar
839	500 SVG	0.0228206401727426	istar
840	500 SVG	0.0095037410120255	istar
841	500 SVG	0.0143833375024726	istar
842	500 SVG	0.087769688814685	istar
843	500 SVG	0.2009883240230294	istar
844	500 SVG	0.0192011557038824	istar
845	500 SVG	0.0620513216735716	istar
846	500 SVG	0.0381708452548217	istar
847	500 SVG	0.0200093804368139	istar
848	500 SVG	-0.0210078184798447	istar
849	500 SVG	0.0305694926815576	istar
850	500 SVG	0.0495156376940837	istar
851	500 SVG	-0.0022982459101399	istar
852	500 SVG	-0.0345326234293987	istar
853	500 SVG	-0.0055660250260851	istar
854	500 SVG	-0.011583249870096	istar
855	500 SVG	-0.0761008094860322	istar
856	500 SVG	0.0658547159366631	istar
857	500 SVG	0.0414030817099373	istar
858	500 SVG	-0.0185583905720065	istar
859	500 SVG	0.0074109131693766	istar
860	500 SVG	-0.0051652374609325	istar
861	500 SVG	0.0560295733050608	istar
862	500 SVG	0.0319146357499073	istar
863	500 SVG	-0.0114124339290242	istar
864	500 SVG	-0.0315993076894862	istar
865	500 SVG	0.041843744410059	istar
866	500 SVG	-0.0301651331850711	istar
867	500 SVG	0.0255148041922428	istar
868	500 SVG	0.0274545922806694	istar
869	500 SVG	-0.0641971888221331	istar
870	500 SVG	-0.0339907566468724	istar
871	500 SVG	0.097338075561189	istar
872	500 SVG	-0.0226128371493814	istar
873	500 SVG	0.0741369195538024	istar
874	500 SVG	0.0311526285248788	istar
875	500 SVG	-0.0201875166861649	istar
876	500 SVG	-0.0242753787339609	istar
877	500 SVG	-0.0005909474838556	istar
878	500 SVG	0.0111260589048078	istar
879	500 SVG	0.1585153904207379	istar
880	500 SVG	-0.0128995807123484	istar
881	500 SVG	-0.0077146546419655	istar
882	500 SVG	0.0612248027200408	istar
883	500 SVG	0.2660395534207203	istar
884	500 SVG	-0.0125257802227842	istar
885	500 SVG	0.0257974340731834	istar
886	500 SVG	0.0183821919034983	istar
887	500 SVG	0.0104060887205221	istar
888	500 SVG	-0.0286628010290455	istar
889	500 SVG	0.0125459588362462	istar
890	500 SVG	0.0202504544650494	istar
891	500 SVG	0.0528522060152152	istar
892	500 SVG	-0.0363908058157544	istar
893	500 SVG	0.0546291008724892	istar
894	500 SVG	-0.037364233425869	istar
895	500 SVG	0.0388747525543884	istar
896	500 SVG	0.0030090116572201	istar
897	500 SVG	-0.0006675706728245	istar
898	500 SVG	-0.004839742906249	istar
899	500 SVG	-0.0230371646838296	istar
900	500 SVG	-0.0148157615910955	istar
901	500 SVG	0.0560469844150279	istar
902	500 SVG	-0.0151205794834154	istar
903	500 SVG	0.0309710032156114	istar
904	500 SVG	-0.0089973554164317	istar
905	500 SVG	0.0622514759717027	istar
906	500 SVG	-0.0046180346589892	istar
907	500 SVG	0.0700614514495931	istar
908	500 SVG	-0.0009138179282297	istar
909	500 SVG	-0.0053731407927344	istar
910	500 SVG	-0.0345688929975001	istar
911	500 SVG	0.0074523986211403	istar
912	500 SVG	0.0357177258029439	istar
913	500 SVG	0.0684097899941562	istar
914	500 SVG	0.0312104084138757	istar
915	500 SVG	-0.0359303034745117	istar
916	500 SVG	0.0202920782582651	istar
917	500 SVG	0.0064189272598564	istar
918	500 SVG	0.0008555104835803	istar
919	500 SVG	0.0010937652603253	istar
920	500 SVG	0.0280576353354637	istar
921	500 SVG	0.0315823264881274	istar
922	500 SVG	0.0266076172060483	istar
923	500 SVG	-0.0226459006216046	istar
924	500 SVG	0.0161061682806433	istar
925	500 SVG	0.0155114195740315	istar
926	500 SVG	-0.0432162261629232	istar
927	500 SVG	0.128715297737795	istar
928	500 SVG	0.0604140990144195	istar
929	500 SVG	0.0574210223271975	istar
930	500 SVG	-0.0763496092068347	istar
931	500 SVG	0.0307480022202799	istar
932	500 SVG	0.0727533949788756	istar
933	500 SVG	0.1116286887061939	istar
934	500 SVG	0.0120918236093165	istar
935	500 SVG	0.0197815625266393	istar
936	500 SVG	0.0241389297479592	istar
937	500 SVG	0.0132891454091371	istar
938	500 SVG	-0.0123587847860004	istar
939	500 SVG	0.0249700410238986	istar
940	500 SVG	0.050102096375775	istar
941	500 SVG	-0.0308831967845879	istar
942	500 SVG	0.0368113520843706	istar
943	500 SVG	0.015552557723394	istar
944	500 SVG	0.0970572836000442	istar
945	500 SVG	-0.0671973957737739	istar
946	500 SVG	0.0343908639594188	istar
947	500 SVG	-0.0044547113307178	istar
948	500 SVG	0.0258331225948191	istar
949	500 SVG	0.023691082939937	istar
950	500 SVG	-0.0122952708186545	istar
951	500 SVG	0.0290119811535474	istar
952	500 SVG	0.0322538765493778	istar
953	500 SVG	0.0079460460709146	istar
954	500 SVG	0.0173971944567092	istar
955	500 SVG	-0.0181685592698448	istar
956	500 SVG	0.074880812841477	istar
957	500 SVG	0.0466057285324539	istar
958	500 SVG	0.0842916737926544	istar
959	500 SVG	0.0458469069343152	istar
960	500 SVG	0.0641428794651801	istar
961	500 SVG	0.017322559441455	istar
962	500 SVG	0.0163407285535761	istar
963	500 SVG	0.0117788680303183	istar
964	500 SVG	0.0642962850148123	istar
965	500 SVG	-0.0179763797598893	istar
966	500 SVG	0.0598029242750932	istar
967	500 SVG	0.0577036055320641	istar
968	500 SVG	0.0563722813386533	istar
969	500 SVG	0.0601912696025126	istar
970	500 SVG	-0.0405086194110067	istar
971	500 SVG	0.0756845191023682	istar
972	500 SVG	0.0295315182122912	istar
973	500 SVG	0.0425124930245512	istar
974	500 SVG	0.0100187504842459	istar
975	500 SVG	0.0410190261102388	istar
976	500 SVG	0.139720536483308	istar
977	500 SVG	0.0525650483109423	istar
978	500 SVG	0.0026847751804996	istar
979	500 SVG	-0.013845932825049	istar
980	500 SVG	0.0302464542859626	istar
981	500 SVG	0.0216823947979492	istar
982	500 SVG	0.061608116714531	istar
983	500 SVG	0.0160731706867007	istar
984	500 SVG	-0.0455557680186369	istar
985	500 SVG	-0.0209114178682501	istar
986	500 SVG	0.0354529366839702	istar
987	500 SVG	-0.0055263712832953	istar
988	500 SVG	-0.0123920814423499	istar
989	500 SVG	0.0211805989127711	istar
990	500 SVG	0.0099035444701083	istar
991	500 SVG	0.005155988346468	istar
992	500 SVG	0.0684779594647309	istar
993	500 SVG	-0.0141008393131046	istar
994	500 SVG	0.0609052083488395	istar
995	500 SVG	0.0670778417102795	istar
996	500 SVG	0.0081284158565715	istar
997	500 SVG	0.0218819888643224	istar
998	500 SVG	0.0398922498381537	istar
999	500 SVG	0.0290817615819207	istar
1000	500 SVG	-0.0061258986961014	istar
1001	500 SVG	-0.016367883936228	istar
1002	500 SVG	0.0044627445501319	istar
1003	500 SVG	0.0004352554297444	istar
1004	500 SVG	0.0089173107729543	istar
1005	500 SVG	0.0035476447145841	istar
1006	500 SVG	0.0584098584229781	istar
1007	500 SVG	0.0658984611991115	istar
1008	500 SVG	0.0463949378361014	istar
1009	500 SVG	-0.0300074171752069	istar
1010	500 SVG	0.109848449811869	istar
1011	500 SVG	0.0048631967227255	istar
1012	500 SVG	0.0392974308325904	istar
1013	500 SVG	0.0463258356860833	istar
1014	500 SVG	-0.0041628117079675	istar
1015	500 SVG	0.0084725361933886	istar
1016	500 SVG	0.0467125952762081	istar
1017	500 SVG	-0.0202276462759449	istar
1018	500 SVG	-0.0445730484362378	istar
1019	500 SVG	0.0052746679451115	istar
1020	500 SVG	0.0078771568836	istar
1021	500 SVG	-0.0076224463453833	istar
1022	500 SVG	-0.0068065276671305	istar
1023	500 SVG	0.0487650702187192	istar
1024	500 SVG	0.0407038102294061	istar
1025	500 SVG	-0.0062221746328096	istar
1026	500 SVG	0.0260094482537596	istar
1027	500 SVG	0.04755687679733	istar
1028	500 SVG	0.0208501338739566	istar
1029	500 SVG	0.0402701579856681	istar
1030	500 SVG	0.059806578011849	istar
1031	500 SVG	0.0554068204269919	istar
1032	500 SVG	0.0652337431047267	istar
1033	500 SVG	-0.006251266979703	istar
1034	500 SVG	0.0565834409585974	istar
1035	500 SVG	0.0991242771276033	istar
1036	500 SVG	0.0824197458853044	istar
1037	500 SVG	0.0331153855336943	istar
1038	500 SVG	0.0214743700839932	istar
1039	500 SVG	-0.0063328115827658	istar
1040	500 SVG	-0.0085433705713477	istar
1041	500 SVG	-0.0103989191578826	istar
1042	500 SVG	0.0309579690985319	istar
1043	500 SVG	0.0229081422024464	istar
1044	500 SVG	0.0123517862848263	istar
1045	500 SVG	0.0344229600088041	istar
1046	500 SVG	0.0456664744985317	istar
1047	500 SVG	0.0586391654289206	istar
1048	500 SVG	0.0102298578147816	istar
1049	500 SVG	-0.0073596457531834	istar
1050	500 SVG	-0.0494243399369864	istar
1051	500 SVG	0.0135318928910592	istar
1052	500 SVG	0.0527811484493341	istar
1053	500 SVG	-0.0546874992578239	istar
1054	500 SVG	0.1275177751033425	istar
1055	500 SVG	0.0317934450087498	istar
1056	500 SVG	0.0258487250314729	istar
1057	500 SVG	-0.0290287870054513	istar
1058	500 SVG	0.0129771808266525	istar
1059	500 SVG	0.0862903545042534	istar
1060	500 SVG	0.1186906540629564	istar
1061	500 SVG	0.0083443858360077	istar
1062	500 SVG	-0.0121616975600886	istar
1063	500 SVG	0.0013930506042427	istar
1064	500 SVG	-0.0047586873139664	istar
1065	500 SVG	0.0266983499882762	istar
1066	500 SVG	0.0093229431050358	istar
1067	500 SVG	0.0456855614090265	istar
1068	500 SVG	0.0344257316310159	istar
1069	500 SVG	0.1430246629974689	istar
1070	500 SVG	-0.0824548841587908	istar
1071	500 SVG	-0.0052006211086244	istar
1072	500 SVG	-0.0375042588036604	istar
1073	500 SVG	0.0686085543443653	istar
1074	500 SVG	0.0016907742492282	istar
1075	500 SVG	-0.0369435215780447	istar
1076	500 SVG	0.0510161611309314	istar
1077	500 SVG	0.0185142983718957	istar
1078	500 SVG	0.0114414556907211	istar
1079	500 SVG	-0.0117930001586685	istar
1080	500 SVG	0.0329843254569492	istar
1081	500 SVG	-0.0133241918651716	istar
1082	500 SVG	0.0324248816457668	istar
1083	500 SVG	0.0573624058259154	istar
1084	500 SVG	-0.0177531810711322	istar
1085	500 SVG	0.0096331170330644	istar
1086	500 SVG	0.0129991633526707	istar
1087	500 SVG	0.0081316844319863	istar
1088	500 SVG	0.0121484261882045	istar
1089	500 SVG	0.0379622881098171	istar
1090	500 SVG	0.0165282059871216	istar
1091	500 SVG	-0.079146851905687	istar
1092	500 SVG	0.0536098905741315	istar
1093	500 SVG	-0.0223046171103851	istar
1094	500 SVG	-0.0287751565474021	istar
1095	500 SVG	0.0061103861725726	istar
1096	500 SVG	0.0061635958831569	istar
1097	500 SVG	0.0216447236872525	istar
1098	500 SVG	-0.0007541785347702	istar
1099	500 SVG	0.0850854149613655	istar
1100	500 SVG	0.0121503514488807	istar
1101	500 SVG	0.0202456858768778	istar
1102	500 SVG	-0.0220223234638883	istar
1103	500 SVG	0.0843238396899153	istar
1104	500 SVG	0.0320808254918278	istar
1105	500 SVG	0.0251420724061279	istar
1106	500 SVG	-0.0114320599237891	istar
1107	500 SVG	-0.0164523073804616	istar
1108	500 SVG	-0.0085049067263369	istar
1109	500 SVG	-0.0478419427018863	istar
1110	500 SVG	-0.0350816339172865	istar
1111	500 SVG	-0.121934985213099	istar
1112	500 SVG	0.0039429381447479	istar
1113	500 SVG	-0.0348395604989377	istar
1114	500 SVG	-0.014353147889242	istar
1115	500 SVG	-0.0225133093880671	istar
1116	500 SVG	0.0083522916978218	istar
1117	500 SVG	0.0060387906554524	istar
1118	500 SVG	0.1606535409199398	istar
1119	500 SVG	0.0226853840598622	istar
1120	500 SVG	-0.009671997909079	istar
1121	500 SVG	0.0392314436312126	istar
1122	500 SVG	0.0167880021323902	istar
1123	500 SVG	0.0077711379589082	istar
1124	500 SVG	-0.0247506616929431	istar
1125	500 SVG	0.0286401409037493	istar
1126	500 SVG	-0.0319771509778483	istar
1127	500 SVG	0.0216273324447016	istar
1128	500 SVG	-0.0562776231344646	istar
1129	500 SVG	0.0797843579046837	istar
1130	500 SVG	0.0157067704582855	istar
1131	500 SVG	-0.0587597492290239	istar
1132	500 SVG	0.0417878468270629	istar
1133	500 SVG	-0.0003050744796837	istar
1134	500 SVG	-0.006494532353912	istar
1135	500 SVG	0.0167330603855386	istar
1136	500 SVG	0.007374114821733	istar
1137	500 SVG	-0.0346527905502146	istar
1138	500 SVG	0.0275099037229367	istar
1139	500 SVG	-0.0820523041431657	istar
1140	500 SVG	-0.1925771276614725	istar
1141	500 SVG	-0.1082835930864649	istar
1142	500 SVG	0.0536230345438539	istar
1143	500 SVG	-0.1161203261735622	istar
1144	500 SVG	0.0082612095129541	istar
1145	500 SVG	0.0480849518815293	istar
1146	500 SVG	-0.0062265416412543	istar
1147	500 SVG	0.0313491753890033	istar
1148	500 SVG	-0.0168541547888594	istar
1149	500 SVG	-0.0148635580491738	istar
1150	500 SVG	-0.0486589695270569	istar
1151	500 SVG	-0.0425993848726123	istar
1152	500 SVG	0.0241124061703519	istar
1153	500 SVG	-0.1153496996360179	istar
1154	500 SVG	0.0340149846933703	istar
1155	500 SVG	-0.0186848341834972	istar
1156	500 SVG	0.0207548853052075	istar
1157	500 SVG	-0.0647253932612126	istar
1158	500 SVG	-0.0552218203922691	istar
1159	500 SVG	0.0330848969016726	istar
1160	500 SVG	0.0112113189396705	istar
1161	500 SVG	0.0322446857009571	istar
1162	500 SVG	-0.0102011089789542	istar
1163	500 SVG	0.0578699052018942	istar
1164	500 SVG	0.0109518091820426	istar
1165	500 SVG	0.0231355278130251	istar
1166	500 SVG	-0.0107840877627296	istar
1167	500 SVG	0.0236472084662295	istar
1168	500 SVG	0.1409365346333277	istar
1169	500 SVG	-0.0115361386903884	istar
1170	500 SVG	0.0033370515582404	istar
1171	500 SVG	0.0596243449147842	istar
1172	500 SVG	0.0531359520450491	istar
1173	500 SVG	0.0295950974533703	istar
1174	500 SVG	0.009290314072718	istar
1175	500 SVG	-0.0106510760212166	istar
1176	500 SVG	-0.0199980511813269	istar
1177	500 SVG	0.0048921026578057	istar
1178	500 SVG	0.0554556286200549	istar
1179	500 SVG	-0.0387033053620058	istar
1180	500 SVG	0.0281492359500603	istar
1181	500 SVG	-0.040320417017261	istar
1182	500 SVG	0.0097198546641052	istar
1183	500 SVG	-0.0154113897502212	istar
1184	500 SVG	0.0101722875650693	istar
1185	500 SVG	0.0230536889907142	istar
1186	500 SVG	0.0260644588059903	istar
1187	500 SVG	-0.0123574645942401	istar
1188	500 SVG	0.0202408165638594	istar
1189	500 SVG	0.0188511134170639	istar
1190	500 SVG	-0.0141275086765233	istar
1191	500 SVG	0.0689604242778147	istar
1192	500 SVG	0.0190719901613398	istar
1193	500 SVG	0.0018640802371336	istar
1194	500 SVG	-0.0274102241775793	istar
1195	500 SVG	-0.0173028523923627	istar
1196	500 SVG	0.033985663178099	istar
1197	500 SVG	-0.0077467828749746	istar
1198	500 SVG	-0.0456148947308214	istar
1199	500 SVG	0.0109330754707386	istar
1200	500 SVG	0.0016608658058308	istar
1201	500 SVG	0.0027665374289895	istar
1202	500 SVG	-0.0305531500487319	istar
1203	500 SVG	-0.045225636845835	istar
1204	500 SVG	0.0024341898907338	istar
1205	500 SVG	0.0266361634559242	istar
1206	500 SVG	-0.0013060479019841	istar
1207	500 SVG	0.0132889178825168	istar
1208	500 SVG	0.0482592730529845	istar
1209	500 SVG	0.0129256210648946	istar
1210	500 SVG	0.0877728493083698	istar
1211	500 SVG	-0.0140236807907336	istar
1212	500 SVG	0.0336665096675976	istar
1213	500 SVG	0.0060845317508499	istar
1214	500 SVG	-0.0777775379611567	istar
1215	500 SVG	-0.0757779887620095	istar
1216	500 SVG	0.0335818961995227	istar
1217	500 SVG	-0.0324199809962451	istar
1218	500 SVG	0.0262994771327349	istar
1219	500 SVG	-0.0338716629306787	istar
1220	500 SVG	0.009829195326044	istar
1221	500 SVG	0.2588268442276357	istar
1222	500 SVG	-0.0419022184634769	istar
1223	500 SVG	-0.015132333844825	istar
1224	500 SVG	0.0412479282657898	istar
1225	500 SVG	0.092005459186198	istar
1226	500 SVG	0.0144111759102659	istar
1227	500 SVG	0.0078604033864309	istar
1228	500 SVG	0.002061109479122	istar
1229	500 SVG	0.0117051555257887	istar
1230	500 SVG	-0.0034610154032055	istar
1231	500 SVG	-0.0041965444788516	istar
1232	500 SVG	0.013057855115095	istar
1233	500 SVG	0.1174758539775666	istar
1234	500 SVG	0.0383723855970998	istar
1235	500 SVG	-0.0392522559422172	istar
1236	500 SVG	-0.120024118870631	istar
1237	500 SVG	-0.0675574540238557	istar
1238	500 SVG	-0.1011792471969705	istar
1239	500 SVG	-0.0756264261186467	istar
1240	500 SVG	0.0046537153025205	istar
1241	500 SVG	0.0134107380639463	istar
1242	500 SVG	-0.0321650534582325	istar
1243	500 SVG	-0.0202421260361163	istar
1244	500 SVG	-0.0172197269186855	istar
1245	500 SVG	0.037388665039181	istar
1246	500 SVG	-0.0224643831125277	istar
1247	500 SVG	0.0032139157345909	istar
1248	500 SVG	0.0085118930872519	istar
1249	500 SVG	-0.0240684797850683	istar
1250	500 SVG	0.0245528432083563	istar
1251	500 SVG	-0.0025666709240965	istar
1252	500 SVG	-0.0092477678970297	istar
1253	500 SVG	0.0137218745588931	istar
1254	500 SVG	0.0200865021885583	istar
1255	500 SVG	-0.0110899135481794	istar
1256	500 SVG	0.065249755482073	istar
1257	500 SVG	-0.0134013418195646	istar
1258	500 SVG	0.0072654361935149	istar
1259	500 SVG	-0.0111252741428167	istar
1260	500 SVG	-0.0138268246372401	istar
1261	500 SVG	0.0267767648424133	istar
1262	500 SVG	-0.0322279449315452	istar
1263	500 SVG	-0.0027396445971703	istar
1264	500 SVG	-0.0152613620690686	istar
1265	500 SVG	0.003715635017815	istar
1266	500 SVG	-0.007000983101765	istar
1267	500 SVG	0.0384626735456095	istar
1268	500 SVG	0.0813963931394283	istar
1269	500 SVG	-0.2414239182860034	istar
1270	500 SVG	-0.0365583096268427	istar
1271	500 SVG	-0.0312834538857913	istar
1272	500 SVG	-0.0080396385531713	istar
1273	500 SVG	-0.0510920784752113	istar
1274	500 SVG	0.1742109042075812	istar
1275	500 SVG	0.0019882627665026	istar
1276	500 SVG	-0.0247531996260814	istar
1277	500 SVG	-0.0368283095974106	istar
1278	500 SVG	-0.0518876613043297	istar
1279	500 SVG	-0.0303700154624846	istar
1280	500 SVG	-0.0058413602815452	istar
1281	500 SVG	-0.0524310686200348	istar
1282	500 SVG	0.0644233585121778	istar
1283	500 SVG	0.0438553466388	istar
1284	500 SVG	0.0135600426433857	istar
1285	500 SVG	-0.0285971073712332	istar
1286	500 SVG	0.0111089405715707	istar
1287	500 SVG	-0.004688034027556	istar
1288	500 SVG	-0.0067567064744284	istar
1289	500 SVG	-0.0174787805116478	istar
1290	500 SVG	0.0090153242883275	istar
1291	500 SVG	0.0204047162945274	istar
1292	500 SVG	-0.0134328104919259	istar
1293	500 SVG	0.0063816130499381	istar
1294	500 SVG	-0.0210463402222984	istar
1295	500 SVG	-0.0176791064421086	istar
1296	500 SVG	-0.0287501386131628	istar
1297	500 SVG	0.0246304020846277	istar
1298	500 SVG	-0.0463070037069783	istar
1299	500 SVG	-0.015502240774623	istar
1300	500 SVG	-0.0320035803919544	istar
1301	500 SVG	0.0022903754230316	istar
1302	500 SVG	-0.0223799906276447	istar
1303	500 SVG	0.0042643647732631	istar
1304	500 SVG	-0.0329066972175624	istar
1305	500 SVG	-0.0125389955146832	istar
1306	500 SVG	-0.0792822959912271	istar
1307	500 SVG	0.0121586398233267	istar
1308	500 SVG	-0.0104196511973597	istar
1309	500 SVG	0.0188001878793676	istar
1310	500 SVG	-0.0015888777287571	istar
1311	500 SVG	0.0060491011529357	istar
1312	500 SVG	0.0212110645767591	istar
1313	500 SVG	0.0068623077662053	istar
1314	500 SVG	-0.0094960260921901	istar
1315	500 SVG	-0.0224212210970371	istar
1316	500 SVG	0.001611740742561	istar
1317	500 SVG	-0.0028243597307024	istar
1318	500 SVG	-0.0346524526270917	istar
1319	500 SVG	-0.0069246708802914	istar
1320	500 SVG	0.0168286497685379	istar
1321	500 SVG	-0.0144408492294954	istar
1322	500 SVG	-0.0220756127911236	istar
1323	500 SVG	0.0003206996074709	istar
1324	500 SVG	0.0818695559180406	istar
1325	500 SVG	0.0015136702004916	istar
1326	500 SVG	0.0010059986340067	istar
1327	500 SVG	-0.0556929257836866	istar
1328	500 SVG	-0.0576702826437696	istar
1329	500 SVG	0.013873127340048	istar
1330	500 SVG	0.0062971757591583	istar
1331	500 SVG	-0.0171054864569271	istar
1332	500 SVG	0.0015635154354409	istar
1333	500 SVG	-0.0315744929578656	istar
1334	500 SVG	-0.0147394364411042	istar
1335	500 SVG	-0.0027829401666883	istar
1336	500 SVG	0.0074869652245974	istar
1337	500 SVG	-0.0251619418262253	istar
1338	500 SVG	0.006843708249054	istar
1339	500 SVG	-0.0503520185192556	istar
1340	500 SVG	0.0100091146757659	istar
1341	500 SVG	0.064244897422256	istar
1342	500 SVG	-0.0477156825090971	istar
1343	500 SVG	-0.0192250120356298	istar
1344	500 SVG	-0.0129044165875211	istar
1345	500 SVG	-0.018759069405168	istar
1346	500 SVG	-0.0118196785559625	istar
1347	500 SVG	-0.0149751708479555	istar
1348	500 SVG	-0.093449085595835	istar
1349	500 SVG	0.0771756747487852	istar
1350	500 SVG	-0.0091911211569097	istar
1351	500 SVG	-0.0254652763543532	istar
1352	500 SVG	0.0412198066257545	istar
1353	500 SVG	-0.0069904179872057	istar
1354	500 SVG	-0.0511360038543609	istar
1355	500 SVG	-0.0124595511828533	istar
1356	500 SVG	0.0289319001518995	istar
1357	500 SVG	-0.0537318650580016	istar
1358	500 SVG	0.0158901023179254	istar
1359	500 SVG	0.0175209042967807	istar
1360	500 SVG	0.0298491826009481	istar
1361	500 SVG	0.0110583581187384	istar
1362	500 SVG	0.0410707893558841	istar
1363	500 SVG	0.0051691669139515	istar
1364	500 SVG	-0.0012406303560457	istar
1365	500 SVG	0.0190544915938346	istar
1366	500 SVG	-0.0305682200247616	istar
1367	500 SVG	0.0372169688319323	istar
1368	500 SVG	-0.0094968239033494	istar
1369	500 SVG	0.0141975989366898	istar
1370	500 SVG	0.0056424135148223	istar
1371	500 SVG	0.0592231824336417	istar
1372	500 SVG	0.0045548128341792	istar
1373	500 SVG	0.0314225386545381	istar
1374	500 SVG	-0.0070610763107801	istar
1375	500 SVG	-0.0018350587985906	istar
1376	500 SVG	0.0417921502786884	istar
1377	500 SVG	0.0002728460466165	istar
1378	500 SVG	-0.0378242357260607	istar
1379	500 SVG	0.0195052304318918	istar
1380	500 SVG	-0.008294276366815	istar
1381	500 SVG	-0.0134250541155616	istar
1382	500 SVG	0.0133628917206956	istar
1383	500 SVG	0.1796839997436889	istar
1384	500 SVG	-0.0465020641210682	istar
1385	500 SVG	0.0079832483348241	istar
1386	500 SVG	0.0084815339705546	istar
1387	500 SVG	0.0212764527640949	istar
1388	500 SVG	-0.0215325379587243	istar
1389	500 SVG	-0.0110767641728237	istar
1390	500 SVG	-0.0287236917548674	istar
1391	500 SVG	0.0057696971501077	istar
1392	500 SVG	-0.0347768754253436	istar
1393	500 SVG	0.0240108860381571	istar
1394	500 SVG	0.0079834855795026	istar
1395	500 SVG	-0.0159028106031939	istar
1396	500 SVG	0.0579399384253633	istar
1397	500 SVG	-0.0066227302912178	istar
1398	500 SVG	-0.0217337755756306	istar
1399	500 SVG	-0.0078721482775907	istar
1400	500 SVG	-0.0038725058591362	istar
1401	500 SVG	0.0161302956422761	istar
1402	500 SVG	-0.022811950679956	istar
1403	500 SVG	0.0233448305043779	istar
1404	500 SVG	-0.1015847395758697	istar
1405	500 SVG	0.0474314821080454	istar
1406	500 SVG	0.0111729914749645	istar
1407	500 SVG	-0.020009068674696	istar
1408	500 SVG	0.0071265111962377	istar
1409	500 SVG	0.0008499644084807	istar
1410	500 SVG	-0.0002807883703397	istar
1411	500 SVG	-0.0308022267450667	istar
1412	500 SVG	-0.010192305353575	istar
1413	500 SVG	0.0014016644302259	istar
1414	500 SVG	-0.0401248087820977	istar
1415	500 SVG	-0.0024823717840938	istar
1416	500 SVG	0.0014151566205811	istar
1417	500 SVG	-0.0329235484649448	istar
1418	500 SVG	-0.0488074807309466	istar
1419	500 SVG	-0.0203401545705119	istar
1420	500 SVG	-0.0207523284279975	istar
1421	500 SVG	0.0125283808489732	istar
1422	500 SVG	0.0212601210087486	istar
1423	500 SVG	-0.0310466350243316	istar
1424	500 SVG	-0.0179555138827036	istar
1425	500 SVG	-0.0610228095797746	istar
1426	500 SVG	-0.0397200428442661	istar
1427	500 SVG	0.0102474713628564	istar
1428	500 SVG	-0.001827108813998	istar
1429	500 SVG	0.0999947011546993	istar
1430	500 SVG	0.0136061454423899	istar
1431	500 SVG	0.0072699694027988	istar
1432	500 SVG	0.0201825450154045	istar
1433	500 SVG	0.0310377164276456	istar
1434	500 SVG	-0.0536973317090425	istar
1435	500 SVG	-0.054247813084709	istar
1436	500 SVG	0.0083188458665635	istar
1437	500 SVG	-0.015538317855217	istar
1438	500 SVG	0.0156312404519933	istar
1439	500 SVG	-0.0540127750146304	istar
1440	500 SVG	-0.0043151628467563	istar
1441	500 SVG	0.008494469316328	istar
1442	500 SVG	-0.0067564222345737	istar
1443	500 SVG	0.2043959930833949	istar
1444	500 SVG	0.0189704513437973	istar
1445	500 SVG	0.0491494120124338	istar
1446	500 SVG	-0.0513401901463019	istar
1447	500 SVG	-0.0301897223892133	istar
1448	500 SVG	-0.0142635700131215	istar
1449	500 SVG	-0.0136344453782442	istar
1450	500 SVG	0.0069321529157289	istar
1451	500 SVG	0.0046352879124089	istar
1452	500 SVG	-0.0148524189449261	istar
1453	500 SVG	-0.0373502802078427	istar
1454	500 SVG	0.0220523516962103	istar
1455	500 SVG	-0.0049035980577123	istar
1456	500 SVG	0.1659297462592421	istar
1457	500 SVG	0.0312306182372701	istar
1458	500 SVG	0.0518432151964907	istar
1459	500 SVG	0.0069731443598313	istar
1460	500 SVG	0.0197911230146121	istar
1461	500 SVG	0.0706877472679757	istar
1462	500 SVG	0.0431611572542429	istar
1463	500 SVG	0.0257063826209771	istar
1464	500 SVG	-0.0429797872754886	istar
1465	500 SVG	0.0205887592082092	istar
1466	500 SVG	0.0033855855488127	istar
1467	500 SVG	0.03901407794757	istar
1468	500 SVG	0.0192031660185332	istar
1469	500 SVG	0.0048214286040295	istar
1470	500 SVG	-0.055502451301244	istar
1471	500 SVG	-0.0022040309226391	istar
1472	500 SVG	-0.0542938311830346	istar
1473	500 SVG	-0.0469937279957903	istar
1474	500 SVG	0.0379779090717988	istar
1475	500 SVG	0.0593336156266843	istar
1476	500 SVG	0.0029933162131099	istar
1477	500 SVG	-0.0221304393965146	istar
1478	500 SVG	-0.0035037099943764	istar
1479	500 SVG	-0.0156391621256517	istar
1480	500 SVG	-0.0276047224947619	istar
1481	500 SVG	0.1774190690246216	istar
1482	500 SVG	0.0052577978101872	istar
1483	500 SVG	0.0076283981531588	istar
1484	500 SVG	-0.0045346917162225	istar
1485	500 SVG	-0.0285306182401114	istar
1486	500 SVG	-0.0163031473428105	istar
1487	500 SVG	-0.0006031729063948	istar
1488	500 SVG	0.0067679269936498	istar
1489	500 SVG	-0.0386717339296671	istar
1490	500 SVG	-0.0111974774000174	istar
1491	500 SVG	0.0074630017594259	istar
1492	500 SVG	-0.0315519589637354	istar
1493	500 SVG	-0.0163476622814293	istar
1494	500 SVG	-0.0105577232298283	istar
1495	500 SVG	-0.0057236251328021	istar
1496	500 SVG	-0.0251832684915456	istar
1497	500 SVG	-0.0437262067293016	istar
1498	500 SVG	-0.0150182744552012	istar
1499	500 SVG	-0.0206699762937958	istar
1500	500 SVG	0.0467533367154637	istar
1501	500 SVG	-0.0200411428979485	istar
1502	500 SVG	0.0006267390895082	istar
1503	500 SVG	-0.0547442038114347	istar
1504	500 SVG	-0.0137774521834259	istar
1505	500 SVG	-0.0273963789912912	istar
1506	500 SVG	-0.0373825879364351	istar
1507	500 SVG	0.0131150896926222	istar
1508	500 SVG	0.0179099360641442	istar
1509	500 SVG	0.0352374131845985	istar
1510	500 SVG	-0.0034364181920185	istar
1511	500 SVG	-0.0016103363948474	istar
1512	500 SVG	-0.003628430279595	istar
1513	500 SVG	0.0136672908985939	istar
1514	500 SVG	-0.0359551601806611	istar
1515	500 SVG	-0.0057259344074664	istar
1516	500 SVG	-0.0200770403267327	istar
1517	500 SVG	-0.0098223991323465	istar
1518	500 SVG	0.02235082975848	istar
1519	500 SVG	0.0032584449517747	istar
1520	500 SVG	-0.0068398282382062	istar
1521	500 SVG	0.0030980144537959	istar
1522	500 SVG	0.0026356680212131	istar
1523	500 SVG	-0.0856924864709185	istar
1524	500 SVG	-0.0635926681567613	istar
1525	500 SVG	0.0747140782068669	istar
1526	500 SVG	-0.0266498670705033	istar
1527	500 SVG	-0.0011543131962596	istar
1528	500 SVG	-0.0316448580324593	istar
1529	500 SVG	-0.0057548241342857	istar
1530	500 SVG	-0.0517686149138683	istar
1531	500 SVG	-0.0214111293237024	istar
1532	500 SVG	0.0203973617887829	istar
1533	500 SVG	0.0173524234768649	istar
1534	500 SVG	-0.0116815208809533	istar
1535	500 SVG	-0.0007156789320461	istar
1536	500 SVG	0.0078618770829281	istar
1537	500 SVG	0.0177182810553588	istar
1538	500 SVG	-0.0526968919612045	istar
1539	500 SVG	-0.0187890472128735	istar
1540	500 SVG	0.0112660285838543	istar
1541	500 SVG	0.0108593527707758	istar
1542	500 SVG	0.0024649597116237	istar
1543	500 SVG	-0.0007121506018634	istar
1544	500 SVG	0.0014938740321284	istar
1545	500 SVG	-0.002494390419784	istar
1546	500 SVG	-0.0062343864323848	istar
1547	500 SVG	-0.0131651911209829	istar
1548	500 SVG	-0.0783833620404479	istar
1549	500 SVG	0.0075278277160997	istar
1550	500 SVG	0.0467672824033746	istar
1551	500 SVG	-0.0301473589574836	istar
1552	500 SVG	-0.0187434705065214	istar
1553	500 SVG	-0.034650268934806	istar
1554	500 SVG	0.0145997104546591	istar
1555	500 SVG	0.0011337608586359	istar
1556	500 SVG	0.0316785723507884	istar
1557	500 SVG	0.0183763307713462	istar
1558	500 SVG	0.0163901334956735	istar
1559	500 SVG	0.0569246853726416	istar
1560	500 SVG	-0.0159584710634321	istar
1561	500 SVG	0.0417145572789223	istar
1562	500 SVG	-0.0006132564833336	istar
1563	500 SVG	0.0143410937158279	istar
1564	500 SVG	-0.0336027028970953	istar
1565	500 SVG	-0.0245232990414945	istar
1566	500 SVG	0.0187091375175396	istar
1567	500 SVG	0.0050903852700798	istar
1568	500 SVG	0.030535672933567	istar
1569	500 SVG	0.0240692251617886	istar
1570	500 SVG	0.0369580004232803	istar
1571	500 SVG	0.0305539743173426	istar
1572	500 SVG	-0.0013171607006299	istar
1573	500 SVG	-0.0106865227967887	istar
1574	500 SVG	-0.0062329458731511	istar
1575	500 SVG	-0.0156051401428425	istar
1576	500 SVG	0.0311620378442221	istar
1577	500 SVG	0.0104263425562863	istar
1578	500 SVG	-0.0148926383205267	istar
1579	500 SVG	-0.0202270316580017	istar
1580	500 SVG	-0.0421974458892453	istar
1581	500 SVG	-0.0163637674016712	istar
1582	500 SVG	-0.0022684445537777	istar
1583	500 SVG	-0.0362497611974536	istar
1584	500 SVG	-0.0018111307541985	istar
1585	500 SVG	-0.0190528991688907	istar
1586	500 SVG	-0.0305443970144736	istar
1587	500 SVG	-0.0165560537737086	istar
1588	500 SVG	0.0421795041527008	istar
1589	500 SVG	0.0569043996712785	istar
1590	500 SVG	-0.0153753644459158	istar
1591	500 SVG	-0.0154054749475847	istar
1592	500 SVG	-0.0023292354322261	istar
1593	500 SVG	-0.0185352272491776	istar
1594	500 SVG	-0.0112304546321126	istar
1595	500 SVG	0.0032427499070948	istar
1596	500 SVG	-0.035812100900646	istar
1597	500 SVG	0.0118033106858774	istar
1598	500 SVG	0.0370877333599821	istar
1599	500 SVG	-0.0055421293025865	istar
1600	50 SVG	0.0074353047307127	istar
1601	50 SVG	0.0950414167022213	istar
1602	50 SVG	-0.0829268988672384	istar
1603	50 SVG	-0.0384064819977201	istar
1604	50 SVG	0.1226942987426493	istar
1605	50 SVG	-0.0051232837361538	istar
1606	50 SVG	0.0014963300609593	istar
1607	50 SVG	-0.0072605307465067	istar
1608	50 SVG	0.076863170463846	istar
1609	50 SVG	0.0660348037785354	istar
1610	50 SVG	-0.0177782083970512	istar
1611	50 SVG	0.1622224320861742	istar
1612	50 SVG	0.0039752496027567	istar
1613	50 SVG	0.0671191701723459	istar
1614	50 SVG	0.008709063908455	istar
1615	50 SVG	-0.0260018762767515	istar
1616	50 SVG	0.0444330496129303	istar
1617	50 SVG	0.0630602808874911	istar
1618	50 SVG	0.1024228502717647	istar
1619	50 SVG	0.0425545322481513	istar
1620	50 SVG	-0.0342867976685283	istar
1621	50 SVG	0.0411185754364638	istar
1622	50 SVG	0.0137107102631333	istar
1623	50 SVG	0.0019855805857766	istar
1624	50 SVG	-0.0045576353569947	istar
1625	50 SVG	0.036436339894216	istar
1626	50 SVG	0.0405924985024065	istar
1627	50 SVG	-0.0026741276899784	istar
1628	50 SVG	-0.0015462351962485	istar
1629	50 SVG	0.0130924771173819	istar
1630	50 SVG	0.0256725574160583	istar
1631	50 SVG	0.0861890803498415	istar
1632	50 SVG	-0.0194140014114836	istar
1633	50 SVG	-0.0319263142498442	istar
1634	50 SVG	-0.0351581052274202	istar
1635	50 SVG	-0.0724123528547435	istar
1636	50 SVG	0.0289530624725156	istar
1637	50 SVG	-0.0554225565530686	istar
1638	50 SVG	-0.0108732827577284	istar
1639	50 SVG	0.007125599606244	istar
1640	50 SVG	0.003565527255767	istar
1641	50 SVG	0.0268173851660691	istar
1642	50 SVG	0.0113298474966754	istar
1643	50 SVG	-0.0204532801707202	istar
1644	50 SVG	0.0328880172527448	istar
1645	50 SVG	0.0254759288163821	istar
1646	50 SVG	-0.0621133899174219	istar
1647	50 SVG	0.0274064544198606	istar
1648	50 SVG	0.0058798582651391	istar
1649	50 SVG	-0.0335222653894469	istar
1650	50 SVG	0.0061780078410649	istar
1651	50 SVG	0.0374189038534451	istar
1652	50 SVG	0.008941131940884	istar
1653	50 SVG	0.0151109395906345	istar
1654	50 SVG	-0.043457598917012	istar
1655	50 SVG	0.0229415390314003	istar
1656	50 SVG	0.0064548719749666	istar
1657	50 SVG	-0.0076460470493167	istar
1658	50 SVG	-0.0175705877550171	istar
1659	50 SVG	-0.0108086691588624	istar
1660	50 SVG	0.0368535570393149	istar
1661	50 SVG	0.1514434857224897	istar
1662	50 SVG	0.0338042302392116	istar
1663	50 SVG	0.0437236649184002	istar
1664	50 SVG	-0.0351519375614581	istar
1665	50 SVG	-0.0016640614548412	istar
1666	50 SVG	-0.0068924989309095	istar
1667	50 SVG	0.0011142388253491	istar
1668	50 SVG	0.0301735462283687	istar
1669	50 SVG	-0.0417185735382075	istar
1670	50 SVG	-0.0008898318097969	istar
1671	50 SVG	-0.0116111170815091	istar
1672	50 SVG	-0.0218933391885933	istar
1673	50 SVG	-0.0181928090931222	istar
1674	50 SVG	0.0069843165437362	istar
1675	50 SVG	0.0440270713952131	istar
1676	50 SVG	-0.0248183084130939	istar
1677	50 SVG	-0.0110420345454507	istar
1678	50 SVG	0.0464042235799553	istar
1679	50 SVG	-0.0291871170296595	istar
1680	50 SVG	0.0002311209154246	istar
1681	50 SVG	-0.0378927161665625	istar
1682	50 SVG	-0.0270676207435123	istar
1683	50 SVG	0.0315958845828632	istar
1684	50 SVG	0.0779067504049582	istar
1685	50 SVG	-0.0052208501273905	istar
1686	50 SVG	0.0218403271729559	istar
1687	50 SVG	0.0144363410722263	istar
1688	50 SVG	-0.034336914119966	istar
1689	50 SVG	-0.0117683130958674	istar
1690	50 SVG	0.0266310082118216	istar
1691	50 SVG	-0.0193186946134829	istar
1692	50 SVG	0.0028026310819697	istar
1693	50 SVG	0.0114665014199033	istar
1694	50 SVG	0.0090104058382429	istar
1695	50 SVG	-0.0093173138579345	istar
1696	50 SVG	0.0024144719178362	istar
1697	50 SVG	0.0186406615098917	istar
1698	50 SVG	-0.0004101804667255	istar
1699	50 SVG	-0.0286304504564753	istar
1700	50 SVG	0.0006369477447165	istar
1701	50 SVG	-0.1078413007612384	istar
1702	50 SVG	0.0074135817870812	istar
1703	50 SVG	0.0181609611175428	istar
1704	50 SVG	0.0059811472326583	istar
1705	50 SVG	-0.0062720552160939	istar
1706	50 SVG	0.0011223291023263	istar
1707	50 SVG	0.0101177237264917	istar
1708	50 SVG	0.019721435983221	istar
1709	50 SVG	-0.0219339429076299	istar
1710	50 SVG	0.0117766998271804	istar
1711	50 SVG	0.1179422208779282	istar
1712	50 SVG	0.0577648746349868	istar
1713	50 SVG	-0.0574353887557972	istar
1714	50 SVG	0.0272483421594458	istar
1715	50 SVG	0.0630281207999425	istar
1716	50 SVG	0.0460721525728544	istar
1717	50 SVG	0.0248387967378622	istar
1718	50 SVG	-0.0539099558050192	istar
1719	50 SVG	-0.0606129704383704	istar
1720	50 SVG	-0.0197907982121989	istar
1721	50 SVG	0.0547450214376965	istar
1722	50 SVG	-0.0348794512803401	istar
1723	50 SVG	0.0738366536892698	istar
1724	50 SVG	-0.0047740099384014	istar
1725	50 SVG	-0.0076118921257162	istar
1726	50 SVG	0.0141283562410627	istar
1727	50 SVG	-0.0291899270109183	istar
1728	50 SVG	-0.0039093572063746	istar
1729	50 SVG	0.0493162747891986	istar
1730	50 SVG	0.0432753027452577	istar
1731	50 SVG	0.00952285657459	istar
1732	50 SVG	0.0271257754497185	istar
1733	50 SVG	0.0297133762099512	istar
1734	50 SVG	-0.006067559180388	istar
1735	50 SVG	-0.0256436153907086	istar
1736	50 SVG	-0.0269810717702881	istar
1737	50 SVG	0.035732063018866	istar
1738	50 SVG	-0.0118164053645912	istar
1739	50 SVG	0.0890372253691902	istar
1740	50 SVG	-0.0281516048214935	istar
1741	50 SVG	-0.0179653404666453	istar
1742	50 SVG	-0.0235187735335387	istar
1743	50 SVG	0.0058199435929271	istar
1744	50 SVG	0.0264550354911392	istar
1745	50 SVG	0.023395243987565	istar
1746	50 SVG	0.0138107020813489	istar
1747	50 SVG	-0.004343747238414	istar
1748	50 SVG	-0.0232942268212377	istar
1749	50 SVG	-0.0027366691579446	istar
1750	500 SVG	-0.0190131404251241	istar
1751	500 SVG	-0.0429070053315143	istar
1752	500 SVG	0.1537002027709306	istar
1753	500 SVG	0.0857759239308357	istar
1754	500 SVG	0.0668591199228973	istar
1755	500 SVG	0.1072781010364645	istar
1756	500 SVG	0.0460447502670646	istar
1757	500 SVG	-0.0240394797984848	istar
1758	500 SVG	-0.0050066781323799	istar
1759	500 SVG	0.0572515765962653	istar
1760	500 SVG	0.0631448094516891	istar
1761	500 SVG	0.2458925420015996	istar
1762	500 SVG	0.1141061151720181	istar
1763	500 SVG	0.1138965307388097	istar
1764	500 SVG	0.1420433770076716	istar
1765	500 SVG	0.0305882056199298	istar
1766	500 SVG	-0.0892998725848785	istar
1767	500 SVG	0.0224825900076508	istar
1768	500 SVG	0.0800311761088147	istar
1769	500 SVG	-0.0043790022648479	istar
1770	500 SVG	0.1456318306312524	istar
1771	500 SVG	0.0638021590339468	istar
1772	500 SVG	0.0594541603355285	istar
1773	500 SVG	0.1014414413824447	istar
1774	500 SVG	0.1169881069806573	istar
1775	500 SVG	-0.0476338497549875	istar
1776	500 SVG	-0.0058052206086482	istar
1777	500 SVG	0.1711506367936144	istar
1778	500 SVG	0.0376155163817624	istar
1779	500 SVG	0.1046612231373211	istar
1780	500 SVG	0.2017914677196556	istar
1781	500 SVG	-0.0667574241724096	istar
1782	500 SVG	0.0806243819156351	istar
1783	500 SVG	-0.051619548539513	istar
1784	500 SVG	0.0630528831731309	istar
1785	500 SVG	-0.0226451734487591	istar
1786	500 SVG	0.0327315583590124	istar
1787	500 SVG	-0.0623884363304165	istar
1788	500 SVG	0.1741734888089374	istar
1789	500 SVG	0.2761612566464546	istar
1790	500 SVG	0.1378716406093643	istar
1791	500 SVG	0.1585189314909065	istar
1792	500 SVG	0.1706465914410833	istar
1793	500 SVG	0.110587378013264	istar
1794	500 SVG	0.0849083687239669	istar
1795	500 SVG	0.1914959709014896	istar
1796	500 SVG	-0.0176823718865914	istar
1797	500 SVG	0.0805913339176609	istar
1798	500 SVG	0.0721188370582055	istar
1799	500 SVG	0.1187121499029451	istar
1800	500 SVG	0.1203633990128452	istar
1801	500 SVG	-0.0746887449156998	istar
1802	500 SVG	0.0395768784835741	istar
1803	500 SVG	-0.1123021800424632	istar
1804	500 SVG	-0.1251932780518529	istar
1805	500 SVG	0.1043443810073965	istar
1806	500 SVG	0.035931091334401	istar
1807	500 SVG	0.1032908355866464	istar
1808	500 SVG	-0.044591322799196	istar
1809	500 SVG	-0.1473396932376427	istar
1810	500 SVG	0.0605059904173546	istar
1811	500 SVG	-0.0593730285856022	istar
1812	500 SVG	0.0639269980127181	istar
1813	500 SVG	0.0017301413231476	istar
1814	500 SVG	0.1569279147781586	istar
1815	500 SVG	0.0655429537869718	istar
1816	500 SVG	-0.1559751542864549	istar
1817	500 SVG	0.046798672994047	istar
1818	500 SVG	-0.0501019746985962	istar
1819	500 SVG	0.0539597721330249	istar
1820	500 SVG	0.2127553691188938	istar
1821	500 SVG	0.2613690934703501	istar
1822	500 SVG	-0.1826832669579031	istar
1823	500 SVG	-0.0683173801842791	istar
1824	500 SVG	0.0974206018386891	istar
1825	500 SVG	-0.1165298215246646	istar
1826	500 SVG	0.0597688874323703	istar
1827	500 SVG	0.2741379432618571	istar
1828	500 SVG	0.2180153940745977	istar
1829	500 SVG	0.090069713074565	istar
1830	500 SVG	0.0421270213814937	istar
1831	500 SVG	0.139033671380758	istar
1832	500 SVG	0.0154516920353566	istar
1833	500 SVG	0.2143523588688194	istar
1834	500 SVG	0.0740023280860591	istar
1835	500 SVG	0.0846473258758884	istar
1836	500 SVG	-0.0892053236487093	istar
1837	500 SVG	0.1171754270451428	istar
1838	500 SVG	0.1166285287458385	istar
1839	500 SVG	-0.0266863981850722	istar
1840	500 SVG	-0.0313986747404193	istar
1841	500 SVG	0.0876883484169585	istar
1842	500 SVG	0.0806942449551035	istar
1843	500 SVG	0.005609538269482	istar
1844	500 SVG	0.1137946899226725	istar
1845	500 SVG	0.0953113657266317	istar
1846	500 SVG	0.0446650517183266	istar
1847	500 SVG	0.0639143294271153	istar
1848	500 SVG	0.0660458344052283	istar
1849	500 SVG	0.0927651094726704	istar
1850	500 SVG	0.0739025294609623	istar
1851	500 SVG	-0.0261615269910251	istar
1852	500 SVG	-0.0156538914758468	istar
1853	500 SVG	0.1198703765157751	istar
1854	500 SVG	0.1759980732399346	istar
1855	500 SVG	0.0930909322390699	istar
1856	500 SVG	0.0102897135886688	istar
1857	500 SVG	0.0591036172281068	istar
1858	500 SVG	0.1001142695706586	istar
1859	500 SVG	0.0211541440114544	istar
1860	500 SVG	0.1611019224317318	istar
1861	500 SVG	0.0973368871216633	istar
1862	500 SVG	0.0988453317521939	istar
1863	500 SVG	0.1709557653029452	istar
1864	500 SVG	0.0719770112501401	istar
1865	500 SVG	-1.8108537751082565e-05	istar
1866	500 SVG	0.0809288992540101	istar
1867	500 SVG	0.0489546589133742	istar
1868	500 SVG	0.0206086756082985	istar
1869	500 SVG	0.0935208978458455	istar
1870	500 SVG	0.0623015610467465	istar
1871	500 SVG	0.1188461584926496	istar
1872	500 SVG	0.0470703438439601	istar
1873	500 SVG	0.0036989586719021	istar
1874	500 SVG	0.0219733587887915	istar
1875	500 SVG	0.183832724462732	istar
1876	500 SVG	-0.0604710768920142	istar
1877	500 SVG	0.054642262179243	istar
1878	500 SVG	0.0124953549221736	istar
1879	500 SVG	0.1378890017564495	istar
1880	500 SVG	-0.1301575812179483	istar
1881	500 SVG	0.0990771598873614	istar
1882	500 SVG	0.1192820163242167	istar
1883	500 SVG	0.0830170300483725	istar
1884	500 SVG	-0.0446520414485294	istar
1885	500 SVG	0.0153488438420623	istar
1886	500 SVG	0.2157455076976497	istar
1887	500 SVG	-0.0032274618833783	istar
1888	500 SVG	-0.0027101132014806	istar
1889	500 SVG	0.1174379568968475	istar
1890	500 SVG	0.038329888023494	istar
1891	500 SVG	0.0616822146768143	istar
1892	500 SVG	0.0982390217405351	istar
1893	500 SVG	0.0364857425292561	istar
1894	500 SVG	0.0356964352599868	istar
1895	500 SVG	0.0629512003337828	istar
1896	500 SVG	-0.1049793105108944	istar
1897	500 SVG	-0.0099643281655938	istar
1898	500 SVG	0.3085958457968434	istar
1899	500 SVG	0.1824441804940604	istar
1900	500 SVG	0.249227614666873	istar
1901	500 SVG	0.1219339540439185	istar
1902	500 SVG	0.0593569396611146	istar
1903	500 SVG	-0.0598538637154986	istar
1904	500 SVG	0.0902697312945364	istar
1905	500 SVG	-0.0605800253278161	istar
1906	500 SVG	0.0529179303102509	istar
1907	500 SVG	-0.0655332802465942	istar
1908	500 SVG	0.0108841165382109	istar
1909	500 SVG	0.0419004716532835	istar
1910	500 SVG	0.0669223904714471	istar
1911	500 SVG	-0.003452578820859	istar
1912	500 SVG	-0.0609888049048663	istar
1913	500 SVG	-0.0617365941179315	istar
1914	500 SVG	-0.0111323432758332	istar
1915	500 SVG	0.1640818659403938	istar
1916	500 SVG	-0.0499860151229123	istar
1917	500 SVG	-0.0562935940207429	istar
1918	500 SVG	0.084065416103257	istar
1919	500 SVG	0.2919693752480009	istar
1920	500 SVG	0.168070200272707	istar
1921	500 SVG	0.0544687939103754	istar
1922	500 SVG	-0.045553129493288	istar
1923	500 SVG	0.0316299122823249	istar
1924	500 SVG	0.1021437301995559	istar
1925	500 SVG	0.0319806059538061	istar
1926	500 SVG	0.2326318190446006	istar
1927	500 SVG	0.1213285633552647	istar
1928	500 SVG	-0.0206942673220054	istar
1929	500 SVG	0.2938692337283712	istar
1930	500 SVG	0.1485908160804456	istar
1931	500 SVG	0.2436275828335792	istar
1932	500 SVG	0.0735100116581186	istar
1933	500 SVG	-0.0350133441050886	istar
1934	500 SVG	0.0701134169746886	istar
1935	500 SVG	-0.0145714501300204	istar
1936	500 SVG	-0.0593573670825692	istar
1937	500 SVG	0.0322758228846451	istar
1938	500 SVG	0.1616596485999057	istar
1939	500 SVG	0.1221317681430633	istar
1940	500 SVG	0.0411751593773781	istar
1941	500 SVG	-0.1074921687653452	istar
1942	500 SVG	0.2450158560899427	istar
1943	500 SVG	0.1296428379657226	istar
1944	500 SVG	0.0894363192495806	istar
1945	500 SVG	0.0996179845661942	istar
1946	500 SVG	-0.1817123585111074	istar
1947	500 SVG	0.1924576712211164	istar
1948	500 SVG	-0.1200204690196153	istar
1949	500 SVG	0.1093301896880296	istar
1950	500 SVG	0.2175233923165273	istar
1951	500 SVG	0.1170091101686452	istar
1952	500 SVG	0.0833909038357099	istar
1953	500 SVG	0.0290498604099019	istar
1954	500 SVG	-0.1301431633694005	istar
1955	500 SVG	0.0326571941180026	istar
1956	500 SVG	0.107291581435966	istar
1957	500 SVG	0.0027431875073982	istar
1958	500 SVG	0.0268496408475105	istar
1959	500 SVG	0.1045551267879247	istar
1960	500 SVG	-0.012438031283267	istar
1961	500 SVG	0.1724405053372855	istar
1962	500 SVG	0.0617568281711622	istar
1963	500 SVG	0.0434233749861765	istar
1964	500 SVG	0.0162674383365839	istar
1965	500 SVG	0.1259312634907381	istar
1966	500 SVG	0.0603097900528473	istar
1967	500 SVG	0.0799094846310559	istar
1968	500 SVG	-0.0456936989607599	istar
1969	500 SVG	0.0485310023950443	istar
1970	500 SVG	0.0968565291258964	istar
1971	500 SVG	0.0571263835977502	istar
1972	500 SVG	-0.0128797189872278	istar
1973	500 SVG	0.0655178339192517	istar
1974	500 SVG	0.1292138750217164	istar
1975	500 SVG	0.0629627387823443	istar
1976	500 SVG	0.0437981668726999	istar
1977	500 SVG	0.1071022129244161	istar
1978	500 SVG	0.0939745665473413	istar
1979	500 SVG	0.0560490387438057	istar
1980	500 SVG	0.1182270451308343	istar
1981	500 SVG	0.0352709680028131	istar
1982	500 SVG	0.0387730274105226	istar
1983	500 SVG	-0.1000297703175987	istar
1984	500 SVG	-0.1122641572142684	istar
1985	500 SVG	-0.0100271992153961	istar
1986	500 SVG	0.1864707313069291	istar
1987	500 SVG	0.1392842991746384	istar
1988	500 SVG	0.1052935217389076	istar
1989	500 SVG	0.0609608478976539	istar
1990	500 SVG	0.1169788306928234	istar
1991	500 SVG	-0.0401497139084581	istar
1992	500 SVG	0.1087229801178693	istar
1993	500 SVG	0.008897942606171	istar
1994	500 SVG	-0.0357126754611041	istar
1995	500 SVG	-0.0131943591783461	istar
1996	500 SVG	0.0924955836189616	istar
1997	500 SVG	0.0697537541578103	istar
1998	500 SVG	0.1495288496386132	istar
[truncated: 306,001 more rows]
