# Supplementary material for: sCellST predicts single-cell gene expression from H& E images
Source: Nat Commun. 2026 Jan 9;17:1194. doi: 10.1038/s41467-025-67965-1 (PMC12858858; doi:10.1038/s41467-025-67965-1)
Supplement: Supplementary file 6 — Source data [file 41467_2025_67965_MOESM6_ESM.zip › Source Data/fig3/ss_Prostate_pcc.csv]

	genes	pcc	model
0	500 HVG	0.1734758082009975	istar
1	500 HVG	0.0837613702079709	istar
2	500 HVG	0.079161685401037	istar
3	500 HVG	0.0983524424484594	istar
4	500 HVG	0.0139428821953515	istar
5	500 HVG	0.062553256234898	istar
6	500 HVG	0.1559469753901421	istar
7	500 HVG	-0.0311980900598967	istar
8	500 HVG	0.0939965932200284	istar
9	500 HVG	0.1328924089018002	istar
10	500 HVG	0.087788092900054	istar
11	500 HVG	0.4164671098827854	istar
12	500 HVG	0.3098028289443775	istar
13	500 HVG	0.095809061509291	istar
14	500 HVG	0.2878588136970821	istar
15	500 HVG	-0.0083174984311398	istar
16	500 HVG	-0.0671636255361929	istar
17	500 HVG	0.0296171525489052	istar
18	500 HVG	0.0243224049510584	istar
19	500 HVG	-0.0217868261295611	istar
20	500 HVG	0.0624753193250438	istar
21	500 HVG	0.0958452105182372	istar
22	500 HVG	0.0859071001618163	istar
23	500 HVG	0.1379420091529137	istar
24	500 HVG	0.0161220285412868	istar
25	500 HVG	0.0713144498205062	istar
26	500 HVG	-0.3065751027224797	istar
27	500 HVG	0.1706097976771451	istar
28	500 HVG	0.143943729252542	istar
29	500 HVG	0.0909752554886864	istar
30	500 HVG	0.2568525064924429	istar
31	500 HVG	0.2317369391552031	istar
32	500 HVG	0.0125238232119553	istar
33	500 HVG	0.281242295756523	istar
34	500 HVG	0.0401948543882486	istar
35	500 HVG	-0.0306145873605494	istar
36	500 HVG	0.0282556307544892	istar
37	500 HVG	0.0030202007602939	istar
38	500 HVG	0.0899294742365022	istar
39	500 HVG	0.1095632566650133	istar
40	500 HVG	0.1801616571869537	istar
41	500 HVG	0.1249214599542507	istar
42	500 HVG	0.1015238094187402	istar
43	500 HVG	0.0664828130943124	istar
44	500 HVG	0.1953756709524619	istar
45	500 HVG	0.2918926227250731	istar
46	500 HVG	-0.1313472065294917	istar
47	500 HVG	-0.0452993737320497	istar
48	500 HVG	0.142091394893967	istar
49	500 HVG	-0.008420423342784	istar
50	500 HVG	-0.015283588496092	istar
51	500 HVG	0.1531557171722983	istar
52	500 HVG	0.0699859877446079	istar
53	500 HVG	0.0965138149646565	istar
54	500 HVG	0.1900385578134802	istar
55	500 HVG	0.3188209166674294	istar
56	500 HVG	0.2126282948622879	istar
57	500 HVG	0.0140634996549806	istar
58	500 HVG	0.1648119900096869	istar
59	500 HVG	0.1647971492290008	istar
60	500 HVG	0.1138245426156316	istar
61	500 HVG	0.0993316902579479	istar
62	500 HVG	-0.1069678879779445	istar
63	500 HVG	0.1561771682582815	istar
64	500 HVG	0.0988364193858788	istar
65	500 HVG	0.1210113116738043	istar
66	500 HVG	0.0402046962701967	istar
67	500 HVG	0.0467902188753637	istar
68	500 HVG	0.0665670375288934	istar
69	500 HVG	0.2320379878573639	istar
70	500 HVG	-0.2230109254292259	istar
71	500 HVG	0.0787731297551701	istar
72	500 HVG	0.0314393493538958	istar
73	500 HVG	-0.1113373025633563	istar
74	500 HVG	0.2781542561775314	istar
75	500 HVG	-0.0872415061300961	istar
76	500 HVG	0.1594165109623375	istar
77	500 HVG	0.0922828331930318	istar
78	500 HVG	0.1391027312045212	istar
79	500 HVG	0.160363133824184	istar
80	500 HVG	0.1185134712324496	istar
81	500 HVG	0.0732017752521088	istar
82	500 HVG	-0.0409225449913464	istar
83	500 HVG	0.0070618970060776	istar
84	500 HVG	0.0608482643173795	istar
85	500 HVG	0.0259602121647075	istar
86	500 HVG	0.0694880829455844	istar
87	500 HVG	-0.0388186722816822	istar
88	500 HVG	0.0963687329108711	istar
89	500 HVG	0.1658625657232755	istar
90	500 HVG	0.0733286332893596	istar
91	500 HVG	0.1675642716844336	istar
92	500 HVG	0.1157390030350558	istar
93	500 HVG	0.2207959906896377	istar
94	500 HVG	0.2591508024461789	istar
95	500 HVG	0.0667551630905503	istar
96	500 HVG	0.2973362966143575	istar
97	500 HVG	0.4013542899614335	istar
98	500 HVG	0.4069569079990049	istar
99	500 HVG	0.2317527685951006	istar
100	500 HVG	0.1248109882941967	istar
101	500 HVG	0.1577496764884074	istar
102	500 HVG	0.1201433816245618	istar
103	500 HVG	0.2383907417079552	istar
104	500 HVG	-0.0600220999345015	istar
105	500 HVG	0.0277164042281965	istar
106	500 HVG	0.0754382370823494	istar
107	500 HVG	0.0252160446984706	istar
108	500 HVG	0.1061657803730735	istar
109	500 HVG	0.12800208709442	istar
110	500 HVG	0.1771602484768974	istar
111	500 HVG	0.1427891826293884	istar
112	500 HVG	0.0116179722090308	istar
113	500 HVG	0.0108201221940624	istar
114	500 HVG	0.0470341851875684	istar
115	500 HVG	0.0817235326138785	istar
116	500 HVG	0.1242152229663293	istar
117	500 HVG	0.0202015803573871	istar
118	500 HVG	0.1681200489103673	istar
119	500 HVG	0.0207709810268357	istar
120	500 HVG	0.084760264984828	istar
121	500 HVG	-0.03097490956086	istar
122	500 HVG	0.3616411593796087	istar
123	500 HVG	0.0924202017758037	istar
124	500 HVG	0.1681373273197466	istar
125	500 HVG	0.2809298415463814	istar
126	500 HVG	-0.1291727007747916	istar
127	500 HVG	0.0642901528903958	istar
128	500 HVG	0.1645416770304404	istar
129	500 HVG	-0.0064937433601386	istar
130	500 HVG	0.1085773150585538	istar
131	500 HVG	0.0535668817315873	istar
132	500 HVG	-0.0851631083791543	istar
133	500 HVG	0.2315474516652989	istar
134	500 HVG	-0.0177139810076547	istar
135	500 HVG	0.2023448724861067	istar
136	500 HVG	0.1294525889619802	istar
137	500 HVG	0.0241094883330532	istar
138	500 HVG	0.0438766438534132	istar
139	500 HVG	0.0237849650588062	istar
140	500 HVG	0.1181775328422141	istar
141	500 HVG	-0.1663529232286476	istar
142	500 HVG	-0.0267392565178039	istar
143	500 HVG	-0.0826179445840615	istar
144	500 HVG	0.1290800529526361	istar
145	500 HVG	0.0860045175919168	istar
146	500 HVG	0.1660883981293679	istar
147	500 HVG	0.1071456412915614	istar
148	500 HVG	0.104463382740171	istar
149	500 HVG	0.160472347937354	istar
150	500 HVG	0.2503167731749929	istar
151	500 HVG	-0.0075099943730077	istar
152	500 HVG	0.1287925937353051	istar
153	500 HVG	0.3258208042784343	istar
154	500 HVG	0.031056236020305	istar
155	500 HVG	0.021591672338296	istar
156	500 HVG	0.1431054100327138	istar
157	500 HVG	0.1103455622994449	istar
158	500 HVG	0.1499454036242529	istar
159	500 HVG	-0.0273788430556161	istar
160	500 HVG	0.221823885116235	istar
161	500 HVG	0.1427736942603648	istar
162	500 HVG	0.2101039455830715	istar
163	500 HVG	0.0912565491196106	istar
164	500 HVG	0.231583380681501	istar
165	500 HVG	0.0032193495559873	istar
166	500 HVG	0.1879623638947949	istar
167	500 HVG	0.3851538847127936	istar
168	500 HVG	0.0035278371041833	istar
169	500 HVG	0.2582342588014215	istar
170	500 HVG	0.1319677976574161	istar
171	500 HVG	-0.0219895053712093	istar
172	500 HVG	-0.1698249809861671	istar
173	500 HVG	0.1507582332843773	istar
174	500 HVG	0.0550959509446169	istar
175	500 HVG	0.0145507172475518	istar
176	500 HVG	-0.0324368981202587	istar
177	500 HVG	0.0576459289638009	istar
178	500 HVG	0.223593640555479	istar
179	500 HVG	0.0995707056621597	istar
180	500 HVG	0.0441773060853449	istar
181	500 HVG	0.0381864478770994	istar
182	500 HVG	0.1280988072007263	istar
183	500 HVG	0.0432827494104763	istar
184	500 HVG	0.091288985526828	istar
185	500 HVG	0.0337782389027552	istar
186	500 HVG	-0.0564818340696957	istar
187	500 HVG	-0.0095650554820565	istar
188	500 HVG	0.1393255779381148	istar
189	500 HVG	0.2048996762831125	istar
190	500 HVG	0.347351687762325	istar
191	500 HVG	0.2340571807311731	istar
192	500 HVG	0.1741595564153222	istar
193	500 HVG	0.1506412187653636	istar
194	500 HVG	0.0398307210382018	istar
195	500 HVG	0.1723244958203054	istar
196	500 HVG	-0.0848047607666195	istar
197	500 HVG	-0.0190999891345837	istar
198	500 HVG	-0.0627802042038444	istar
199	500 HVG	0.114479823842938	istar
200	500 HVG	0.1080138653778801	istar
201	500 HVG	0.3145773932109454	istar
202	500 HVG	0.0844448428787263	istar
203	500 HVG	0.0644612781149243	istar
204	500 HVG	0.1379751106838713	istar
205	500 HVG	0.0336514958297193	istar
206	500 HVG	0.0116530476883291	istar
207	500 HVG	0.0420989247811203	istar
208	500 HVG	0.1297355708676079	istar
209	500 HVG	0.1069183121524692	istar
210	500 HVG	0.1798501545808069	istar
211	500 HVG	0.1726759167766021	istar
212	500 HVG	0.1821469260906587	istar
213	500 HVG	0.1548086357590601	istar
214	500 HVG	0.0466356099103855	istar
215	500 HVG	-0.0604327769531196	istar
216	500 HVG	0.0990457753662522	istar
217	500 HVG	-0.1146401217530384	istar
218	500 HVG	-0.0231828213206615	istar
219	500 HVG	-0.2120697871487795	istar
220	500 HVG	0.0975058527356526	istar
221	500 HVG	0.1153959743297425	istar
222	500 HVG	0.2614394448902875	istar
223	500 HVG	0.1396347179345127	istar
224	500 HVG	0.0386464595317863	istar
225	500 HVG	0.0634070863065083	istar
226	500 HVG	-0.0524710448290566	istar
227	500 HVG	0.1818480955729455	istar
228	500 HVG	0.0867441913289903	istar
229	500 HVG	0.1019893998105967	istar
230	500 HVG	-0.0747558221263027	istar
231	500 HVG	0.1434172659971002	istar
232	500 HVG	0.1036656781102038	istar
233	500 HVG	-0.0703188465536968	istar
234	500 HVG	0.1711544709423371	istar
235	500 HVG	0.1033265439766133	istar
236	500 HVG	0.0508660988284184	istar
237	500 HVG	0.3698759600478887	istar
238	500 HVG	-0.0224481733405479	istar
239	500 HVG	0.0864386165821815	istar
240	500 HVG	0.1890379729592677	istar
241	500 HVG	0.0417350699800209	istar
242	500 HVG	0.0734757540820889	istar
243	500 HVG	0.0347336489955303	istar
244	500 HVG	0.0693850973001204	istar
245	500 HVG	-0.0599510494279442	istar
246	500 HVG	0.1092933258268962	istar
247	500 HVG	-0.0252786711093957	istar
248	500 HVG	0.1190395910203343	istar
249	500 HVG	0.0621351273798702	istar
250	500 HVG	0.0833118075892471	istar
251	500 HVG	0.1438929554646923	istar
252	500 HVG	0.0638197148114224	istar
253	500 HVG	0.051902245067122	istar
254	500 HVG	-0.0365611859411023	istar
255	500 HVG	0.0674197681947124	istar
256	500 HVG	0.1393349783621644	istar
257	500 HVG	0.2277336267721139	istar
258	500 HVG	0.0280925374325837	istar
259	500 HVG	0.1367286086363082	istar
260	500 HVG	0.1546795218105474	istar
261	500 HVG	0.1007550112551012	istar
262	500 HVG	0.0073163759363268	istar
263	500 HVG	0.1668646619562643	istar
264	500 HVG	0.0615416881095488	istar
265	500 HVG	0.1865439894485582	istar
266	500 HVG	0.1845690773804227	istar
267	500 HVG	0.0928110552426062	istar
268	500 HVG	0.0028764452841354	istar
269	500 HVG	0.1353700667879245	istar
270	500 HVG	0.0886219714117941	istar
271	500 HVG	0.0982278895800075	istar
272	500 HVG	0.2108674309699694	istar
273	500 HVG	0.0664544079070914	istar
274	500 HVG	0.1104403100232147	istar
275	500 HVG	0.2585227399123093	istar
276	500 HVG	0.1930416641629904	istar
277	500 HVG	0.1140289761513955	istar
278	500 HVG	0.1707654320897376	istar
279	500 HVG	0.1125849546672029	istar
280	500 HVG	0.1556893319951626	istar
281	500 HVG	0.0677798514774021	istar
282	500 HVG	0.0689455471630644	istar
283	500 HVG	0.0132303528970023	istar
284	500 HVG	0.1205046873108539	istar
285	500 HVG	0.0752273439607176	istar
286	500 HVG	0.0836295512366001	istar
287	500 HVG	0.0199104009053767	istar
288	500 HVG	0.0977929820160197	istar
289	500 HVG	0.0985543753435393	istar
290	500 HVG	0.0070114832597028	istar
291	500 HVG	0.1671315809105706	istar
292	500 HVG	0.1957506357488148	istar
293	500 HVG	0.1436066767836266	istar
294	500 HVG	0.0232955653383726	istar
295	500 HVG	0.2082214443807513	istar
296	500 HVG	0.1245649244584781	istar
297	500 HVG	-0.0077418514251972	istar
298	500 HVG	0.081534379520864	istar
299	500 HVG	0.2493192905267172	istar
300	500 HVG	0.0461544737380066	istar
301	500 HVG	0.1014565579245605	istar
302	500 HVG	0.06578353731717	istar
303	500 HVG	0.1154455239437872	istar
304	500 HVG	0.243143698424409	istar
305	500 HVG	-0.0176531659947123	istar
306	500 HVG	0.0868274930984043	istar
307	500 HVG	0.1291171680722938	istar
308	500 HVG	-0.0488809873309261	istar
309	500 HVG	0.073324694894076	istar
310	500 HVG	0.0463250599568514	istar
311	500 HVG	0.1491256243780423	istar
312	500 HVG	0.1239112182321704	istar
313	500 HVG	0.312361616997005	istar
314	500 HVG	0.2883653298034376	istar
315	500 HVG	0.1430657634199603	istar
316	500 HVG	0.090252513485795	istar
317	500 HVG	0.0778752148025412	istar
318	500 HVG	0.0137638667736923	istar
319	500 HVG	0.101565906168597	istar
320	500 HVG	0.0383243114365807	istar
321	500 HVG	0.0447166399321332	istar
322	500 HVG	0.0797589592496663	istar
323	500 HVG	0.0425185472489371	istar
324	500 HVG	0.3253536519995023	istar
325	500 HVG	-0.1260452885125705	istar
326	500 HVG	0.1032034869529052	istar
327	500 HVG	0.0579321437625868	istar
328	500 HVG	0.0694763850759301	istar
329	500 HVG	-0.0034077768011044	istar
330	500 HVG	0.0188792679999864	istar
331	500 HVG	-0.0396825977740882	istar
332	500 HVG	0.1645120548971292	istar
333	500 HVG	0.0946051685540467	istar
334	500 HVG	0.2682367451145246	istar
335	500 HVG	0.0174959506019618	istar
336	500 HVG	0.0408734845814287	istar
337	500 HVG	0.0875167957094393	istar
338	500 HVG	0.1479377600716738	istar
339	500 HVG	0.0865375858608956	istar
340	500 HVG	0.0245574636878984	istar
341	500 HVG	0.0314834757632525	istar
342	500 HVG	0.203726034643104	istar
343	500 HVG	0.1500130293213608	istar
344	500 HVG	0.0593244862272506	istar
345	500 HVG	-0.0353027985458993	istar
346	500 HVG	0.0485811535083913	istar
347	500 HVG	-0.0127767865061065	istar
348	500 HVG	-0.0030864335398845	istar
349	500 HVG	0.1162737816398369	istar
350	500 HVG	0.0162537233062689	istar
351	500 HVG	0.0418078012154001	istar
352	500 HVG	-0.0565037784027042	istar
353	500 HVG	0.0967025167422654	istar
354	500 HVG	0.0456011937710485	istar
355	500 HVG	-0.0366081289833499	istar
356	500 HVG	0.0639385197878112	istar
357	500 HVG	0.2001361742287324	istar
358	500 HVG	0.1707548040019044	istar
359	500 HVG	0.1037539531007915	istar
360	500 HVG	0.1442643676838031	istar
361	500 HVG	0.0695929389040357	istar
362	500 HVG	-0.0801337018283177	istar
363	500 HVG	-0.0062595033086694	istar
364	500 HVG	0.1362845780623161	istar
365	500 HVG	0.0655852732000461	istar
366	500 HVG	-0.0052605873958526	istar
367	500 HVG	0.0608989486131701	istar
368	500 HVG	0.1421083491552082	istar
369	500 HVG	0.2170948818647669	istar
370	500 HVG	0.2344570375947299	istar
371	500 HVG	0.1314359279488295	istar
372	500 HVG	0.3935730337900693	istar
373	500 HVG	0.2520189297369659	istar
374	500 HVG	0.1119398952097237	istar
375	500 HVG	-0.0142406106356421	istar
376	500 HVG	-0.0221139522631901	istar
377	500 HVG	-0.0133658808254466	istar
378	500 HVG	0.1220510045949404	istar
379	500 HVG	0.0961104957415512	istar
380	500 HVG	0.0263720322817135	istar
381	500 HVG	0.0651423157672652	istar
382	500 HVG	0.0453965769892725	istar
383	500 HVG	0.2141463691491996	istar
384	500 HVG	0.0383114337671699	istar
385	500 HVG	0.0850399688178429	istar
386	500 HVG	-0.0479382134325638	istar
387	500 HVG	0.0939640682626112	istar
388	500 HVG	-0.0530306744188949	istar
389	500 HVG	0.3329693397779465	istar
390	500 HVG	0.057656239787347	istar
391	500 HVG	-0.0536895531338146	istar
392	500 HVG	-0.0303883551440686	istar
393	500 HVG	-0.134042404886971	istar
394	500 HVG	0.083014534380724	istar
395	500 HVG	0.1319605152719098	istar
396	500 HVG	0.1193331365061123	istar
397	500 HVG	0.0216751283128324	istar
398	500 HVG	0.0254515619356778	istar
399	500 HVG	-0.0283655294072988	istar
400	500 HVG	0.060899892373583	istar
401	500 HVG	0.0225957419046824	istar
402	500 HVG	0.1320912036034789	istar
403	500 HVG	-0.0193487740917301	istar
404	500 HVG	-0.0179643872642927	istar
405	500 HVG	0.0786068114216789	istar
406	500 HVG	0.1123249027782424	istar
407	500 HVG	-0.0038245236492402	istar
408	500 HVG	0.1442052492560126	istar
409	500 HVG	0.122040048814906	istar
410	500 HVG	0.0821758175361306	istar
411	500 HVG	0.1796678459814399	istar
412	500 HVG	0.0733035242959836	istar
413	500 HVG	0.0351997091241209	istar
414	500 HVG	-0.0297671466271743	istar
415	500 HVG	0.020948166139636	istar
416	500 HVG	-0.0116649880654439	istar
417	500 HVG	0.0514637858766429	istar
418	500 HVG	0.1083737678253484	istar
419	500 HVG	0.3574743615446656	istar
420	500 HVG	0.0834514260418934	istar
421	500 HVG	0.0307407579445824	istar
422	500 HVG	0.2415121120135188	istar
423	500 HVG	0.0573343009725881	istar
424	500 HVG	-0.0343534880687452	istar
425	500 HVG	0.0588577584254026	istar
426	500 HVG	0.0282692812899786	istar
427	500 HVG	0.0202103253262606	istar
428	500 HVG	-0.0646691190405048	istar
429	500 HVG	0.2136995996449924	istar
430	500 HVG	0.0026114189122736	istar
431	500 HVG	0.0794107394254091	istar
432	500 HVG	0.1366686716289891	istar
433	500 HVG	0.0031073540152677	istar
434	500 HVG	0.0001510588673667	istar
435	500 HVG	0.178317052984275	istar
436	500 HVG	0.1426215386620875	istar
437	500 HVG	0.3173585148624596	istar
438	500 HVG	0.1067382066103235	istar
439	500 HVG	0.0261556970855565	istar
440	500 HVG	0.1515307948991393	istar
441	500 HVG	0.0457849209001088	istar
442	500 HVG	0.1161057139978229	istar
443	500 HVG	0.2691820896965513	istar
444	500 HVG	-0.0656648316887358	istar
445	500 HVG	0.1250424301091711	istar
446	500 HVG	-0.0309504235093401	istar
447	500 HVG	0.1491664271666191	istar
448	500 HVG	0.0781746653264523	istar
449	500 HVG	0.0417128488692171	istar
450	500 HVG	0.2245361103307814	istar
451	500 HVG	0.1267662590302807	istar
452	500 HVG	0.2919264749979628	istar
453	500 HVG	0.0811875568300877	istar
454	500 HVG	0.1913212922178131	istar
455	500 HVG	0.0486490585887035	istar
456	500 HVG	0.0633295013701094	istar
457	500 HVG	0.0947767606958952	istar
458	500 HVG	0.0751429603224771	istar
459	500 HVG	0.0637179509120065	istar
460	500 HVG	0.0411491862912001	istar
461	500 HVG	0.1790739662196028	istar
462	500 HVG	0.0052154519723872	istar
463	500 HVG	-0.0065042137861266	istar
464	500 HVG	0.2397789209539595	istar
465	500 HVG	0.1772257858340431	istar
466	500 HVG	0.1554724759189172	istar
467	500 HVG	0.0263891202966728	istar
468	500 HVG	0.0026553732489074	istar
469	500 HVG	0.4202479194577286	istar
470	500 HVG	-0.1566409876272252	istar
471	500 HVG	0.2373904738603731	istar
472	500 HVG	0.0451823084372637	istar
473	500 HVG	0.1051091027077362	istar
474	500 HVG	0.12521729833567	istar
475	500 HVG	0.2323413277103565	istar
476	500 HVG	-0.0665714261861596	istar
477	500 HVG	-0.0570428486479643	istar
478	500 HVG	0.0225465012224663	istar
479	500 HVG	0.0799362203280178	istar
480	500 HVG	0.1114203370727722	istar
481	500 HVG	0.039802139406432	istar
482	500 HVG	0.129307155842703	istar
483	500 HVG	0.0771041301946411	istar
484	500 HVG	0.2543994670588345	istar
485	500 HVG	0.1740236316892113	istar
486	500 HVG	0.0128764535195315	istar
487	500 HVG	-0.0999680519368335	istar
488	500 HVG	0.185366797821997	istar
489	500 HVG	0.128395008460977	istar
490	500 HVG	0.2129151134885205	istar
491	500 HVG	0.0398828904689746	istar
492	500 HVG	-0.0276781714500318	istar
493	500 HVG	0.062078395112211	istar
494	500 HVG	0.0932714146915377	istar
495	500 HVG	0.1646521534432053	istar
496	500 HVG	0.1040499457464694	istar
497	500 HVG	0.043853259614746	istar
498	500 HVG	-0.0372085769339864	istar
499	500 HVG	0.1302969431378891	istar
500	50 HVG	-0.1682802585701129	istar
501	50 HVG	0.1776745933730321	istar
502	50 HVG	0.0294240732029926	istar
503	50 HVG	-0.0061129863738083	istar
504	50 HVG	-0.0603867738492986	istar
505	50 HVG	-0.0181867621093232	istar
506	50 HVG	0.2377479942834277	istar
507	50 HVG	0.0179225824138669	istar
508	50 HVG	0.2534066242562738	istar
509	50 HVG	0.3701179032940085	istar
510	50 HVG	0.0909996942241342	istar
511	50 HVG	-0.0661451862626831	istar
512	50 HVG	-0.2084183084601889	istar
513	50 HVG	-0.056438362968807	istar
514	50 HVG	0.030873630188507	istar
515	50 HVG	0.1193618815510708	istar
516	50 HVG	0.0009941799128831	istar
517	50 HVG	0.0274888245470088	istar
518	50 HVG	0.0507657246761672	istar
519	50 HVG	0.1716623485267767	istar
520	50 HVG	0.176203875912732	istar
521	50 HVG	-0.0030381374991073	istar
522	50 HVG	0.0153937991789145	istar
523	50 HVG	0.0512778353070082	istar
524	50 HVG	0.0252800838069973	istar
525	50 HVG	0.0065882738480178	istar
526	50 HVG	-0.0085059952607267	istar
527	50 HVG	0.0143032225852977	istar
528	50 HVG	0.3510178328753062	istar
529	50 HVG	-0.0334613778364314	istar
530	50 HVG	0.0473242108125608	istar
531	50 HVG	0.0139387186666188	istar
532	50 HVG	0.0529628750262263	istar
533	50 HVG	-0.0584309611171018	istar
534	50 HVG	0.1600309126146335	istar
535	50 HVG	0.0851820588618714	istar
536	50 HVG	0.0560852767816353	istar
537	50 HVG	0.0545176934959057	istar
538	50 HVG	0.0532385426184798	istar
539	50 HVG	-0.0011749139825631	istar
540	50 HVG	0.061182845727715	istar
541	50 HVG	0.019048517562917	istar
542	50 HVG	-0.1182686099176915	istar
543	50 HVG	0.0993106797376377	istar
544	50 HVG	0.1739944031870415	istar
545	50 HVG	0.1615905964947277	istar
546	50 HVG	-0.026362692736928	istar
547	50 HVG	0.1028526101062901	istar
548	50 HVG	0.1170843535853998	istar
549	50 HVG	0.135124832623489	istar
550	500 HVG	0.0844886647559306	istar
551	500 HVG	0.0222542197288788	istar
552	500 HVG	0.0481488071520423	istar
553	500 HVG	0.0212198463442536	istar
554	500 HVG	0.0442219189179766	istar
555	500 HVG	-0.0075848756122773	istar
556	500 HVG	0.0241112877668756	istar
557	500 HVG	0.0881265188973723	istar
558	500 HVG	-0.1094860016918184	istar
559	500 HVG	0.1512115061012324	istar
560	500 HVG	0.0402320467064782	istar
561	500 HVG	0.3745170540192317	istar
562	500 HVG	0.1956779358206226	istar
563	500 HVG	0.098626294289648	istar
564	500 HVG	0.1244629272997706	istar
565	500 HVG	0.0553057139085915	istar
566	500 HVG	0.0436966817358204	istar
567	500 HVG	0.1375174077550163	istar
568	500 HVG	0.0050773620985005	istar
569	500 HVG	0.0183311016743346	istar
570	500 HVG	0.1280990299915549	istar
571	500 HVG	-0.0077442388171569	istar
572	500 HVG	-0.1149937066519264	istar
573	500 HVG	0.0313964358962888	istar
574	500 HVG	0.0562339444165669	istar
575	500 HVG	0.0491676813564276	istar
576	500 HVG	-0.0464450284773647	istar
577	500 HVG	0.0358238949105427	istar
578	500 HVG	0.0880577140670419	istar
579	500 HVG	-0.0539516898707148	istar
580	500 HVG	0.0655383800877502	istar
581	500 HVG	0.1252471286369409	istar
582	500 HVG	-0.0324560501377266	istar
583	500 HVG	0.0620665901137051	istar
584	500 HVG	0.0390264486877501	istar
585	500 HVG	-0.0143541055811582	istar
586	500 HVG	0.0187745548693669	istar
587	500 HVG	0.1078677758698829	istar
588	500 HVG	0.0230873141942158	istar
589	500 HVG	-0.0202016467120276	istar
590	500 HVG	0.0254946043027952	istar
591	500 HVG	-0.0491013992944244	istar
592	500 HVG	0.0060719715955016	istar
593	500 HVG	-0.0131094704861745	istar
594	500 HVG	0.1026742062476109	istar
595	500 HVG	0.1448859487870919	istar
596	500 HVG	-0.0497957512098521	istar
597	500 HVG	-0.1082185946292213	istar
598	500 HVG	0.1059926052446647	istar
599	500 HVG	-0.0273612904888906	istar
600	500 HVG	0.0211317371588095	istar
601	500 HVG	0.0664968206820759	istar
602	500 HVG	0.0558473651078728	istar
603	500 HVG	0.0214268647275854	istar
604	500 HVG	0.1383733354714422	istar
605	500 HVG	0.1908710441744752	istar
606	500 HVG	0.0123539226721973	istar
607	500 HVG	0.0465992279350782	istar
608	500 HVG	0.0778150483112689	istar
609	500 HVG	0.0237423753581964	istar
610	500 HVG	0.0832183121329706	istar
611	500 HVG	0.0389879918058237	istar
612	500 HVG	-0.0201595602985378	istar
613	500 HVG	-0.0457034013129078	istar
614	500 HVG	0.0758575510676458	istar
615	500 HVG	-0.0234288309392951	istar
616	500 HVG	0.0209347647904234	istar
617	500 HVG	0.0017181818196991	istar
618	500 HVG	0.1247172760565362	istar
619	500 HVG	0.2330610609454133	istar
620	500 HVG	-0.0437848391040969	istar
621	500 HVG	0.0511351368840742	istar
622	500 HVG	0.1079093780388213	istar
623	500 HVG	0.0076841843607065	istar
624	500 HVG	0.1481769334504008	istar
625	500 HVG	-0.0239986503983082	istar
626	500 HVG	0.0115789900152378	istar
627	500 HVG	0.042723841665456	istar
628	500 HVG	0.0357601770194051	istar
629	500 HVG	0.0863550080351398	istar
630	500 HVG	0.0033202961423874	istar
631	500 HVG	0.1052308641918344	istar
632	500 HVG	0.0049877813302892	istar
633	500 HVG	0.0810885686045899	istar
634	500 HVG	0.0094060266021536	istar
635	500 HVG	0.0417614665257959	istar
636	500 HVG	0.0538840327715846	istar
637	500 HVG	0.0439851832597301	istar
638	500 HVG	0.0724374104743459	istar
639	500 HVG	0.0325438700907523	istar
640	500 HVG	-0.0147640486884134	istar
641	500 HVG	0.0103514488995308	istar
642	500 HVG	0.0309574293550554	istar
643	500 HVG	0.1662615295392342	istar
644	500 HVG	0.1306767894283833	istar
645	500 HVG	0.0561289618249496	istar
646	500 HVG	0.1947019216217871	istar
647	500 HVG	0.3523898620920613	istar
648	500 HVG	0.3310820701148325	istar
649	500 HVG	0.1508921700906853	istar
650	500 HVG	0.0984059405822534	istar
651	500 HVG	0.1136911740274033	istar
652	500 HVG	-0.0873762777011819	istar
653	500 HVG	0.0195998367616996	istar
654	500 HVG	0.0263297937872621	istar
655	500 HVG	0.0262399822495782	istar
656	500 HVG	-0.0232809704172667	istar
657	500 HVG	-0.0201586173678208	istar
658	500 HVG	0.0547363794935442	istar
659	500 HVG	0.1331595145885247	istar
660	500 HVG	0.0002542768821713	istar
661	500 HVG	0.1048040169223156	istar
662	500 HVG	0.0120481411888384	istar
663	500 HVG	0.0548851254105584	istar
664	500 HVG	0.0112024605136156	istar
665	500 HVG	0.1009582365025245	istar
666	500 HVG	-0.0456855368745721	istar
667	500 HVG	0.047757742042533	istar
668	500 HVG	0.0080871636987484	istar
669	500 HVG	-0.0621816705471769	istar
670	500 HVG	0.0780431735376359	istar
671	500 HVG	0.1168678580823074	istar
672	500 HVG	0.2435839663427161	istar
673	500 HVG	0.0800238780960398	istar
674	500 HVG	-0.0088431593678905	istar
675	500 HVG	0.1375487891186217	istar
676	500 HVG	0.0952745976860682	istar
677	500 HVG	0.0242645777775474	istar
678	500 HVG	0.1230743923809951	istar
679	500 HVG	-0.0190253172835497	istar
680	500 HVG	0.0271515869048215	istar
681	500 HVG	-0.0711091626405586	istar
682	500 HVG	-0.0546845549408328	istar
683	500 HVG	0.0375745755164969	istar
684	500 HVG	0.103295000231915	istar
685	500 HVG	-0.26712779757076	istar
686	500 HVG	-0.0157310123940926	istar
687	500 HVG	0.0317700728349414	istar
688	500 HVG	0.0484865891897641	istar
689	500 HVG	-2.0603684911080226e-05	istar
690	500 HVG	-0.0440671467279347	istar
691	500 HVG	0.040865743785492	istar
692	500 HVG	0.0003048987567879	istar
693	500 HVG	0.0433623757968453	istar
694	500 HVG	-0.0504273866455076	istar
695	500 HVG	0.0246393376786783	istar
696	500 HVG	0.1375143172577386	istar
697	500 HVG	0.0619639181994422	istar
698	500 HVG	0.0004963630931413	istar
699	500 HVG	0.200949921518827	istar
700	500 HVG	0.104539883413554	istar
701	500 HVG	-0.0104705574928942	istar
702	500 HVG	-0.0628190023021058	istar
703	500 HVG	-0.0064147405728602	istar
704	500 HVG	0.0019000959714787	istar
705	500 HVG	0.0416259502823663	istar
706	500 HVG	-0.0382258985319481	istar
707	500 HVG	0.0573933483689828	istar
708	500 HVG	0.0201859018668528	istar
709	500 HVG	0.012256113154816	istar
710	500 HVG	0.189551723833091	istar
711	500 HVG	0.0159819783929568	istar
712	500 HVG	0.1368661923256304	istar
713	500 HVG	0.089744636808458	istar
714	500 HVG	-0.0087524554502183	istar
715	500 HVG	0.0182919079629049	istar
716	500 HVG	0.0381619485744977	istar
717	500 HVG	0.3209162314856554	istar
718	500 HVG	-0.0231984296139984	istar
719	500 HVG	0.1348435114605077	istar
720	500 HVG	0.0082151183332023	istar
721	500 HVG	0.0568195433237228	istar
722	500 HVG	-0.0137673030352925	istar
723	500 HVG	-0.0857431760111975	istar
724	500 HVG	0.0904558434894298	istar
725	500 HVG	-0.0064076798986505	istar
726	500 HVG	-0.0090601718346619	istar
727	500 HVG	-0.0515633043841008	istar
728	500 HVG	0.026270836222066	istar
729	500 HVG	0.0388869800213313	istar
730	500 HVG	0.018291284920469	istar
731	500 HVG	0.0030609561112555	istar
732	500 HVG	0.0290488669145858	istar
733	500 HVG	-0.0511907651512073	istar
734	500 HVG	0.1816002233778118	istar
735	500 HVG	0.0283637146027402	istar
736	500 HVG	-0.0718996239870333	istar
737	500 HVG	0.0483563098214183	istar
738	500 HVG	0.1199599077695392	istar
739	500 HVG	0.0560395652636387	istar
740	500 HVG	0.2211265062803354	istar
741	500 HVG	0.165052038122436	istar
742	500 HVG	0.1121601988598783	istar
743	500 HVG	0.0578166269068214	istar
744	500 HVG	-0.06604255620634	istar
745	500 HVG	0.1038057719924516	istar
746	500 HVG	0.1339951518775386	istar
747	500 HVG	-0.0771928485737305	istar
748	500 HVG	0.0713484247471152	istar
749	500 HVG	0.0839805649114397	istar
750	500 HVG	-0.0033460521370969	istar
751	500 HVG	-0.0084413634084883	istar
752	500 HVG	0.1313905138228914	istar
753	500 HVG	0.0028745998831283	istar
754	500 HVG	0.0598909398420755	istar
755	500 HVG	-0.0142253547397075	istar
756	500 HVG	0.0284526573479837	istar
757	500 HVG	0.0005008667802854	istar
758	500 HVG	-0.0116580772649019	istar
759	500 HVG	0.0863784137715306	istar
760	500 HVG	0.0219129539653799	istar
761	500 HVG	-0.0333998385959226	istar
762	500 HVG	-0.0662772680747991	istar
763	500 HVG	-0.0426166205796646	istar
764	500 HVG	0.0259240988207309	istar
765	500 HVG	0.1179467625967785	istar
766	500 HVG	-0.0424907856949161	istar
767	500 HVG	0.0099064687005476	istar
768	500 HVG	-0.0633063524977191	istar
769	500 HVG	0.0845959211720576	istar
770	500 HVG	0.1588339925725659	istar
771	500 HVG	-0.0619559220265696	istar
772	500 HVG	0.1734575056888623	istar
773	500 HVG	0.15162609885407	istar
774	500 HVG	-0.0830303927386224	istar
775	500 HVG	-0.0352567128872802	istar
776	500 HVG	0.0603028018312121	istar
777	500 HVG	0.064744620139435	istar
778	500 HVG	0.0494366602871156	istar
779	500 HVG	0.014671188377199	istar
780	500 HVG	-0.0244373607944987	istar
781	500 HVG	-0.0272299582032147	istar
782	500 HVG	0.0317341994259461	istar
783	500 HVG	0.0691486277276522	istar
784	500 HVG	-0.0052859428356217	istar
785	500 HVG	0.0224980805304486	istar
786	500 HVG	0.0417702119104355	istar
787	500 HVG	0.237217032908676	istar
788	500 HVG	0.0861740616152246	istar
789	500 HVG	0.2063318419534461	istar
790	500 HVG	0.0808524075527081	istar
791	500 HVG	-0.0116700800511324	istar
792	500 HVG	0.0768266441259548	istar
793	500 HVG	-0.0335533278413375	istar
794	500 HVG	0.0454934366395605	istar
795	500 HVG	0.0078011888915874	istar
796	500 HVG	-0.0866104476157474	istar
797	500 HVG	-0.0182086680160651	istar
798	500 HVG	0.0579857620046844	istar
799	500 HVG	0.0230350416324363	istar
800	500 HVG	0.0382706191353001	istar
801	500 HVG	0.1037701662786858	istar
802	500 HVG	0.1322820743844002	istar
803	500 HVG	-0.0426795027027608	istar
804	500 HVG	-0.0139411923466923	istar
805	500 HVG	0.0148445464374726	istar
806	500 HVG	0.0394137307555917	istar
807	500 HVG	0.0326559966373363	istar
808	500 HVG	-0.0442281177575424	istar
809	500 HVG	0.0635113016986048	istar
810	500 HVG	0.097993760441847	istar
811	500 HVG	0.0522979616437868	istar
812	500 HVG	-0.0067565199663235	istar
813	500 HVG	0.0481391670326303	istar
814	500 HVG	0.0105488399347564	istar
815	500 HVG	0.0078049002870596	istar
816	500 HVG	0.1502917604937863	istar
817	500 HVG	0.0250615200084638	istar
818	500 HVG	0.0008109901951464	istar
819	500 HVG	-0.0110595096795904	istar
820	500 HVG	0.0535582109889394	istar
821	500 HVG	-0.0419546857267221	istar
822	500 HVG	0.046388663566649	istar
823	500 HVG	0.0446647871747103	istar
824	500 HVG	0.0108391872428335	istar
825	500 HVG	0.2035525933476627	istar
826	500 HVG	0.0235406076807862	istar
827	500 HVG	0.0057379294894985	istar
828	500 HVG	0.0549231308677566	istar
829	500 HVG	0.2171591541166968	istar
830	500 HVG	0.0464794601328719	istar
831	500 HVG	0.0323955628071352	istar
832	500 HVG	0.1732379029993627	istar
833	500 HVG	0.0093384498165445	istar
834	500 HVG	-0.0069993751000483	istar
835	500 HVG	-0.0023534314385014	istar
836	500 HVG	-0.0493952845055591	istar
837	500 HVG	-0.0187032150404036	istar
838	500 HVG	0.0118050247877992	istar
839	500 HVG	0.0450267618856745	istar
840	500 HVG	0.0692581174007234	istar
841	500 HVG	0.0105191247776019	istar
842	500 HVG	0.1161452920114882	istar
843	500 HVG	-0.0519299467828009	istar
844	500 HVG	-0.032731665909047	istar
845	500 HVG	0.0064605542100988	istar
846	500 HVG	0.0359854431692596	istar
847	500 HVG	-0.1098052766522972	istar
848	500 HVG	0.0250406702156844	istar
849	500 HVG	0.1363932056431389	istar
850	500 HVG	0.0042229141567489	istar
851	500 HVG	0.0360728555382436	istar
852	500 HVG	0.0779619027058586	istar
853	500 HVG	0.0417177976604818	istar
854	500 HVG	0.1127408135268765	istar
855	500 HVG	-0.0059069086025598	istar
856	500 HVG	0.1297008605650953	istar
857	500 HVG	0.0829587660227915	istar
858	500 HVG	0.0257935025194473	istar
859	500 HVG	0.0242684168410605	istar
860	500 HVG	-0.0035687533152923	istar
861	500 HVG	0.1158673248067572	istar
862	500 HVG	0.0858699716688309	istar
863	500 HVG	0.2199010802663474	istar
864	500 HVG	0.1924047874466055	istar
865	500 HVG	0.0601816005401332	istar
866	500 HVG	0.028760408363734	istar
867	500 HVG	-0.0020427859005023	istar
868	500 HVG	0.0029665076534541	istar
869	500 HVG	0.0642185000823474	istar
870	500 HVG	0.0308152053931154	istar
871	500 HVG	0.0825748296597369	istar
872	500 HVG	0.0232032080203592	istar
873	500 HVG	0.0779434282864725	istar
874	500 HVG	0.0390434453549097	istar
875	500 HVG	-0.1464481732965969	istar
876	500 HVG	0.1314410882796526	istar
877	500 HVG	0.0487367339893847	istar
878	500 HVG	0.097616836262997	istar
879	500 HVG	0.0453101976712986	istar
880	500 HVG	-0.0744854936429109	istar
881	500 HVG	0.0677848322085796	istar
882	500 HVG	0.0767158949296743	istar
883	500 HVG	0.0402770939980552	istar
884	500 HVG	0.0904887829586238	istar
885	500 HVG	0.0120406647404536	istar
886	500 HVG	0.0218663898302784	istar
887	500 HVG	-0.1435491896084902	istar
888	500 HVG	0.114338442992917	istar
889	500 HVG	-0.0091273995782827	istar
890	500 HVG	-0.0237834247971191	istar
891	500 HVG	0.0340118916953997	istar
892	500 HVG	0.0741930859176029	istar
893	500 HVG	0.0153211961372701	istar
894	500 HVG	-0.0117840996818099	istar
895	500 HVG	-0.014164150049865	istar
896	500 HVG	0.0349987946939762	istar
897	500 HVG	-0.0148720753497908	istar
898	500 HVG	0.0662831993487564	istar
899	500 HVG	0.0965175133693212	istar
900	500 HVG	-0.011075245564891	istar
901	500 HVG	0.0642219987893391	istar
902	500 HVG	0.0661213274890517	istar
903	500 HVG	0.0746608859886777	istar
904	500 HVG	0.0048425839858365	istar
905	500 HVG	0.0829016111159111	istar
906	500 HVG	0.0990241821452926	istar
907	500 HVG	0.1416150571218182	istar
908	500 HVG	-0.026300568483931	istar
909	500 HVG	0.0085622002223844	istar
910	500 HVG	0.0076061665002174	istar
911	500 HVG	0.0208920175982676	istar
912	500 HVG	0.0730620180551362	istar
913	500 HVG	0.0496440100766992	istar
914	500 HVG	0.041532847872034	istar
915	500 HVG	0.0235696792081683	istar
916	500 HVG	-0.2278379162754622	istar
917	500 HVG	0.0124532933296155	istar
918	500 HVG	-0.042367114425545	istar
919	500 HVG	0.1537514237681048	istar
920	500 HVG	0.0169592069762156	istar
921	500 HVG	-0.0005423978281446	istar
922	500 HVG	0.4121945053806319	istar
923	500 HVG	0.2388178162502536	istar
924	500 HVG	0.0116166676733122	istar
925	500 HVG	0.0095696642407538	istar
926	500 HVG	0.1030339602641561	istar
927	500 HVG	0.0372953023247166	istar
928	500 HVG	0.0426435056464438	istar
929	500 HVG	0.0575170772925011	istar
930	500 HVG	-0.0689915189121705	istar
931	500 HVG	0.1163806658236179	istar
932	500 HVG	-0.0858775384428494	istar
933	500 HVG	-0.027900559182612	istar
934	500 HVG	0.0001280634313847	istar
935	500 HVG	-0.0267664658867232	istar
936	500 HVG	-0.1125417566421793	istar
937	500 HVG	-0.0010942332458956	istar
938	500 HVG	0.0931678392592822	istar
939	500 HVG	0.2329825411697244	istar
940	500 HVG	0.029431307447794	istar
941	500 HVG	0.0779710264232065	istar
942	500 HVG	0.0237193850264958	istar
943	500 HVG	-0.011124008325512	istar
944	500 HVG	0.0800037424827788	istar
945	500 HVG	0.1064992740504244	istar
946	500 HVG	0.0917302703041347	istar
947	500 HVG	-0.0229349908205795	istar
948	500 HVG	-0.0070382717620773	istar
949	500 HVG	0.0426412028788476	istar
950	500 HVG	-0.0139088489589445	istar
951	500 HVG	0.0385144432729029	istar
952	500 HVG	-0.009980638079809	istar
953	500 HVG	0.0238818123494084	istar
954	500 HVG	0.0032678742023044	istar
955	500 HVG	0.0291676027741942	istar
956	500 HVG	0.0828228937519524	istar
957	500 HVG	0.1572785624480301	istar
958	500 HVG	0.1870470656330951	istar
959	500 HVG	0.0399758458881081	istar
960	500 HVG	0.046332178030961	istar
961	500 HVG	0.1186880655927797	istar
962	500 HVG	0.0714552472870461	istar
963	500 HVG	0.0342647550298031	istar
964	500 HVG	0.0016520568022322	istar
965	500 HVG	-0.0195298620722048	istar
966	500 HVG	0.0230281829341294	istar
967	500 HVG	-0.0182992355248376	istar
968	500 HVG	0.1383955221948434	istar
969	500 HVG	0.2264111768932764	istar
970	500 HVG	0.0814360611652844	istar
971	500 HVG	-0.0143794483791452	istar
972	500 HVG	-0.0167425329702908	istar
973	500 HVG	-0.0256839507642041	istar
974	500 HVG	0.122780928803126	istar
975	500 HVG	0.1351563575710237	istar
976	500 HVG	-0.000833481653764	istar
977	500 HVG	0.0434267778385901	istar
978	500 HVG	0.1528163640715851	istar
979	500 HVG	0.0657026932845576	istar
980	500 HVG	0.0337618366837531	istar
981	500 HVG	0.0148700282078948	istar
982	500 HVG	0.0740579730368082	istar
983	500 HVG	-0.0449716944342419	istar
984	500 HVG	0.0956807729049149	istar
985	500 HVG	0.1376313688080165	istar
986	500 HVG	0.0464010147102706	istar
987	500 HVG	0.1885383939247984	istar
988	500 HVG	0.0249855692294636	istar
989	500 HVG	0.0292640945828637	istar
990	500 HVG	0.0015929575501871	istar
991	500 HVG	0.1393319910886701	istar
992	500 HVG	0.0365467043220917	istar
993	500 HVG	0.1405127644695234	istar
994	500 HVG	0.0314120800483201	istar
995	500 HVG	0.1431692750184829	istar
996	500 HVG	0.0934304835465296	istar
997	500 HVG	0.0878981181873292	istar
998	500 HVG	0.0235437716998596	istar
999	500 HVG	0.0079979584257294	istar
1000	500 HVG	-0.0232250163658647	istar
1001	500 HVG	0.0364650921422367	istar
1002	500 HVG	0.1190970537532509	istar
1003	500 HVG	0.0679869164851285	istar
1004	500 HVG	0.1229536505883182	istar
1005	500 HVG	0.1007791353657546	istar
1006	500 HVG	0.0384711734797633	istar
1007	500 HVG	-0.0560640642740555	istar
1008	500 HVG	-0.0427175842264562	istar
1009	500 HVG	0.0317823659840073	istar
1010	500 HVG	-0.003667462119516	istar
1011	500 HVG	0.0673972753711567	istar
1012	500 HVG	0.0855461908410797	istar
1013	500 HVG	0.0389269790424857	istar
1014	500 HVG	0.1546316978379422	istar
1015	500 HVG	0.0407522418457944	istar
1016	500 HVG	0.1103971880295023	istar
1017	500 HVG	0.0326904122439799	istar
1018	500 HVG	0.0883055201113833	istar
1019	500 HVG	0.2870771895249422	istar
1020	500 HVG	0.1444173380384903	istar
1021	500 HVG	0.1587795936068339	istar
1022	500 HVG	0.0456694577293195	istar
1023	500 HVG	0.0544197117205236	istar
1024	500 HVG	0.0597859459734262	istar
1025	500 HVG	0.1542342011316946	istar
1026	500 HVG	0.1038638621765803	istar
1027	500 HVG	0.056361237395432	istar
1028	500 HVG	-0.0240340721475149	istar
1029	500 HVG	-0.2090961630060708	istar
1030	500 HVG	-0.048453922459493	istar
1031	500 HVG	-0.018603956633429	istar
1032	500 HVG	0.1046667239674499	istar
1033	500 HVG	0.0261199528203368	istar
1034	500 HVG	0.1346143277621001	istar
1035	500 HVG	0.1684627623249657	istar
1036	500 HVG	0.0131131702104489	istar
1037	500 HVG	-0.0677012469276858	istar
1038	500 HVG	-0.0102888742960978	istar
1039	500 HVG	0.0254145346473535	istar
1040	500 HVG	0.0575600851603432	istar
1041	500 HVG	0.0120054866436873	istar
1042	500 HVG	0.0442473282739133	istar
1043	500 HVG	0.0548894234852153	istar
1044	500 HVG	0.0197457428948366	istar
1045	500 HVG	0.0397928525914306	istar
1046	500 HVG	-0.0821885874521122	istar
1047	500 HVG	0.0258186092793692	istar
1048	500 HVG	-0.0336643668772147	istar
1049	500 HVG	0.0989082960716283	istar
1050	500 HVG	0.170889144322567	istar
1051	500 HVG	0.0634031881801746	istar
1052	500 HVG	0.0180657638313279	istar
1053	500 HVG	0.0161147377345116	istar
1054	500 HVG	0.0150662563322421	istar
1055	500 HVG	0.0057669249826126	istar
1056	500 HVG	0.0508014020881493	istar
1057	500 HVG	0.0677825945871992	istar
1058	500 HVG	0.2009135023637418	istar
1059	500 HVG	0.0982061972270919	istar
1060	500 HVG	0.0481795057566429	istar
1061	500 HVG	0.4497205117300953	istar
1062	500 HVG	0.2366590477086658	istar
1063	500 HVG	0.0762894224972612	istar
1064	500 HVG	0.226990434258349	istar
1065	500 HVG	-0.0082089675662615	istar
1066	500 HVG	0.0973487662427112	istar
1067	500 HVG	0.0536941071782212	istar
1068	500 HVG	0.0441755695614176	istar
1069	500 HVG	-0.0652990955056314	istar
1070	500 HVG	0.0862723633349988	istar
1071	500 HVG	0.0623933174639391	istar
1072	500 HVG	0.1284939374738201	istar
1073	500 HVG	0.0680150499556262	istar
1074	500 HVG	0.0413005580806711	istar
1075	500 HVG	0.0118460531068335	istar
1076	500 HVG	-0.178452376735844	istar
1077	500 HVG	0.0556712459424879	istar
1078	500 HVG	0.0837438880872414	istar
1079	500 HVG	0.0401928048799291	istar
1080	500 HVG	0.1328134444086655	istar
1081	500 HVG	0.0510758153255466	istar
1082	500 HVG	-0.0249940753450772	istar
1083	500 HVG	0.0886026091362037	istar
1084	500 HVG	0.0050268279199956	istar
1085	500 HVG	0.038680066975878	istar
1086	500 HVG	0.0426356659193771	istar
1087	500 HVG	0.0762021315707186	istar
1088	500 HVG	-0.0126647017742076	istar
1089	500 HVG	0.1243393042250617	istar
1090	500 HVG	0.0450250007620525	istar
1091	500 HVG	0.1675492188280607	istar
1092	500 HVG	0.1012182101696872	istar
1093	500 HVG	0.0963464296598139	istar
1094	500 HVG	0.0830391349086419	istar
1095	500 HVG	0.3278021114676974	istar
1096	500 HVG	-0.0771417211611791	istar
1097	500 HVG	-0.0409536138805854	istar
1098	500 HVG	0.1755718978048053	istar
1099	500 HVG	-0.0032731032648376	istar
1100	500 HVG	0.0202266037898075	istar
1101	500 HVG	0.0489853746788355	istar
1102	500 HVG	0.0080109412642794	istar
1103	500 HVG	0.1366846826364209	istar
1104	500 HVG	0.2199940930768384	istar
1105	500 HVG	0.3049161810735219	istar
1106	500 HVG	0.1964635300062127	istar
1107	500 HVG	0.0205093640426738	istar
1108	500 HVG	0.1048989509371871	istar
1109	500 HVG	0.0942758738823767	istar
1110	500 HVG	0.0925934533933414	istar
1111	500 HVG	0.0357801778110022	istar
1112	500 HVG	-0.0409799714208602	istar
1113	500 HVG	0.0587782454405343	istar
1114	500 HVG	0.0557153336549327	istar
1115	500 HVG	0.0785646369612891	istar
1116	500 HVG	0.0376329688659069	istar
1117	500 HVG	0.022960309791392	istar
1118	500 HVG	0.093646922767979	istar
1119	500 HVG	0.2667497906109037	istar
1120	500 HVG	-0.0306213384772306	istar
1121	500 HVG	0.1111711769666099	istar
1122	500 HVG	0.1059903441591711	istar
1123	500 HVG	-0.0307920333066293	istar
1124	500 HVG	0.3803299660801589	istar
1125	500 HVG	0.0727805054681702	istar
1126	500 HVG	0.1609673749247203	istar
1127	500 HVG	0.0565228587150983	istar
1128	500 HVG	0.1624103506689209	istar
1129	500 HVG	0.1714621763326835	istar
1130	500 HVG	0.0466823922458132	istar
1131	500 HVG	0.1359956643575941	istar
1132	500 HVG	-0.0012927959237316	istar
1133	500 HVG	-0.0280987300938766	istar
1134	500 HVG	0.0404339332405214	istar
1135	500 HVG	0.034670098972132	istar
1136	500 HVG	-0.0014680537990523	istar
1137	500 HVG	0.0533057986527945	istar
1138	500 HVG	0.0272452370902205	istar
1139	500 HVG	0.1481002456846525	istar
1140	500 HVG	0.0430466106534583	istar
1141	500 HVG	0.0326955447696037	istar
1142	500 HVG	-0.0294521662592792	istar
1143	500 HVG	0.1980121282380427	istar
1144	500 HVG	0.1953278079894289	istar
1145	500 HVG	0.0934880386423414	istar
1146	500 HVG	0.2542931354882185	istar
1147	500 HVG	0.4629505682525758	istar
1148	500 HVG	0.3894829782038971	istar
1149	500 HVG	0.1629478134971691	istar
1150	500 HVG	0.1816826324190685	istar
1151	500 HVG	0.2023611485162106	istar
1152	500 HVG	0.1068429629080482	istar
1153	500 HVG	0.145826647312999	istar
1154	500 HVG	-0.008482901453048	istar
1155	500 HVG	0.0211273446618303	istar
1156	500 HVG	0.0287481578129633	istar
1157	500 HVG	0.0350984096863093	istar
1158	500 HVG	0.0437833815524975	istar
1159	500 HVG	0.0468595403863356	istar
1160	500 HVG	0.0984365119943273	istar
1161	500 HVG	0.178051295304246	istar
1162	500 HVG	0.0112069017681166	istar
1163	500 HVG	0.0772906023532478	istar
1164	500 HVG	-0.0040017382848853	istar
1165	500 HVG	0.0515832694674927	istar
1166	500 HVG	0.1521746076490595	istar
1167	500 HVG	0.0003145188202782	istar
1168	500 HVG	-0.018983876763662	istar
1169	500 HVG	-0.0556073291880423	istar
1170	500 HVG	0.0716452769458335	istar
1171	500 HVG	-0.100940284051384	istar
1172	500 HVG	0.399682268568633	istar
1173	500 HVG	0.0895614096813885	istar
1174	500 HVG	0.0511774067249795	istar
1175	500 HVG	0.1715142099355624	istar
1176	500 HVG	-0.0050273937730409	istar
1177	500 HVG	0.0437062576059463	istar
1178	500 HVG	0.1623533207117283	istar
1179	500 HVG	0.0160770564404488	istar
1180	500 HVG	0.0884731449554898	istar
1181	500 HVG	0.0145152471355771	istar
1182	500 HVG	-0.1084372143597972	istar
1183	500 HVG	0.0899653892807839	istar
1184	500 HVG	-0.0233556320368708	istar
1185	500 HVG	0.1910233544411763	istar
1186	500 HVG	0.0565008614580189	istar
1187	500 HVG	0.0358402671445645	istar
1188	500 HVG	0.0399146537746197	istar
1189	500 HVG	0.0726733469753275	istar
1190	500 HVG	0.0558679707729368	istar
1191	500 HVG	-0.0491292986071627	istar
1192	500 HVG	0.0154549002590849	istar
1193	500 HVG	-0.020901705722931	istar
1194	500 HVG	0.0593543265622496	istar
1195	500 HVG	-0.0078954234544043	istar
1196	500 HVG	0.0976299637013466	istar
1197	500 HVG	0.0681367327569422	istar
1198	500 HVG	0.0886426147846393	istar
1199	500 HVG	0.0965618221601205	istar
1200	500 HVG	0.0916094033534404	istar
1201	500 HVG	0.015950963758037	istar
1202	500 HVG	0.1567045280976251	istar
1203	500 HVG	0.1884192807155251	istar
1204	500 HVG	0.0009621742488299	istar
1205	500 HVG	-0.0176203555673026	istar
1206	500 HVG	0.1879469735629118	istar
1207	500 HVG	0.0467225903760422	istar
1208	500 HVG	0.0477672713334484	istar
1209	500 HVG	0.007622473088535	istar
1210	500 HVG	0.2100245891395129	istar
1211	500 HVG	0.1030734568530071	istar
1212	500 HVG	0.184806484195743	istar
1213	500 HVG	0.0761957963951145	istar
1214	500 HVG	0.1316645141436137	istar
1215	500 HVG	0.0877806122464601	istar
1216	500 HVG	0.0731591108376769	istar
1217	500 HVG	0.3830605030721368	istar
1218	500 HVG	-0.0521884273391819	istar
1219	500 HVG	0.2229626228412975	istar
1220	500 HVG	0.1042707065365187	istar
1221	500 HVG	-0.0223160919279337	istar
1222	500 HVG	-0.0661576107579069	istar
1223	500 HVG	-0.0576321421176242	istar
1224	500 HVG	0.0104372940541779	istar
1225	500 HVG	-0.0254942430367535	istar
1226	500 HVG	0.030265481968307	istar
1227	500 HVG	0.0464983129858715	istar
1228	500 HVG	0.2061944633181571	istar
1229	500 HVG	0.1161512722710114	istar
1230	500 HVG	-0.0112466775521475	istar
1231	500 HVG	-0.0047383650739689	istar
1232	500 HVG	0.0790771528953762	istar
1233	500 HVG	-0.0019854330414501	istar
1234	500 HVG	0.1348966856508338	istar
1235	500 HVG	-0.0560879302585757	istar
1236	500 HVG	0.0328329561642473	istar
1237	500 HVG	0.0059314268916674	istar
1238	500 HVG	-0.0142480366580905	istar
1239	500 HVG	0.0579863834077167	istar
1240	500 HVG	0.3593145564748496	istar
1241	500 HVG	0.1457040643048888	istar
1242	500 HVG	0.0849491009778713	istar
1243	500 HVG	0.0447629285194657	istar
1244	500 HVG	0.0349387621390124	istar
1245	500 HVG	0.1256328492992757	istar
1246	500 HVG	0.0666859437590332	istar
1247	500 HVG	0.0322244872094188	istar
1248	500 HVG	0.074558320114515	istar
1249	500 HVG	0.0438320527232156	istar
1250	500 HVG	0.0798787310411839	istar
1251	500 HVG	0.1135333095799794	istar
1252	500 HVG	-0.0064198196704108	istar
1253	500 HVG	-0.0225971557302916	istar
1254	500 HVG	-0.0127960559018814	istar
1255	500 HVG	-0.0307824044254783	istar
1256	500 HVG	0.0127277603353164	istar
1257	500 HVG	0.0076848478186786	istar
1258	500 HVG	0.0025273653289863	istar
1259	500 HVG	-0.0353852946209481	istar
1260	500 HVG	0.1644402495416201	istar
1261	500 HVG	0.1702743288859309	istar
1262	500 HVG	0.2224491246512645	istar
1263	500 HVG	0.2200531454514511	istar
1264	500 HVG	0.1207734544130652	istar
1265	500 HVG	0.032510413541452	istar
1266	500 HVG	-0.0796488446487391	istar
1267	500 HVG	-0.0066923793760705	istar
1268	500 HVG	-0.0087511211491109	istar
1269	500 HVG	-0.0341688581642367	istar
1270	500 HVG	0.0028897125978097	istar
1271	500 HVG	-0.0187556657663213	istar
1272	500 HVG	0.2554101505552797	istar
1273	500 HVG	0.1334156065486924	istar
1274	500 HVG	-0.0126655066952147	istar
1275	500 HVG	0.0059194369553092	istar
1276	500 HVG	0.0314418874209181	istar
1277	500 HVG	0.1666142429974115	istar
1278	500 HVG	0.0759304881923768	istar
1279	500 HVG	0.0258244578727944	istar
1280	500 HVG	-0.0349165177551071	istar
1281	500 HVG	0.1672559902389565	istar
1282	500 HVG	0.0862871029822311	istar
1283	500 HVG	-0.0862125524326735	istar
1284	500 HVG	0.0869563170727865	istar
1285	500 HVG	-0.100938424634652	istar
1286	500 HVG	0.0842599661479042	istar
1287	500 HVG	0.3622715555419384	istar
1288	500 HVG	0.0010310846643974	istar
1289	500 HVG	0.0334350308885387	istar
1290	500 HVG	0.1950207626048072	istar
1291	500 HVG	0.1549160322187219	istar
1292	500 HVG	0.1317945093117885	istar
1293	500 HVG	0.0404026429286865	istar
1294	500 HVG	0.1074177107360867	istar
1295	500 HVG	-0.0073944107713543	istar
1296	500 HVG	0.0297368010791145	istar
1297	500 HVG	-0.0061566382101023	istar
1298	500 HVG	0.1342837233628382	istar
1299	500 HVG	0.0680628882573568	istar
1300	500 HVG	0.0963656449406578	istar
1301	500 HVG	0.1125284829072152	istar
1302	500 HVG	-0.1112559089307905	istar
1303	500 HVG	0.0529820890591827	istar
1304	500 HVG	-0.0031763363220917	istar
1305	500 HVG	0.0675539676733461	istar
1306	500 HVG	0.0224069745282347	istar
1307	500 HVG	0.1379890467155249	istar
1308	500 HVG	-0.0862580571726286	istar
1309	500 HVG	0.0576752533557467	istar
1310	500 HVG	0.0062237935007694	istar
1311	500 HVG	0.1974996525036743	istar
1312	500 HVG	-0.0048661745059703	istar
1313	500 HVG	0.2274378537887429	istar
1314	500 HVG	-0.0079709710562791	istar
1315	500 HVG	0.1280911145172885	istar
1316	500 HVG	0.1750260140365007	istar
1317	500 HVG	-0.0242043183647779	istar
1318	500 HVG	0.0060213452936439	istar
1319	500 HVG	0.0315850448794776	istar
1320	500 HVG	0.0216016899815509	istar
1321	500 HVG	0.0142366115913414	istar
1322	500 HVG	0.1119476949825897	istar
1323	500 HVG	0.027407967957032	istar
1324	500 HVG	0.0703428773903596	istar
1325	500 HVG	0.2331879974342592	istar
1326	500 HVG	0.2036792503743489	istar
1327	500 HVG	0.1210947573687661	istar
1328	500 HVG	0.138850461866488	istar
1329	500 HVG	0.0370057474585658	istar
1330	500 HVG	0.0992836115051147	istar
1331	500 HVG	0.0344312619114726	istar
1332	500 HVG	0.0726823218998342	istar
1333	500 HVG	-0.006587811709402	istar
1334	500 HVG	0.0970440464906079	istar
1335	500 HVG	0.0403138810390188	istar
1336	500 HVG	0.0106355649451304	istar
1337	500 HVG	0.09099789055242	istar
1338	500 HVG	0.0407542248024417	istar
1339	500 HVG	0.0796515339494647	istar
1340	500 HVG	0.0023068577745224	istar
1341	500 HVG	0.1327762181745004	istar
1342	500 HVG	0.1922904409530832	istar
1343	500 HVG	0.1625641678735667	istar
1344	500 HVG	-0.0151145541097292	istar
1345	500 HVG	0.1383989920482962	istar
1346	500 HVG	0.0582919562465681	istar
1347	500 HVG	-0.0038926522742945	istar
1348	500 HVG	0.0326302485600678	istar
1349	500 HVG	0.2155023375415452	istar
1350	500 HVG	0.0311560837986988	istar
1351	500 HVG	0.0207882734570965	istar
1352	500 HVG	0.0511007676845709	istar
1353	500 HVG	0.0573909716877523	istar
1354	500 HVG	0.2438050163729124	istar
1355	500 HVG	0.0169023134412489	istar
1356	500 HVG	0.0918762751687847	istar
1357	500 HVG	0.1766478048410389	istar
1358	500 HVG	0.104637109077835	istar
1359	500 HVG	-0.0160279788761137	istar
1360	500 HVG	0.0128603620193921	istar
1361	500 HVG	0.1224060943133515	istar
1362	500 HVG	-0.0154289281281281	istar
1363	500 HVG	0.3309497717769556	istar
1364	500 HVG	0.2589647531320942	istar
1365	500 HVG	0.1797437620247972	istar
1366	500 HVG	0.0006780985515932	istar
1367	500 HVG	0.0644021760289766	istar
1368	500 HVG	0.0443683811760955	istar
1369	500 HVG	0.0463293357991752	istar
1370	500 HVG	0.1430106523408252	istar
1371	500 HVG	-0.0274606206191059	istar
1372	500 HVG	0.0594972826098878	istar
1373	500 HVG	0.0372817517685986	istar
1374	500 HVG	0.2418182976410516	istar
1375	500 HVG	-0.1452995111800046	istar
1376	500 HVG	0.0281180358174237	istar
1377	500 HVG	0.0110513043414499	istar
1378	500 HVG	0.0527050946712392	istar
1379	500 HVG	0.0122810184933097	istar
1380	500 HVG	0.0183866748558991	istar
1381	500 HVG	0.0311172441355973	istar
1382	500 HVG	0.1632278265948548	istar
1383	500 HVG	0.0541520229556766	istar
1384	500 HVG	0.1768233391204674	istar
1385	500 HVG	0.0196329111696993	istar
1386	500 HVG	0.0708541976304393	istar
1387	500 HVG	-0.1555106110639167	istar
1388	500 HVG	0.1412862107880479	istar
1389	500 HVG	0.0147316753716539	istar
1390	500 HVG	-0.0610323615654962	istar
1391	500 HVG	-0.0331363322098687	istar
1392	500 HVG	0.1416266564112689	istar
1393	500 HVG	0.1076634837444783	istar
1394	500 HVG	0.0461446394134874	istar
1395	500 HVG	0.039610039854498	istar
1396	500 HVG	0.0288237236661323	istar
1397	500 HVG	0.0201253035469211	istar
1398	500 HVG	0.0637349393727859	istar
1399	500 HVG	0.2161342775021282	istar
1400	500 HVG	0.0051921246798372	istar
1401	500 HVG	0.1851436615298238	istar
1402	500 HVG	-0.0973249933142974	istar
1403	500 HVG	0.0945968665161762	istar
1404	500 HVG	0.0058085574767239	istar
1405	500 HVG	-0.0462622492476864	istar
1406	500 HVG	0.0630862457215641	istar
1407	500 HVG	0.139157327894928	istar
1408	500 HVG	0.0907845138590217	istar
1409	500 HVG	0.0532272778694524	istar
1410	500 HVG	0.1019269701450227	istar
1411	500 HVG	0.0541061657751704	istar
1412	500 HVG	0.0165832966104195	istar
1413	500 HVG	-0.0107682302052332	istar
1414	500 HVG	0.1098063063779672	istar
1415	500 HVG	0.0384857056838185	istar
1416	500 HVG	0.0018587579046096	istar
1417	500 HVG	-0.0129731788638451	istar
1418	500 HVG	0.1090619319141374	istar
1419	500 HVG	0.1846630967178946	istar
1420	500 HVG	0.1898255861979674	istar
1421	500 HVG	-0.0245381886152245	istar
1422	500 HVG	0.2956450867887116	istar
1423	500 HVG	0.2848466477978051	istar
1424	500 HVG	0.0893618188677418	istar
1425	500 HVG	0.0227742926665501	istar
1426	500 HVG	0.0575412900246892	istar
1427	500 HVG	0.0243589892846021	istar
1428	500 HVG	0.0398534747362049	istar
1429	500 HVG	0.049066977438182	istar
1430	500 HVG	0.0041077463624032	istar
1431	500 HVG	0.1536147549353834	istar
1432	500 HVG	-0.0372750440584574	istar
1433	500 HVG	0.1784953162087781	istar
1434	500 HVG	0.0191008823812026	istar
1435	500 HVG	0.0419400678252408	istar
1436	500 HVG	0.0859603096318286	istar
1437	500 HVG	0.0081950345986854	istar
1438	500 HVG	0.0855764686437834	istar
1439	500 HVG	0.2873546638030763	istar
1440	500 HVG	0.0113220104623774	istar
1441	500 HVG	-0.0312449730921726	istar
1442	500 HVG	0.0192415295392827	istar
1443	500 HVG	-0.0438976985514689	istar
1444	500 HVG	0.0076703211045403	istar
1445	500 HVG	0.1444346784297359	istar
1446	500 HVG	0.1065065988967859	istar
1447	500 HVG	0.0261714940393211	istar
1448	500 HVG	0.0413048509674007	istar
1449	500 HVG	-0.0145698255818365	istar
1450	500 HVG	-0.0008274585923375	istar
1451	500 HVG	0.0165433988288725	istar
1452	500 HVG	0.0375179066767419	istar
1453	500 HVG	-0.0217715508574434	istar
1454	500 HVG	-0.0520528756124196	istar
1455	500 HVG	0.0314706106898654	istar
1456	500 HVG	0.0365825644080803	istar
1457	500 HVG	0.1451687873217286	istar
1458	500 HVG	0.1239237698726762	istar
1459	500 HVG	0.0603038457563656	istar
1460	500 HVG	0.0360071684183944	istar
1461	500 HVG	0.1162988483615226	istar
1462	500 HVG	0.052351642089842	istar
1463	500 HVG	0.0880679435205786	istar
1464	500 HVG	-0.0271026511829888	istar
1465	500 HVG	-0.0297992949903331	istar
1466	500 HVG	0.0212317662390653	istar
1467	500 HVG	0.009992484473174	istar
1468	500 HVG	0.1111606546131422	istar
1469	500 HVG	0.2929837272139508	istar
1470	500 HVG	0.1695962093923704	istar
1471	500 HVG	0.0401726138378988	istar
1472	500 HVG	0.1823622581146793	istar
1473	500 HVG	-0.0040701947709607	istar
1474	500 HVG	0.0003631446852221	istar
1475	500 HVG	0.0070513519368926	istar
1476	500 HVG	0.0115121473347343	istar
1477	500 HVG	0.0416939704269125	istar
1478	500 HVG	-0.0126223802369698	istar
1479	500 HVG	0.1653279255299433	istar
1480	500 HVG	-0.0626087315662531	istar
1481	500 HVG	-0.0043065100822863	istar
1482	500 HVG	0.1181005718710359	istar
1483	500 HVG	0.1027147580254705	istar
1484	500 HVG	0.0375238867277154	istar
1485	500 HVG	0.080492487655003	istar
1486	500 HVG	0.1304404492913562	istar
1487	500 HVG	0.2823349392240772	istar
1488	500 HVG	0.0550134008464375	istar
1489	500 HVG	0.0849520766650151	istar
1490	500 HVG	0.0224783401298536	istar
1491	500 HVG	0.0746425466067455	istar
1492	500 HVG	0.0255405517286497	istar
1493	500 HVG	0.2898558022607815	istar
1494	500 HVG	-0.1741000181864702	istar
1495	500 HVG	0.0521788196040411	istar
1496	500 HVG	-0.0322222718193119	istar
1497	500 HVG	0.1543464051917435	istar
1498	500 HVG	0.0199085953554156	istar
1499	500 HVG	0.0324291429769942	istar
1500	500 HVG	0.1249365356354665	istar
1501	500 HVG	0.1092972058236778	istar
1502	500 HVG	0.2620088106109328	istar
1503	500 HVG	0.1359217929351643	istar
1504	500 HVG	0.1878909423815891	istar
1505	500 HVG	0.0278154604113609	istar
1506	500 HVG	-0.0217628574327934	istar
1507	500 HVG	0.0599960198870368	istar
1508	500 HVG	0.0047164057788371	istar
1509	500 HVG	-0.0330914324532569	istar
1510	500 HVG	-0.0195615873806289	istar
1511	500 HVG	0.0809780677521696	istar
1512	500 HVG	-0.0309762842637566	istar
1513	500 HVG	0.0071452073060342	istar
1514	500 HVG	0.2429456957077747	istar
1515	500 HVG	0.1703331601715341	istar
1516	500 HVG	0.0807902480492144	istar
1517	500 HVG	-0.0048656016270669	istar
1518	500 HVG	-0.0481000446911226	istar
1519	500 HVG	0.4361046147644712	istar
1520	500 HVG	-0.0338087327673634	istar
1521	500 HVG	0.0878032298911671	istar
1522	500 HVG	0.0273914378883457	istar
1523	500 HVG	0.0212832839102077	istar
1524	500 HVG	0.0665957815114076	istar
1525	500 HVG	0.0909157843357673	istar
1526	500 HVG	-0.0668579857049329	istar
1527	500 HVG	0.0326156325792688	istar
1528	500 HVG	0.0190793344781035	istar
1529	500 HVG	0.0702963119682484	istar
1530	500 HVG	0.0074844833192928	istar
1531	500 HVG	0.038577796957004	istar
1532	500 HVG	0.0287691879691989	istar
1533	500 HVG	-0.0020075407808537	istar
1534	500 HVG	0.2440433145614546	istar
1535	500 HVG	-0.0059997865315408	istar
1536	500 HVG	-0.0185130812427978	istar
1537	500 HVG	-0.0166391150498772	istar
1538	500 HVG	0.1242773536751915	istar
1539	500 HVG	0.1172787537599653	istar
1540	500 HVG	0.1388842368806915	istar
1541	500 HVG	-0.0011965682458452	istar
1542	500 HVG	-0.0200801865416888	istar
1543	500 HVG	-0.1126252893322834	istar
1544	500 HVG	0.0296269867185614	istar
1545	500 HVG	0.0628117270419164	istar
1546	500 HVG	0.0782800619487891	istar
1547	500 HVG	0.0549406515617985	istar
1548	500 HVG	-0.053673612352352	istar
1549	500 HVG	0.0565513348901607	istar
1550	500 SVG	0.0997848920925235	istar
1551	500 SVG	0.0957999377283221	istar
1552	500 SVG	0.0721354932437293	istar
1553	500 SVG	0.0781740424988011	istar
1554	500 SVG	0.157402352633186	istar
1555	500 SVG	-0.0030151430239708	istar
1556	500 SVG	0.078669011626042	istar
1557	500 SVG	0.0713362615724459	istar
1558	500 SVG	0.0025224491083157	istar
1559	500 SVG	0.1462234310142176	istar
1560	500 SVG	0.0467107768660541	istar
1561	500 SVG	0.0440927052089819	istar
1562	500 SVG	-0.0101113486663737	istar
1563	500 SVG	0.0236972835212636	istar
1564	500 SVG	0.0571152350408681	istar
1565	500 SVG	0.1675185376401762	istar
1566	500 SVG	0.0891397288829853	istar
1567	500 SVG	0.0120501230919209	istar
1568	500 SVG	0.0673425676586068	istar
1569	500 SVG	-0.015065497852413	istar
1570	500 SVG	0.0559267437614456	istar
1571	500 SVG	0.1047035646586982	istar
1572	500 SVG	0.0470517026811174	istar
1573	500 SVG	-0.0392751476816068	istar
1574	500 SVG	-0.045661915738937	istar
1575	500 SVG	-0.0243816675795867	istar
1576	500 SVG	0.0187974656978058	istar
1577	500 SVG	0.1177315236625299	istar
1578	500 SVG	-0.0189460499553	istar
1579	500 SVG	0.1598921393788188	istar
1580	500 SVG	0.1399974453284884	istar
1581	500 SVG	0.13336729485241	istar
1582	500 SVG	0.0861957044624155	istar
1583	500 SVG	0.1825281337653543	istar
1584	500 SVG	0.1952552887849932	istar
1585	500 SVG	0.1594489229625937	istar
1586	500 SVG	0.0422724966466012	istar
1587	500 SVG	0.0186683272921948	istar
1588	500 SVG	0.0731136384828945	istar
1589	500 SVG	0.117493918273654	istar
1590	500 SVG	0.1027410786626583	istar
1591	500 SVG	0.2717345572078606	istar
1592	500 SVG	0.1794158695612928	istar
1593	500 SVG	0.1423786588655571	istar
1594	500 SVG	0.1194072318420027	istar
1595	500 SVG	0.0393940978678344	istar
1596	500 SVG	0.0700325363890346	istar
1597	500 SVG	0.0181182759837028	istar
1598	500 SVG	-0.0005096139802205	istar
1599	500 SVG	0.2210084978875659	istar
1600	500 SVG	0.0537565878569874	istar
1601	500 SVG	0.0571948623596196	istar
1602	500 SVG	0.0475184037308613	istar
1603	500 SVG	-0.0048209443701585	istar
1604	500 SVG	0.2915595763809868	istar
1605	500 SVG	-0.0321325155663743	istar
1606	500 SVG	0.0105028697788585	istar
1607	500 SVG	0.3747910184190148	istar
1608	500 SVG	0.006914083623932	istar
1609	500 SVG	0.3329884253517066	istar
1610	500 SVG	0.0194989645914458	istar
1611	500 SVG	0.0687523090465047	istar
1612	500 SVG	0.0194586049089444	istar
1613	500 SVG	-0.0101028657154915	istar
1614	500 SVG	0.1239174046821989	istar
1615	500 SVG	0.1777534066641317	istar
1616	500 SVG	0.0237299279443297	istar
1617	500 SVG	-0.0002358587835575	istar
1618	500 SVG	0.1059927467121788	istar
1619	500 SVG	-0.0002923705145314	istar
1620	500 SVG	0.1594619010198268	istar
1621	500 SVG	0.1526093803381734	istar
1622	500 SVG	0.2769638111820853	istar
1623	500 SVG	0.0884843487029707	istar
1624	500 SVG	0.1146333383063243	istar
1625	500 SVG	0.3466078107887202	istar
1626	500 SVG	0.438058834311926	istar
1627	500 SVG	0.0254244741900859	istar
1628	500 SVG	0.1540703834370518	istar
1629	500 SVG	0.2128328092045983	istar
1630	500 SVG	0.0653824088298633	istar
1631	500 SVG	0.1575224310671379	istar
1632	500 SVG	0.0943045723757762	istar
1633	500 SVG	0.0706660249747326	istar
1634	500 SVG	0.0164851538068537	istar
1635	500 SVG	0.0508235774740786	istar
1636	500 SVG	0.0939354437487272	istar
1637	500 SVG	0.0829642658087412	istar
1638	500 SVG	0.0618125813232486	istar
1639	500 SVG	0.0714015768863713	istar
1640	500 SVG	0.2598626580597121	istar
1641	500 SVG	0.234730881948368	istar
1642	500 SVG	0.0590584064673442	istar
1643	500 SVG	0.0165190410757096	istar
1644	500 SVG	0.0857617984994139	istar
1645	500 SVG	0.2189260330124462	istar
1646	500 SVG	-0.0175151280678207	istar
1647	500 SVG	0.0395273307705359	istar
1648	500 SVG	0.0139204197769025	istar
1649	500 SVG	0.0283386702128529	istar
1650	500 SVG	0.0629720786025886	istar
1651	500 SVG	0.0895394538782863	istar
1652	500 SVG	0.0598669906984463	istar
1653	500 SVG	0.0336057915114165	istar
1654	500 SVG	0.0850043804580815	istar
1655	500 SVG	0.0988355710127941	istar
1656	500 SVG	0.0265902840390547	istar
1657	500 SVG	0.1468940354499824	istar
1658	500 SVG	0.0151926711212033	istar
1659	500 SVG	0.123848741714359	istar
1660	500 SVG	0.1240280361023611	istar
1661	500 SVG	0.2347239650656375	istar
1662	500 SVG	0.0005548327995867	istar
1663	500 SVG	0.080212876487633	istar
1664	500 SVG	0.1727302780843107	istar
1665	500 SVG	0.0103612080557815	istar
1666	500 SVG	0.2955738765385076	istar
1667	500 SVG	0.1198962530318787	istar
1668	500 SVG	-0.0326626794136526	istar
1669	500 SVG	0.0454810395452633	istar
1670	500 SVG	0.1607199824039834	istar
1671	500 SVG	0.1498287598682461	istar
1672	500 SVG	0.0287053980405076	istar
1673	500 SVG	0.0710913651248192	istar
1674	500 SVG	0.0378283141002704	istar
1675	500 SVG	0.058833619807679	istar
1676	500 SVG	0.0086022057501793	istar
1677	500 SVG	-0.0205506756635947	istar
1678	500 SVG	0.1026730246553988	istar
1679	500 SVG	0.0751680252387032	istar
1680	500 SVG	0.3582209662622926	istar
1681	500 SVG	0.3480342665008926	istar
1682	500 SVG	0.0541373067976076	istar
1683	500 SVG	0.0457605475989073	istar
1684	500 SVG	0.0033744375371953	istar
1685	500 SVG	-0.0303200485008687	istar
1686	500 SVG	0.1372876049170683	istar
1687	500 SVG	0.0201913484853211	istar
1688	500 SVG	0.0586153194835077	istar
1689	500 SVG	0.2152657709603627	istar
1690	500 SVG	0.023550665325716	istar
1691	500 SVG	0.0298407812436618	istar
1692	500 SVG	0.1021264895636306	istar
1693	500 SVG	-0.0389445585080787	istar
1694	500 SVG	0.0216409535010182	istar
1695	500 SVG	0.1932707006624028	istar
1696	500 SVG	-0.0168253317067146	istar
1697	500 SVG	0.0221950099665342	istar
1698	500 SVG	0.055224369495014	istar
1699	500 SVG	0.018130502743838	istar
1700	500 SVG	0.2903709257637539	istar
1701	500 SVG	-0.0055573420424268	istar
1702	500 SVG	0.0382793168440116	istar
1703	500 SVG	0.109835644509003	istar
1704	500 SVG	0.1776040365938911	istar
1705	500 SVG	0.0558182577585268	istar
1706	500 SVG	0.0807709962450591	istar
1707	500 SVG	0.0416399313079889	istar
1708	500 SVG	0.0015346580283397	istar
1709	500 SVG	0.0572618352324423	istar
1710	500 SVG	0.1879963091328792	istar
1711	500 SVG	0.0238764102860624	istar
1712	500 SVG	0.176203054399036	istar
1713	500 SVG	0.0986451440696836	istar
1714	500 SVG	0.0796445442098665	istar
1715	500 SVG	0.0280355195763165	istar
1716	500 SVG	0.0886483265478972	istar
1717	500 SVG	0.0821217446252307	istar
1718	500 SVG	0.1193416011111008	istar
1719	500 SVG	0.0078426468981938	istar
1720	500 SVG	0.2097530683099053	istar
1721	500 SVG	0.0224570855616592	istar
1722	500 SVG	0.1635588225783633	istar
1723	500 SVG	0.0313157258435445	istar
1724	500 SVG	0.0311356132031197	istar
1725	500 SVG	0.254976215680502	istar
1726	500 SVG	0.0131396400772985	istar
1727	500 SVG	0.1172113071838918	istar
1728	500 SVG	0.1273641588790357	istar
1729	500 SVG	0.0663067429743407	istar
1730	500 SVG	0.1305316041784103	istar
1731	500 SVG	0.0128510272432791	istar
1732	500 SVG	0.1251192123409086	istar
1733	500 SVG	0.0296112341971499	istar
1734	500 SVG	0.0800801994304638	istar
1735	500 SVG	-0.005094487814885	istar
1736	500 SVG	0.0193849917827151	istar
1737	500 SVG	0.007708880922701	istar
1738	500 SVG	0.0724962324497293	istar
1739	500 SVG	0.2293510095572247	istar
1740	500 SVG	0.047665248283969	istar
1741	500 SVG	0.0287153905414365	istar
1742	500 SVG	0.1225718233061159	istar
1743	500 SVG	0.0368077628410143	istar
1744	500 SVG	0.2504521987135979	istar
1745	500 SVG	0.3024756276681319	istar
1746	500 SVG	0.2853495843352203	istar
1747	500 SVG	-0.0115457574472253	istar
1748	500 SVG	0.0186829825336527	istar
1749	500 SVG	0.034254416995628	istar
1750	500 SVG	0.0117730722179185	istar
1751	500 SVG	0.2778727379897248	istar
1752	500 SVG	0.2727007262112604	istar
1753	500 SVG	-0.0057068244462604	istar
1754	500 SVG	-0.0021395852214771	istar
1755	500 SVG	0.0046044728758687	istar
1756	500 SVG	0.1653200168573896	istar
1757	500 SVG	0.0515761431695018	istar
1758	500 SVG	0.1047166314645693	istar
1759	500 SVG	0.0952777480757931	istar
1760	500 SVG	0.0177579424899918	istar
1761	500 SVG	0.052826084311655	istar
1762	500 SVG	0.1567802224894077	istar
1763	500 SVG	0.1206810074966906	istar
1764	500 SVG	0.0671087003938751	istar
1765	500 SVG	-0.0178408471568198	istar
1766	500 SVG	0.0770601998865263	istar
1767	500 SVG	0.046422341401367	istar
1768	500 SVG	0.2283864340238602	istar
1769	500 SVG	0.1178888878305173	istar
1770	500 SVG	-0.0092016192877026	istar
1771	500 SVG	0.1088711727487168	istar
1772	500 SVG	0.0650767446897941	istar
1773	500 SVG	0.0084330692989733	istar
1774	500 SVG	0.3050668857622673	istar
1775	500 SVG	-0.0095891395755511	istar
1776	500 SVG	-0.0417664231521849	istar
1777	500 SVG	0.1868060365238744	istar
1778	500 SVG	0.0235073619182051	istar
1779	500 SVG	0.0517701525233946	istar
1780	500 SVG	0.0103803743934207	istar
1781	500 SVG	0.0022725002102132	istar
1782	500 SVG	0.0260251283147354	istar
1783	500 SVG	0.14089396922353	istar
1784	500 SVG	0.0416295076439333	istar
1785	500 SVG	0.0352701204043371	istar
1786	500 SVG	0.0886792902629221	istar
1787	500 SVG	0.1090733166016324	istar
1788	500 SVG	-0.0148725186002718	istar
1789	500 SVG	0.0278647717811226	istar
1790	500 SVG	-0.0020345138415869	istar
1791	500 SVG	0.054713320199248	istar
1792	500 SVG	0.1219756824690403	istar
1793	500 SVG	0.1057040536262077	istar
1794	500 SVG	0.0255445855690865	istar
1795	500 SVG	0.0313576916504292	istar
1796	500 SVG	0.0511650027895472	istar
1797	500 SVG	0.1038137095148652	istar
1798	500 SVG	-0.0037155194307167	istar
1799	500 SVG	0.0139023825144342	istar
1800	500 SVG	0.2233910705100257	istar
1801	500 SVG	0.1100303791946486	istar
1802	500 SVG	0.0170842533188295	istar
1803	500 SVG	0.3261301329395869	istar
1804	500 SVG	0.1201056003857061	istar
1805	500 SVG	0.0078490954585206	istar
1806	500 SVG	0.0516436869390241	istar
1807	500 SVG	0.0947811107287261	istar
1808	500 SVG	-0.0334131513243501	istar
1809	500 SVG	0.0096833756949208	istar
1810	500 SVG	0.0820877211194985	istar
1811	500 SVG	0.0153424932264614	istar
1812	500 SVG	0.0511417448161257	istar
1813	500 SVG	0.1219159226952371	istar
1814	500 SVG	0.1477240206752536	istar
1815	500 SVG	0.0678730336142443	istar
1816	500 SVG	0.0465896352632043	istar
1817	500 SVG	0.1332848628416347	istar
1818	500 SVG	0.0144794943198247	istar
1819	500 SVG	-0.005286903529716	istar
1820	500 SVG	0.055838660143817	istar
1821	500 SVG	0.0589120617294238	istar
1822	500 SVG	0.0531655919707896	istar
1823	500 SVG	0.0120890843483536	istar
1824	500 SVG	0.0406886443627589	istar
1825	500 SVG	0.0503780589236404	istar
1826	500 SVG	0.0119377492224663	istar
1827	500 SVG	0.1012359366568249	istar
1828	500 SVG	0.1712514708396573	istar
1829	500 SVG	0.1280561002910829	istar
1830	500 SVG	0.0081376726058253	istar
1831	500 SVG	0.0730471207231779	istar
1832	500 SVG	0.0292244179273524	istar
1833	500 SVG	0.0620818063939054	istar
1834	500 SVG	0.159576187846703	istar
1835	500 SVG	0.0237176835491617	istar
1836	500 SVG	0.0461947837121521	istar
1837	500 SVG	0.1550549952015621	istar
1838	500 SVG	0.004246260768379	istar
1839	500 SVG	0.1652711399596085	istar
1840	500 SVG	0.0036556759847088	istar
1841	500 SVG	0.0684010543455895	istar
1842	500 SVG	0.0672493267584606	istar
1843	500 SVG	0.0262349554249321	istar
1844	500 SVG	0.0143167079549462	istar
1845	500 SVG	0.0412114413695561	istar
1846	500 SVG	0.1229495629293779	istar
1847	500 SVG	0.0445527222947301	istar
1848	500 SVG	0.1813949056661608	istar
1849	500 SVG	0.0546123450398843	istar
1850	500 SVG	0.0551441620051972	istar
1851	500 SVG	0.0300287558913048	istar
1852	500 SVG	0.0304336041958757	istar
1853	500 SVG	0.0435229090095568	istar
1854	500 SVG	0.1379869647779799	istar
1855	500 SVG	0.1749989803390783	istar
1856	500 SVG	0.0766328096757262	istar
1857	500 SVG	0.0222407427109008	istar
1858	500 SVG	0.1672251067982113	istar
1859	500 SVG	0.0192969183779734	istar
1860	500 SVG	0.0821264631215854	istar
1861	500 SVG	0.005963995234067	istar
1862	500 SVG	0.0522572575731334	istar
1863	500 SVG	0.0109617758526372	istar
1864	500 SVG	-0.0336000063865195	istar
1865	500 SVG	0.0781963659102604	istar
1866	500 SVG	0.0281576120188693	istar
1867	500 SVG	0.000861880696175	istar
1868	500 SVG	0.091305348064322	istar
1869	500 SVG	0.1091518264826909	istar
1870	500 SVG	0.0520183031966388	istar
1871	500 SVG	-0.0051153966077304	istar
1872	500 SVG	0.1221797644214548	istar
1873	500 SVG	0.119303060194237	istar
1874	500 SVG	0.0773684496977314	istar
1875	500 SVG	0.11808260447439	istar
1876	500 SVG	0.1316363103072149	istar
1877	500 SVG	-0.0252998598560916	istar
1878	500 SVG	0.0749322754744614	istar
1879	500 SVG	0.1667045673334861	istar
1880	500 SVG	0.1661457349808168	istar
1881	500 SVG	0.0968744118024877	istar
1882	500 SVG	0.3531539648361717	istar
1883	500 SVG	0.1006217528104298	istar
1884	500 SVG	-0.0149615815132939	istar
1885	500 SVG	0.3522027523856668	istar
1886	500 SVG	-0.0199507874911841	istar
1887	500 SVG	0.0059110637552803	istar
1888	500 SVG	0.0691478167252517	istar
1889	500 SVG	0.0039419193903373	istar
1890	500 SVG	-0.0170316974565988	istar
1891	500 SVG	0.1464698765089747	istar
1892	500 SVG	0.1415384319826782	istar
1893	500 SVG	0.2266958855376994	istar
1894	500 SVG	-0.0214102585251385	istar
1895	500 SVG	0.0471814949813842	istar
1896	500 SVG	0.0514286767397298	istar
1897	500 SVG	0.0566467612173875	istar
1898	500 SVG	0.0145681996765123	istar
1899	500 SVG	0.2169568195050732	istar
1900	500 SVG	0.0180554911818626	istar
1901	500 SVG	-0.0150146987214458	istar
1902	500 SVG	0.0778791673889891	istar
1903	500 SVG	0.0455713293450319	istar
1904	500 SVG	0.0751953465149808	istar
1905	500 SVG	0.1074255806360917	istar
1906	500 SVG	0.086128264180628	istar
1907	500 SVG	0.145138390317006	istar
1908	500 SVG	-0.0122438834272067	istar
1909	500 SVG	0.2308774771085673	istar
1910	500 SVG	0.5760990032901567	istar
1911	500 SVG	-0.0075631256725099	istar
1912	500 SVG	-0.0160734070301595	istar
1913	500 SVG	0.0826567993819065	istar
1914	500 SVG	-0.01083262667193	istar
1915	500 SVG	0.2425727761037972	istar
1916	500 SVG	0.0199306217062074	istar
1917	500 SVG	0.1255355425473292	istar
1918	500 SVG	0.1282634337660653	istar
1919	500 SVG	0.086035451437552	istar
1920	500 SVG	0.0608578469535752	istar
1921	500 SVG	0.206148679107777	istar
1922	500 SVG	0.3158256088045199	istar
1923	500 SVG	0.1621081675875857	istar
1924	500 SVG	0.1785900535547624	istar
1925	500 SVG	0.0489113843844863	istar
1926	500 SVG	0.0486293285374124	istar
1927	500 SVG	0.261144570231459	istar
1928	500 SVG	-0.0078165910662648	istar
1929	500 SVG	0.071769573555505	istar
1930	500 SVG	0.0785554885671615	istar
1931	500 SVG	0.0200379055850596	istar
1932	500 SVG	-0.0006391383530344	istar
1933	500 SVG	0.0545551945623827	istar
1934	500 SVG	0.0118085739119981	istar
1935	500 SVG	0.1427241170379627	istar
1936	500 SVG	0.0673446587743531	istar
1937	500 SVG	-0.0217622340200929	istar
1938	500 SVG	0.2257202822593669	istar
1939	500 SVG	0.1095330617943814	istar
1940	500 SVG	-0.0141297158974333	istar
1941	500 SVG	0.0281946939603372	istar
1942	500 SVG	-0.0158212874341185	istar
1943	500 SVG	0.0247193849462052	istar
1944	500 SVG	-0.0355741935269104	istar
1945	500 SVG	0.0160010959201089	istar
1946	500 SVG	0.2483698793795716	istar
1947	500 SVG	0.044368671324475	istar
1948	500 SVG	0.0621575769551059	istar
1949	500 SVG	0.0663012872678072	istar
1950	500 SVG	0.1519068240442029	istar
1951	500 SVG	0.0457431070205913	istar
1952	500 SVG	0.1138582051058492	istar
1953	500 SVG	0.139427248449267	istar
1954	500 SVG	0.1223504106756699	istar
1955	500 SVG	0.0728829467126073	istar
1956	500 SVG	0.0225115365078187	istar
1957	500 SVG	0.083382261979195	istar
1958	500 SVG	0.0926540456766344	istar
1959	500 SVG	-0.0107752993593068	istar
1960	500 SVG	0.0311912981476263	istar
1961	500 SVG	0.0312881447882595	istar
1962	500 SVG	-0.0159009602949655	istar
1963	500 SVG	-0.0551174361994741	istar
1964	500 SVG	0.1770550749599034	istar
1965	500 SVG	0.0026297172836421	istar
1966	500 SVG	0.1667547963955113	istar
1967	500 SVG	0.1411516110309572	istar
1968	500 SVG	0.0197065942443263	istar
1969	500 SVG	0.1437286967577513	istar
1970	500 SVG	0.0991509305613647	istar
1971	500 SVG	0.1317006414940706	istar
1972	500 SVG	0.1289651304292256	istar
1973	500 SVG	6.730963850287708e-05	istar
1974	500 SVG	0.1581812956173871	istar
1975	500 SVG	0.0666589095398433	istar
1976	500 SVG	0.0851072035063817	istar
1977	500 SVG	0.1585078895013172	istar
1978	500 SVG	0.0862869555287408	istar
1979	500 SVG	0.0650026508671179	istar
1980	500 SVG	0.035080586898303	istar
1981	500 SVG	0.1674223770469973	istar
1982	500 SVG	0.043239381124243	istar
1983	500 SVG	0.0578351952237273	istar
1984	500 SVG	0.2073910221315718	istar
1985	500 SVG	0.0495559101040683	istar
1986	500 SVG	0.1302991230430308	istar
1987	500 SVG	-0.0289457994762998	istar
1988	500 SVG	0.0298571185050335	istar
1989	500 SVG	0.069917946482934	istar
1990	500 SVG	0.0905010596422415	istar
1991	500 SVG	0.0661384021911375	istar
1992	500 SVG	-0.0200194186036064	istar
1993	500 SVG	0.2806866364882187	istar
1994	500 SVG	0.0820617846908109	istar
1995	500 SVG	0.0883919381141558	istar
1996	500 SVG	-0.0278499087073944	istar
1997	500 SVG	0.1227652509084927	istar
1998	500 SVG	0.1230213598038751	istar
[truncated: 108,001 more rows]
