# Supplementary material for: sCellST predicts single-cell gene expression from H& E images
Source: Nat Commun. 2026 Jan 9;17:1194. doi: 10.1038/s41467-025-67965-1 (PMC12858858; doi:10.1038/s41467-025-67965-1)
Supplement: Supplementary file 6 — Source data [file 41467_2025_67965_MOESM6_ESM.zip › Source Data/fig4/gene_distribution_boxplot_TENX39.csv]

	gene	expression	class
0	EPCAM	0.046388913	Neoplastic
1	EPCAM	0.015140443	Neoplastic
2	EPCAM	0.27293342	Neoplastic
3	EPCAM	0.21029313	Neoplastic
4	EPCAM	0.12322972	Neoplastic
5	EPCAM	0.16081616	Neoplastic
6	EPCAM	0.08591311	Neoplastic
7	EPCAM	0.13537283	Neoplastic
8	EPCAM	0.27069932	Neoplastic
9	EPCAM	0.20037447	Neoplastic
10	EPCAM	0.16755638	Neoplastic
11	EPCAM	0.14286818	Neoplastic
12	EPCAM	0.18841438	Neoplastic
13	EPCAM	0.31622738	Neoplastic
14	EPCAM	0.24171957	Neoplastic
15	EPCAM	0.5237312	Neoplastic
16	EPCAM	0.4055308	Neoplastic
17	EPCAM	0.026710108	Neoplastic
18	EPCAM	0.1659544	Neoplastic
19	EPCAM	0.29806358	Neoplastic
20	EPCAM	0.41853514	Neoplastic
21	EPCAM	0.5477409	Neoplastic
22	EPCAM	0.4338104	Neoplastic
23	EPCAM	0.23314697	Neoplastic
24	EPCAM	0.36510667	Neoplastic
25	EPCAM	0.32834354	Neoplastic
26	EPCAM	0.39262927	Neoplastic
27	EPCAM	0.34798	Neoplastic
28	EPCAM	0.49143723	Neoplastic
29	EPCAM	0.091704525	Neoplastic
30	EPCAM	0.09118596	Neoplastic
31	EPCAM	0.49608257	Neoplastic
32	EPCAM	0.28443232	Neoplastic
33	EPCAM	0.2656463	Neoplastic
34	EPCAM	0.48639107	Neoplastic
35	EPCAM	0.3210203	Neoplastic
36	EPCAM	0.43665946	Neoplastic
37	EPCAM	0.13842164	Neoplastic
38	EPCAM	0.3147184	Neoplastic
39	EPCAM	0.38314116	Neoplastic
40	EPCAM	0.09203024	Neoplastic
41	EPCAM	0.5069631	Neoplastic
42	EPCAM	0.013396612	Neoplastic
43	EPCAM	0.5233764	Neoplastic
44	EPCAM	0.6497061	Neoplastic
45	EPCAM	0.23557073	Neoplastic
46	EPCAM	0.4855948	Neoplastic
47	EPCAM	0.22745912	Neoplastic
48	EPCAM	0.2935143	Neoplastic
49	EPCAM	0.45802617	Neoplastic
50	EPCAM	0.38033482	Neoplastic
51	EPCAM	0.5450335	Neoplastic
52	EPCAM	0.35881856	Neoplastic
53	EPCAM	0.2041023	Neoplastic
54	EPCAM	0.32664925	Neoplastic
55	EPCAM	0.16773817	Neoplastic
56	EPCAM	0.3303525	Neoplastic
57	EPCAM	0.16733876	Neoplastic
58	EPCAM	0.20109022	Neoplastic
59	EPCAM	0.2865376	Neoplastic
60	EPCAM	0.45484763	Neoplastic
61	EPCAM	0.51947355	Neoplastic
62	EPCAM	0.3766521	Neoplastic
63	EPCAM	0.19516273	Neoplastic
64	EPCAM	0.2526022	Neoplastic
65	EPCAM	0.41237366	Neoplastic
66	EPCAM	0.37424645	Neoplastic
67	EPCAM	0.323723	Neoplastic
68	EPCAM	0.44156682	Neoplastic
69	EPCAM	0.14710268	Neoplastic
70	EPCAM	0.30325636	Neoplastic
71	EPCAM	0.38088748	Neoplastic
72	EPCAM	0.40897334	Neoplastic
73	EPCAM	0.310191	Neoplastic
74	EPCAM	0.22740729	Neoplastic
75	EPCAM	0.38613597	Neoplastic
76	EPCAM	0.4488778	Neoplastic
77	EPCAM	0.42913207	Neoplastic
78	EPCAM	0.7254676	Neoplastic
79	EPCAM	0.39663443	Neoplastic
80	EPCAM	0.33984268	Neoplastic
81	EPCAM	0.60065496	Neoplastic
82	EPCAM	0.3595339	Neoplastic
83	EPCAM	0.40416637	Neoplastic
84	EPCAM	0.13017005	Neoplastic
85	EPCAM	0.38001359	Neoplastic
86	EPCAM	0.5100858	Neoplastic
87	EPCAM	0.1345935	Neoplastic
88	EPCAM	0.43188468	Neoplastic
89	EPCAM	0.39478442	Neoplastic
90	EPCAM	0.33079967	Neoplastic
91	EPCAM	0.26016325	Neoplastic
92	EPCAM	0.50789315	Neoplastic
93	EPCAM	0.535321	Neoplastic
94	EPCAM	0.363481	Neoplastic
95	EPCAM	0.45175457	Neoplastic
96	EPCAM	0.29955983	Neoplastic
97	EPCAM	0.44173944	Neoplastic
98	EPCAM	0.5595333	Neoplastic
99	EPCAM	0.49618775	Neoplastic
100	EPCAM	0.61023855	Neoplastic
101	EPCAM	0.4612618	Neoplastic
102	EPCAM	0.2688194	Neoplastic
103	EPCAM	0.46181595	Neoplastic
104	EPCAM	0.45526752	Neoplastic
105	EPCAM	0.49784666	Neoplastic
106	EPCAM	0.40542513	Neoplastic
107	EPCAM	0.13506532	Neoplastic
108	EPCAM	0.41816276	Neoplastic
109	EPCAM	0.40972275	Neoplastic
110	EPCAM	0.4425701	Neoplastic
111	EPCAM	0.35417944	Neoplastic
112	EPCAM	0.505875	Neoplastic
113	EPCAM	0.4241289	Neoplastic
114	EPCAM	0.10124079	Neoplastic
115	EPCAM	0.42475426	Neoplastic
116	EPCAM	0.43774906	Neoplastic
117	EPCAM	0.49534473	Neoplastic
118	EPCAM	0.47017065	Neoplastic
119	EPCAM	0.53869075	Neoplastic
120	EPCAM	0.5068722	Neoplastic
121	EPCAM	0.4955379	Neoplastic
122	EPCAM	0.49973053	Neoplastic
123	EPCAM	0.5762568	Neoplastic
124	EPCAM	0.543953	Neoplastic
125	EPCAM	0.47212902	Neoplastic
126	EPCAM	0.21174423	Neoplastic
127	EPCAM	0.29484925	Neoplastic
128	EPCAM	0.13727547	Neoplastic
129	EPCAM	0.40364704	Neoplastic
130	EPCAM	0.5168228	Neoplastic
131	EPCAM	0.368956	Neoplastic
132	EPCAM	0.019581353	Neoplastic
133	EPCAM	0.43952698	Neoplastic
134	EPCAM	0.27608994	Neoplastic
135	EPCAM	0.3429112	Neoplastic
136	EPCAM	0.08492464	Neoplastic
137	EPCAM	0.44110754	Neoplastic
138	EPCAM	0.27872753	Neoplastic
139	EPCAM	0.43204978	Neoplastic
140	EPCAM	0.39623532	Neoplastic
141	EPCAM	0.45589086	Neoplastic
142	EPCAM	0.32209086	Neoplastic
143	EPCAM	0.42568895	Neoplastic
144	EPCAM	0.24528247	Neoplastic
145	EPCAM	0.16659221	Neoplastic
146	EPCAM	0.2940503	Neoplastic
147	EPCAM	0.38895968	Neoplastic
148	EPCAM	0.4029727	Neoplastic
149	EPCAM	0.28974706	Neoplastic
150	EPCAM	0.42546496	Neoplastic
151	EPCAM	0.28690922	Neoplastic
152	EPCAM	0.36830598	Neoplastic
153	EPCAM	0.46110082	Neoplastic
154	EPCAM	0.42677876	Neoplastic
155	EPCAM	0.16414216	Neoplastic
156	EPCAM	0.38004735	Neoplastic
157	EPCAM	0.2648445	Neoplastic
158	EPCAM	0.3669594	Neoplastic
159	EPCAM	0.47274798	Neoplastic
160	EPCAM	0.33796325	Neoplastic
161	EPCAM	0.15350679	Neoplastic
162	EPCAM	0.40119678	Neoplastic
163	EPCAM	0.2619826	Neoplastic
164	EPCAM	0.27983326	Neoplastic
165	EPCAM	0.29808307	Neoplastic
166	EPCAM	0.30497375	Neoplastic
167	EPCAM	0.27154294	Neoplastic
168	EPCAM	0.45310745	Neoplastic
169	EPCAM	0.43937716	Neoplastic
170	EPCAM	0.3160786	Neoplastic
171	EPCAM	0.38736156	Neoplastic
172	EPCAM	0.4431761	Neoplastic
173	EPCAM	0.33454296	Neoplastic
174	EPCAM	0.30064163	Neoplastic
175	EPCAM	0.46345192	Neoplastic
176	EPCAM	0.2854739	Neoplastic
177	EPCAM	0.38375387	Neoplastic
178	EPCAM	0.44309968	Neoplastic
179	EPCAM	0.28145254	Neoplastic
180	EPCAM	0.52030784	Neoplastic
181	EPCAM	0.41385445	Neoplastic
182	EPCAM	0.35110265	Neoplastic
183	EPCAM	0.34064564	Neoplastic
184	EPCAM	0.30052385	Neoplastic
185	EPCAM	0.45407912	Neoplastic
186	EPCAM	0.50032276	Neoplastic
187	EPCAM	0.3370899	Neoplastic
188	EPCAM	0.38206202	Neoplastic
189	EPCAM	0.2871315	Neoplastic
190	EPCAM	0.4126814	Neoplastic
191	EPCAM	0.27516317	Neoplastic
192	EPCAM	0.47215185	Neoplastic
193	EPCAM	0.38015166	Neoplastic
194	EPCAM	0.42416522	Neoplastic
195	EPCAM	0.36521387	Neoplastic
196	EPCAM	0.35401264	Neoplastic
197	EPCAM	0.4943074	Neoplastic
198	EPCAM	0.41363627	Neoplastic
199	EPCAM	0.5073617	Neoplastic
200	EPCAM	0.48813674	Neoplastic
201	EPCAM	0.44281238	Neoplastic
202	EPCAM	0.42095047	Neoplastic
203	EPCAM	0.18939058	Neoplastic
204	EPCAM	0.336297	Neoplastic
205	EPCAM	0.43136153	Neoplastic
206	EPCAM	0.54404444	Neoplastic
207	EPCAM	0.39382935	Neoplastic
208	EPCAM	0.44217977	Neoplastic
209	EPCAM	0.45404074	Neoplastic
210	EPCAM	0.4420352	Neoplastic
211	EPCAM	0.39996254	Neoplastic
212	EPCAM	0.2086716	Neoplastic
213	EPCAM	0.21304864	Neoplastic
214	EPCAM	0.1472437	Neoplastic
215	EPCAM	0.10677129	Neoplastic
216	EPCAM	0.42683768	Neoplastic
217	EPCAM	0.35850108	Neoplastic
218	EPCAM	0.36210206	Neoplastic
219	EPCAM	0.24315363	Neoplastic
220	EPCAM	0.40044186	Neoplastic
221	EPCAM	0.5123883	Neoplastic
222	EPCAM	0.29281777	Neoplastic
223	EPCAM	0.43974775	Neoplastic
224	EPCAM	0.16645479	Neoplastic
225	EPCAM	0.4300026	Neoplastic
226	EPCAM	0.15991035	Neoplastic
227	EPCAM	0.37017113	Neoplastic
228	EPCAM	0.27061534	Neoplastic
229	EPCAM	0.47433147	Neoplastic
230	EPCAM	0.4894955	Neoplastic
231	EPCAM	0.12950718	Neoplastic
232	EPCAM	0.3123976	Neoplastic
233	EPCAM	0.44300827	Neoplastic
234	EPCAM	0.4846522	Neoplastic
235	EPCAM	0.5186969	Neoplastic
236	EPCAM	0.44356358	Neoplastic
237	EPCAM	0.51098	Neoplastic
238	EPCAM	0.4526574	Neoplastic
239	EPCAM	0.25377274	Neoplastic
240	EPCAM	0.21922794	Neoplastic
241	EPCAM	0.16120262	Neoplastic
242	EPCAM	0.47597942	Neoplastic
243	EPCAM	0.31377047	Neoplastic
244	EPCAM	0.49833027	Neoplastic
245	EPCAM	0.02206397	Neoplastic
246	EPCAM	0.28869814	Neoplastic
247	EPCAM	0.5109493	Neoplastic
248	EPCAM	0.39225876	Neoplastic
249	EPCAM	0.3761157	Neoplastic
250	EPCAM	0.41056344	Neoplastic
251	EPCAM	0.40120772	Neoplastic
252	EPCAM	0.39809772	Neoplastic
253	EPCAM	0.22776602	Neoplastic
254	EPCAM	0.21955559	Neoplastic
255	EPCAM	0.2510716	Neoplastic
256	EPCAM	0.42676964	Neoplastic
257	EPCAM	0.4006434	Neoplastic
258	EPCAM	0.37348887	Neoplastic
259	EPCAM	0.38611013	Neoplastic
260	EPCAM	0.38352972	Neoplastic
261	EPCAM	0.19171803	Neoplastic
262	EPCAM	0.46613312	Neoplastic
263	EPCAM	0.35890707	Neoplastic
264	EPCAM	0.2249833	Neoplastic
265	EPCAM	0.43710595	Neoplastic
266	EPCAM	0.46523917	Neoplastic
267	EPCAM	0.526078	Neoplastic
268	EPCAM	0.22100578	Neoplastic
269	EPCAM	0.5011191	Neoplastic
270	EPCAM	0.45357263	Neoplastic
271	EPCAM	0.40294188	Neoplastic
272	EPCAM	0.2697719	Neoplastic
273	EPCAM	0.40079755	Neoplastic
274	EPCAM	0.37784863	Neoplastic
275	EPCAM	0.4393901	Neoplastic
276	EPCAM	0.33758473	Neoplastic
277	EPCAM	0.3392232	Neoplastic
278	EPCAM	0.26328242	Neoplastic
279	EPCAM	0.44581524	Neoplastic
280	EPCAM	0.34420404	Neoplastic
281	EPCAM	0.32185882	Neoplastic
282	EPCAM	0.30922326	Neoplastic
283	EPCAM	0.41950673	Neoplastic
284	EPCAM	0.33193702	Neoplastic
285	EPCAM	0.19788896	Neoplastic
286	EPCAM	0.47156638	Neoplastic
287	EPCAM	0.4593945	Neoplastic
288	EPCAM	0.2990341	Neoplastic
289	EPCAM	0.4453769	Neoplastic
290	EPCAM	0.48089033	Neoplastic
291	EPCAM	0.37750474	Neoplastic
292	EPCAM	0.3892158	Neoplastic
293	EPCAM	0.4632158	Neoplastic
294	EPCAM	0.40109956	Neoplastic
295	EPCAM	0.31693622	Neoplastic
296	EPCAM	0.54691625	Neoplastic
297	EPCAM	0.5437574	Neoplastic
298	EPCAM	0.372615	Neoplastic
299	EPCAM	0.4865397	Neoplastic
300	EPCAM	0.490322	Neoplastic
301	EPCAM	0.51328504	Neoplastic
302	EPCAM	0.10122447	Neoplastic
303	EPCAM	0.35012928	Neoplastic
304	EPCAM	0.59250635	Neoplastic
305	EPCAM	0.52948636	Neoplastic
306	EPCAM	0.5133295	Neoplastic
307	EPCAM	0.15341675	Neoplastic
308	EPCAM	0.5409484	Neoplastic
309	EPCAM	0.51132905	Neoplastic
310	EPCAM	0.5452527	Neoplastic
311	EPCAM	0.38153625	Neoplastic
312	EPCAM	0.4398562	Neoplastic
313	EPCAM	0.14468731	Neoplastic
314	EPCAM	0.4473213	Neoplastic
315	EPCAM	0.42809334	Neoplastic
316	EPCAM	0.14727533	Neoplastic
317	EPCAM	0.5696195	Neoplastic
318	EPCAM	0.4924274	Neoplastic
319	EPCAM	0.49799544	Neoplastic
320	EPCAM	0.47496834	Neoplastic
321	EPCAM	0.49925134	Neoplastic
322	EPCAM	0.43630496	Neoplastic
323	EPCAM	0.2829793	Neoplastic
324	EPCAM	0.3700274	Neoplastic
325	EPCAM	0.381476	Neoplastic
326	EPCAM	0.413642	Neoplastic
327	EPCAM	0.44118145	Neoplastic
328	EPCAM	0.40793464	Neoplastic
329	EPCAM	0.2676797	Neoplastic
330	EPCAM	0.39408743	Neoplastic
331	EPCAM	0.49150538	Neoplastic
332	EPCAM	0.51451623	Neoplastic
333	EPCAM	0.42145172	Neoplastic
334	EPCAM	0.1907852	Neoplastic
335	EPCAM	0.564543	Neoplastic
336	EPCAM	0.39324477	Neoplastic
337	EPCAM	0.39694306	Neoplastic
338	EPCAM	0.4750412	Neoplastic
339	EPCAM	0.50597113	Neoplastic
340	EPCAM	0.45898843	Neoplastic
341	EPCAM	0.37944812	Neoplastic
342	EPCAM	0.51271874	Neoplastic
343	EPCAM	0.58829343	Neoplastic
344	EPCAM	0.37280998	Neoplastic
345	EPCAM	0.46886408	Neoplastic
346	EPCAM	0.49218974	Neoplastic
347	EPCAM	0.45511618	Neoplastic
348	EPCAM	0.25056058	Neoplastic
349	EPCAM	0.5572566	Neoplastic
350	EPCAM	0.44985148	Neoplastic
351	EPCAM	0.49346372	Neoplastic
352	EPCAM	0.5328784	Neoplastic
353	EPCAM	0.50588703	Neoplastic
354	EPCAM	0.34491622	Neoplastic
355	EPCAM	0.60884136	Neoplastic
356	EPCAM	0.4535064	Neoplastic
357	EPCAM	0.4860578	Neoplastic
358	EPCAM	0.44645035	Neoplastic
359	EPCAM	0.4390325	Neoplastic
360	EPCAM	0.32667133	Neoplastic
361	EPCAM	0.45285073	Neoplastic
362	EPCAM	0.4865891	Neoplastic
363	EPCAM	0.40074533	Neoplastic
364	EPCAM	0.44621214	Neoplastic
365	EPCAM	0.33468547	Neoplastic
366	EPCAM	0.4628096	Neoplastic
367	EPCAM	0.37434387	Neoplastic
368	EPCAM	0.3922292	Neoplastic
369	EPCAM	0.24081366	Neoplastic
370	EPCAM	0.5408513	Neoplastic
371	EPCAM	0.52782667	Neoplastic
372	EPCAM	0.38721746	Neoplastic
373	EPCAM	0.35550198	Neoplastic
374	EPCAM	0.42133296	Neoplastic
375	EPCAM	0.32207692	Neoplastic
376	EPCAM	0.43719792	Neoplastic
377	EPCAM	0.35093683	Neoplastic
378	EPCAM	0.4286891	Neoplastic
379	EPCAM	0.41491553	Neoplastic
380	EPCAM	0.41335985	Neoplastic
381	EPCAM	0.2559566	Neoplastic
382	EPCAM	0.39378855	Neoplastic
383	EPCAM	0.46713385	Neoplastic
384	EPCAM	0.41843343	Neoplastic
385	EPCAM	0.13159303	Neoplastic
386	EPCAM	0.38947153	Neoplastic
387	EPCAM	0.38719767	Neoplastic
388	EPCAM	0.5016769	Neoplastic
389	EPCAM	0.46172053	Neoplastic
390	EPCAM	0.14735883	Neoplastic
391	EPCAM	0.20462619	Neoplastic
392	EPCAM	0.5058279	Neoplastic
393	EPCAM	0.19136441	Neoplastic
394	EPCAM	0.49662998	Neoplastic
395	EPCAM	0.112700194	Neoplastic
396	EPCAM	0.5702504	Neoplastic
397	EPCAM	0.54163736	Neoplastic
398	EPCAM	0.5151286	Neoplastic
399	EPCAM	0.4881568	Neoplastic
400	EPCAM	0.5679283	Neoplastic
401	EPCAM	0.32119682	Neoplastic
402	EPCAM	0.08067724	Neoplastic
403	EPCAM	0.2674977	Neoplastic
404	EPCAM	0.47019136	Neoplastic
405	EPCAM	0.2563432	Neoplastic
406	EPCAM	0.12965468	Neoplastic
407	EPCAM	0.51586133	Neoplastic
408	EPCAM	0.3187868	Neoplastic
409	EPCAM	0.45066476	Neoplastic
410	EPCAM	0.4762619	Neoplastic
411	EPCAM	0.4714654	Neoplastic
412	EPCAM	0.38829947	Neoplastic
413	EPCAM	0.38098848	Neoplastic
414	EPCAM	0.43616205	Neoplastic
415	EPCAM	0.50887924	Neoplastic
416	EPCAM	0.5475432	Neoplastic
417	EPCAM	0.60286057	Neoplastic
418	EPCAM	0.60503316	Neoplastic
419	EPCAM	0.3248591	Neoplastic
420	EPCAM	0.49300468	Neoplastic
421	EPCAM	0.12363802	Neoplastic
422	EPCAM	0.44237435	Neoplastic
423	EPCAM	0.4813256	Neoplastic
424	EPCAM	0.3857493	Neoplastic
425	EPCAM	0.46774402	Neoplastic
426	EPCAM	0.48670393	Neoplastic
427	EPCAM	0.4865159	Neoplastic
428	EPCAM	0.40331152	Neoplastic
429	EPCAM	0.4576319	Neoplastic
430	EPCAM	0.24933064	Neoplastic
431	EPCAM	0.4994621	Neoplastic
432	EPCAM	0.3427012	Neoplastic
433	EPCAM	0.48335463	Neoplastic
434	EPCAM	0.540343	Neoplastic
435	EPCAM	0.3939218	Neoplastic
436	EPCAM	0.38084584	Neoplastic
437	EPCAM	0.4023932	Neoplastic
438	EPCAM	0.54447156	Neoplastic
439	EPCAM	0.5058358	Neoplastic
440	EPCAM	0.6092169	Neoplastic
441	EPCAM	0.42393517	Neoplastic
442	EPCAM	0.5521341	Neoplastic
443	EPCAM	0.48554164	Neoplastic
444	EPCAM	0.43986693	Neoplastic
445	EPCAM	0.3464174	Neoplastic
446	EPCAM	0.2889111	Neoplastic
447	EPCAM	0.5136551	Neoplastic
448	EPCAM	0.4792243	Neoplastic
449	EPCAM	0.46893853	Neoplastic
450	EPCAM	0.41826835	Neoplastic
451	EPCAM	0.48924395	Neoplastic
452	EPCAM	0.4965989	Neoplastic
453	EPCAM	0.32275593	Neoplastic
454	EPCAM	0.2684618	Neoplastic
455	EPCAM	0.32464698	Neoplastic
456	EPCAM	0.40408173	Neoplastic
457	EPCAM	0.49261624	Neoplastic
458	EPCAM	0.5928745	Neoplastic
459	EPCAM	0.47176597	Neoplastic
460	EPCAM	0.4998134	Neoplastic
461	EPCAM	0.5855313	Neoplastic
462	EPCAM	0.3857444	Neoplastic
463	EPCAM	0.5412876	Neoplastic
464	EPCAM	0.25407055	Neoplastic
465	EPCAM	0.5390336	Neoplastic
466	EPCAM	0.40179884	Neoplastic
467	EPCAM	0.28405082	Neoplastic
468	EPCAM	0.5451181	Neoplastic
469	EPCAM	0.42868206	Neoplastic
470	EPCAM	0.42687887	Neoplastic
471	EPCAM	0.44957182	Neoplastic
472	EPCAM	0.53199434	Neoplastic
473	EPCAM	0.434078	Neoplastic
474	EPCAM	0.40385404	Neoplastic
475	EPCAM	0.2566624	Neoplastic
476	EPCAM	0.27213278	Neoplastic
477	EPCAM	0.19613744	Neoplastic
478	EPCAM	0.4134878	Neoplastic
479	EPCAM	0.20301345	Neoplastic
480	EPCAM	0.34029648	Neoplastic
481	EPCAM	0.61758727	Neoplastic
482	EPCAM	0.48251086	Neoplastic
483	EPCAM	0.43717772	Neoplastic
484	EPCAM	0.22576806	Neoplastic
485	EPCAM	0.519605	Neoplastic
486	EPCAM	0.5948408	Neoplastic
487	EPCAM	0.40352628	Neoplastic
488	EPCAM	0.5776713	Neoplastic
489	EPCAM	0.18213622	Neoplastic
490	EPCAM	0.4933678	Neoplastic
491	EPCAM	0.36641675	Neoplastic
492	EPCAM	0.56277597	Neoplastic
493	EPCAM	0.39730948	Neoplastic
494	EPCAM	0.34761363	Neoplastic
495	EPCAM	0.40215608	Neoplastic
496	EPCAM	0.56587726	Neoplastic
497	EPCAM	0.21789263	Neoplastic
498	EPCAM	0.441124	Neoplastic
499	EPCAM	0.47122586	Neoplastic
500	EPCAM	0.46402493	Neoplastic
501	EPCAM	0.31544527	Neoplastic
502	EPCAM	0.20115474	Neoplastic
503	EPCAM	0.537935	Neoplastic
504	EPCAM	0.4598155	Neoplastic
505	EPCAM	0.5203052	Neoplastic
506	EPCAM	0.47572893	Neoplastic
507	EPCAM	0.4227666	Neoplastic
508	EPCAM	0.31739908	Neoplastic
509	EPCAM	0.37052104	Neoplastic
510	EPCAM	0.45642602	Neoplastic
511	EPCAM	0.2902361	Neoplastic
512	EPCAM	0.4294034	Neoplastic
513	EPCAM	0.4441022	Neoplastic
514	EPCAM	0.44110978	Neoplastic
515	EPCAM	0.5033992	Neoplastic
516	EPCAM	0.29007202	Neoplastic
517	EPCAM	0.5100253	Neoplastic
518	EPCAM	0.2885535	Neoplastic
519	EPCAM	0.4663493	Neoplastic
520	EPCAM	0.4133066	Neoplastic
521	EPCAM	0.60553163	Neoplastic
522	EPCAM	0.45230663	Neoplastic
523	EPCAM	0.44421753	Neoplastic
524	EPCAM	0.5949543	Neoplastic
525	EPCAM	0.337471	Neoplastic
526	EPCAM	0.45627263	Neoplastic
527	EPCAM	0.59980243	Neoplastic
528	EPCAM	0.43628132	Neoplastic
529	EPCAM	0.5142705	Neoplastic
530	EPCAM	0.24531712	Neoplastic
531	EPCAM	0.48086312	Neoplastic
532	EPCAM	0.49497676	Neoplastic
533	EPCAM	0.57881665	Neoplastic
534	EPCAM	0.48475465	Neoplastic
535	EPCAM	0.51506734	Neoplastic
536	EPCAM	0.44345134	Neoplastic
537	EPCAM	0.36556387	Neoplastic
538	EPCAM	0.53362066	Neoplastic
539	EPCAM	0.420131	Neoplastic
540	EPCAM	0.49113128	Neoplastic
541	EPCAM	0.48507127	Neoplastic
542	EPCAM	0.57318586	Neoplastic
543	EPCAM	0.51308054	Neoplastic
544	EPCAM	0.29208082	Neoplastic
545	EPCAM	0.48216122	Neoplastic
546	EPCAM	0.44668373	Neoplastic
547	EPCAM	0.34429982	Neoplastic
548	EPCAM	0.3907803	Neoplastic
549	EPCAM	0.33923727	Neoplastic
550	EPCAM	0.35181797	Neoplastic
551	EPCAM	0.28663385	Neoplastic
552	EPCAM	0.19299042	Neoplastic
553	EPCAM	0.5218977	Neoplastic
554	EPCAM	0.46875262	Neoplastic
555	EPCAM	0.48632222	Neoplastic
556	EPCAM	0.38978317	Neoplastic
557	EPCAM	0.4326458	Neoplastic
558	EPCAM	0.5740673	Neoplastic
559	EPCAM	0.5615808	Neoplastic
560	EPCAM	0.3925926	Neoplastic
561	EPCAM	0.56364393	Neoplastic
562	EPCAM	0.32013708	Neoplastic
563	EPCAM	0.49782923	Neoplastic
564	EPCAM	0.40456024	Neoplastic
565	EPCAM	0.45652738	Neoplastic
566	EPCAM	0.43234074	Neoplastic
567	EPCAM	0.52550435	Neoplastic
568	EPCAM	0.44160926	Neoplastic
569	EPCAM	0.52278364	Neoplastic
570	EPCAM	0.50770026	Neoplastic
571	EPCAM	0.5854971	Neoplastic
572	EPCAM	0.47297892	Neoplastic
573	EPCAM	0.30942872	Neoplastic
574	EPCAM	0.19305466	Neoplastic
575	EPCAM	0.4183907	Neoplastic
576	EPCAM	0.48212364	Neoplastic
577	EPCAM	0.4960497	Neoplastic
578	EPCAM	0.45501867	Neoplastic
579	EPCAM	0.40615788	Neoplastic
580	EPCAM	0.48646975	Neoplastic
581	EPCAM	0.53572536	Neoplastic
582	EPCAM	0.5039514	Neoplastic
583	EPCAM	0.4625631	Neoplastic
584	EPCAM	0.5808539	Neoplastic
585	EPCAM	0.35887668	Neoplastic
586	EPCAM	0.38391635	Neoplastic
587	EPCAM	0.37307018	Neoplastic
588	EPCAM	0.48181465	Neoplastic
589	EPCAM	0.6134376	Neoplastic
590	EPCAM	0.44527704	Neoplastic
591	EPCAM	0.35114548	Neoplastic
592	EPCAM	0.5481997	Neoplastic
593	EPCAM	0.3211136	Neoplastic
594	EPCAM	0.3565462	Neoplastic
595	EPCAM	0.34096643	Neoplastic
596	EPCAM	0.45907554	Neoplastic
597	EPCAM	0.22115149	Neoplastic
598	EPCAM	0.4225539	Neoplastic
599	EPCAM	0.40021625	Neoplastic
600	EPCAM	0.0910901	Neoplastic
601	EPCAM	0.47465634	Neoplastic
602	EPCAM	0.51032424	Neoplastic
603	EPCAM	0.47273746	Neoplastic
604	EPCAM	0.39970362	Neoplastic
605	EPCAM	0.49824688	Neoplastic
606	EPCAM	0.2895255	Neoplastic
607	EPCAM	0.36814865	Neoplastic
608	EPCAM	0.53050953	Neoplastic
609	EPCAM	0.36561295	Neoplastic
610	EPCAM	0.46365356	Neoplastic
611	EPCAM	0.5691456	Neoplastic
612	EPCAM	0.37809515	Neoplastic
613	EPCAM	0.40465802	Neoplastic
614	EPCAM	0.046344925	Neoplastic
615	EPCAM	0.66641814	Neoplastic
616	EPCAM	0.3477023	Neoplastic
617	EPCAM	0.18121547	Neoplastic
618	EPCAM	0.3493715	Neoplastic
619	EPCAM	0.55848604	Neoplastic
620	EPCAM	0.12612173	Neoplastic
621	EPCAM	0.35889792	Neoplastic
622	EPCAM	0.5638103	Neoplastic
623	EPCAM	0.28656682	Neoplastic
624	EPCAM	0.18929751	Neoplastic
625	EPCAM	0.52438617	Neoplastic
626	EPCAM	0.6267644	Neoplastic
627	EPCAM	0.4739263	Neoplastic
628	EPCAM	0.57633257	Neoplastic
629	EPCAM	0.20768017	Neoplastic
630	EPCAM	0.3827693	Neoplastic
631	EPCAM	0.21951851	Neoplastic
632	EPCAM	0.40498355	Neoplastic
633	EPCAM	0.23304953	Neoplastic
634	EPCAM	0.37707376	Neoplastic
635	EPCAM	0.4915658	Neoplastic
636	EPCAM	0.22551109	Neoplastic
637	EPCAM	0.19875963	Neoplastic
638	EPCAM	0.4624834	Neoplastic
639	EPCAM	0.45919904	Neoplastic
640	EPCAM	0.5622752	Neoplastic
641	EPCAM	0.48235154	Neoplastic
642	EPCAM	0.431493	Neoplastic
643	EPCAM	0.44831014	Neoplastic
644	EPCAM	0.54067636	Neoplastic
645	EPCAM	0.5197336	Neoplastic
646	EPCAM	0.31374812	Neoplastic
647	EPCAM	0.48571312	Neoplastic
648	EPCAM	0.22419512	Neoplastic
649	EPCAM	0.66727257	Neoplastic
650	EPCAM	0.41991284	Neoplastic
651	EPCAM	0.43925425	Neoplastic
652	EPCAM	0.37254435	Neoplastic
653	EPCAM	0.64345556	Neoplastic
654	EPCAM	0.36610454	Neoplastic
655	EPCAM	0.35658413	Neoplastic
656	EPCAM	0.46777388	Neoplastic
657	EPCAM	0.43077636	Neoplastic
658	EPCAM	0.47491112	Neoplastic
659	EPCAM	0.13882326	Neoplastic
660	EPCAM	0.4522235	Neoplastic
661	EPCAM	0.39756757	Neoplastic
662	EPCAM	0.5241339	Neoplastic
663	EPCAM	0.16400902	Neoplastic
664	EPCAM	0.13214712	Neoplastic
665	EPCAM	0.46670166	Neoplastic
666	EPCAM	0.35576576	Neoplastic
667	EPCAM	0.5742096	Neoplastic
668	EPCAM	0.4259645	Neoplastic
669	EPCAM	0.13098179	Neoplastic
670	EPCAM	0.31597343	Neoplastic
671	EPCAM	0.16726314	Neoplastic
672	EPCAM	0.4282623	Neoplastic
673	EPCAM	0.2745508	Neoplastic
674	EPCAM	0.04549026	Neoplastic
675	EPCAM	0.42339146	Neoplastic
676	EPCAM	0.14965609	Neoplastic
677	EPCAM	0.54364413	Neoplastic
678	EPCAM	0.37581295	Neoplastic
679	EPCAM	0.29428616	Neoplastic
680	EPCAM	0.36826047	Neoplastic
681	EPCAM	0.5085759	Neoplastic
682	EPCAM	0.35267717	Neoplastic
683	EPCAM	0.4776889	Neoplastic
684	EPCAM	0.5489575	Neoplastic
685	EPCAM	0.40531275	Neoplastic
686	EPCAM	0.5893081	Neoplastic
687	EPCAM	0.4278771	Neoplastic
688	EPCAM	0.4403599	Neoplastic
689	EPCAM	0.39437646	Neoplastic
690	EPCAM	0.18751289	Neoplastic
691	EPCAM	0.41408306	Neoplastic
692	EPCAM	0.40842143	Neoplastic
693	EPCAM	0.14493422	Neoplastic
694	EPCAM	0.4443195	Neoplastic
695	EPCAM	0.29490376	Neoplastic
696	EPCAM	0.36263585	Neoplastic
697	EPCAM	0.47013345	Neoplastic
698	EPCAM	0.5068811	Neoplastic
699	EPCAM	0.62701076	Neoplastic
700	EPCAM	0.18743697	Neoplastic
701	EPCAM	0.47966492	Neoplastic
702	EPCAM	0.45484796	Neoplastic
703	EPCAM	0.3604817	Neoplastic
704	EPCAM	0.43301815	Neoplastic
705	EPCAM	0.47541448	Neoplastic
706	EPCAM	0.42596447	Neoplastic
707	EPCAM	0.49753103	Neoplastic
708	EPCAM	0.5658114	Neoplastic
709	EPCAM	0.48298296	Neoplastic
710	EPCAM	0.30956155	Neoplastic
711	EPCAM	0.51837754	Neoplastic
712	EPCAM	0.32038617	Neoplastic
713	EPCAM	0.4165717	Neoplastic
714	EPCAM	0.46153486	Neoplastic
715	EPCAM	0.40935713	Neoplastic
716	EPCAM	0.49683955	Neoplastic
717	EPCAM	0.47594166	Neoplastic
718	EPCAM	0.51542944	Neoplastic
719	EPCAM	0.3833468	Neoplastic
720	EPCAM	0.51253253	Neoplastic
721	EPCAM	0.44271937	Neoplastic
722	EPCAM	0.47114652	Neoplastic
723	EPCAM	0.42941657	Neoplastic
724	EPCAM	0.5274468	Neoplastic
725	EPCAM	0.4332903	Neoplastic
726	EPCAM	0.3985859	Neoplastic
727	EPCAM	0.34502676	Neoplastic
728	EPCAM	0.5318393	Neoplastic
729	EPCAM	0.37612355	Neoplastic
730	EPCAM	0.30047354	Neoplastic
731	EPCAM	0.35664767	Neoplastic
732	EPCAM	0.32464275	Neoplastic
733	EPCAM	0.3813023	Neoplastic
734	EPCAM	0.43017307	Neoplastic
735	EPCAM	0.45591807	Neoplastic
736	EPCAM	0.3624423	Neoplastic
737	EPCAM	0.5206333	Neoplastic
738	EPCAM	0.5292458	Neoplastic
739	EPCAM	0.38731533	Neoplastic
740	EPCAM	0.24596113	Neoplastic
741	EPCAM	0.56420296	Neoplastic
742	EPCAM	0.3984858	Neoplastic
743	EPCAM	0.38745424	Neoplastic
744	EPCAM	0.5430011	Neoplastic
745	EPCAM	0.5975894	Neoplastic
746	EPCAM	0.38748446	Neoplastic
747	EPCAM	0.6735261	Neoplastic
748	EPCAM	0.5670314	Neoplastic
749	EPCAM	0.43223175	Neoplastic
750	EPCAM	0.40009257	Neoplastic
751	EPCAM	0.4749328	Neoplastic
752	EPCAM	0.41502193	Neoplastic
753	EPCAM	0.5436193	Neoplastic
754	EPCAM	0.42433602	Neoplastic
755	EPCAM	0.25677067	Neoplastic
756	EPCAM	0.051386856	Neoplastic
757	EPCAM	0.42167458	Neoplastic
758	EPCAM	0.3319715	Neoplastic
759	EPCAM	0.44550127	Neoplastic
760	EPCAM	0.32023987	Neoplastic
761	EPCAM	0.5970608	Neoplastic
762	EPCAM	0.5654285	Neoplastic
763	EPCAM	0.2722346	Neoplastic
764	EPCAM	0.3690089	Neoplastic
765	EPCAM	0.32540858	Neoplastic
766	EPCAM	0.44474044	Neoplastic
767	EPCAM	0.43944955	Neoplastic
768	EPCAM	0.3548848	Neoplastic
769	EPCAM	0.377911	Neoplastic
770	EPCAM	0.30277774	Neoplastic
771	EPCAM	0.5088126	Neoplastic
772	EPCAM	0.5717672	Neoplastic
773	EPCAM	0.392573	Neoplastic
774	EPCAM	0.2641432	Neoplastic
775	EPCAM	0.456259	Neoplastic
776	EPCAM	0.43515518	Neoplastic
777	EPCAM	0.573067	Neoplastic
778	EPCAM	0.5183752	Neoplastic
779	EPCAM	0.21146351	Neoplastic
780	EPCAM	0.4478848	Neoplastic
781	EPCAM	0.53104466	Neoplastic
782	EPCAM	0.26559672	Neoplastic
783	EPCAM	0.47134244	Neoplastic
784	EPCAM	0.43725702	Neoplastic
785	EPCAM	0.36942413	Neoplastic
786	EPCAM	0.5538432	Neoplastic
787	EPCAM	0.4582865	Neoplastic
788	EPCAM	0.4389516	Neoplastic
789	EPCAM	0.42151466	Neoplastic
790	EPCAM	0.50040865	Neoplastic
791	EPCAM	0.24844062	Neoplastic
792	EPCAM	0.5319659	Neoplastic
793	EPCAM	0.3627379	Neoplastic
794	EPCAM	0.42261416	Neoplastic
795	EPCAM	0.5201747	Neoplastic
796	EPCAM	0.30215344	Neoplastic
797	EPCAM	0.10881402	Neoplastic
798	EPCAM	0.26819122	Neoplastic
799	EPCAM	0.45864007	Neoplastic
800	EPCAM	0.4170196	Neoplastic
801	EPCAM	0.4377316	Neoplastic
802	EPCAM	0.14616652	Neoplastic
803	EPCAM	0.65401655	Neoplastic
804	EPCAM	0.42298782	Neoplastic
805	EPCAM	0.23180133	Neoplastic
806	EPCAM	0.4700378	Neoplastic
807	EPCAM	0.48384035	Neoplastic
808	EPCAM	0.4752829	Neoplastic
809	EPCAM	0.24212186	Neoplastic
810	EPCAM	0.39037204	Neoplastic
811	EPCAM	0.3224744	Neoplastic
812	EPCAM	0.20813805	Neoplastic
813	EPCAM	0.43553287	Neoplastic
814	EPCAM	0.51407903	Neoplastic
815	EPCAM	0.42686865	Neoplastic
816	EPCAM	0.39728397	Neoplastic
817	EPCAM	0.2758273	Neoplastic
818	EPCAM	0.52091074	Neoplastic
819	EPCAM	0.4930656	Neoplastic
820	EPCAM	0.30834147	Neoplastic
821	EPCAM	0.5722344	Neoplastic
822	EPCAM	0.43526977	Neoplastic
823	EPCAM	0.4366847	Neoplastic
824	EPCAM	0.48499212	Neoplastic
825	EPCAM	0.24659915	Neoplastic
826	EPCAM	0.5541779	Neoplastic
827	EPCAM	0.41102275	Neoplastic
828	EPCAM	0.28322744	Neoplastic
829	EPCAM	0.38461506	Neoplastic
830	EPCAM	0.3885344	Neoplastic
831	EPCAM	0.3603519	Neoplastic
832	EPCAM	0.395963	Neoplastic
833	EPCAM	0.20355621	Neoplastic
834	EPCAM	0.25631386	Neoplastic
835	EPCAM	0.44118357	Neoplastic
836	EPCAM	0.60767066	Neoplastic
837	EPCAM	0.40783146	Neoplastic
838	EPCAM	0.5429264	Neoplastic
839	EPCAM	0.3384482	Neoplastic
840	EPCAM	0.3903784	Neoplastic
841	EPCAM	0.34592277	Neoplastic
842	EPCAM	0.41159466	Neoplastic
843	EPCAM	0.47785386	Neoplastic
844	EPCAM	0.46458822	Neoplastic
845	EPCAM	0.3498169	Neoplastic
846	EPCAM	0.46132845	Neoplastic
847	EPCAM	0.55950177	Neoplastic
848	EPCAM	0.2104701	Neoplastic
849	EPCAM	0.12837154	Neoplastic
850	EPCAM	0.465086	Neoplastic
851	EPCAM	0.4495743	Neoplastic
852	EPCAM	0.46646386	Neoplastic
853	EPCAM	0.34039056	Neoplastic
854	EPCAM	0.4830892	Neoplastic
855	EPCAM	0.23205683	Neoplastic
856	EPCAM	0.31605613	Neoplastic
857	EPCAM	0.3679336	Neoplastic
858	EPCAM	0.4526709	Neoplastic
859	EPCAM	0.3678916	Neoplastic
860	EPCAM	0.23429252	Neoplastic
861	EPCAM	0.3727808	Neoplastic
862	EPCAM	0.40302655	Neoplastic
863	EPCAM	0.3281059	Neoplastic
864	EPCAM	0.4177843	Neoplastic
865	EPCAM	0.36095318	Neoplastic
866	EPCAM	0.5192388	Neoplastic
867	EPCAM	0.47067747	Neoplastic
868	EPCAM	0.39805037	Neoplastic
869	EPCAM	0.43091762	Neoplastic
870	EPCAM	0.5180652	Neoplastic
871	EPCAM	0.45308867	Neoplastic
872	EPCAM	0.13866594	Neoplastic
873	EPCAM	0.3513673	Neoplastic
874	EPCAM	0.47909448	Neoplastic
875	EPCAM	0.36284912	Neoplastic
876	EPCAM	0.21089648	Neoplastic
877	EPCAM	0.23220448	Neoplastic
878	EPCAM	0.5066133	Neoplastic
879	EPCAM	0.28753877	Neoplastic
880	EPCAM	0.23988606	Neoplastic
881	EPCAM	0.37697932	Neoplastic
882	EPCAM	0.46026465	Neoplastic
883	EPCAM	0.51339525	Neoplastic
884	EPCAM	0.30804032	Neoplastic
885	EPCAM	0.3475128	Neoplastic
886	EPCAM	0.46061572	Neoplastic
887	EPCAM	0.30038133	Neoplastic
888	EPCAM	0.4326997	Neoplastic
889	EPCAM	0.4154986	Neoplastic
890	EPCAM	0.52899057	Neoplastic
891	EPCAM	0.4072368	Neoplastic
892	EPCAM	0.44660187	Neoplastic
893	EPCAM	0.28601813	Neoplastic
894	EPCAM	0.22298354	Neoplastic
895	EPCAM	0.30220616	Neoplastic
896	EPCAM	0.54654086	Neoplastic
897	EPCAM	0.42687413	Neoplastic
898	EPCAM	0.4851062	Neoplastic
899	EPCAM	0.53012025	Neoplastic
900	EPCAM	0.43435568	Neoplastic
901	EPCAM	0.39451808	Neoplastic
902	EPCAM	0.4381654	Neoplastic
903	EPCAM	0.25738412	Neoplastic
904	EPCAM	0.44203794	Neoplastic
905	EPCAM	0.5467083	Neoplastic
906	EPCAM	0.26247254	Neoplastic
907	EPCAM	0.29948565	Neoplastic
908	EPCAM	0.46891683	Neoplastic
909	EPCAM	0.55650663	Neoplastic
910	EPCAM	0.52536047	Neoplastic
911	EPCAM	0.5441836	Neoplastic
912	EPCAM	0.44820794	Neoplastic
913	EPCAM	0.45659295	Neoplastic
914	EPCAM	0.5794577	Neoplastic
915	EPCAM	0.46491775	Neoplastic
916	EPCAM	0.21565875	Neoplastic
917	EPCAM	0.34487742	Neoplastic
918	EPCAM	0.5130664	Neoplastic
919	EPCAM	0.46051854	Neoplastic
920	EPCAM	0.48005626	Neoplastic
921	EPCAM	0.48946366	Neoplastic
922	EPCAM	0.5142537	Neoplastic
923	EPCAM	0.18640436	Neoplastic
924	EPCAM	0.44198352	Neoplastic
925	EPCAM	0.40572754	Neoplastic
926	EPCAM	0.48628625	Neoplastic
927	EPCAM	0.43211117	Neoplastic
928	EPCAM	0.51189643	Neoplastic
929	EPCAM	0.51149136	Neoplastic
930	EPCAM	0.49808827	Neoplastic
931	EPCAM	0.37713194	Neoplastic
932	EPCAM	0.32439715	Neoplastic
933	EPCAM	0.53765875	Neoplastic
934	EPCAM	0.43913594	Neoplastic
935	EPCAM	0.56244445	Neoplastic
936	EPCAM	0.2843602	Neoplastic
937	EPCAM	0.6009763	Neoplastic
938	EPCAM	0.47415188	Neoplastic
939	EPCAM	0.44785804	Neoplastic
940	EPCAM	0.32114822	Neoplastic
941	EPCAM	0.3526506	Neoplastic
942	EPCAM	0.5312666	Neoplastic
943	EPCAM	0.5388955	Neoplastic
944	EPCAM	0.54680216	Neoplastic
945	EPCAM	0.30109128	Neoplastic
946	EPCAM	0.5139194	Neoplastic
947	EPCAM	0.51804775	Neoplastic
948	EPCAM	0.54956967	Neoplastic
949	EPCAM	0.47544923	Neoplastic
950	EPCAM	0.56795996	Neoplastic
951	EPCAM	0.5498542	Neoplastic
952	EPCAM	0.41478348	Neoplastic
953	EPCAM	0.49030012	Neoplastic
954	EPCAM	0.44505328	Neoplastic
955	EPCAM	0.40279388	Neoplastic
956	EPCAM	0.20137495	Neoplastic
957	EPCAM	0.50959027	Neoplastic
958	EPCAM	0.3797161	Neoplastic
959	EPCAM	0.42396358	Neoplastic
960	EPCAM	0.47391906	Neoplastic
961	EPCAM	0.49773142	Neoplastic
962	EPCAM	0.3647297	Neoplastic
963	EPCAM	0.429342	Neoplastic
964	EPCAM	0.55769295	Neoplastic
965	EPCAM	0.49825403	Neoplastic
966	EPCAM	0.29924423	Neoplastic
967	EPCAM	0.4956492	Neoplastic
968	EPCAM	0.43328232	Neoplastic
969	EPCAM	0.56405777	Neoplastic
970	EPCAM	0.47137552	Neoplastic
971	EPCAM	0.24559923	Neoplastic
972	EPCAM	0.3051355	Neoplastic
973	EPCAM	0.5265737	Neoplastic
974	EPCAM	0.4753309	Neoplastic
975	EPCAM	0.5041857	Neoplastic
976	EPCAM	0.44233915	Neoplastic
977	EPCAM	0.5157792	Neoplastic
978	EPCAM	0.4823677	Neoplastic
979	EPCAM	0.5341255	Neoplastic
980	EPCAM	0.34505582	Neoplastic
981	EPCAM	0.50236946	Neoplastic
982	EPCAM	0.37246883	Neoplastic
983	EPCAM	0.54611623	Neoplastic
984	EPCAM	0.42395878	Neoplastic
985	EPCAM	0.4118782	Neoplastic
986	EPCAM	0.5658963	Neoplastic
987	EPCAM	0.53237045	Neoplastic
988	EPCAM	0.48510438	Neoplastic
989	EPCAM	0.4414335	Neoplastic
990	EPCAM	0.5280428	Neoplastic
991	EPCAM	0.47360504	Neoplastic
992	EPCAM	0.47565398	Neoplastic
993	EPCAM	0.5290909	Neoplastic
994	EPCAM	0.5249985	Neoplastic
995	EPCAM	0.13033496	Neoplastic
996	EPCAM	0.44021136	Neoplastic
997	EPCAM	0.52215606	Neoplastic
998	EPCAM	0.52213216	Neoplastic
999	EPCAM	0.322699	Neoplastic
1000	EPCAM	0.49060917	Neoplastic
1001	EPCAM	0.5586196	Neoplastic
1002	EPCAM	0.51584315	Neoplastic
1003	EPCAM	0.3555577	Neoplastic
1004	EPCAM	0.28995687	Neoplastic
1005	EPCAM	0.47286025	Neoplastic
1006	EPCAM	0.089467905	Neoplastic
1007	EPCAM	0.52944696	Neoplastic
1008	EPCAM	0.40250528	Neoplastic
1009	EPCAM	0.5566487	Neoplastic
1010	EPCAM	0.41492376	Neoplastic
1011	EPCAM	0.5709003	Neoplastic
1012	EPCAM	0.2214309	Neoplastic
1013	EPCAM	0.54166085	Neoplastic
1014	EPCAM	0.38143858	Neoplastic
1015	EPCAM	0.35941207	Neoplastic
1016	EPCAM	0.5183993	Neoplastic
1017	EPCAM	0.48955706	Neoplastic
1018	EPCAM	0.51430404	Neoplastic
1019	EPCAM	0.59996426	Neoplastic
1020	EPCAM	0.5025274	Neoplastic
1021	EPCAM	0.53344196	Neoplastic
1022	EPCAM	0.4784756	Neoplastic
1023	EPCAM	0.49717036	Neoplastic
1024	EPCAM	0.27593336	Neoplastic
1025	EPCAM	0.42547998	Neoplastic
1026	EPCAM	0.44963568	Neoplastic
1027	EPCAM	0.49439016	Neoplastic
1028	EPCAM	0.4057373	Neoplastic
1029	EPCAM	0.4806034	Neoplastic
1030	EPCAM	0.39754057	Neoplastic
1031	EPCAM	0.35215074	Neoplastic
1032	EPCAM	0.4458473	Neoplastic
1033	EPCAM	0.24494173	Neoplastic
1034	EPCAM	0.32925287	Neoplastic
1035	EPCAM	0.48246986	Neoplastic
1036	EPCAM	0.4085206	Neoplastic
1037	EPCAM	0.32578042	Neoplastic
1038	EPCAM	0.41496465	Neoplastic
1039	EPCAM	0.41380572	Neoplastic
1040	EPCAM	0.45775837	Neoplastic
1041	EPCAM	0.4705107	Neoplastic
1042	EPCAM	0.2771688	Neoplastic
1043	EPCAM	0.46873432	Neoplastic
1044	EPCAM	0.4865311	Neoplastic
1045	EPCAM	0.39530018	Neoplastic
1046	EPCAM	0.367895	Neoplastic
1047	EPCAM	0.37537903	Neoplastic
1048	EPCAM	0.39591792	Neoplastic
1049	EPCAM	0.4512021	Neoplastic
1050	EPCAM	0.379705	Neoplastic
1051	EPCAM	0.5700274	Neoplastic
1052	EPCAM	0.47139078	Neoplastic
1053	EPCAM	0.5077536	Neoplastic
1054	EPCAM	0.36376008	Neoplastic
1055	EPCAM	0.481205	Neoplastic
1056	EPCAM	0.2473254	Neoplastic
1057	EPCAM	0.47712582	Neoplastic
1058	EPCAM	0.49909365	Neoplastic
1059	EPCAM	0.5239083	Neoplastic
1060	EPCAM	0.45069712	Neoplastic
1061	EPCAM	0.48577595	Neoplastic
1062	EPCAM	0.45529577	Neoplastic
1063	EPCAM	0.46017238	Neoplastic
1064	EPCAM	0.4924875	Neoplastic
1065	EPCAM	0.4565089	Neoplastic
1066	EPCAM	0.44938374	Neoplastic
1067	EPCAM	0.52841365	Neoplastic
1068	EPCAM	0.22773468	Neoplastic
1069	EPCAM	0.19472127	Neoplastic
1070	EPCAM	0.44632238	Neoplastic
1071	EPCAM	0.3470512	Neoplastic
1072	EPCAM	0.42534766	Neoplastic
1073	EPCAM	0.40639284	Neoplastic
1074	EPCAM	0.45704383	Neoplastic
1075	EPCAM	0.4694868	Neoplastic
1076	EPCAM	0.4632162	Neoplastic
1077	EPCAM	0.534199	Neoplastic
1078	EPCAM	0.4275936	Neoplastic
1079	EPCAM	0.47250664	Neoplastic
1080	EPCAM	0.46748367	Neoplastic
1081	EPCAM	0.39570588	Neoplastic
1082	EPCAM	0.4160279	Neoplastic
1083	EPCAM	0.49120715	Neoplastic
1084	EPCAM	0.5020134	Neoplastic
1085	EPCAM	0.4922607	Neoplastic
1086	EPCAM	0.518942	Neoplastic
1087	EPCAM	0.24093035	Neoplastic
1088	EPCAM	0.40588105	Neoplastic
1089	EPCAM	0.48267227	Neoplastic
1090	EPCAM	0.54160535	Neoplastic
1091	EPCAM	0.44098675	Neoplastic
1092	EPCAM	0.35485324	Neoplastic
1093	EPCAM	0.3560668	Neoplastic
1094	EPCAM	0.3095029	Neoplastic
1095	EPCAM	0.5192122	Neoplastic
1096	EPCAM	0.40363365	Neoplastic
1097	EPCAM	0.5557013	Neoplastic
1098	EPCAM	0.42887586	Neoplastic
1099	EPCAM	0.52525246	Neoplastic
1100	EPCAM	0.27094424	Neoplastic
1101	EPCAM	0.5501466	Neoplastic
1102	EPCAM	0.5302847	Neoplastic
1103	EPCAM	0.5663709	Neoplastic
1104	EPCAM	0.47591954	Neoplastic
1105	EPCAM	0.52320427	Neoplastic
1106	EPCAM	0.44119787	Neoplastic
1107	EPCAM	0.5491817	Neoplastic
1108	EPCAM	0.49606478	Neoplastic
1109	EPCAM	0.47279426	Neoplastic
1110	EPCAM	0.25214422	Neoplastic
1111	EPCAM	0.4089016	Neoplastic
1112	EPCAM	0.44097203	Neoplastic
1113	EPCAM	0.48783413	Neoplastic
1114	EPCAM	0.41519135	Neoplastic
1115	EPCAM	0.50186414	Neoplastic
1116	EPCAM	0.40126127	Neoplastic
1117	EPCAM	0.40555784	Neoplastic
1118	EPCAM	0.52522165	Neoplastic
1119	EPCAM	0.4958177	Neoplastic
1120	EPCAM	0.5231783	Neoplastic
1121	EPCAM	0.35314152	Neoplastic
1122	EPCAM	0.48525587	Neoplastic
1123	EPCAM	0.44775072	Neoplastic
1124	EPCAM	0.5754115	Neoplastic
1125	EPCAM	0.29152495	Neoplastic
1126	EPCAM	0.41418412	Neoplastic
1127	EPCAM	0.40594584	Neoplastic
1128	EPCAM	0.43796286	Neoplastic
1129	EPCAM	0.47415558	Neoplastic
1130	EPCAM	0.4760397	Neoplastic
1131	EPCAM	0.44868186	Neoplastic
1132	EPCAM	0.50626296	Neoplastic
1133	EPCAM	0.37070617	Neoplastic
1134	EPCAM	0.50935286	Neoplastic
1135	EPCAM	0.4971368	Neoplastic
1136	EPCAM	0.27437967	Neoplastic
1137	EPCAM	0.43527496	Neoplastic
1138	EPCAM	0.4807988	Neoplastic
1139	EPCAM	0.5906462	Neoplastic
1140	EPCAM	0.43328947	Neoplastic
1141	EPCAM	0.38424274	Neoplastic
1142	EPCAM	0.59067005	Neoplastic
1143	EPCAM	0.42327508	Neoplastic
1144	EPCAM	0.4818024	Neoplastic
1145	EPCAM	0.51335436	Neoplastic
1146	EPCAM	0.4821818	Neoplastic
1147	EPCAM	0.52068526	Neoplastic
1148	EPCAM	0.41304713	Neoplastic
1149	EPCAM	0.47716743	Neoplastic
1150	EPCAM	0.41348904	Neoplastic
1151	EPCAM	0.3770682	Neoplastic
1152	EPCAM	0.5274724	Neoplastic
1153	EPCAM	0.4303457	Neoplastic
1154	EPCAM	0.51952326	Neoplastic
1155	EPCAM	0.5269653	Neoplastic
1156	EPCAM	0.5173203	Neoplastic
1157	EPCAM	0.18832193	Neoplastic
1158	EPCAM	0.51761556	Neoplastic
1159	EPCAM	0.5091948	Neoplastic
1160	EPCAM	0.44009537	Neoplastic
1161	EPCAM	0.48632458	Neoplastic
1162	EPCAM	0.28660423	Neoplastic
1163	EPCAM	0.44142827	Neoplastic
1164	EPCAM	0.45783457	Neoplastic
1165	EPCAM	0.4796564	Neoplastic
1166	EPCAM	0.44663492	Neoplastic
1167	EPCAM	0.36719266	Neoplastic
1168	EPCAM	0.12264375	Neoplastic
1169	EPCAM	0.5749629	Neoplastic
1170	EPCAM	0.31315368	Neoplastic
1171	EPCAM	0.18364261	Neoplastic
1172	EPCAM	0.43300804	Neoplastic
1173	EPCAM	0.27733696	Neoplastic
1174	EPCAM	0.5089361	Neoplastic
1175	EPCAM	0.3828841	Neoplastic
1176	EPCAM	0.5109273	Neoplastic
1177	EPCAM	0.43313602	Neoplastic
1178	EPCAM	0.4036483	Neoplastic
1179	EPCAM	0.3913757	Neoplastic
1180	EPCAM	0.47968784	Neoplastic
1181	EPCAM	0.45234352	Neoplastic
1182	EPCAM	0.46120498	Neoplastic
1183	EPCAM	0.4419583	Neoplastic
1184	EPCAM	0.22920915	Neoplastic
1185	EPCAM	0.39885432	Neoplastic
1186	EPCAM	0.4455789	Neoplastic
1187	EPCAM	0.4293735	Neoplastic
1188	EPCAM	0.49712598	Neoplastic
1189	EPCAM	0.4703292	Neoplastic
1190	EPCAM	0.41992423	Neoplastic
1191	EPCAM	0.49301538	Neoplastic
1192	EPCAM	0.17378424	Neoplastic
1193	EPCAM	0.3487778	Neoplastic
1194	EPCAM	0.50628436	Neoplastic
1195	EPCAM	0.21817711	Neoplastic
1196	EPCAM	0.3588296	Neoplastic
1197	EPCAM	0.18275227	Neoplastic
1198	EPCAM	0.36478904	Neoplastic
1199	EPCAM	0.43834603	Neoplastic
1200	EPCAM	0.46185863	Neoplastic
1201	EPCAM	0.44205937	Neoplastic
1202	EPCAM	0.161775	Neoplastic
1203	EPCAM	0.33311102	Neoplastic
1204	EPCAM	0.32196465	Neoplastic
1205	EPCAM	0.4935437	Neoplastic
1206	EPCAM	0.4256794	Neoplastic
1207	EPCAM	0.19365376	Neoplastic
1208	EPCAM	0.40208346	Neoplastic
1209	EPCAM	0.53613806	Neoplastic
1210	EPCAM	0.48912853	Neoplastic
1211	EPCAM	0.31774032	Neoplastic
1212	EPCAM	0.3333363	Neoplastic
1213	EPCAM	0.4577611	Neoplastic
1214	EPCAM	0.52730185	Neoplastic
1215	EPCAM	0.58220524	Neoplastic
1216	EPCAM	0.26212958	Neoplastic
1217	EPCAM	0.5196531	Neoplastic
1218	EPCAM	0.5017644	Neoplastic
1219	EPCAM	0.5559137	Neoplastic
1220	EPCAM	0.47756118	Neoplastic
1221	EPCAM	0.14271355	Neoplastic
1222	EPCAM	0.43677458	Neoplastic
1223	EPCAM	0.54972756	Neoplastic
1224	EPCAM	0.48843107	Neoplastic
1225	EPCAM	0.44955853	Neoplastic
1226	EPCAM	0.21330068	Neoplastic
1227	EPCAM	0.41949517	Neoplastic
1228	EPCAM	0.5216694	Neoplastic
1229	EPCAM	0.12128304	Neoplastic
1230	EPCAM	0.51086414	Neoplastic
1231	EPCAM	0.4293953	Neoplastic
1232	EPCAM	0.38559058	Neoplastic
1233	EPCAM	0.42286247	Neoplastic
1234	EPCAM	0.29883403	Neoplastic
1235	EPCAM	0.46409136	Neoplastic
1236	EPCAM	0.3608541	Neoplastic
1237	EPCAM	0.47078025	Neoplastic
1238	EPCAM	0.50252366	Neoplastic
1239	EPCAM	0.46830285	Neoplastic
1240	EPCAM	0.14188059	Neoplastic
1241	EPCAM	0.5101527	Neoplastic
1242	EPCAM	0.5041246	Neoplastic
1243	EPCAM	0.5096833	Neoplastic
1244	EPCAM	0.57344913	Neoplastic
1245	EPCAM	0.5018241	Neoplastic
1246	EPCAM	0.57063	Neoplastic
1247	EPCAM	0.49786103	Neoplastic
1248	EPCAM	0.5137295	Neoplastic
1249	EPCAM	0.42998153	Neoplastic
1250	EPCAM	0.3967595	Neoplastic
1251	EPCAM	0.42767376	Neoplastic
1252	EPCAM	0.5113072	Neoplastic
1253	EPCAM	0.50089675	Neoplastic
1254	EPCAM	0.40569943	Neoplastic
1255	EPCAM	0.4548662	Neoplastic
1256	EPCAM	0.5378177	Neoplastic
1257	EPCAM	0.41837776	Neoplastic
1258	EPCAM	0.41763532	Neoplastic
1259	EPCAM	0.27657083	Neoplastic
1260	EPCAM	0.484619	Neoplastic
1261	EPCAM	0.4330944	Neoplastic
1262	EPCAM	0.55598545	Neoplastic
1263	EPCAM	0.32960054	Neoplastic
1264	EPCAM	0.5250258	Neoplastic
1265	EPCAM	0.35120952	Neoplastic
1266	EPCAM	0.4667765	Neoplastic
1267	EPCAM	0.46293315	Neoplastic
1268	EPCAM	0.079998665	Neoplastic
1269	EPCAM	0.1865679	Neoplastic
1270	EPCAM	0.44367942	Neoplastic
1271	EPCAM	0.43946388	Neoplastic
1272	EPCAM	0.39746818	Neoplastic
1273	EPCAM	0.4230375	Neoplastic
1274	EPCAM	0.47055432	Neoplastic
1275	EPCAM	0.5668591	Neoplastic
1276	EPCAM	0.39510858	Neoplastic
1277	EPCAM	0.3503932	Neoplastic
1278	EPCAM	0.41928554	Neoplastic
1279	EPCAM	0.48392722	Neoplastic
1280	EPCAM	0.5814754	Neoplastic
1281	EPCAM	0.22253399	Neoplastic
1282	EPCAM	0.4328154	Neoplastic
1283	EPCAM	0.49089873	Neoplastic
1284	EPCAM	0.491008	Neoplastic
1285	EPCAM	0.36920157	Neoplastic
1286	EPCAM	0.4888972	Neoplastic
1287	EPCAM	0.43753687	Neoplastic
1288	EPCAM	0.48466393	Neoplastic
1289	EPCAM	0.43855262	Neoplastic
1290	EPCAM	0.40535733	Neoplastic
1291	EPCAM	0.56149554	Neoplastic
1292	EPCAM	0.38267908	Neoplastic
1293	EPCAM	0.56743115	Neoplastic
1294	EPCAM	0.47501785	Neoplastic
1295	EPCAM	0.31971052	Neoplastic
1296	EPCAM	0.4550395	Neoplastic
1297	EPCAM	0.4069708	Neoplastic
1298	EPCAM	0.39843354	Neoplastic
1299	EPCAM	0.26544097	Neoplastic
1300	EPCAM	0.44415027	Neoplastic
1301	EPCAM	0.4610583	Neoplastic
1302	EPCAM	0.35915443	Neoplastic
1303	EPCAM	0.50990605	Neoplastic
1304	EPCAM	0.2860273	Neoplastic
1305	EPCAM	0.43995896	Neoplastic
1306	EPCAM	0.34737042	Neoplastic
1307	EPCAM	0.43755487	Neoplastic
1308	EPCAM	0.21024865	Neoplastic
1309	EPCAM	0.35611144	Neoplastic
1310	EPCAM	0.44317946	Neoplastic
1311	EPCAM	0.51330566	Neoplastic
1312	EPCAM	0.31160912	Neoplastic
1313	EPCAM	0.5771309	Neoplastic
1314	EPCAM	0.47097838	Neoplastic
1315	EPCAM	0.5642784	Neoplastic
1316	EPCAM	0.44525963	Neoplastic
1317	EPCAM	0.4378539	Neoplastic
1318	EPCAM	0.4802762	Neoplastic
1319	EPCAM	0.49042115	Neoplastic
1320	EPCAM	0.52049375	Neoplastic
1321	EPCAM	0.33228794	Neoplastic
1322	EPCAM	0.62276894	Neoplastic
1323	EPCAM	0.33236867	Neoplastic
1324	EPCAM	0.3387376	Neoplastic
1325	EPCAM	0.5132432	Neoplastic
1326	EPCAM	0.49544203	Neoplastic
1327	EPCAM	0.52692336	Neoplastic
1328	EPCAM	0.5013132	Neoplastic
1329	EPCAM	0.45061955	Neoplastic
1330	EPCAM	0.5817968	Neoplastic
1331	EPCAM	0.2520533	Neoplastic
1332	EPCAM	0.41909325	Neoplastic
1333	EPCAM	0.45890728	Neoplastic
1334	EPCAM	0.34619376	Neoplastic
1335	EPCAM	0.37569234	Neoplastic
1336	EPCAM	0.4513084	Neoplastic
1337	EPCAM	0.5169716	Neoplastic
1338	EPCAM	0.6633314	Neoplastic
1339	EPCAM	0.43435615	Neoplastic
1340	EPCAM	0.54279137	Neoplastic
1341	EPCAM	0.4247045	Neoplastic
1342	EPCAM	0.43508244	Neoplastic
1343	EPCAM	0.5347191	Neoplastic
1344	EPCAM	0.5449222	Neoplastic
1345	EPCAM	0.4022814	Neoplastic
1346	EPCAM	0.446618	Neoplastic
1347	EPCAM	0.4613528	Neoplastic
1348	EPCAM	0.51159006	Neoplastic
1349	EPCAM	0.34590763	Neoplastic
1350	EPCAM	0.40942648	Neoplastic
1351	EPCAM	0.5099092	Neoplastic
1352	EPCAM	0.35741085	Neoplastic
1353	EPCAM	0.561088	Neoplastic
1354	EPCAM	0.49683204	Neoplastic
1355	EPCAM	0.47651398	Neoplastic
1356	EPCAM	0.5441227	Neoplastic
1357	EPCAM	0.54558426	Neoplastic
1358	EPCAM	0.3653699	Neoplastic
1359	EPCAM	0.47555998	Neoplastic
1360	EPCAM	0.5725436	Neoplastic
1361	EPCAM	0.4916587	Neoplastic
1362	EPCAM	0.41240934	Neoplastic
1363	EPCAM	0.55672663	Neoplastic
1364	EPCAM	0.40612283	Neoplastic
1365	EPCAM	0.54316264	Neoplastic
1366	EPCAM	0.5619617	Neoplastic
1367	EPCAM	0.5398923	Neoplastic
1368	EPCAM	0.2867786	Neoplastic
1369	EPCAM	0.3245234	Neoplastic
1370	EPCAM	0.18156755	Neoplastic
1371	EPCAM	0.3522222	Neoplastic
1372	EPCAM	0.21453167	Neoplastic
1373	EPCAM	0.2784154	Neoplastic
1374	EPCAM	0.33838725	Neoplastic
1375	EPCAM	0.28012994	Neoplastic
1376	EPCAM	0.47948012	Neoplastic
1377	EPCAM	0.30036902	Neoplastic
1378	EPCAM	0.43981466	Neoplastic
1379	EPCAM	0.15532635	Neoplastic
1380	EPCAM	0.5043651	Neoplastic
1381	EPCAM	0.36871797	Neoplastic
1382	EPCAM	0.27756825	Neoplastic
1383	EPCAM	0.42001542	Neoplastic
1384	EPCAM	0.5697894	Neoplastic
1385	EPCAM	0.2829972	Neoplastic
1386	EPCAM	0.5215449	Neoplastic
1387	EPCAM	0.5251803	Neoplastic
1388	EPCAM	0.35820407	Neoplastic
1389	EPCAM	0.41005635	Neoplastic
1390	EPCAM	0.31159133	Neoplastic
1391	EPCAM	0.43306762	Neoplastic
1392	EPCAM	0.49960893	Neoplastic
1393	EPCAM	0.5682567	Neoplastic
1394	EPCAM	0.45783687	Neoplastic
1395	EPCAM	0.44271097	Neoplastic
1396	EPCAM	0.482167	Neoplastic
1397	EPCAM	0.40246412	Neoplastic
1398	EPCAM	0.31396583	Neoplastic
1399	EPCAM	0.4566975	Neoplastic
1400	EPCAM	0.36822754	Neoplastic
1401	EPCAM	0.39381382	Neoplastic
1402	EPCAM	0.36836317	Neoplastic
1403	EPCAM	0.6057169	Neoplastic
1404	EPCAM	0.096373156	Neoplastic
1405	EPCAM	0.44655314	Neoplastic
1406	EPCAM	0.6514075	Neoplastic
1407	EPCAM	0.4366693	Neoplastic
1408	EPCAM	0.5504249	Neoplastic
1409	EPCAM	0.49897256	Neoplastic
1410	EPCAM	0.049433663	Neoplastic
1411	EPCAM	0.45850098	Neoplastic
1412	EPCAM	0.43084514	Neoplastic
1413	EPCAM	0.50937945	Neoplastic
1414	EPCAM	0.33771476	Neoplastic
1415	EPCAM	0.5096576	Neoplastic
1416	EPCAM	0.4590029	Neoplastic
1417	EPCAM	0.32863066	Neoplastic
1418	EPCAM	0.3681904	Neoplastic
1419	EPCAM	0.476138	Neoplastic
1420	EPCAM	0.411425	Neoplastic
1421	EPCAM	0.31177783	Neoplastic
1422	EPCAM	0.3961892	Neoplastic
1423	EPCAM	0.529433	Neoplastic
1424	EPCAM	0.5312418	Neoplastic
1425	EPCAM	0.25787467	Neoplastic
1426	EPCAM	0.5702479	Neoplastic
1427	EPCAM	0.4706817	Neoplastic
1428	EPCAM	0.5621235	Neoplastic
1429	EPCAM	0.49007836	Neoplastic
1430	EPCAM	0.44540435	Neoplastic
1431	EPCAM	0.34629282	Neoplastic
1432	EPCAM	0.45755583	Neoplastic
1433	EPCAM	0.3660062	Neoplastic
1434	EPCAM	0.4220743	Neoplastic
1435	EPCAM	0.40440112	Neoplastic
1436	EPCAM	0.5754122	Neoplastic
1437	EPCAM	0.49327174	Neoplastic
1438	EPCAM	0.5917224	Neoplastic
1439	EPCAM	0.49444658	Neoplastic
1440	EPCAM	0.1489613	Neoplastic
1441	EPCAM	0.52266175	Neoplastic
1442	EPCAM	0.0767229	Neoplastic
1443	EPCAM	0.44703197	Neoplastic
1444	EPCAM	0.19089042	Neoplastic
1445	EPCAM	0.45005697	Neoplastic
1446	EPCAM	0.50688446	Neoplastic
1447	EPCAM	0.35829294	Neoplastic
1448	EPCAM	0.1620255	Neoplastic
1449	EPCAM	0.44908473	Neoplastic
1450	EPCAM	0.3272952	Neoplastic
1451	EPCAM	0.3063185	Neoplastic
1452	EPCAM	0.45363468	Neoplastic
1453	EPCAM	0.3324914	Neoplastic
1454	EPCAM	0.44154757	Neoplastic
1455	EPCAM	0.4722296	Neoplastic
1456	EPCAM	0.5679023	Neoplastic
1457	EPCAM	0.47248593	Neoplastic
1458	EPCAM	0.5095877	Neoplastic
1459	EPCAM	0.48909274	Neoplastic
1460	EPCAM	0.40335575	Neoplastic
1461	EPCAM	0.52649605	Neoplastic
1462	EPCAM	0.5170689	Neoplastic
1463	EPCAM	0.4966954	Neoplastic
1464	EPCAM	0.34338918	Neoplastic
1465	EPCAM	0.34612858	Neoplastic
1466	EPCAM	0.32635504	Neoplastic
1467	EPCAM	0.4311235	Neoplastic
1468	EPCAM	0.2613246	Neoplastic
1469	EPCAM	0.42415115	Neoplastic
1470	EPCAM	0.4278772	Neoplastic
1471	EPCAM	0.58320844	Neoplastic
1472	EPCAM	0.5062256	Neoplastic
1473	EPCAM	0.37544203	Neoplastic
1474	EPCAM	0.5636696	Neoplastic
1475	EPCAM	0.42261806	Neoplastic
1476	EPCAM	0.5078591	Neoplastic
1477	EPCAM	0.4684627	Neoplastic
1478	EPCAM	0.44360244	Neoplastic
1479	EPCAM	0.39064765	Neoplastic
1480	EPCAM	0.5281711	Neoplastic
1481	EPCAM	0.5226489	Neoplastic
1482	EPCAM	0.21918128	Neoplastic
1483	EPCAM	0.20412286	Neoplastic
1484	EPCAM	0.41931918	Neoplastic
1485	EPCAM	0.26598406	Neoplastic
1486	EPCAM	0.38808823	Neoplastic
1487	EPCAM	0.37175968	Neoplastic
1488	EPCAM	0.34239078	Neoplastic
1489	EPCAM	0.49978706	Neoplastic
1490	EPCAM	0.4889715	Neoplastic
1491	EPCAM	0.54965633	Neoplastic
1492	EPCAM	0.46210095	Neoplastic
1493	EPCAM	0.49360907	Neoplastic
1494	EPCAM	0.4270433	Neoplastic
1495	EPCAM	0.24886227	Neoplastic
1496	EPCAM	0.14605786	Neoplastic
1497	EPCAM	0.4949782	Neoplastic
1498	EPCAM	0.5110905	Neoplastic
1499	EPCAM	0.5448812	Neoplastic
1500	EPCAM	0.33234617	Neoplastic
1501	EPCAM	0.6149366	Neoplastic
1502	EPCAM	0.26350284	Neoplastic
1503	EPCAM	0.15442632	Neoplastic
1504	EPCAM	0.5922689	Neoplastic
1505	EPCAM	0.16538808	Neoplastic
1506	EPCAM	0.4287498	Neoplastic
1507	EPCAM	0.32410732	Neoplastic
1508	EPCAM	0.2713827	Neoplastic
1509	EPCAM	0.47728252	Neoplastic
1510	EPCAM	0.08530624	Neoplastic
1511	EPCAM	0.44548145	Neoplastic
1512	EPCAM	0.5412982	Neoplastic
1513	EPCAM	0.26632354	Neoplastic
1514	EPCAM	0.18312399	Neoplastic
1515	EPCAM	0.35178754	Neoplastic
1516	EPCAM	0.25329474	Neoplastic
1517	EPCAM	0.32945174	Neoplastic
1518	EPCAM	0.4520431	Neoplastic
1519	EPCAM	0.53772277	Neoplastic
1520	EPCAM	0.23289098	Neoplastic
1521	EPCAM	0.40777755	Neoplastic
1522	EPCAM	0.44063067	Neoplastic
1523	EPCAM	0.42726964	Neoplastic
1524	EPCAM	0.47041857	Neoplastic
1525	EPCAM	0.18026379	Neoplastic
1526	EPCAM	0.3142442	Neoplastic
1527	EPCAM	0.05219217	Neoplastic
1528	EPCAM	0.125075	Neoplastic
1529	EPCAM	0.43948534	Neoplastic
1530	EPCAM	0.016896972	Neoplastic
1531	EPCAM	0.06852604	Neoplastic
1532	EPCAM	0.25256702	Neoplastic
1533	EPCAM	0.045071866	Neoplastic
1534	EPCAM	0.44873685	Neoplastic
1535	EPCAM	0.15256621	Neoplastic
1536	EPCAM	0.5489502	Neoplastic
1537	EPCAM	0.46491602	Neoplastic
1538	EPCAM	0.2594725	Neoplastic
1539	EPCAM	0.087094046	Neoplastic
1540	EPCAM	0.4959261	Neoplastic
1541	EPCAM	0.45177448	Neoplastic
1542	EPCAM	0.38958067	Neoplastic
1543	EPCAM	0.1308451	Neoplastic
1544	EPCAM	0.45574003	Neoplastic
1545	EPCAM	0.48948804	Neoplastic
1546	EPCAM	0.494426	Neoplastic
1547	EPCAM	0.41803494	Neoplastic
1548	EPCAM	0.41372898	Neoplastic
1549	EPCAM	0.5431687	Neoplastic
1550	EPCAM	0.43726742	Neoplastic
1551	EPCAM	0.33194843	Neoplastic
1552	EPCAM	0.56363624	Neoplastic
1553	EPCAM	0.5165946	Neoplastic
1554	EPCAM	0.4190565	Neoplastic
1555	EPCAM	0.55976754	Neoplastic
1556	EPCAM	0.27897987	Neoplastic
1557	EPCAM	0.53701407	Neoplastic
1558	EPCAM	0.4654473	Neoplastic
1559	EPCAM	0.49780214	Neoplastic
1560	EPCAM	0.30569234	Neoplastic
1561	EPCAM	0.43669564	Neoplastic
1562	EPCAM	0.36812803	Neoplastic
1563	EPCAM	0.5346181	Neoplastic
1564	EPCAM	0.5121259	Neoplastic
1565	EPCAM	0.41473317	Neoplastic
1566	EPCAM	0.5473262	Neoplastic
1567	EPCAM	0.39706662	Neoplastic
1568	EPCAM	0.36588052	Neoplastic
1569	EPCAM	0.4033918	Neoplastic
1570	EPCAM	0.5049897	Neoplastic
1571	EPCAM	0.4738278	Neoplastic
1572	EPCAM	0.54448867	Neoplastic
1573	EPCAM	0.5404995	Neoplastic
1574	EPCAM	0.33329636	Neoplastic
1575	EPCAM	0.5199679	Neoplastic
1576	EPCAM	0.4567651	Neoplastic
1577	EPCAM	0.47286478	Neoplastic
1578	EPCAM	0.4784454	Neoplastic
1579	EPCAM	0.19411881	Neoplastic
1580	EPCAM	0.43065637	Neoplastic
1581	EPCAM	0.38388	Neoplastic
1582	EPCAM	0.34846523	Neoplastic
1583	EPCAM	0.48906675	Neoplastic
1584	EPCAM	0.51209843	Neoplastic
1585	EPCAM	0.57003284	Neoplastic
1586	EPCAM	0.39020652	Neoplastic
1587	EPCAM	0.31567103	Neoplastic
1588	EPCAM	0.40736425	Neoplastic
1589	EPCAM	0.29265958	Neoplastic
1590	EPCAM	0.46409002	Neoplastic
1591	EPCAM	0.48976645	Neoplastic
1592	EPCAM	0.46284765	Neoplastic
1593	EPCAM	0.38539398	Neoplastic
1594	EPCAM	0.5400578	Neoplastic
1595	EPCAM	0.5270133	Neoplastic
1596	EPCAM	0.25949922	Neoplastic
1597	EPCAM	0.3807154	Neoplastic
1598	EPCAM	0.2557035	Neoplastic
1599	EPCAM	0.2286142	Neoplastic
1600	EPCAM	0.45983654	Neoplastic
1601	EPCAM	0.33739275	Neoplastic
1602	EPCAM	0.44527575	Neoplastic
1603	EPCAM	0.4309135	Neoplastic
1604	EPCAM	0.5428936	Neoplastic
1605	EPCAM	0.42328572	Neoplastic
1606	EPCAM	0.45350978	Neoplastic
1607	EPCAM	0.39494038	Neoplastic
1608	EPCAM	0.45982033	Neoplastic
1609	EPCAM	0.36010376	Neoplastic
1610	EPCAM	0.2699053	Neoplastic
1611	EPCAM	0.36864606	Neoplastic
1612	EPCAM	0.5596346	Neoplastic
1613	EPCAM	0.44909182	Neoplastic
1614	EPCAM	0.32112503	Neoplastic
1615	EPCAM	0.3642045	Neoplastic
1616	EPCAM	0.18722951	Neoplastic
1617	EPCAM	0.49640486	Neoplastic
1618	EPCAM	0.48846605	Neoplastic
1619	EPCAM	0.12093058	Neoplastic
1620	EPCAM	0.5177899	Neoplastic
1621	EPCAM	0.46359003	Neoplastic
1622	EPCAM	0.5342311	Neoplastic
1623	EPCAM	0.24379598	Neoplastic
1624	EPCAM	0.5149526	Neoplastic
1625	EPCAM	0.14781028	Neoplastic
1626	EPCAM	0.33043164	Neoplastic
1627	EPCAM	0.41600952	Neoplastic
1628	EPCAM	0.10059451	Neoplastic
1629	EPCAM	0.45327893	Neoplastic
1630	EPCAM	0.35303277	Neoplastic
1631	EPCAM	0.3239542	Neoplastic
1632	EPCAM	0.48639938	Neoplastic
1633	EPCAM	0.48709467	Neoplastic
1634	EPCAM	0.41980734	Neoplastic
1635	EPCAM	0.39186516	Neoplastic
1636	EPCAM	0.4539606	Neoplastic
1637	EPCAM	0.20456113	Neoplastic
1638	EPCAM	0.26637676	Neoplastic
1639	EPCAM	0.48797834	Neoplastic
1640	EPCAM	0.38875687	Neoplastic
1641	EPCAM	0.5133473	Neoplastic
1642	EPCAM	0.4815466	Neoplastic
1643	EPCAM	0.47906768	Neoplastic
1644	EPCAM	0.5713175	Neoplastic
1645	EPCAM	0.4004608	Neoplastic
1646	EPCAM	0.39058292	Neoplastic
1647	EPCAM	0.43611553	Neoplastic
1648	EPCAM	0.09703783	Neoplastic
1649	EPCAM	0.5417896	Neoplastic
1650	EPCAM	0.36336488	Neoplastic
1651	EPCAM	0.4705902	Neoplastic
1652	EPCAM	0.28776497	Neoplastic
1653	EPCAM	0.49902213	Neoplastic
1654	EPCAM	0.40050927	Neoplastic
1655	EPCAM	0.60709774	Neoplastic
1656	EPCAM	0.19562143	Neoplastic
1657	EPCAM	0.49318376	Neoplastic
1658	EPCAM	0.3364702	Neoplastic
1659	EPCAM	0.5295182	Neoplastic
1660	EPCAM	0.45120484	Neoplastic
1661	EPCAM	0.29262042	Neoplastic
1662	EPCAM	0.34140208	Neoplastic
1663	EPCAM	0.3595057	Neoplastic
1664	EPCAM	0.46140665	Neoplastic
1665	EPCAM	0.59198624	Neoplastic
1666	EPCAM	0.18442124	Neoplastic
1667	EPCAM	0.19601943	Neoplastic
1668	EPCAM	0.34360397	Neoplastic
1669	EPCAM	0.5170938	Neoplastic
1670	EPCAM	0.46290278	Neoplastic
1671	EPCAM	0.17468266	Neoplastic
1672	EPCAM	0.34344047	Neoplastic
1673	EPCAM	0.2788117	Neoplastic
1674	EPCAM	0.13716206	Neoplastic
1675	EPCAM	0.43220246	Neoplastic
1676	EPCAM	0.41069227	Neoplastic
1677	EPCAM	0.3676314	Neoplastic
1678	EPCAM	0.38904002	Neoplastic
1679	EPCAM	0.24728903	Neoplastic
1680	EPCAM	0.28312677	Neoplastic
1681	EPCAM	0.5007312	Neoplastic
1682	EPCAM	0.15651815	Neoplastic
1683	EPCAM	0.3795435	Neoplastic
1684	EPCAM	0.17930995	Neoplastic
1685	EPCAM	0.45553756	Neoplastic
1686	EPCAM	0.4942668	Neoplastic
1687	EPCAM	0.31213292	Neoplastic
1688	EPCAM	0.29156193	Neoplastic
1689	EPCAM	0.420327	Neoplastic
1690	EPCAM	0.57319546	Neoplastic
1691	EPCAM	0.40767574	Neoplastic
1692	EPCAM	0.44837537	Neoplastic
1693	EPCAM	0.44693664	Neoplastic
1694	EPCAM	0.21999931	Neoplastic
1695	EPCAM	0.50087947	Neoplastic
1696	EPCAM	0.3187269	Neoplastic
1697	EPCAM	0.40268508	Neoplastic
1698	EPCAM	0.341602	Neoplastic
1699	EPCAM	0.49347132	Neoplastic
1700	EPCAM	0.46951598	Neoplastic
1701	EPCAM	0.52337503	Neoplastic
1702	EPCAM	0.3301548	Neoplastic
1703	EPCAM	0.496515	Neoplastic
1704	EPCAM	0.2698207	Neoplastic
1705	EPCAM	0.11667203	Neoplastic
1706	EPCAM	0.23751862	Neoplastic
1707	EPCAM	0.47362095	Neoplastic
1708	EPCAM	0.42824182	Neoplastic
1709	EPCAM	0.4542378	Neoplastic
1710	EPCAM	0.16905442	Neoplastic
1711	EPCAM	0.43028006	Neoplastic
1712	EPCAM	0.42661044	Neoplastic
1713	EPCAM	0.3436267	Neoplastic
1714	EPCAM	0.29002118	Neoplastic
1715	EPCAM	0.18780446	Neoplastic
1716	EPCAM	0.43236953	Neoplastic
1717	EPCAM	0.34292656	Neoplastic
1718	EPCAM	0.3576985	Neoplastic
1719	EPCAM	0.47014344	Neoplastic
1720	EPCAM	0.34667692	Neoplastic
1721	EPCAM	0.3607676	Neoplastic
1722	EPCAM	0.28132695	Neoplastic
1723	EPCAM	0.50606334	Neoplastic
1724	EPCAM	0.20158425	Neoplastic
1725	EPCAM	0.24225184	Neoplastic
1726	EPCAM	0.1271581	Neoplastic
1727	EPCAM	0.2917405	Neoplastic
1728	EPCAM	0.45907748	Neoplastic
1729	EPCAM	0.54517144	Neoplastic
1730	EPCAM	0.23033178	Neoplastic
1731	EPCAM	0.31558856	Neoplastic
1732	EPCAM	0.520724	Neoplastic
1733	EPCAM	0.42075792	Neoplastic
1734	EPCAM	0.26056924	Neoplastic
1735	EPCAM	0.3036683	Neoplastic
1736	EPCAM	0.49036717	Neoplastic
1737	EPCAM	0.41797498	Neoplastic
1738	EPCAM	0.27501595	Neoplastic
1739	EPCAM	0.32153922	Neoplastic
1740	EPCAM	0.52943355	Neoplastic
1741	EPCAM	0.47343126	Neoplastic
1742	EPCAM	0.56568485	Neoplastic
1743	EPCAM	0.53235537	Neoplastic
1744	EPCAM	0.44379562	Neoplastic
1745	EPCAM	0.5175806	Neoplastic
1746	EPCAM	0.55894667	Neoplastic
1747	EPCAM	0.34661368	Neoplastic
1748	EPCAM	0.49063906	Neoplastic
1749	EPCAM	0.5044931	Neoplastic
1750	EPCAM	0.4071157	Neoplastic
1751	EPCAM	0.5271976	Neoplastic
1752	EPCAM	0.5489867	Neoplastic
1753	EPCAM	0.54011047	Neoplastic
1754	EPCAM	0.5188722	Neoplastic
1755	EPCAM	0.41754732	Neoplastic
1756	EPCAM	0.45848823	Neoplastic
1757	EPCAM	0.32031572	Neoplastic
1758	EPCAM	0.5248585	Neoplastic
1759	EPCAM	0.43012908	Neoplastic
1760	EPCAM	0.45456976	Neoplastic
1761	EPCAM	0.06298301	Neoplastic
1762	EPCAM	0.48626176	Neoplastic
1763	EPCAM	0.5283875	Neoplastic
1764	EPCAM	0.4681231	Neoplastic
1765	EPCAM	0.3769913	Neoplastic
1766	EPCAM	0.44515094	Neoplastic
1767	EPCAM	0.35853213	Neoplastic
1768	EPCAM	0.24043368	Neoplastic
1769	EPCAM	0.5325622	Neoplastic
1770	EPCAM	0.1642445	Neoplastic
1771	EPCAM	0.6244074	Neoplastic
1772	EPCAM	0.34313035	Neoplastic
1773	EPCAM	0.115428075	Neoplastic
1774	EPCAM	0.46049938	Neoplastic
1775	EPCAM	0.50470275	Neoplastic
1776	EPCAM	0.26923877	Neoplastic
1777	EPCAM	0.27120253	Neoplastic
1778	EPCAM	0.554139	Neoplastic
1779	EPCAM	0.39990494	Neoplastic
1780	EPCAM	0.22091094	Neoplastic
1781	EPCAM	0.5403026	Neoplastic
1782	EPCAM	0.3144996	Neoplastic
1783	EPCAM	0.43534237	Neoplastic
1784	EPCAM	0.3732902	Neoplastic
1785	EPCAM	0.4551856	Neoplastic
1786	EPCAM	0.37731192	Neoplastic
1787	EPCAM	0.26099232	Neoplastic
1788	EPCAM	0.40850222	Neoplastic
1789	EPCAM	0.4743031	Neoplastic
1790	EPCAM	0.5163719	Neoplastic
1791	EPCAM	0.2660711	Neoplastic
1792	EPCAM	0.4995345	Neoplastic
1793	EPCAM	0.38507253	Neoplastic
1794	EPCAM	0.48707727	Neoplastic
1795	EPCAM	0.46892896	Neoplastic
1796	EPCAM	0.4368705	Neoplastic
1797	EPCAM	0.49384755	Neoplastic
1798	EPCAM	0.524474	Neoplastic
1799	EPCAM	0.34774333	Neoplastic
1800	EPCAM	0.47226816	Neoplastic
1801	EPCAM	0.2154378	Neoplastic
1802	EPCAM	0.4681906	Neoplastic
1803	EPCAM	0.2500006	Neoplastic
1804	EPCAM	0.40295994	Neoplastic
1805	EPCAM	0.45659423	Neoplastic
1806	EPCAM	0.4296003	Neoplastic
1807	EPCAM	0.3107726	Neoplastic
1808	EPCAM	0.4600762	Neoplastic
1809	EPCAM	0.54217935	Neoplastic
1810	EPCAM	0.5144104	Neoplastic
1811	EPCAM	0.36739406	Neoplastic
1812	EPCAM	0.45140898	Neoplastic
1813	EPCAM	0.44247591	Neoplastic
1814	EPCAM	0.44902062	Neoplastic
1815	EPCAM	0.51324695	Neoplastic
1816	EPCAM	0.41464135	Neoplastic
1817	EPCAM	0.47379947	Neoplastic
1818	EPCAM	0.53258663	Neoplastic
1819	EPCAM	0.5030132	Neoplastic
1820	EPCAM	0.43510085	Neoplastic
1821	EPCAM	0.50830376	Neoplastic
1822	EPCAM	0.39846575	Neoplastic
1823	EPCAM	0.40464133	Neoplastic
1824	EPCAM	0.37750256	Neoplastic
1825	EPCAM	0.42579266	Neoplastic
1826	EPCAM	0.52190655	Neoplastic
1827	EPCAM	0.37025243	Neoplastic
1828	EPCAM	0.2864769	Neoplastic
1829	EPCAM	0.3290324	Neoplastic
1830	EPCAM	0.4317627	Neoplastic
1831	EPCAM	0.503157	Neoplastic
1832	EPCAM	0.30161935	Neoplastic
1833	EPCAM	0.46856123	Neoplastic
1834	EPCAM	0.5079597	Neoplastic
1835	EPCAM	0.4025404	Neoplastic
1836	EPCAM	0.47065374	Neoplastic
1837	EPCAM	0.50516653	Neoplastic
1838	EPCAM	0.4485522	Neoplastic
1839	EPCAM	0.41904056	Neoplastic
1840	EPCAM	0.51826936	Neoplastic
1841	EPCAM	0.46092957	Neoplastic
1842	EPCAM	0.50832623	Neoplastic
1843	EPCAM	0.52370805	Neoplastic
1844	EPCAM	0.5283439	Neoplastic
1845	EPCAM	0.4046705	Neoplastic
1846	EPCAM	0.50070167	Neoplastic
1847	EPCAM	0.50451833	Neoplastic
1848	EPCAM	0.5697123	Neoplastic
1849	EPCAM	0.52868444	Neoplastic
1850	EPCAM	0.5009946	Neoplastic
1851	EPCAM	0.3424183	Neoplastic
1852	EPCAM	0.40301234	Neoplastic
1853	EPCAM	0.51292026	Neoplastic
1854	EPCAM	0.5626734	Neoplastic
1855	EPCAM	0.57505554	Neoplastic
1856	EPCAM	0.48433375	Neoplastic
1857	EPCAM	0.1982614	Neoplastic
1858	EPCAM	0.31915542	Neoplastic
1859	EPCAM	0.5548827	Neoplastic
1860	EPCAM	0.4641063	Neoplastic
1861	EPCAM	0.5676601	Neoplastic
1862	EPCAM	0.48764247	Neoplastic
1863	EPCAM	0.3817639	Neoplastic
1864	EPCAM	0.48941565	Neoplastic
1865	EPCAM	0.38941738	Neoplastic
1866	EPCAM	0.48376653	Neoplastic
1867	EPCAM	0.38572022	Neoplastic
1868	EPCAM	0.52452344	Neoplastic
1869	EPCAM	0.2267059	Neoplastic
1870	EPCAM	0.43023485	Neoplastic
1871	EPCAM	0.4765414	Neoplastic
1872	EPCAM	0.38904566	Neoplastic
1873	EPCAM	0.5036868	Neoplastic
1874	EPCAM	0.39714688	Neoplastic
1875	EPCAM	0.48683912	Neoplastic
1876	EPCAM	0.5586822	Neoplastic
1877	EPCAM	0.5106933	Neoplastic
1878	EPCAM	0.5334509	Neoplastic
1879	EPCAM	0.3905899	Neoplastic
1880	EPCAM	0.4416712	Neoplastic
1881	EPCAM	0.47027364	Neoplastic
1882	EPCAM	0.4588606	Neoplastic
1883	EPCAM	0.36290514	Neoplastic
1884	EPCAM	0.5064545	Neoplastic
1885	EPCAM	0.53236985	Neoplastic
1886	EPCAM	0.44360048	Neoplastic
1887	EPCAM	0.45054346	Neoplastic
1888	EPCAM	0.46249565	Neoplastic
1889	EPCAM	0.1410535	Neoplastic
1890	EPCAM	0.30771294	Neoplastic
1891	EPCAM	0.54334533	Neoplastic
1892	EPCAM	0.5382391	Neoplastic
1893	EPCAM	0.4961959	Neoplastic
1894	EPCAM	0.5772596	Neoplastic
1895	EPCAM	0.529354	Neoplastic
1896	EPCAM	0.52286464	Neoplastic
1897	EPCAM	0.4856212	Neoplastic
1898	EPCAM	0.45297664	Neoplastic
1899	EPCAM	0.38184062	Neoplastic
1900	EPCAM	0.39814675	Neoplastic
1901	EPCAM	0.47792655	Neoplastic
1902	EPCAM	0.24066071	Neoplastic
1903	EPCAM	0.42563283	Neoplastic
1904	EPCAM	0.42196146	Neoplastic
1905	EPCAM	0.1018124	Neoplastic
1906	EPCAM	0.48161396	Neoplastic
1907	EPCAM	0.3087366	Neoplastic
1908	EPCAM	0.53041124	Neoplastic
1909	EPCAM	0.21786995	Neoplastic
1910	EPCAM	0.48090395	Neoplastic
1911	EPCAM	0.39447424	Neoplastic
1912	EPCAM	0.3725312	Neoplastic
1913	EPCAM	0.5071482	Neoplastic
1914	EPCAM	0.08090404	Neoplastic
1915	EPCAM	0.30580735	Neoplastic
1916	EPCAM	0.2776706	Neoplastic
1917	EPCAM	0.4751502	Neoplastic
1918	EPCAM	0.4256181	Neoplastic
1919	EPCAM	0.47392288	Neoplastic
1920	EPCAM	0.4566833	Neoplastic
1921	EPCAM	0.53488696	Neoplastic
1922	EPCAM	0.40262693	Neoplastic
1923	EPCAM	0.5283622	Neoplastic
1924	EPCAM	0.3855367	Neoplastic
1925	EPCAM	0.48416165	Neoplastic
1926	EPCAM	0.44812733	Neoplastic
1927	EPCAM	0.47130793	Neoplastic
1928	EPCAM	0.46711898	Neoplastic
1929	EPCAM	0.52842164	Neoplastic
1930	EPCAM	0.34523812	Neoplastic
1931	EPCAM	0.31821373	Neoplastic
1932	EPCAM	0.46275684	Neoplastic
1933	EPCAM	0.3424937	Neoplastic
1934	EPCAM	0.2489382	Neoplastic
1935	EPCAM	0.47215223	Neoplastic
1936	EPCAM	0.38340467	Neoplastic
1937	EPCAM	0.41543004	Neoplastic
1938	EPCAM	0.24293688	Neoplastic
1939	EPCAM	0.20733127	Neoplastic
1940	EPCAM	0.4604156	Neoplastic
1941	EPCAM	0.43673173	Neoplastic
1942	EPCAM	0.5341086	Neoplastic
1943	EPCAM	0.45730087	Neoplastic
1944	EPCAM	0.48860142	Neoplastic
1945	EPCAM	0.4754574	Neoplastic
1946	EPCAM	0.447289	Neoplastic
1947	EPCAM	0.43885425	Neoplastic
1948	EPCAM	0.528899	Neoplastic
1949	EPCAM	0.44423774	Neoplastic
1950	EPCAM	0.46779642	Neoplastic
1951	EPCAM	0.49850312	Neoplastic
1952	EPCAM	0.16062886	Neoplastic
1953	EPCAM	0.4583042	Neoplastic
1954	EPCAM	0.5411778	Neoplastic
1955	EPCAM	0.3941934	Neoplastic
1956	EPCAM	0.4333779	Neoplastic
1957	EPCAM	0.4438023	Neoplastic
1958	EPCAM	0.35149896	Neoplastic
1959	EPCAM	0.4553434	Neoplastic
1960	EPCAM	0.45399153	Neoplastic
1961	EPCAM	0.4197072	Neoplastic
1962	EPCAM	0.34699318	Neoplastic
1963	EPCAM	0.49522442	Neoplastic
1964	EPCAM	0.5386491	Neoplastic
1965	EPCAM	0.46215403	Neoplastic
1966	EPCAM	0.44213608	Neoplastic
1967	EPCAM	0.18102597	Neoplastic
1968	EPCAM	0.43494412	Neoplastic
1969	EPCAM	0.415239	Neoplastic
1970	EPCAM	0.34315118	Neoplastic
1971	EPCAM	0.52879566	Neoplastic
1972	EPCAM	0.32939184	Neoplastic
1973	EPCAM	0.48528913	Neoplastic
1974	EPCAM	0.3575386	Neoplastic
1975	EPCAM	0.34673774	Neoplastic
1976	EPCAM	0.5566994	Neoplastic
1977	EPCAM	0.4336902	Neoplastic
1978	EPCAM	0.48407724	Neoplastic
1979	EPCAM	0.48058575	Neoplastic
1980	EPCAM	0.31885892	Neoplastic
1981	EPCAM	0.34029165	Neoplastic
1982	EPCAM	0.52434355	Neoplastic
1983	EPCAM	0.35443285	Neoplastic
1984	EPCAM	0.51485294	Neoplastic
1985	EPCAM	0.50768137	Neoplastic
1986	EPCAM	0.5498894	Neoplastic
1987	EPCAM	0.37781546	Neoplastic
1988	EPCAM	0.05452824	Neoplastic
1989	EPCAM	0.4497238	Neoplastic
1990	EPCAM	0.39343154	Neoplastic
1991	EPCAM	0.47907126	Neoplastic
1992	EPCAM	0.5096932	Neoplastic
1993	EPCAM	0.37796807	Neoplastic
1994	EPCAM	0.26592582	Neoplastic
1995	EPCAM	0.4455457	Neoplastic
1996	EPCAM	0.39730063	Neoplastic
1997	EPCAM	0.43597195	Neoplastic
1998	EPCAM	0.47870493	Neoplastic
[truncated: 150,296 more rows]
