# Supplementary material for: sCellST predicts single-cell gene expression from H& E images
Source: Nat Commun. 2026 Jan 9;17:1194. doi: 10.1038/s41467-025-67965-1 (PMC12858858; doi:10.1038/s41467-025-67965-1)
Supplement: Supplementary file 6 — Source data [file 41467_2025_67965_MOESM6_ESM.zip › Source Data/fig4/gene_distribution_boxplot_TENX65.csv]

	gene	expression	class
0	CDH1	0.13686447	Neoplastic
1	CDH1	0.3624685	Neoplastic
2	CDH1	0.36996466	Neoplastic
3	CDH1	0.34834945	Neoplastic
4	CDH1	0.2465267	Neoplastic
5	CDH1	0.36774066	Neoplastic
6	CDH1	0.32934538	Neoplastic
7	CDH1	0.2140931	Neoplastic
8	CDH1	0.17133111	Neoplastic
9	CDH1	0.24929683	Neoplastic
10	CDH1	0.1254875	Neoplastic
11	CDH1	0.29320094	Neoplastic
12	CDH1	0.29075992	Neoplastic
13	CDH1	0.38330826	Neoplastic
14	CDH1	0.13735843	Neoplastic
15	CDH1	0.035202764	Neoplastic
16	CDH1	0.045763858	Neoplastic
17	CDH1	0.27172995	Neoplastic
18	CDH1	0.035137326	Neoplastic
19	CDH1	0.27298152	Neoplastic
20	CDH1	0.35773867	Neoplastic
21	CDH1	0.17920442	Neoplastic
22	CDH1	0.2762939	Neoplastic
23	CDH1	0.061138067	Neoplastic
24	CDH1	0.28357273	Neoplastic
25	CDH1	0.056203786	Neoplastic
26	CDH1	0.18461493	Neoplastic
27	CDH1	0.115205675	Neoplastic
28	CDH1	0.19438525	Neoplastic
29	CDH1	0.16099209	Neoplastic
30	CDH1	0.37358338	Neoplastic
31	CDH1	0.041082416	Neoplastic
32	CDH1	0.11482948	Neoplastic
33	CDH1	0.11098067	Neoplastic
34	CDH1	0.50393355	Neoplastic
35	CDH1	0.29853255	Neoplastic
36	CDH1	0.15301675	Neoplastic
37	CDH1	0.33397168	Neoplastic
38	CDH1	0.31528282	Neoplastic
39	CDH1	0.31384653	Neoplastic
40	CDH1	0.41188526	Neoplastic
41	CDH1	0.40076634	Neoplastic
42	CDH1	0.5007378	Neoplastic
43	CDH1	0.33103207	Neoplastic
44	CDH1	0.19228695	Neoplastic
45	CDH1	0.39749965	Neoplastic
46	CDH1	0.1423664	Neoplastic
47	CDH1	0.059319932	Neoplastic
48	CDH1	0.23880571	Neoplastic
49	CDH1	0.2738081	Neoplastic
50	CDH1	0.33381262	Neoplastic
51	CDH1	0.1928933	Neoplastic
52	CDH1	0.5659856	Neoplastic
53	CDH1	0.36879206	Neoplastic
54	CDH1	0.3272216	Neoplastic
55	CDH1	0.27471524	Neoplastic
56	CDH1	0.34807765	Neoplastic
57	CDH1	0.43155366	Neoplastic
58	CDH1	0.37382275	Neoplastic
59	CDH1	0.27293116	Neoplastic
60	CDH1	0.2768255	Neoplastic
61	CDH1	0.31455028	Neoplastic
62	CDH1	0.4077235	Neoplastic
63	CDH1	0.3601783	Neoplastic
64	CDH1	0.49411035	Neoplastic
65	CDH1	0.06613216	Neoplastic
66	CDH1	0.4346192	Neoplastic
67	CDH1	0.156701	Neoplastic
68	CDH1	0.42983046	Neoplastic
69	CDH1	0.03353687	Neoplastic
70	CDH1	0.23527758	Neoplastic
71	CDH1	0.32142884	Neoplastic
72	CDH1	0.2970091	Neoplastic
73	CDH1	0.30779848	Neoplastic
74	CDH1	0.30291742	Neoplastic
75	CDH1	0.17668545	Neoplastic
76	CDH1	0.14906925	Neoplastic
77	CDH1	0.26655823	Neoplastic
78	CDH1	0.6155417	Neoplastic
79	CDH1	0.34979245	Neoplastic
80	CDH1	0.38150856	Neoplastic
81	CDH1	0.24706425	Neoplastic
82	CDH1	0.35189646	Neoplastic
83	CDH1	0.2173148	Neoplastic
84	CDH1	0.33255765	Neoplastic
85	CDH1	0.113875814	Neoplastic
86	CDH1	0.33085683	Neoplastic
87	CDH1	0.34652695	Neoplastic
88	CDH1	0.4058806	Neoplastic
89	CDH1	0.5083365	Neoplastic
90	CDH1	0.32057106	Neoplastic
91	CDH1	0.3835528	Neoplastic
92	CDH1	0.41534054	Neoplastic
93	CDH1	0.3402746	Neoplastic
94	CDH1	0.19772972	Neoplastic
95	CDH1	0.32379252	Neoplastic
96	CDH1	0.24285929	Neoplastic
97	CDH1	0.3017619	Neoplastic
98	CDH1	0.1914253	Neoplastic
99	CDH1	0.2878336	Neoplastic
100	CDH1	0.31393042	Neoplastic
101	CDH1	0.30871165	Neoplastic
102	CDH1	0.22022212	Neoplastic
103	CDH1	0.40356898	Neoplastic
104	CDH1	0.0478606	Neoplastic
105	CDH1	0.3834103	Neoplastic
106	CDH1	0.41406652	Neoplastic
107	CDH1	0.02106114	Neoplastic
108	CDH1	0.32460734	Neoplastic
109	CDH1	0.53419685	Neoplastic
110	CDH1	0.15393917	Neoplastic
111	CDH1	0.13687831	Neoplastic
112	CDH1	0.47601256	Neoplastic
113	CDH1	0.17844535	Neoplastic
114	CDH1	0.21136186	Neoplastic
115	CDH1	0.32246572	Neoplastic
116	CDH1	0.2524201	Neoplastic
117	CDH1	0.17128958	Neoplastic
118	CDH1	0.20084918	Neoplastic
119	CDH1	0.13897581	Neoplastic
120	CDH1	0.37491626	Neoplastic
121	CDH1	0.3163257	Neoplastic
122	CDH1	0.082868285	Neoplastic
123	CDH1	0.12483241	Neoplastic
124	CDH1	0.42173114	Neoplastic
125	CDH1	0.2287735	Neoplastic
126	CDH1	0.397457	Neoplastic
127	CDH1	0.3615511	Neoplastic
128	CDH1	0.24171603	Neoplastic
129	CDH1	0.49834904	Neoplastic
130	CDH1	0.1655326	Neoplastic
131	CDH1	0.22588134	Neoplastic
132	CDH1	0.20137559	Neoplastic
133	CDH1	0.2609626	Neoplastic
134	CDH1	0.123499796	Neoplastic
135	CDH1	0.27018058	Neoplastic
136	CDH1	0.39555043	Neoplastic
137	CDH1	0.41983306	Neoplastic
138	CDH1	0.32024997	Neoplastic
139	CDH1	0.29380235	Neoplastic
140	CDH1	0.36872718	Neoplastic
141	CDH1	0.24292272	Neoplastic
142	CDH1	0.17633066	Neoplastic
143	CDH1	0.33966258	Neoplastic
144	CDH1	0.54768413	Neoplastic
145	CDH1	0.28448692	Neoplastic
146	CDH1	0.26030043	Neoplastic
147	CDH1	0.04678974	Neoplastic
148	CDH1	0.046474043	Neoplastic
149	CDH1	0.26883075	Neoplastic
150	CDH1	0.21002424	Neoplastic
151	CDH1	0.27874193	Neoplastic
152	CDH1	0.25507912	Neoplastic
153	CDH1	0.50632197	Neoplastic
154	CDH1	0.3182413	Neoplastic
155	CDH1	0.32412708	Neoplastic
156	CDH1	0.5550925	Neoplastic
157	CDH1	0.18700445	Neoplastic
158	CDH1	0.3262882	Neoplastic
159	CDH1	0.41816378	Neoplastic
160	CDH1	0.30509892	Neoplastic
161	CDH1	0.24168643	Neoplastic
162	CDH1	0.33833423	Neoplastic
163	CDH1	0.5207579	Neoplastic
164	CDH1	0.26423115	Neoplastic
165	CDH1	0.57259834	Neoplastic
166	CDH1	0.26827437	Neoplastic
167	CDH1	0.16201396	Neoplastic
168	CDH1	0.29124692	Neoplastic
169	CDH1	0.1903476	Neoplastic
170	CDH1	0.3583836	Neoplastic
171	CDH1	0.13571563	Neoplastic
172	CDH1	0.26135868	Neoplastic
173	CDH1	0.4988184	Neoplastic
174	CDH1	0.22084093	Neoplastic
175	CDH1	0.18996976	Neoplastic
176	CDH1	0.3985087	Neoplastic
177	CDH1	0.083739504	Neoplastic
178	CDH1	0.1865628	Neoplastic
179	CDH1	0.48469546	Neoplastic
180	CDH1	0.29026237	Neoplastic
181	CDH1	0.14248763	Neoplastic
182	CDH1	0.27484563	Neoplastic
183	CDH1	0.38705266	Neoplastic
184	CDH1	0.36754474	Neoplastic
185	CDH1	0.17871517	Neoplastic
186	CDH1	0.107305266	Neoplastic
187	CDH1	0.23439269	Neoplastic
188	CDH1	0.33591962	Neoplastic
189	CDH1	0.109103695	Neoplastic
190	CDH1	0.19415921	Neoplastic
191	CDH1	0.12567048	Neoplastic
192	CDH1	0.18099879	Neoplastic
193	CDH1	0.52226937	Neoplastic
194	CDH1	0.34029102	Neoplastic
195	CDH1	0.18789907	Neoplastic
196	CDH1	0.39390785	Neoplastic
197	CDH1	0.23938991	Neoplastic
198	CDH1	0.12676476	Neoplastic
199	CDH1	0.67115635	Neoplastic
200	CDH1	0.514413	Neoplastic
201	CDH1	0.25831378	Neoplastic
202	CDH1	0.35658905	Neoplastic
203	CDH1	0.3550768	Neoplastic
204	CDH1	0.23908126	Neoplastic
205	CDH1	0.39304143	Neoplastic
206	CDH1	0.07648251	Neoplastic
207	CDH1	0.10785249	Neoplastic
208	CDH1	0.30738422	Neoplastic
209	CDH1	0.2925295	Neoplastic
210	CDH1	0.29200816	Neoplastic
211	CDH1	0.19460265	Neoplastic
212	CDH1	0.11794745	Neoplastic
213	CDH1	0.24868166	Neoplastic
214	CDH1	0.31665486	Neoplastic
215	CDH1	0.21232203	Neoplastic
216	CDH1	0.43276525	Neoplastic
217	CDH1	0.09439529	Neoplastic
218	CDH1	0.26369393	Neoplastic
219	CDH1	0.3328082	Neoplastic
220	CDH1	0.27190796	Neoplastic
221	CDH1	0.25729626	Neoplastic
222	CDH1	0.508088	Neoplastic
223	CDH1	0.50927025	Neoplastic
224	CDH1	0.12642212	Neoplastic
225	CDH1	0.16487533	Neoplastic
226	CDH1	0.12472641	Neoplastic
227	CDH1	0.35566536	Neoplastic
228	CDH1	0.4217196	Neoplastic
229	CDH1	0.47938505	Neoplastic
230	CDH1	0.13019808	Neoplastic
231	CDH1	0.32558364	Neoplastic
232	CDH1	0.10029579	Neoplastic
233	CDH1	0.4503234	Neoplastic
234	CDH1	0.29575068	Neoplastic
235	CDH1	0.36644703	Neoplastic
236	CDH1	0.09915061	Neoplastic
237	CDH1	0.037713062	Neoplastic
238	CDH1	0.23924975	Neoplastic
239	CDH1	0.33033434	Neoplastic
240	CDH1	0.076554954	Neoplastic
241	CDH1	0.26594463	Neoplastic
242	CDH1	0.21535692	Neoplastic
243	CDH1	0.11615536	Neoplastic
244	CDH1	0.34478846	Neoplastic
245	CDH1	0.2106788	Neoplastic
246	CDH1	0.12200684	Neoplastic
247	CDH1	0.23573576	Neoplastic
248	CDH1	0.42644736	Neoplastic
249	CDH1	0.31066203	Neoplastic
250	CDH1	0.27755257	Neoplastic
251	CDH1	0.20297067	Neoplastic
252	CDH1	0.4340261	Neoplastic
253	CDH1	0.35081625	Neoplastic
254	CDH1	0.39217362	Neoplastic
255	CDH1	0.10549138	Neoplastic
256	CDH1	0.51608425	Neoplastic
257	CDH1	0.104664154	Neoplastic
258	CDH1	0.13919352	Neoplastic
259	CDH1	0.18379976	Neoplastic
260	CDH1	0.3902991	Neoplastic
261	CDH1	0.372075	Neoplastic
262	CDH1	0.4123936	Neoplastic
263	CDH1	0.37332457	Neoplastic
264	CDH1	0.16555828	Neoplastic
265	CDH1	0.25559834	Neoplastic
266	CDH1	0.12950371	Neoplastic
267	CDH1	0.18852614	Neoplastic
268	CDH1	0.18250762	Neoplastic
269	CDH1	0.51947886	Neoplastic
270	CDH1	0.10878598	Neoplastic
271	CDH1	0.103131525	Neoplastic
272	CDH1	0.08745066	Neoplastic
273	CDH1	0.29515246	Neoplastic
274	CDH1	0.11127742	Neoplastic
275	CDH1	0.2357273	Neoplastic
276	CDH1	0.08655263	Neoplastic
277	CDH1	0.29053986	Neoplastic
278	CDH1	0.27362987	Neoplastic
279	CDH1	0.338115	Neoplastic
280	CDH1	0.21049161	Neoplastic
281	CDH1	0.13815704	Neoplastic
282	CDH1	0.010381979	Neoplastic
283	CDH1	0.14201058	Neoplastic
284	CDH1	0.09246264	Neoplastic
285	CDH1	0.2296175	Neoplastic
286	CDH1	0.21512854	Neoplastic
287	CDH1	0.12341402	Neoplastic
288	CDH1	0.44112578	Neoplastic
289	CDH1	0.21006499	Neoplastic
290	CDH1	0.09976304	Neoplastic
291	CDH1	0.29292154	Neoplastic
292	CDH1	0.19275306	Neoplastic
293	CDH1	0.43414736	Neoplastic
294	CDH1	0.26285216	Neoplastic
295	CDH1	0.10392829	Neoplastic
296	CDH1	0.36155555	Neoplastic
297	CDH1	0.057281613	Neoplastic
298	CDH1	0.21640503	Neoplastic
299	CDH1	0.30944303	Neoplastic
300	CDH1	0.13158843	Neoplastic
301	CDH1	0.3702041	Neoplastic
302	CDH1	0.2442116	Neoplastic
303	CDH1	0.2620687	Neoplastic
304	CDH1	0.24753268	Neoplastic
305	CDH1	0.3415816	Neoplastic
306	CDH1	0.11471728	Neoplastic
307	CDH1	0.17451593	Neoplastic
308	CDH1	0.3435069	Neoplastic
309	CDH1	0.002348016	Neoplastic
310	CDH1	0.22325422	Neoplastic
311	CDH1	0.21855693	Neoplastic
312	CDH1	0.19074553	Neoplastic
313	CDH1	0.34437415	Neoplastic
314	CDH1	0.002607829	Neoplastic
315	CDH1	0.3014546	Neoplastic
316	CDH1	0.28849825	Neoplastic
317	CDH1	0.110080525	Neoplastic
318	CDH1	0.27419314	Neoplastic
319	CDH1	0.27803984	Neoplastic
320	CDH1	0.39432937	Neoplastic
321	CDH1	0.30206838	Neoplastic
322	CDH1	0.27532834	Neoplastic
323	CDH1	0.42657325	Neoplastic
324	CDH1	0.38793984	Neoplastic
325	CDH1	0.43613204	Neoplastic
326	CDH1	0.42034653	Neoplastic
327	CDH1	0.30931142	Neoplastic
328	CDH1	0.03346962	Neoplastic
329	CDH1	0.36667442	Neoplastic
330	CDH1	0.3579151	Neoplastic
331	CDH1	0.40853316	Neoplastic
332	CDH1	0.38511354	Neoplastic
333	CDH1	0.1338273	Neoplastic
334	CDH1	0.32907492	Neoplastic
335	CDH1	0.06356391	Neoplastic
336	CDH1	0.2932529	Neoplastic
337	CDH1	0.2013272	Neoplastic
338	CDH1	0.37350845	Neoplastic
339	CDH1	0.35383675	Neoplastic
340	CDH1	0.41467088	Neoplastic
341	CDH1	0.33635476	Neoplastic
342	CDH1	0.053196445	Neoplastic
343	CDH1	0.31141517	Neoplastic
344	CDH1	0.23982097	Neoplastic
345	CDH1	0.44530988	Neoplastic
346	CDH1	0.34404808	Neoplastic
347	CDH1	0.2728434	Neoplastic
348	CDH1	0.39386547	Neoplastic
349	CDH1	0.37176922	Neoplastic
350	CDH1	0.42615658	Neoplastic
351	CDH1	0.1531011	Neoplastic
352	CDH1	0.4269214	Neoplastic
353	CDH1	0.43240663	Neoplastic
354	CDH1	0.32279405	Neoplastic
355	CDH1	0.14353551	Neoplastic
356	CDH1	0.15656745	Neoplastic
357	CDH1	0.23843682	Neoplastic
358	CDH1	0.30808637	Neoplastic
359	CDH1	0.19263616	Neoplastic
360	CDH1	0.25213066	Neoplastic
361	CDH1	0.20349517	Neoplastic
362	CDH1	0.19614084	Neoplastic
363	CDH1	0.31007153	Neoplastic
364	CDH1	0.12791467	Neoplastic
365	CDH1	0.2081735	Neoplastic
366	CDH1	0.06415011	Neoplastic
367	CDH1	0.089217536	Neoplastic
368	CDH1	0.39880654	Neoplastic
369	CDH1	0.15430087	Neoplastic
370	CDH1	0.28182894	Neoplastic
371	CDH1	0.36963072	Neoplastic
372	CDH1	0.2740856	Neoplastic
373	CDH1	0.1901023	Neoplastic
374	CDH1	0.16553548	Neoplastic
375	CDH1	0.23853518	Neoplastic
376	CDH1	0.19761747	Neoplastic
377	CDH1	0.30595374	Neoplastic
378	CDH1	0.20564628	Neoplastic
379	CDH1	0.29054794	Neoplastic
380	CDH1	0.30638218	Neoplastic
381	CDH1	0.15405928	Neoplastic
382	CDH1	0.3049046	Neoplastic
383	CDH1	0.067527324	Neoplastic
384	CDH1	0.39247406	Neoplastic
385	CDH1	0.27317226	Neoplastic
386	CDH1	0.29314968	Neoplastic
387	CDH1	0.24999079	Neoplastic
388	CDH1	0.52663636	Neoplastic
389	CDH1	0.27505124	Neoplastic
390	CDH1	0.08965032	Neoplastic
391	CDH1	0.15400176	Neoplastic
392	CDH1	0.104028404	Neoplastic
393	CDH1	0.3247267	Neoplastic
394	CDH1	0.24914844	Neoplastic
395	CDH1	0.37254512	Neoplastic
396	CDH1	0.16930024	Neoplastic
397	CDH1	0.23243661	Neoplastic
398	CDH1	0.024615759	Neoplastic
399	CDH1	0.08263514	Neoplastic
400	CDH1	0.1749347	Neoplastic
401	CDH1	0.4679736	Neoplastic
402	CDH1	0.515158	Neoplastic
403	CDH1	0.190274	Neoplastic
404	CDH1	0.24813019	Neoplastic
405	CDH1	0.39495382	Neoplastic
406	CDH1	0.3321752	Neoplastic
407	CDH1	0.23890382	Neoplastic
408	CDH1	0.34904194	Neoplastic
409	CDH1	0.2265439	Neoplastic
410	CDH1	0.05920259	Neoplastic
411	CDH1	0.19124246	Neoplastic
412	CDH1	0.23920898	Neoplastic
413	CDH1	0.36581063	Neoplastic
414	CDH1	0.18190849	Neoplastic
415	CDH1	0.22325045	Neoplastic
416	CDH1	0.27510798	Neoplastic
417	CDH1	0.53524446	Neoplastic
418	CDH1	0.3218649	Neoplastic
419	CDH1	0.2542741	Neoplastic
420	CDH1	0.23718266	Neoplastic
421	CDH1	0.25372973	Neoplastic
422	CDH1	0.12969182	Neoplastic
423	CDH1	0.12463457	Neoplastic
424	CDH1	0.35514382	Neoplastic
425	CDH1	0.031754125	Neoplastic
426	CDH1	0.3315143	Neoplastic
427	CDH1	0.19950423	Neoplastic
428	CDH1	0.40284657	Neoplastic
429	CDH1	0.33819264	Neoplastic
430	CDH1	0.4586226	Neoplastic
431	CDH1	0.22293271	Neoplastic
432	CDH1	0.28648463	Neoplastic
433	CDH1	0.4649094	Neoplastic
434	CDH1	0.4478077	Neoplastic
435	CDH1	0.21478187	Neoplastic
436	CDH1	0.15150586	Neoplastic
437	CDH1	0.29584	Neoplastic
438	CDH1	0.11715244	Neoplastic
439	CDH1	0.098378815	Neoplastic
440	CDH1	0.3096765	Neoplastic
441	CDH1	0.35633162	Neoplastic
442	CDH1	0.64163077	Neoplastic
443	CDH1	0.1789586	Neoplastic
444	CDH1	0.23717651	Neoplastic
445	CDH1	0.25131497	Neoplastic
446	CDH1	0.11802317	Neoplastic
447	CDH1	0.2735524	Neoplastic
448	CDH1	0.513118	Neoplastic
449	CDH1	0.42943802	Neoplastic
450	CDH1	0.276485	Neoplastic
451	CDH1	0.115628205	Neoplastic
452	CDH1	0.35919765	Neoplastic
453	CDH1	0.4904087	Neoplastic
454	CDH1	0.50418	Neoplastic
455	CDH1	0.47266832	Neoplastic
456	CDH1	0.1360212	Neoplastic
457	CDH1	0.24951772	Neoplastic
458	CDH1	0.098053925	Neoplastic
459	CDH1	0.19571586	Neoplastic
460	CDH1	0.20189817	Neoplastic
461	CDH1	0.19541042	Neoplastic
462	CDH1	0.068262585	Neoplastic
463	CDH1	0.2999678	Neoplastic
464	CDH1	0.36990124	Neoplastic
465	CDH1	0.0035072987	Neoplastic
466	CDH1	0.3722564	Neoplastic
467	CDH1	0.1180442	Neoplastic
468	CDH1	0.16049269	Neoplastic
469	CDH1	0.086576514	Neoplastic
470	CDH1	0.06897106	Neoplastic
471	CDH1	0.27916065	Neoplastic
472	CDH1	0.261941	Neoplastic
473	CDH1	0.15205215	Neoplastic
474	CDH1	0.2857067	Neoplastic
475	CDH1	0.038671363	Neoplastic
476	CDH1	0.118317045	Neoplastic
477	CDH1	0.1214715	Neoplastic
478	CDH1	0.47887486	Neoplastic
479	CDH1	0.324769	Neoplastic
480	CDH1	0.27696714	Neoplastic
481	CDH1	0.37728763	Neoplastic
482	CDH1	0.15857	Neoplastic
483	CDH1	0.32342458	Neoplastic
484	CDH1	0.14163576	Neoplastic
485	CDH1	0.3476045	Neoplastic
486	CDH1	0.10261908	Neoplastic
487	CDH1	0.23645127	Neoplastic
488	CDH1	0.15680638	Neoplastic
489	CDH1	0.30579528	Neoplastic
490	CDH1	0.29487786	Neoplastic
491	CDH1	0.3681558	Neoplastic
492	CDH1	0.082849964	Neoplastic
493	CDH1	0.3626714	Neoplastic
494	CDH1	0.22451603	Neoplastic
495	CDH1	0.32826966	Neoplastic
496	CDH1	0.14558265	Neoplastic
497	CDH1	0.35552981	Neoplastic
498	CDH1	0.33218324	Neoplastic
499	CDH1	0.22725038	Neoplastic
500	CDH1	0.20276764	Neoplastic
501	CDH1	0.14933874	Neoplastic
502	CDH1	0.22481929	Neoplastic
503	CDH1	0.2565659	Neoplastic
504	CDH1	0.27430773	Neoplastic
505	CDH1	0.3399654	Neoplastic
506	CDH1	0.5341957	Neoplastic
507	CDH1	0.4297734	Neoplastic
508	CDH1	0.3919494	Neoplastic
509	CDH1	0.18457541	Neoplastic
510	CDH1	0.3879278	Neoplastic
511	CDH1	0.35949242	Neoplastic
512	CDH1	0.26055613	Neoplastic
513	CDH1	0.16858117	Neoplastic
514	CDH1	0.36824673	Neoplastic
515	CDH1	0.1556144	Neoplastic
516	CDH1	0.27108714	Neoplastic
517	CDH1	0.37793767	Neoplastic
518	CDH1	0.32865778	Neoplastic
519	CDH1	0.16221583	Neoplastic
520	CDH1	0.08955254	Neoplastic
521	CDH1	0.2738295	Neoplastic
522	CDH1	0.16637494	Neoplastic
523	CDH1	0.03860326	Neoplastic
524	CDH1	0.2823743	Neoplastic
525	CDH1	0.50275177	Neoplastic
526	CDH1	0.16203637	Neoplastic
527	CDH1	0.39719585	Neoplastic
528	CDH1	0.067602485	Neoplastic
529	CDH1	0.020072723	Neoplastic
530	CDH1	0.3797094	Neoplastic
531	CDH1	0.1807269	Neoplastic
532	CDH1	0.30710545	Neoplastic
533	CDH1	0.39212975	Neoplastic
534	CDH1	0.3610073	Neoplastic
535	CDH1	0.056597814	Neoplastic
536	CDH1	0.2920759	Neoplastic
537	CDH1	0.19619079	Neoplastic
538	CDH1	0.22102359	Neoplastic
539	CDH1	0.17801745	Neoplastic
540	CDH1	0.28473073	Neoplastic
541	CDH1	0.05131266	Neoplastic
542	CDH1	0.21627738	Neoplastic
543	CDH1	0.047684245	Neoplastic
544	CDH1	0.20203377	Neoplastic
545	CDH1	0.24415296	Neoplastic
546	CDH1	0.20743935	Neoplastic
547	CDH1	0.24521819	Neoplastic
548	CDH1	0.4212351	Neoplastic
549	CDH1	0.5160021	Neoplastic
550	CDH1	0.15350819	Neoplastic
551	CDH1	0.066656366	Neoplastic
552	CDH1	0.5235503	Neoplastic
553	CDH1	0.07852057	Neoplastic
554	CDH1	0.22206238	Neoplastic
555	CDH1	0.06374534	Neoplastic
556	CDH1	0.16437237	Neoplastic
557	CDH1	0.11135853	Neoplastic
558	CDH1	0.34352976	Neoplastic
559	CDH1	0.15448287	Neoplastic
560	CDH1	0.33816087	Neoplastic
561	CDH1	0.2638289	Neoplastic
562	CDH1	0.1997588	Neoplastic
563	CDH1	0.23548612	Neoplastic
564	CDH1	0.3144825	Neoplastic
565	CDH1	0.20122553	Neoplastic
566	CDH1	0.20434853	Neoplastic
567	CDH1	0.43990907	Neoplastic
568	CDH1	0.27984115	Neoplastic
569	CDH1	0.21052645	Neoplastic
570	CDH1	0.042410534	Neoplastic
571	CDH1	0.30085006	Neoplastic
572	CDH1	0.4952689	Neoplastic
573	CDH1	0.3560679	Neoplastic
574	CDH1	0.22991687	Neoplastic
575	CDH1	0.3158018	Neoplastic
576	CDH1	0.16723773	Neoplastic
577	CDH1	0.19942553	Neoplastic
578	CDH1	0.032229275	Neoplastic
579	CDH1	0.20199189	Neoplastic
580	CDH1	0.2845793	Neoplastic
581	CDH1	0.34425685	Neoplastic
582	CDH1	0.0063841846	Neoplastic
583	CDH1	0.106355876	Neoplastic
584	CDH1	0.45685083	Neoplastic
585	CDH1	0.10183462	Neoplastic
586	CDH1	0.23200423	Neoplastic
587	CDH1	0.2018522	Neoplastic
588	CDH1	0.24349967	Neoplastic
589	CDH1	0.087734774	Neoplastic
590	CDH1	0.16689335	Neoplastic
591	CDH1	0.27303615	Neoplastic
592	CDH1	0.31951118	Neoplastic
593	CDH1	0.05112846	Neoplastic
594	CDH1	0.42140183	Neoplastic
595	CDH1	0.060912784	Neoplastic
596	CDH1	0.22387807	Neoplastic
597	CDH1	0.2600895	Neoplastic
598	CDH1	0.33473396	Neoplastic
599	CDH1	0.33745253	Neoplastic
600	CDH1	0.049384944	Neoplastic
601	CDH1	0.31715944	Neoplastic
602	CDH1	0.21519388	Neoplastic
603	CDH1	0.18416423	Neoplastic
604	CDH1	0.39406648	Neoplastic
605	CDH1	0.24569054	Neoplastic
606	CDH1	0.36312237	Neoplastic
607	CDH1	0.19012405	Neoplastic
608	CDH1	0.26649573	Neoplastic
609	CDH1	0.23405087	Neoplastic
610	CDH1	0.309978	Neoplastic
611	CDH1	0.3536134	Neoplastic
612	CDH1	0.40225717	Neoplastic
613	CDH1	0.5766836	Neoplastic
614	CDH1	0.14362298	Neoplastic
615	CDH1	0.2576085	Neoplastic
616	CDH1	0.31476644	Neoplastic
617	CDH1	0.25286275	Neoplastic
618	CDH1	0.26759708	Neoplastic
619	CDH1	0.25697947	Neoplastic
620	CDH1	0.14525737	Neoplastic
621	CDH1	0.49841315	Neoplastic
622	CDH1	0.51791185	Neoplastic
623	CDH1	0.1274951	Neoplastic
624	CDH1	0.37607485	Neoplastic
625	CDH1	0.08033853	Neoplastic
626	CDH1	0.41273442	Neoplastic
627	CDH1	0.19750947	Neoplastic
628	CDH1	0.16859668	Neoplastic
629	CDH1	0.42996618	Neoplastic
630	CDH1	0.6198686	Neoplastic
631	CDH1	0.26441574	Neoplastic
632	CDH1	0.20183952	Neoplastic
633	CDH1	0.34638366	Neoplastic
634	CDH1	0.115087576	Neoplastic
635	CDH1	0.31508076	Neoplastic
636	CDH1	0.34493276	Neoplastic
637	CDH1	0.19221528	Neoplastic
638	CDH1	0.12488899	Neoplastic
639	CDH1	0.17204778	Neoplastic
640	CDH1	0.23251393	Neoplastic
641	CDH1	0.09539481	Neoplastic
642	CDH1	0.3106726	Neoplastic
643	CDH1	0.28452975	Neoplastic
644	CDH1	0.24813087	Neoplastic
645	CDH1	0.10056502	Neoplastic
646	CDH1	0.03182222	Neoplastic
647	CDH1	0.22136271	Neoplastic
648	CDH1	0.4017414	Neoplastic
649	CDH1	0.078170106	Neoplastic
650	CDH1	0.10876446	Neoplastic
651	CDH1	0.09299026	Neoplastic
652	CDH1	0.23302679	Neoplastic
653	CDH1	0.5133236	Neoplastic
654	CDH1	0.39704713	Neoplastic
655	CDH1	0.45749238	Neoplastic
656	CDH1	0.110136345	Neoplastic
657	CDH1	0.20616277	Neoplastic
658	CDH1	0.21995622	Neoplastic
659	CDH1	0.052316673	Neoplastic
660	CDH1	0.08040579	Neoplastic
661	CDH1	0.1846092	Neoplastic
662	CDH1	0.20152855	Neoplastic
663	CDH1	0.41496408	Neoplastic
664	CDH1	0.09826974	Neoplastic
665	CDH1	0.09727971	Neoplastic
666	CDH1	0.06765086	Neoplastic
667	CDH1	0.22481836	Neoplastic
668	CDH1	0.43018937	Neoplastic
669	CDH1	0.49128413	Neoplastic
670	CDH1	0.29730755	Neoplastic
671	CDH1	0.1780807	Neoplastic
672	CDH1	0.31726933	Neoplastic
673	CDH1	0.3664442	Neoplastic
674	CDH1	0.5862142	Neoplastic
675	CDH1	0.14738074	Neoplastic
676	CDH1	0.14042445	Neoplastic
677	CDH1	0.18267874	Neoplastic
678	CDH1	0.35803735	Neoplastic
679	CDH1	0.14388746	Neoplastic
680	CDH1	0.24003364	Neoplastic
681	CDH1	0.15851875	Neoplastic
682	CDH1	0.29419002	Neoplastic
683	CDH1	0.13008805	Neoplastic
684	CDH1	0.39985496	Neoplastic
685	CDH1	0.26632857	Neoplastic
686	CDH1	0.31888664	Neoplastic
687	CDH1	0.38317245	Neoplastic
688	CDH1	0.46237105	Neoplastic
689	CDH1	0.3904417	Neoplastic
690	CDH1	0.34637663	Neoplastic
691	CDH1	0.439836	Neoplastic
692	CDH1	0.39722466	Neoplastic
693	CDH1	0.08477201	Neoplastic
694	CDH1	0.23365287	Neoplastic
695	CDH1	0.13051423	Neoplastic
696	CDH1	0.40490496	Neoplastic
697	CDH1	0.34320354	Neoplastic
698	CDH1	0.595717	Neoplastic
699	CDH1	0.50918186	Neoplastic
700	CDH1	0.3952087	Neoplastic
701	CDH1	0.34816512	Neoplastic
702	CDH1	0.3131328	Neoplastic
703	CDH1	0.15107782	Neoplastic
704	CDH1	0.31655562	Neoplastic
705	CDH1	0.18174842	Neoplastic
706	CDH1	0.34681252	Neoplastic
707	CDH1	0.4719023	Neoplastic
708	CDH1	0.56243116	Neoplastic
709	CDH1	0.32265177	Neoplastic
710	CDH1	0.19840533	Neoplastic
711	CDH1	0.30789945	Neoplastic
712	CDH1	0.29739907	Neoplastic
713	CDH1	0.11759762	Neoplastic
714	CDH1	0.01341644	Neoplastic
715	CDH1	0.16604136	Neoplastic
716	CDH1	0.2910057	Neoplastic
717	CDH1	0.095248714	Neoplastic
718	CDH1	0.12717727	Neoplastic
719	CDH1	0.39090502	Neoplastic
720	CDH1	0.33495262	Neoplastic
721	CDH1	0.30374786	Neoplastic
722	CDH1	0.064746685	Neoplastic
723	CDH1	0.10639883	Neoplastic
724	CDH1	0.31306934	Neoplastic
725	CDH1	0.11964124	Neoplastic
726	CDH1	0.21330972	Neoplastic
727	CDH1	0.19219533	Neoplastic
728	CDH1	0.22088136	Neoplastic
729	CDH1	0.27400154	Neoplastic
730	CDH1	0.5291389	Neoplastic
731	CDH1	0.04634263	Neoplastic
732	CDH1	0.140694	Neoplastic
733	CDH1	0.19106369	Neoplastic
734	CDH1	0.1820712	Neoplastic
735	CDH1	0.06539291	Neoplastic
736	CDH1	0.0312453	Neoplastic
737	CDH1	0.22337686	Neoplastic
738	CDH1	0.19054237	Neoplastic
739	CDH1	0.20806827	Neoplastic
740	CDH1	0.04741907	Neoplastic
741	CDH1	0.24153268	Neoplastic
742	CDH1	0.019519689	Neoplastic
743	CDH1	0.1840116	Neoplastic
744	CDH1	0.31293455	Neoplastic
745	CDH1	0.29210386	Neoplastic
746	CDH1	0.49385688	Neoplastic
747	CDH1	0.33094922	Neoplastic
748	CDH1	0.25252265	Neoplastic
749	CDH1	0.19400077	Neoplastic
750	CDH1	0.015904	Neoplastic
751	CDH1	0.22110647	Neoplastic
752	CDH1	0.45449048	Neoplastic
753	CDH1	0.2636198	Neoplastic
754	CDH1	0.065850705	Neoplastic
755	CDH1	0.36015227	Neoplastic
756	CDH1	0.3494157	Neoplastic
757	CDH1	0.2933314	Neoplastic
758	CDH1	0.33648852	Neoplastic
759	CDH1	0.11550419	Neoplastic
760	CDH1	0.124592364	Neoplastic
761	CDH1	0.111199744	Neoplastic
762	CDH1	0.33079782	Neoplastic
763	CDH1	0.4551755	Neoplastic
764	CDH1	0.21126898	Neoplastic
765	CDH1	0.30047512	Neoplastic
766	CDH1	0.44827202	Neoplastic
767	CDH1	0.42654034	Neoplastic
768	CDH1	0.2527031	Neoplastic
769	CDH1	0.41353223	Neoplastic
770	CDH1	0.088439755	Neoplastic
771	CDH1	0.17434265	Neoplastic
772	CDH1	0.43154958	Neoplastic
773	CDH1	0.22448312	Neoplastic
774	CDH1	0.22031683	Neoplastic
775	CDH1	0.31872413	Neoplastic
776	CDH1	0.32852006	Neoplastic
777	CDH1	0.47287342	Neoplastic
778	CDH1	0.23646064	Neoplastic
779	CDH1	0.27818197	Neoplastic
780	CDH1	0.39685258	Neoplastic
781	CDH1	0.506873	Neoplastic
782	CDH1	0.34506634	Neoplastic
783	CDH1	0.34884986	Neoplastic
784	CDH1	0.4361586	Neoplastic
785	CDH1	0.19198462	Neoplastic
786	CDH1	0.444257	Neoplastic
787	CDH1	0.47725195	Neoplastic
788	CDH1	0.41515312	Neoplastic
789	CDH1	0.23487946	Neoplastic
790	CDH1	0.27532315	Neoplastic
791	CDH1	0.17478596	Neoplastic
792	CDH1	0.19535317	Neoplastic
793	CDH1	0.1726121	Neoplastic
794	CDH1	0.48769796	Neoplastic
795	CDH1	0.21222529	Neoplastic
796	CDH1	0.20915191	Neoplastic
797	CDH1	0.49288288	Neoplastic
798	CDH1	0.1414513	Neoplastic
799	CDH1	0.46004206	Neoplastic
800	CDH1	0.2528723	Neoplastic
801	CDH1	0.55700237	Neoplastic
802	CDH1	0.29602206	Neoplastic
803	CDH1	0.36277413	Neoplastic
804	CDH1	0.21797197	Neoplastic
805	CDH1	0.15321398	Neoplastic
806	CDH1	0.41348606	Neoplastic
807	CDH1	0.3466464	Neoplastic
808	CDH1	0.54880035	Neoplastic
809	CDH1	0.47672328	Neoplastic
810	CDH1	0.29355994	Neoplastic
811	CDH1	0.30953598	Neoplastic
812	CDH1	0.3381445	Neoplastic
813	CDH1	0.29988632	Neoplastic
814	CDH1	0.42584887	Neoplastic
815	CDH1	0.093497254	Neoplastic
816	CDH1	0.38959485	Neoplastic
817	CDH1	0.4439592	Neoplastic
818	CDH1	0.15327826	Neoplastic
819	CDH1	0.1730042	Neoplastic
820	CDH1	0.4823095	Neoplastic
821	CDH1	0.18058924	Neoplastic
822	CDH1	0.27297005	Neoplastic
823	CDH1	0.30176726	Neoplastic
824	CDH1	0.4016543	Neoplastic
825	CDH1	0.2614893	Neoplastic
826	CDH1	0.4266057	Neoplastic
827	CDH1	0.44519237	Neoplastic
828	CDH1	0.41964763	Neoplastic
829	CDH1	0.26670673	Neoplastic
830	CDH1	0.42801878	Neoplastic
831	CDH1	0.19801788	Neoplastic
832	CDH1	0.13853689	Neoplastic
833	CDH1	0.15801339	Neoplastic
834	CDH1	0.39445665	Neoplastic
835	CDH1	0.4282072	Neoplastic
836	CDH1	0.5544465	Neoplastic
837	CDH1	0.20562138	Neoplastic
838	CDH1	0.3198932	Neoplastic
839	CDH1	0.48634568	Neoplastic
840	CDH1	0.34161538	Neoplastic
841	CDH1	0.37607357	Neoplastic
842	CDH1	0.5132171	Neoplastic
843	CDH1	0.13261192	Neoplastic
844	CDH1	0.4537633	Neoplastic
845	CDH1	0.2006467	Neoplastic
846	CDH1	0.47962186	Neoplastic
847	CDH1	0.50642073	Neoplastic
848	CDH1	0.5339523	Neoplastic
849	CDH1	0.14970839	Neoplastic
850	CDH1	0.5532447	Neoplastic
851	CDH1	0.30637354	Neoplastic
852	CDH1	0.06751988	Neoplastic
853	CDH1	0.457962	Neoplastic
854	CDH1	0.16720697	Neoplastic
855	CDH1	0.2580301	Neoplastic
856	CDH1	0.15940034	Neoplastic
857	CDH1	0.21652079	Neoplastic
858	CDH1	0.031163337	Neoplastic
859	CDH1	0.23310392	Neoplastic
860	CDH1	0.32436734	Neoplastic
861	CDH1	0.24842799	Neoplastic
862	CDH1	0.16117373	Neoplastic
863	CDH1	0.06861936	Neoplastic
864	CDH1	0.35190326	Neoplastic
865	CDH1	0.4189235	Neoplastic
866	CDH1	0.13867505	Neoplastic
867	CDH1	0.30562088	Neoplastic
868	CDH1	0.28462365	Neoplastic
869	CDH1	0.32553956	Neoplastic
870	CDH1	0.34307045	Neoplastic
871	CDH1	0.3341968	Neoplastic
872	CDH1	0.18132466	Neoplastic
873	CDH1	0.22666861	Neoplastic
874	CDH1	0.25724107	Neoplastic
875	CDH1	0.38732803	Neoplastic
876	CDH1	0.19182688	Neoplastic
877	CDH1	0.23959397	Neoplastic
878	CDH1	0.21359369	Neoplastic
879	CDH1	0.37817588	Neoplastic
880	CDH1	0.2145012	Neoplastic
881	CDH1	0.22131374	Neoplastic
882	CDH1	0.15676151	Neoplastic
883	CDH1	0.15200132	Neoplastic
884	CDH1	0.33942476	Neoplastic
885	CDH1	0.1531589	Neoplastic
886	CDH1	0.3797196	Neoplastic
887	CDH1	0.14092825	Neoplastic
888	CDH1	0.19600025	Neoplastic
889	CDH1	0.34573904	Neoplastic
890	CDH1	0.09986887	Neoplastic
891	CDH1	0.15462083	Neoplastic
892	CDH1	0.20258825	Neoplastic
893	CDH1	0.41412613	Neoplastic
894	CDH1	0.067984596	Neoplastic
895	CDH1	0.15788364	Neoplastic
896	CDH1	0.4020091	Neoplastic
897	CDH1	0.37726238	Neoplastic
898	CDH1	0.28853706	Neoplastic
899	CDH1	0.35798433	Neoplastic
900	CDH1	0.19741245	Neoplastic
901	CDH1	0.3155534	Neoplastic
902	CDH1	0.12815478	Neoplastic
903	CDH1	0.19663143	Neoplastic
904	CDH1	0.2441559	Neoplastic
905	CDH1	0.2722647	Neoplastic
906	CDH1	0.2171323	Neoplastic
907	CDH1	0.25690135	Neoplastic
908	CDH1	0.39571232	Neoplastic
909	CDH1	0.25104618	Neoplastic
910	CDH1	0.16738506	Neoplastic
911	CDH1	0.2902617	Neoplastic
912	CDH1	0.27910453	Neoplastic
913	CDH1	0.15694882	Neoplastic
914	CDH1	0.3210001	Neoplastic
915	CDH1	0.37702826	Neoplastic
916	CDH1	0.15789887	Neoplastic
917	CDH1	0.42291936	Neoplastic
918	CDH1	0.021804439	Neoplastic
919	CDH1	0.0462956	Neoplastic
920	CDH1	0.15757477	Neoplastic
921	CDH1	0.42769146	Neoplastic
922	CDH1	0.03223368	Neoplastic
923	CDH1	0.32525146	Neoplastic
924	CDH1	0.0026009318	Neoplastic
925	CDH1	0.10116379	Neoplastic
926	CDH1	0.21594754	Neoplastic
927	CDH1	0.2149089	Neoplastic
928	CDH1	0.29422334	Neoplastic
929	CDH1	0.47635448	Neoplastic
930	CDH1	0.15769516	Neoplastic
931	CDH1	0.27985033	Neoplastic
932	CDH1	0.35073602	Neoplastic
933	CDH1	0.33964154	Neoplastic
934	CDH1	0.32195646	Neoplastic
935	CDH1	0.30815756	Neoplastic
936	CDH1	0.11832749	Neoplastic
937	CDH1	0.21467708	Neoplastic
938	CDH1	0.3108172	Neoplastic
939	CDH1	0.50431013	Neoplastic
940	CDH1	0.34757084	Neoplastic
941	CDH1	0.25892216	Neoplastic
942	CDH1	0.4246446	Neoplastic
943	CDH1	0.06411667	Neoplastic
944	CDH1	0.24589366	Neoplastic
945	CDH1	0.27697703	Neoplastic
946	CDH1	0.091583624	Neoplastic
947	CDH1	0.29948694	Neoplastic
948	CDH1	0.21265705	Neoplastic
949	CDH1	0.28672016	Neoplastic
950	CDH1	0.33258852	Neoplastic
951	CDH1	0.37565687	Neoplastic
952	CDH1	0.47679743	Neoplastic
953	CDH1	0.31574237	Neoplastic
954	CDH1	0.40030214	Neoplastic
955	CDH1	0.30736566	Neoplastic
956	CDH1	0.3620268	Neoplastic
957	CDH1	0.33547145	Neoplastic
958	CDH1	0.3612523	Neoplastic
959	CDH1	0.31373304	Neoplastic
960	CDH1	0.30816177	Neoplastic
961	CDH1	0.1763242	Neoplastic
962	CDH1	0.058925744	Neoplastic
963	CDH1	0.50006217	Neoplastic
964	CDH1	0.121475324	Neoplastic
965	CDH1	0.23196255	Neoplastic
966	CDH1	0.48904422	Neoplastic
967	CDH1	0.22133513	Neoplastic
968	CDH1	0.03360153	Neoplastic
969	CDH1	0.3214604	Neoplastic
970	CDH1	0.3009405	Neoplastic
971	CDH1	0.19289386	Neoplastic
972	CDH1	0.23117325	Neoplastic
973	CDH1	0.34709597	Neoplastic
974	CDH1	0.25026754	Neoplastic
975	CDH1	0.3246361	Neoplastic
976	CDH1	0.23579209	Neoplastic
977	CDH1	0.42262268	Neoplastic
978	CDH1	0.06999284	Neoplastic
979	CDH1	0.24596672	Neoplastic
980	CDH1	0.2573236	Neoplastic
981	CDH1	0.30210292	Neoplastic
982	CDH1	0.27255732	Neoplastic
983	CDH1	0.16713127	Neoplastic
984	CDH1	0.58534503	Neoplastic
985	CDH1	0.18908471	Neoplastic
986	CDH1	0.3484403	Neoplastic
987	CDH1	0.2552785	Neoplastic
988	CDH1	0.11639881	Neoplastic
989	CDH1	0.56094366	Neoplastic
990	CDH1	0.21553737	Neoplastic
991	CDH1	0.17849275	Neoplastic
992	CDH1	0.30912873	Neoplastic
993	CDH1	0.20571665	Neoplastic
994	CDH1	0.25139913	Neoplastic
995	CDH1	0.37626594	Neoplastic
996	CDH1	0.29400298	Neoplastic
997	CDH1	0.18907547	Neoplastic
998	CDH1	0.37392697	Neoplastic
999	CDH1	0.23523483	Neoplastic
1000	CDH1	0.4162304	Neoplastic
1001	CDH1	0.38810134	Neoplastic
1002	CDH1	0.37774822	Neoplastic
1003	CDH1	0.30230555	Neoplastic
1004	CDH1	0.20763446	Neoplastic
1005	CDH1	0.13346046	Neoplastic
1006	CDH1	0.213084	Neoplastic
1007	CDH1	0.35783458	Neoplastic
1008	CDH1	0.22465616	Neoplastic
1009	CDH1	0.31709635	Neoplastic
1010	CDH1	0.119535744	Neoplastic
1011	CDH1	0.46647227	Neoplastic
1012	CDH1	0.32121035	Neoplastic
1013	CDH1	0.25393027	Neoplastic
1014	CDH1	0.10130846	Neoplastic
1015	CDH1	0.36059317	Neoplastic
1016	CDH1	0.3390667	Neoplastic
1017	CDH1	0.22548847	Neoplastic
1018	CDH1	0.16052657	Neoplastic
1019	CDH1	0.54883426	Neoplastic
1020	CDH1	0.2090881	Neoplastic
1021	CDH1	0.14605787	Neoplastic
1022	CDH1	0.08542465	Neoplastic
1023	CDH1	0.20588054	Neoplastic
1024	CDH1	0.2063623	Neoplastic
1025	CDH1	0.26011634	Neoplastic
1026	CDH1	0.24818295	Neoplastic
1027	CDH1	0.1611464	Neoplastic
1028	CDH1	0.23022832	Neoplastic
1029	CDH1	0.20650703	Neoplastic
1030	CDH1	0.3702856	Neoplastic
1031	CDH1	0.03595775	Neoplastic
1032	CDH1	0.555904	Neoplastic
1033	CDH1	0.32796174	Neoplastic
1034	CDH1	0.22489676	Neoplastic
1035	CDH1	0.24208634	Neoplastic
1036	CDH1	0.22465426	Neoplastic
1037	CDH1	0.35338366	Neoplastic
1038	CDH1	0.18357784	Neoplastic
1039	CDH1	0.3362949	Neoplastic
1040	CDH1	0.15001813	Neoplastic
1041	CDH1	0.35377494	Neoplastic
1042	CDH1	0.044956204	Neoplastic
1043	CDH1	0.494126	Neoplastic
1044	CDH1	0.09265918	Neoplastic
1045	CDH1	0.31419712	Neoplastic
1046	CDH1	0.2821141	Neoplastic
1047	CDH1	0.17323965	Neoplastic
1048	CDH1	0.4323265	Neoplastic
1049	CDH1	0.26824224	Neoplastic
1050	CDH1	0.13865949	Neoplastic
1051	CDH1	0.24183854	Neoplastic
1052	CDH1	0.31570822	Neoplastic
1053	CDH1	0.48583105	Neoplastic
1054	CDH1	0.40519422	Neoplastic
1055	CDH1	0.20769227	Neoplastic
1056	CDH1	0.27525866	Neoplastic
1057	CDH1	0.31043518	Neoplastic
1058	CDH1	0.43446445	Neoplastic
1059	CDH1	0.21632355	Neoplastic
1060	CDH1	0.42922246	Neoplastic
1061	CDH1	0.26917234	Neoplastic
1062	CDH1	0.29003388	Neoplastic
1063	CDH1	0.24529421	Neoplastic
1064	CDH1	0.21530785	Neoplastic
1065	CDH1	0.058463804	Neoplastic
1066	CDH1	0.09274224	Neoplastic
1067	CDH1	0.27571547	Neoplastic
1068	CDH1	0.50891227	Neoplastic
1069	CDH1	0.46651253	Neoplastic
1070	CDH1	0.25516582	Neoplastic
1071	CDH1	0.30273554	Neoplastic
1072	CDH1	0.08786385	Neoplastic
1073	CDH1	0.092675306	Neoplastic
1074	CDH1	0.25282064	Neoplastic
1075	CDH1	0.09719346	Neoplastic
1076	CDH1	0.14388575	Neoplastic
1077	CDH1	0.0897446	Neoplastic
1078	CDH1	0.4900711	Neoplastic
1079	CDH1	0.13292357	Neoplastic
1080	CDH1	0.24251272	Neoplastic
1081	CDH1	0.2786468	Neoplastic
1082	CDH1	0.5319985	Neoplastic
1083	CDH1	0.21117276	Neoplastic
1084	CDH1	0.03625254	Neoplastic
1085	CDH1	0.39017782	Neoplastic
1086	CDH1	0.2389126	Neoplastic
1087	CDH1	0.27787074	Neoplastic
1088	CDH1	0.15593608	Neoplastic
1089	CDH1	0.45150352	Neoplastic
1090	CDH1	0.18865833	Neoplastic
1091	CDH1	0.37105095	Neoplastic
1092	CDH1	0.17413482	Neoplastic
1093	CDH1	0.37510148	Neoplastic
1094	CDH1	0.20599289	Neoplastic
1095	CDH1	0.277539	Neoplastic
1096	CDH1	0.34927025	Neoplastic
1097	CDH1	0.34842518	Neoplastic
1098	CDH1	0.3108707	Neoplastic
1099	CDH1	0.18500061	Neoplastic
1100	CDH1	0.26434863	Neoplastic
1101	CDH1	0.07889749	Neoplastic
1102	CDH1	0.343076	Neoplastic
1103	CDH1	0.23612867	Neoplastic
1104	CDH1	0.27340207	Neoplastic
1105	CDH1	0.059265535	Neoplastic
1106	CDH1	0.4488976	Neoplastic
1107	CDH1	0.14501464	Neoplastic
1108	CDH1	0.36257294	Neoplastic
1109	CDH1	0.17621478	Neoplastic
1110	CDH1	0.2492035	Neoplastic
1111	CDH1	0.38759518	Neoplastic
1112	CDH1	0.31721336	Neoplastic
1113	CDH1	0.27123943	Neoplastic
1114	CDH1	0.13152803	Neoplastic
1115	CDH1	0.1351898	Neoplastic
1116	CDH1	0.52825654	Neoplastic
1117	CDH1	0.0016778426	Neoplastic
1118	CDH1	0.07421228	Neoplastic
1119	CDH1	0.3796574	Neoplastic
1120	CDH1	0.0949756	Neoplastic
1121	CDH1	0.23146752	Neoplastic
1122	CDH1	0.4194678	Neoplastic
1123	CDH1	0.30998424	Neoplastic
1124	CDH1	0.3592332	Neoplastic
1125	CDH1	0.16848429	Neoplastic
1126	CDH1	0.26046875	Neoplastic
1127	CDH1	0.39561263	Neoplastic
1128	CDH1	0.14924787	Neoplastic
1129	CDH1	0.18179025	Neoplastic
1130	CDH1	0.22489661	Neoplastic
1131	CDH1	0.21721597	Neoplastic
1132	CDH1	0.16468272	Neoplastic
1133	CDH1	0.30740783	Neoplastic
1134	CDH1	0.29590052	Neoplastic
1135	CDH1	0.08128327	Neoplastic
1136	CDH1	0.28955674	Neoplastic
1137	CDH1	0.3619337	Neoplastic
1138	CDH1	0.21987647	Neoplastic
1139	CDH1	0.18218772	Neoplastic
1140	CDH1	0.17052037	Neoplastic
1141	CDH1	0.17093447	Neoplastic
1142	CDH1	0.3319383	Neoplastic
1143	CDH1	0.24838401	Neoplastic
1144	CDH1	0.3173397	Neoplastic
1145	CDH1	0.35921136	Neoplastic
1146	CDH1	0.36930344	Neoplastic
1147	CDH1	0.35863352	Neoplastic
1148	CDH1	0.12000069	Neoplastic
1149	CDH1	0.35870144	Neoplastic
1150	CDH1	0.32602766	Neoplastic
1151	CDH1	0.12855554	Neoplastic
1152	CDH1	0.3582757	Neoplastic
1153	CDH1	0.3517017	Neoplastic
1154	CDH1	0.29713064	Neoplastic
1155	CDH1	0.37602377	Neoplastic
1156	CDH1	0.49816808	Neoplastic
1157	CDH1	0.115540795	Neoplastic
1158	CDH1	0.5009705	Neoplastic
1159	CDH1	0.28647396	Neoplastic
1160	CDH1	0.11979978	Neoplastic
1161	CDH1	0.23160678	Neoplastic
1162	CDH1	0.16045836	Neoplastic
1163	CDH1	0.1026121	Neoplastic
1164	CDH1	0.29604843	Neoplastic
1165	CDH1	0.44606328	Neoplastic
1166	CDH1	0.2176461	Neoplastic
1167	CDH1	0.27400324	Neoplastic
1168	CDH1	0.4627452	Neoplastic
1169	CDH1	0.0083097955	Neoplastic
1170	CDH1	0.39791584	Neoplastic
1171	CDH1	0.4475968	Neoplastic
1172	CDH1	0.2939701	Neoplastic
1173	CDH1	0.24382831	Neoplastic
1174	CDH1	0.27121973	Neoplastic
1175	CDH1	0.596623	Neoplastic
1176	CDH1	0.3909718	Neoplastic
1177	CDH1	0.31327838	Neoplastic
1178	CDH1	0.013573204	Neoplastic
1179	CDH1	0.14651226	Neoplastic
1180	CDH1	0.3802448	Neoplastic
1181	CDH1	0.39277598	Neoplastic
1182	CDH1	0.078393124	Neoplastic
1183	CDH1	0.21669854	Neoplastic
1184	CDH1	0.4181496	Neoplastic
1185	CDH1	0.5283513	Neoplastic
1186	CDH1	0.09468709	Neoplastic
1187	CDH1	0.28804758	Neoplastic
1188	CDH1	0.0574816	Neoplastic
1189	CDH1	0.38104793	Neoplastic
1190	CDH1	0.086956955	Neoplastic
1191	CDH1	0.1915984	Neoplastic
1192	CDH1	0.18338083	Neoplastic
1193	CDH1	0.16927332	Neoplastic
1194	CDH1	0.43013257	Neoplastic
1195	CDH1	0.24111994	Neoplastic
1196	CDH1	0.36138964	Neoplastic
1197	CDH1	0.2018325	Neoplastic
1198	CDH1	0.05604528	Neoplastic
1199	CDH1	0.312167	Neoplastic
1200	CDH1	0.2638845	Neoplastic
1201	CDH1	0.15143435	Neoplastic
1202	CDH1	0.31387296	Neoplastic
1203	CDH1	0.2404049	Neoplastic
1204	CDH1	0.16961738	Neoplastic
1205	CDH1	0.14503092	Neoplastic
1206	CDH1	0.21243498	Neoplastic
1207	CDH1	0.30903196	Neoplastic
1208	CDH1	0.4743624	Neoplastic
1209	CDH1	0.119233906	Neoplastic
1210	CDH1	0.25994265	Neoplastic
1211	CDH1	0.20521276	Neoplastic
1212	CDH1	0.31412974	Neoplastic
1213	CDH1	0.3341395	Neoplastic
1214	CDH1	0.42964086	Neoplastic
1215	CDH1	0.28589234	Neoplastic
1216	CDH1	0.2658078	Neoplastic
1217	CDH1	0.13227636	Neoplastic
1218	CDH1	0.25882417	Neoplastic
1219	CDH1	0.34904668	Neoplastic
1220	CDH1	0.45599574	Neoplastic
1221	CDH1	0.36619136	Neoplastic
1222	CDH1	0.33986852	Neoplastic
1223	CDH1	0.28865835	Neoplastic
1224	CDH1	0.04914987	Neoplastic
1225	CDH1	0.02379976	Neoplastic
1226	CDH1	0.33172542	Neoplastic
1227	CDH1	0.08640997	Neoplastic
1228	CDH1	0.45427045	Neoplastic
1229	CDH1	0.490554	Neoplastic
1230	CDH1	0.47776198	Neoplastic
1231	CDH1	0.28289378	Neoplastic
1232	CDH1	0.38202268	Neoplastic
1233	CDH1	0.30006316	Neoplastic
1234	CDH1	0.37307516	Neoplastic
1235	CDH1	0.16040453	Neoplastic
1236	CDH1	0.36104885	Neoplastic
1237	CDH1	0.41966984	Neoplastic
1238	CDH1	0.09926547	Neoplastic
1239	CDH1	0.08828344	Neoplastic
1240	CDH1	0.2137716	Neoplastic
1241	CDH1	0.30215344	Neoplastic
1242	CDH1	0.42292425	Neoplastic
1243	CDH1	0.39805156	Neoplastic
1244	CDH1	0.17023888	Neoplastic
1245	CDH1	0.2252415	Neoplastic
1246	CDH1	0.3163729	Neoplastic
1247	CDH1	0.21209024	Neoplastic
1248	CDH1	0.4463329	Neoplastic
1249	CDH1	0.35201702	Neoplastic
1250	CDH1	0.26885837	Neoplastic
1251	CDH1	0.04842073	Neoplastic
1252	CDH1	0.28628486	Neoplastic
1253	CDH1	0.31704164	Neoplastic
1254	CDH1	0.3847379	Neoplastic
1255	CDH1	0.37970033	Neoplastic
1256	CDH1	0.20172295	Neoplastic
1257	CDH1	0.47131106	Neoplastic
1258	CDH1	0.12271924	Neoplastic
1259	CDH1	0.46857345	Neoplastic
1260	CDH1	0.16179626	Neoplastic
1261	CDH1	0.100482196	Neoplastic
1262	CDH1	0.37332937	Neoplastic
1263	CDH1	0.44308507	Neoplastic
1264	CDH1	0.049040515	Neoplastic
1265	CDH1	0.15065935	Neoplastic
1266	CDH1	0.057694335	Neoplastic
1267	CDH1	0.34640563	Neoplastic
1268	CDH1	0.13477015	Neoplastic
1269	CDH1	0.27689004	Neoplastic
1270	CDH1	0.27634984	Neoplastic
1271	CDH1	0.15170181	Neoplastic
1272	CDH1	0.2667411	Neoplastic
1273	CDH1	0.2641566	Neoplastic
1274	CDH1	0.020579243	Neoplastic
1275	CDH1	0.20975664	Neoplastic
1276	CDH1	0.24980882	Neoplastic
1277	CDH1	0.26271567	Neoplastic
1278	CDH1	0.23662409	Neoplastic
1279	CDH1	0.56929296	Neoplastic
1280	CDH1	0.5813905	Neoplastic
1281	CDH1	0.37782377	Neoplastic
1282	CDH1	0.26519638	Neoplastic
1283	CDH1	0.34779677	Neoplastic
1284	CDH1	0.41511187	Neoplastic
1285	CDH1	0.39705747	Neoplastic
1286	CDH1	0.24635056	Neoplastic
1287	CDH1	0.2586587	Neoplastic
1288	CDH1	0.52974516	Neoplastic
1289	CDH1	0.25837407	Neoplastic
1290	CDH1	0.10726558	Neoplastic
1291	CDH1	0.12714882	Neoplastic
1292	CDH1	0.34462968	Neoplastic
1293	CDH1	0.14080545	Neoplastic
1294	CDH1	0.16248152	Neoplastic
1295	CDH1	0.6033719	Neoplastic
1296	CDH1	0.38863686	Neoplastic
1297	CDH1	0.12492179	Neoplastic
1298	CDH1	0.24608585	Neoplastic
1299	CDH1	0.18825364	Neoplastic
1300	CDH1	0.28994676	Neoplastic
1301	CDH1	0.33255526	Neoplastic
1302	CDH1	0.28391042	Neoplastic
1303	CDH1	0.42901805	Neoplastic
1304	CDH1	0.14251105	Neoplastic
1305	CDH1	0.27269745	Neoplastic
1306	CDH1	0.36332968	Neoplastic
1307	CDH1	0.17893633	Neoplastic
1308	CDH1	0.01048109	Neoplastic
1309	CDH1	0.24102099	Neoplastic
1310	CDH1	0.0939819	Neoplastic
1311	CDH1	0.3373372	Neoplastic
1312	CDH1	0.1576066	Neoplastic
1313	CDH1	0.29561466	Neoplastic
1314	CDH1	0.177573	Neoplastic
1315	CDH1	0.25003302	Neoplastic
1316	CDH1	0.2992313	Neoplastic
1317	CDH1	0.34782112	Neoplastic
1318	CDH1	0.33787945	Neoplastic
1319	CDH1	0.32561308	Neoplastic
1320	CDH1	0.04694179	Neoplastic
1321	CDH1	0.2741542	Neoplastic
1322	CDH1	0.37144488	Neoplastic
1323	CDH1	0.0707749	Neoplastic
1324	CDH1	0.3577412	Neoplastic
1325	CDH1	0.14664134	Neoplastic
1326	CDH1	0.33637846	Neoplastic
1327	CDH1	0.30588514	Neoplastic
1328	CDH1	0.20591076	Neoplastic
1329	CDH1	0.19905643	Neoplastic
1330	CDH1	0.1475461	Neoplastic
1331	CDH1	0.096860394	Neoplastic
1332	CDH1	0.24857467	Neoplastic
1333	CDH1	0.09844681	Neoplastic
1334	CDH1	0.22004882	Neoplastic
1335	CDH1	0.30533695	Neoplastic
1336	CDH1	0.23893614	Neoplastic
1337	CDH1	0.09513552	Neoplastic
1338	CDH1	0.021021565	Neoplastic
1339	CDH1	0.23648329	Neoplastic
1340	CDH1	0.22575445	Neoplastic
1341	CDH1	0.404338	Neoplastic
1342	CDH1	0.33600867	Neoplastic
1343	CDH1	0.020098671	Neoplastic
1344	CDH1	0.39876693	Neoplastic
1345	CDH1	0.4115645	Neoplastic
1346	CDH1	0.11655227	Neoplastic
1347	CDH1	0.28098467	Neoplastic
1348	CDH1	0.35865512	Neoplastic
1349	CDH1	0.043010045	Neoplastic
1350	CDH1	0.20652325	Neoplastic
1351	CDH1	0.28535008	Neoplastic
1352	CDH1	0.3681819	Neoplastic
1353	CDH1	0.11045653	Neoplastic
1354	CDH1	0.40306082	Neoplastic
1355	CDH1	0.41315073	Neoplastic
1356	CDH1	0.2780632	Neoplastic
1357	CDH1	0.43174767	Neoplastic
1358	CDH1	0.46878302	Neoplastic
1359	CDH1	0.3099092	Neoplastic
1360	CDH1	0.21010914	Neoplastic
1361	CDH1	0.14367932	Neoplastic
1362	CDH1	0.0940463	Neoplastic
1363	CDH1	0.2274541	Neoplastic
1364	CDH1	0.4871774	Neoplastic
1365	CDH1	0.06813087	Neoplastic
1366	CDH1	0.25334927	Neoplastic
1367	CDH1	0.17541894	Neoplastic
1368	CDH1	0.28591767	Neoplastic
1369	CDH1	0.22875597	Neoplastic
1370	CDH1	0.09071318	Neoplastic
1371	CDH1	0.0766885	Neoplastic
1372	CDH1	0.017209666	Neoplastic
1373	CDH1	0.20462371	Neoplastic
1374	CDH1	0.29463544	Neoplastic
1375	CDH1	0.092173524	Neoplastic
1376	CDH1	0.22869195	Neoplastic
1377	CDH1	0.113261566	Neoplastic
1378	CDH1	0.44471684	Neoplastic
1379	CDH1	0.029515466	Neoplastic
1380	CDH1	0.31372508	Neoplastic
1381	CDH1	0.27100295	Neoplastic
1382	CDH1	0.42101243	Neoplastic
1383	CDH1	0.28693718	Neoplastic
1384	CDH1	0.3354074	Neoplastic
1385	CDH1	0.085788906	Neoplastic
1386	CDH1	0.041569706	Neoplastic
1387	CDH1	0.09514092	Neoplastic
1388	CDH1	0.12697315	Neoplastic
1389	CDH1	0.060541656	Neoplastic
1390	CDH1	0.26474917	Neoplastic
1391	CDH1	0.2637647	Neoplastic
1392	CDH1	0.18942629	Neoplastic
1393	CDH1	0.22702666	Neoplastic
1394	CDH1	0.004904468	Neoplastic
1395	CDH1	0.05402695	Neoplastic
1396	CDH1	0.37524986	Neoplastic
1397	CDH1	0.36423242	Neoplastic
1398	CDH1	0.09327272	Neoplastic
1399	CDH1	0.13666525	Neoplastic
1400	CDH1	0.016400082	Neoplastic
1401	CDH1	0.0076906816	Neoplastic
1402	CDH1	0.29460737	Neoplastic
1403	CDH1	0.09353087	Neoplastic
1404	CDH1	0.43173274	Neoplastic
1405	CDH1	0.22204806	Neoplastic
1406	CDH1	0.004724089	Neoplastic
1407	CDH1	0.21223442	Neoplastic
1408	CDH1	0.15619387	Neoplastic
1409	CDH1	0.033442233	Neoplastic
1410	CDH1	0.28545374	Neoplastic
1411	CDH1	0.27429608	Neoplastic
1412	CDH1	0.16036633	Neoplastic
1413	CDH1	0.6253819	Neoplastic
1414	CDH1	0.12262394	Neoplastic
1415	CDH1	0.18643428	Neoplastic
1416	CDH1	0.12695174	Neoplastic
1417	CDH1	0.15338986	Neoplastic
1418	CDH1	0.19855998	Neoplastic
1419	CDH1	0.34148934	Neoplastic
1420	CDH1	0.14071819	Neoplastic
1421	CDH1	0.19680713	Neoplastic
1422	CDH1	0.3382033	Neoplastic
1423	CDH1	0.1371726	Neoplastic
1424	CDH1	0.110812105	Neoplastic
1425	CDH1	0.18373051	Neoplastic
1426	CDH1	0.15965468	Neoplastic
1427	CDH1	0.096283466	Neoplastic
1428	CDH1	0.37772954	Neoplastic
1429	CDH1	0.31089243	Neoplastic
1430	CDH1	0.13333392	Neoplastic
1431	CDH1	0.33091816	Neoplastic
1432	CDH1	0.13857388	Neoplastic
1433	CDH1	0.37303844	Neoplastic
1434	CDH1	0.45826894	Neoplastic
1435	CDH1	0.16379495	Neoplastic
1436	CDH1	0.21775259	Neoplastic
1437	CDH1	0.21563494	Neoplastic
1438	CDH1	0.26374286	Neoplastic
1439	CDH1	0.13803269	Neoplastic
1440	CDH1	0.23765726	Neoplastic
1441	CDH1	0.26610377	Neoplastic
1442	CDH1	0.13469824	Neoplastic
1443	CDH1	0.11400273	Neoplastic
1444	CDH1	0.25717813	Neoplastic
1445	CDH1	0.048837528	Neoplastic
1446	CDH1	0.17333736	Neoplastic
1447	CDH1	0.42216337	Neoplastic
1448	CDH1	0.23430514	Neoplastic
1449	CDH1	0.2850243	Neoplastic
1450	CDH1	0.39202172	Neoplastic
1451	CDH1	0.3428488	Neoplastic
1452	CDH1	0.15317799	Neoplastic
1453	CDH1	0.49519378	Neoplastic
1454	CDH1	0.06347931	Neoplastic
1455	CDH1	0.19274752	Neoplastic
1456	CDH1	0.11045243	Neoplastic
1457	CDH1	0.07875738	Neoplastic
1458	CDH1	0.018463952	Neoplastic
1459	CDH1	0.42144388	Neoplastic
1460	CDH1	0.13439743	Neoplastic
1461	CDH1	0.4624718	Neoplastic
1462	CDH1	0.299605	Neoplastic
1463	CDH1	0.14781868	Neoplastic
1464	CDH1	0.29947785	Neoplastic
1465	CDH1	0.16323231	Neoplastic
1466	CDH1	0.22595839	Neoplastic
1467	CDH1	0.1911561	Neoplastic
1468	CDH1	0.03474551	Neoplastic
1469	CDH1	0.482293	Neoplastic
1470	CDH1	0.29228362	Neoplastic
1471	CDH1	0.15876997	Neoplastic
1472	CDH1	0.028624402	Neoplastic
1473	CDH1	0.021585366	Neoplastic
1474	CDH1	0.11180391	Neoplastic
1475	CDH1	0.31703132	Neoplastic
1476	CDH1	0.2712295	Neoplastic
1477	CDH1	0.27299342	Neoplastic
1478	CDH1	0.26564756	Neoplastic
1479	CDH1	0.043563247	Neoplastic
1480	CDH1	0.19470908	Neoplastic
1481	CDH1	0.1773161	Neoplastic
1482	CDH1	0.5564987	Neoplastic
1483	CDH1	0.32934105	Neoplastic
1484	CDH1	0.3325835	Neoplastic
1485	CDH1	0.4947899	Neoplastic
1486	CDH1	0.037726734	Neoplastic
1487	CDH1	0.28423205	Neoplastic
1488	CDH1	0.3218318	Neoplastic
1489	CDH1	0.14281142	Neoplastic
1490	CDH1	0.014374822	Neoplastic
1491	CDH1	0.22945207	Neoplastic
1492	CDH1	0.32150626	Neoplastic
1493	CDH1	0.34628743	Neoplastic
1494	CDH1	0.27525225	Neoplastic
1495	CDH1	0.07799098	Neoplastic
1496	CDH1	0.45159224	Neoplastic
1497	CDH1	0.37531778	Neoplastic
1498	CDH1	0.24154444	Neoplastic
1499	CDH1	0.09074761	Neoplastic
1500	CDH1	0.12685348	Neoplastic
1501	CDH1	0.4102735	Neoplastic
1502	CDH1	0.27655414	Neoplastic
1503	CDH1	0.12129617	Neoplastic
1504	CDH1	0.2055043	Neoplastic
1505	CDH1	0.34951642	Neoplastic
1506	CDH1	0.0806123	Neoplastic
1507	CDH1	0.115250796	Neoplastic
1508	CDH1	0.44938794	Neoplastic
1509	CDH1	0.34573832	Neoplastic
1510	CDH1	0.55223525	Neoplastic
1511	CDH1	0.2921044	Neoplastic
1512	CDH1	0.40515813	Neoplastic
1513	CDH1	0.21460404	Neoplastic
1514	CDH1	0.21769674	Neoplastic
1515	CDH1	0.3206137	Neoplastic
1516	CDH1	0.3076357	Neoplastic
1517	CDH1	0.17900608	Neoplastic
1518	CDH1	0.17350537	Neoplastic
1519	CDH1	0.3436828	Neoplastic
1520	CDH1	0.31326988	Neoplastic
1521	CDH1	0.30314592	Neoplastic
1522	CDH1	0.25402492	Neoplastic
1523	CDH1	0.108008824	Neoplastic
1524	CDH1	0.09084897	Neoplastic
1525	CDH1	0.27196136	Neoplastic
1526	CDH1	0.38157895	Neoplastic
1527	CDH1	0.28950015	Neoplastic
1528	CDH1	0.05709994	Neoplastic
1529	CDH1	0.50165725	Neoplastic
1530	CDH1	0.28795382	Neoplastic
1531	CDH1	0.39836025	Neoplastic
1532	CDH1	0.081194006	Neoplastic
1533	CDH1	0.12420543	Neoplastic
1534	CDH1	0.3645994	Neoplastic
1535	CDH1	0.44514933	Neoplastic
1536	CDH1	0.20323801	Neoplastic
1537	CDH1	0.102477774	Neoplastic
1538	CDH1	0.1242114	Neoplastic
1539	CDH1	0.4134258	Neoplastic
1540	CDH1	0.16682869	Neoplastic
1541	CDH1	0.16030335	Neoplastic
1542	CDH1	0.3487182	Neoplastic
1543	CDH1	0.12213266	Neoplastic
1544	CDH1	0.15973094	Neoplastic
1545	CDH1	0.32665503	Neoplastic
1546	CDH1	0.08383142	Neoplastic
1547	CDH1	0.29456618	Neoplastic
1548	CDH1	0.37797248	Neoplastic
1549	CDH1	0.24414033	Neoplastic
1550	CDH1	0.1145051	Neoplastic
1551	CDH1	0.4510108	Neoplastic
1552	CDH1	0.13795696	Neoplastic
1553	CDH1	0.34376982	Neoplastic
1554	CDH1	0.049159802	Neoplastic
1555	CDH1	0.14923714	Neoplastic
1556	CDH1	0.16600004	Neoplastic
1557	CDH1	0.13845979	Neoplastic
1558	CDH1	0.18648776	Neoplastic
1559	CDH1	0.2341672	Neoplastic
1560	CDH1	0.25698215	Neoplastic
1561	CDH1	0.3029081	Neoplastic
1562	CDH1	0.31929606	Neoplastic
1563	CDH1	0.47904873	Neoplastic
1564	CDH1	0.2994537	Neoplastic
1565	CDH1	0.19363748	Neoplastic
1566	CDH1	0.3697394	Neoplastic
1567	CDH1	0.6515396	Neoplastic
1568	CDH1	0.13534711	Neoplastic
1569	CDH1	0.25569773	Neoplastic
1570	CDH1	0.3978583	Neoplastic
1571	CDH1	0.35136902	Neoplastic
1572	CDH1	0.2222194	Neoplastic
1573	CDH1	0.2902406	Neoplastic
1574	CDH1	0.22304153	Neoplastic
1575	CDH1	0.3267872	Neoplastic
1576	CDH1	0.3757035	Neoplastic
1577	CDH1	0.37582114	Neoplastic
1578	CDH1	0.15399341	Neoplastic
1579	CDH1	0.27181357	Neoplastic
1580	CDH1	0.22997957	Neoplastic
1581	CDH1	0.052502923	Neoplastic
1582	CDH1	0.22973143	Neoplastic
1583	CDH1	0.29972205	Neoplastic
1584	CDH1	0.56050795	Neoplastic
1585	CDH1	0.03140723	Neoplastic
1586	CDH1	0.2762839	Neoplastic
1587	CDH1	0.21496247	Neoplastic
1588	CDH1	0.1722243	Neoplastic
1589	CDH1	0.53235686	Neoplastic
1590	CDH1	0.16126792	Neoplastic
1591	CDH1	0.35571143	Neoplastic
1592	CDH1	0.08334158	Neoplastic
1593	CDH1	0.18196665	Neoplastic
1594	CDH1	0.13096637	Neoplastic
1595	CDH1	0.30335534	Neoplastic
1596	CDH1	0.3978912	Neoplastic
1597	CDH1	0.2327679	Neoplastic
1598	CDH1	0.24193652	Neoplastic
1599	CDH1	0.52312344	Neoplastic
1600	CDH1	0.19854166	Neoplastic
1601	CDH1	0.30581468	Neoplastic
1602	CDH1	0.44602245	Neoplastic
1603	CDH1	0.20572247	Neoplastic
1604	CDH1	0.15839963	Neoplastic
1605	CDH1	0.49034354	Neoplastic
1606	CDH1	0.29995093	Neoplastic
1607	CDH1	0.06503567	Neoplastic
1608	CDH1	0.23443708	Neoplastic
1609	CDH1	0.33011904	Neoplastic
1610	CDH1	0.39688507	Neoplastic
1611	CDH1	0.35599613	Neoplastic
1612	CDH1	0.1245276	Neoplastic
1613	CDH1	0.33640707	Neoplastic
1614	CDH1	0.2866975	Neoplastic
1615	CDH1	0.27836034	Neoplastic
1616	CDH1	0.30908647	Neoplastic
1617	CDH1	0.3262566	Neoplastic
1618	CDH1	0.2808957	Neoplastic
1619	CDH1	0.32320562	Neoplastic
1620	CDH1	0.4306404	Neoplastic
1621	CDH1	0.40828684	Neoplastic
1622	CDH1	0.14460793	Neoplastic
1623	CDH1	0.06783466	Neoplastic
1624	CDH1	0.48596564	Neoplastic
1625	CDH1	0.1972174	Neoplastic
1626	CDH1	0.32346877	Neoplastic
1627	CDH1	0.48504174	Neoplastic
1628	CDH1	0.5327329	Neoplastic
1629	CDH1	0.13859382	Neoplastic
1630	CDH1	0.07534545	Neoplastic
1631	CDH1	0.2859827	Neoplastic
1632	CDH1	0.34948942	Neoplastic
1633	CDH1	0.2145427	Neoplastic
1634	CDH1	0.34176597	Neoplastic
1635	CDH1	0.28810486	Neoplastic
1636	CDH1	0.3762305	Neoplastic
1637	CDH1	0.37590504	Neoplastic
1638	CDH1	0.051962625	Neoplastic
1639	CDH1	0.23305015	Neoplastic
1640	CDH1	0.2203494	Neoplastic
1641	CDH1	0.123723485	Neoplastic
1642	CDH1	0.3574289	Neoplastic
1643	CDH1	0.13875893	Neoplastic
1644	CDH1	0.32647645	Neoplastic
1645	CDH1	0.09916486	Neoplastic
1646	CDH1	0.06492207	Neoplastic
1647	CDH1	0.19115774	Neoplastic
1648	CDH1	0.22755928	Neoplastic
1649	CDH1	0.24206558	Neoplastic
1650	CDH1	0.29263112	Neoplastic
1651	CDH1	0.3763401	Neoplastic
1652	CDH1	0.50619906	Neoplastic
1653	CDH1	0.34607688	Neoplastic
1654	CDH1	0.22529368	Neoplastic
1655	CDH1	0.22290544	Neoplastic
1656	CDH1	0.49464065	Neoplastic
1657	CDH1	0.42757836	Neoplastic
1658	CDH1	0.34462696	Neoplastic
1659	CDH1	0.15550217	Neoplastic
1660	CDH1	0.2802253	Neoplastic
1661	CDH1	0.0047855936	Neoplastic
1662	CDH1	0.16544423	Neoplastic
1663	CDH1	0.42259738	Neoplastic
1664	CDH1	0.29884648	Neoplastic
1665	CDH1	0.5656943	Neoplastic
1666	CDH1	0.011120404	Neoplastic
1667	CDH1	0.31884596	Neoplastic
1668	CDH1	0.0014906382	Neoplastic
1669	CDH1	0.227998	Neoplastic
1670	CDH1	0.4094297	Neoplastic
1671	CDH1	0.29406396	Neoplastic
1672	CDH1	0.2741142	Neoplastic
1673	CDH1	0.06520264	Neoplastic
1674	CDH1	0.26452228	Neoplastic
1675	CDH1	0.32442486	Neoplastic
1676	CDH1	0.17731354	Neoplastic
1677	CDH1	0.22557081	Neoplastic
1678	CDH1	0.21123993	Neoplastic
1679	CDH1	0.401824	Neoplastic
1680	CDH1	0.34983337	Neoplastic
1681	CDH1	0.3641576	Neoplastic
1682	CDH1	0.32737622	Neoplastic
1683	CDH1	0.44513264	Neoplastic
1684	CDH1	0.3586405	Neoplastic
1685	CDH1	0.15156053	Neoplastic
1686	CDH1	0.30623716	Neoplastic
1687	CDH1	0.13172662	Neoplastic
1688	CDH1	0.17648946	Neoplastic
1689	CDH1	0.349096	Neoplastic
1690	CDH1	0.31809473	Neoplastic
1691	CDH1	0.46750996	Neoplastic
1692	CDH1	0.12445425	Neoplastic
1693	CDH1	0.15138465	Neoplastic
1694	CDH1	0.10317314	Neoplastic
1695	CDH1	0.17130195	Neoplastic
1696	CDH1	0.23543455	Neoplastic
1697	CDH1	0.2827351	Neoplastic
1698	CDH1	0.072052196	Neoplastic
1699	CDH1	0.30768234	Neoplastic
1700	CDH1	0.2833891	Neoplastic
1701	CDH1	0.21559447	Neoplastic
1702	CDH1	0.09214911	Neoplastic
1703	CDH1	0.37815666	Neoplastic
1704	CDH1	0.66938084	Neoplastic
1705	CDH1	0.30037963	Neoplastic
1706	CDH1	0.23399001	Neoplastic
1707	CDH1	0.15612105	Neoplastic
1708	CDH1	0.2108388	Neoplastic
1709	CDH1	0.21680707	Neoplastic
1710	CDH1	0.32312143	Neoplastic
1711	CDH1	0.3171161	Neoplastic
1712	CDH1	0.27732667	Neoplastic
1713	CDH1	0.5980134	Neoplastic
1714	CDH1	0.18099774	Neoplastic
1715	CDH1	0.07319392	Neoplastic
1716	CDH1	0.15762527	Neoplastic
1717	CDH1	0.28977668	Neoplastic
1718	CDH1	0.43049452	Neoplastic
1719	CDH1	0.15982336	Neoplastic
1720	CDH1	0.13608806	Neoplastic
1721	CDH1	0.099491596	Neoplastic
1722	CDH1	0.25982153	Neoplastic
1723	CDH1	0.34647623	Neoplastic
1724	CDH1	0.33703142	Neoplastic
1725	CDH1	0.37434527	Neoplastic
1726	CDH1	0.122475766	Neoplastic
1727	CDH1	0.37978435	Neoplastic
1728	CDH1	0.15272073	Neoplastic
1729	CDH1	0.25217986	Neoplastic
1730	CDH1	0.29109207	Neoplastic
1731	CDH1	0.3125097	Neoplastic
1732	CDH1	0.041889846	Neoplastic
1733	CDH1	0.35693073	Neoplastic
1734	CDH1	0.16761038	Neoplastic
1735	CDH1	0.3217764	Neoplastic
1736	CDH1	0.2473923	Neoplastic
1737	CDH1	0.3939134	Neoplastic
1738	CDH1	0.30596548	Neoplastic
1739	CDH1	0.1509549	Neoplastic
1740	CDH1	0.24004649	Neoplastic
1741	CDH1	0.043098103	Neoplastic
1742	CDH1	0.44723588	Neoplastic
1743	CDH1	0.38016358	Neoplastic
1744	CDH1	0.07277226	Neoplastic
1745	CDH1	0.36248222	Neoplastic
1746	CDH1	0.039568	Neoplastic
1747	CDH1	0.10727379	Neoplastic
1748	CDH1	0.21128987	Neoplastic
1749	CDH1	0.21887301	Neoplastic
1750	CDH1	0.009449762	Neoplastic
1751	CDH1	0.16433252	Neoplastic
1752	CDH1	0.26853624	Neoplastic
1753	CDH1	0.291381	Neoplastic
1754	CDH1	0.38366684	Neoplastic
1755	CDH1	0.21998934	Neoplastic
1756	CDH1	0.3767042	Neoplastic
1757	CDH1	0.14970893	Neoplastic
1758	CDH1	0.05981778	Neoplastic
1759	CDH1	0.14528576	Neoplastic
1760	CDH1	0.3470435	Neoplastic
1761	CDH1	0.35042456	Neoplastic
1762	CDH1	0.20125927	Neoplastic
1763	CDH1	0.23816666	Neoplastic
1764	CDH1	0.19436339	Neoplastic
1765	CDH1	0.28147206	Neoplastic
1766	CDH1	0.2099322	Neoplastic
1767	CDH1	0.28027388	Neoplastic
1768	CDH1	0.36621222	Neoplastic
1769	CDH1	0.1592367	Neoplastic
1770	CDH1	0.2373062	Neoplastic
1771	CDH1	0.3007282	Neoplastic
1772	CDH1	0.22138426	Neoplastic
1773	CDH1	0.18707791	Neoplastic
1774	CDH1	0.46940088	Neoplastic
1775	CDH1	0.38964432	Neoplastic
1776	CDH1	0.12418908	Neoplastic
1777	CDH1	0.23232768	Neoplastic
1778	CDH1	0.012992304	Neoplastic
1779	CDH1	0.22043616	Neoplastic
1780	CDH1	0.113317855	Neoplastic
1781	CDH1	0.1737445	Neoplastic
1782	CDH1	0.118008584	Neoplastic
1783	CDH1	0.15011209	Neoplastic
1784	CDH1	0.37739357	Neoplastic
1785	CDH1	0.02146638	Neoplastic
1786	CDH1	0.30907416	Neoplastic
1787	CDH1	0.03265906	Neoplastic
1788	CDH1	0.36755365	Neoplastic
1789	CDH1	0.40593275	Neoplastic
1790	CDH1	0.27087724	Neoplastic
1791	CDH1	0.29863882	Neoplastic
1792	CDH1	0.1879379	Neoplastic
1793	CDH1	0.25565964	Neoplastic
1794	CDH1	0.06853268	Neoplastic
1795	CDH1	0.2659667	Neoplastic
1796	CDH1	0.28849006	Neoplastic
1797	CDH1	0.3860272	Neoplastic
1798	CDH1	0.3539143	Neoplastic
1799	CDH1	0.04578169	Neoplastic
1800	CDH1	0.3755909	Neoplastic
1801	CDH1	0.2510826	Neoplastic
1802	CDH1	0.17269938	Neoplastic
1803	CDH1	0.044323746	Neoplastic
1804	CDH1	0.2192214	Neoplastic
1805	CDH1	0.44564047	Neoplastic
1806	CDH1	0.14792149	Neoplastic
1807	CDH1	0.2819083	Neoplastic
1808	CDH1	0.1056852	Neoplastic
1809	CDH1	0.20204696	Neoplastic
1810	CDH1	0.4095211	Neoplastic
1811	CDH1	0.44830287	Neoplastic
1812	CDH1	0.096793965	Neoplastic
1813	CDH1	0.43256322	Neoplastic
1814	CDH1	0.30815303	Neoplastic
1815	CDH1	0.2093734	Neoplastic
1816	CDH1	0.20712774	Neoplastic
1817	CDH1	0.42615277	Neoplastic
1818	CDH1	0.20619853	Neoplastic
1819	CDH1	0.11566494	Neoplastic
1820	CDH1	0.27597377	Neoplastic
1821	CDH1	0.111481816	Neoplastic
1822	CDH1	0.24230868	Neoplastic
1823	CDH1	0.08699272	Neoplastic
1824	CDH1	0.36285096	Neoplastic
1825	CDH1	0.35362786	Neoplastic
1826	CDH1	0.28808656	Neoplastic
1827	CDH1	0.33587322	Neoplastic
1828	CDH1	0.32810134	Neoplastic
1829	CDH1	0.2651109	Neoplastic
1830	CDH1	0.26270145	Neoplastic
1831	CDH1	0.0017298395	Neoplastic
1832	CDH1	0.02424825	Neoplastic
1833	CDH1	0.31075546	Neoplastic
1834	CDH1	0.2864458	Neoplastic
1835	CDH1	0.37088844	Neoplastic
1836	CDH1	0.07975264	Neoplastic
1837	CDH1	0.039284512	Neoplastic
1838	CDH1	0.53845966	Neoplastic
1839	CDH1	0.085667394	Neoplastic
1840	CDH1	0.20814024	Neoplastic
1841	CDH1	0.11051508	Neoplastic
1842	CDH1	0.22862951	Neoplastic
1843	CDH1	0.09856584	Neoplastic
1844	CDH1	0.17094421	Neoplastic
1845	CDH1	0.31763616	Neoplastic
1846	CDH1	0.33453834	Neoplastic
1847	CDH1	0.42394835	Neoplastic
1848	CDH1	0.14283168	Neoplastic
1849	CDH1	0.25059816	Neoplastic
1850	CDH1	0.334635	Neoplastic
1851	CDH1	0.218868	Neoplastic
1852	CDH1	0.26737648	Neoplastic
1853	CDH1	0.39357823	Neoplastic
1854	CDH1	0.1399401	Neoplastic
1855	CDH1	0.15131532	Neoplastic
1856	CDH1	0.08746209	Neoplastic
1857	CDH1	0.14171128	Neoplastic
1858	CDH1	0.24946263	Neoplastic
1859	CDH1	0.16170655	Neoplastic
1860	CDH1	0.3463875	Neoplastic
1861	CDH1	0.2291866	Neoplastic
1862	CDH1	0.15149547	Neoplastic
1863	CDH1	0.18837339	Neoplastic
1864	CDH1	0.0776526	Neoplastic
1865	CDH1	0.19454548	Neoplastic
1866	CDH1	0.1553461	Neoplastic
1867	CDH1	0.34575474	Neoplastic
1868	CDH1	0.19035691	Neoplastic
1869	CDH1	0.24912067	Neoplastic
1870	CDH1	0.23836336	Neoplastic
1871	CDH1	0.2798871	Neoplastic
1872	CDH1	0.36374137	Neoplastic
1873	CDH1	0.07208932	Neoplastic
1874	CDH1	0.20286994	Neoplastic
1875	CDH1	0.10669599	Neoplastic
1876	CDH1	0.34086785	Neoplastic
1877	CDH1	0.23791224	Neoplastic
1878	CDH1	0.06480607	Neoplastic
1879	CDH1	0.12718706	Neoplastic
1880	CDH1	0.33139798	Neoplastic
1881	CDH1	0.24549687	Neoplastic
1882	CDH1	0.26052016	Neoplastic
1883	CDH1	0.08369443	Neoplastic
1884	CDH1	0.16722563	Neoplastic
1885	CDH1	0.15961605	Neoplastic
1886	CDH1	0.051321696	Neoplastic
1887	CDH1	0.29836905	Neoplastic
1888	CDH1	0.24014255	Neoplastic
1889	CDH1	0.35880825	Neoplastic
1890	CDH1	0.31847665	Neoplastic
1891	CDH1	0.2657352	Neoplastic
1892	CDH1	0.06873514	Neoplastic
1893	CDH1	0.19826478	Neoplastic
1894	CDH1	0.29989398	Neoplastic
1895	CDH1	0.3729861	Neoplastic
1896	CDH1	0.31534046	Neoplastic
1897	CDH1	0.35243475	Neoplastic
1898	CDH1	0.2895847	Neoplastic
1899	CDH1	0.2968753	Neoplastic
1900	CDH1	0.20022514	Neoplastic
1901	CDH1	0.19400114	Neoplastic
1902	CDH1	0.07146156	Neoplastic
1903	CDH1	0.6387198	Neoplastic
1904	CDH1	0.21136735	Neoplastic
1905	CDH1	0.21713631	Neoplastic
1906	CDH1	0.08754908	Neoplastic
1907	CDH1	0.025995791	Neoplastic
1908	CDH1	0.33378547	Neoplastic
1909	CDH1	0.2149562	Neoplastic
1910	CDH1	0.3886568	Neoplastic
1911	CDH1	0.31596652	Neoplastic
1912	CDH1	0.33631897	Neoplastic
1913	CDH1	0.18798575	Neoplastic
1914	CDH1	0.31639	Neoplastic
1915	CDH1	0.24347255	Neoplastic
1916	CDH1	0.39548433	Neoplastic
1917	CDH1	0.27694476	Neoplastic
1918	CDH1	0.21311493	Neoplastic
1919	CDH1	0.48881698	Neoplastic
1920	CDH1	0.14971456	Neoplastic
1921	CDH1	0.35490185	Neoplastic
1922	CDH1	0.24729028	Neoplastic
1923	CDH1	0.3243104	Neoplastic
1924	CDH1	0.29785833	Neoplastic
1925	CDH1	0.30447373	Neoplastic
1926	CDH1	0.033698127	Neoplastic
1927	CDH1	0.45350203	Neoplastic
1928	CDH1	0.41908857	Neoplastic
1929	CDH1	0.11394288	Neoplastic
1930	CDH1	0.22108214	Neoplastic
1931	CDH1	0.0042180056	Neoplastic
1932	CDH1	0.0573314	Neoplastic
1933	CDH1	0.3784284	Neoplastic
1934	CDH1	0.331285	Neoplastic
1935	CDH1	0.20350191	Neoplastic
1936	CDH1	0.39950284	Neoplastic
1937	CDH1	0.53091687	Neoplastic
1938	CDH1	0.19536728	Neoplastic
1939	CDH1	0.28081602	Neoplastic
1940	CDH1	0.42231157	Neoplastic
1941	CDH1	0.2721732	Neoplastic
1942	CDH1	0.35265768	Neoplastic
1943	CDH1	0.3916004	Neoplastic
1944	CDH1	0.37290508	Neoplastic
1945	CDH1	0.45383945	Neoplastic
1946	CDH1	0.455582	Neoplastic
1947	CDH1	0.44886568	Neoplastic
1948	CDH1	0.27917072	Neoplastic
1949	CDH1	0.26932025	Neoplastic
1950	CDH1	0.34716505	Neoplastic
1951	CDH1	0.098921865	Neoplastic
1952	CDH1	0.21811308	Neoplastic
1953	CDH1	0.19493212	Neoplastic
1954	CDH1	0.20048559	Neoplastic
1955	CDH1	0.42946696	Neoplastic
1956	CDH1	0.05205565	Neoplastic
1957	CDH1	0.22001798	Neoplastic
1958	CDH1	0.13377553	Neoplastic
1959	CDH1	0.21388221	Neoplastic
1960	CDH1	0.12979253	Neoplastic
1961	CDH1	0.032584082	Neoplastic
1962	CDH1	0.32993957	Neoplastic
1963	CDH1	0.109870076	Neoplastic
1964	CDH1	0.3121341	Neoplastic
1965	CDH1	0.0987812	Neoplastic
1966	CDH1	0.43025666	Neoplastic
1967	CDH1	0.12065086	Neoplastic
1968	CDH1	0.17926596	Neoplastic
1969	CDH1	0.14193912	Neoplastic
1970	CDH1	0.2741138	Neoplastic
1971	CDH1	0.41114473	Neoplastic
1972	CDH1	0.3637112	Neoplastic
1973	CDH1	0.36821446	Neoplastic
1974	CDH1	0.43853286	Neoplastic
1975	CDH1	0.49187127	Neoplastic
1976	CDH1	0.46128052	Neoplastic
1977	CDH1	0.17667109	Neoplastic
1978	CDH1	0.34700882	Neoplastic
1979	CDH1	0.47707465	Neoplastic
1980	CDH1	0.4134392	Neoplastic
1981	CDH1	0.33114356	Neoplastic
1982	CDH1	0.32507396	Neoplastic
1983	CDH1	0.15457922	Neoplastic
1984	CDH1	0.28736278	Neoplastic
1985	CDH1	0.24914774	Neoplastic
1986	CDH1	0.12943509	Neoplastic
1987	CDH1	0.18745628	Neoplastic
1988	CDH1	0.05323915	Neoplastic
1989	CDH1	0.17597643	Neoplastic
1990	CDH1	0.22255735	Neoplastic
1991	CDH1	0.11554745	Neoplastic
1992	CDH1	0.13025874	Neoplastic
1993	CDH1	0.376756	Neoplastic
1994	CDH1	0.39909774	Neoplastic
1995	CDH1	0.29036123	Neoplastic
1996	CDH1	0.12771878	Neoplastic
1997	CDH1	0.10188794	Neoplastic
1998	CDH1	0.34844247	Neoplastic
[truncated: 927,275 more rows]
