# Supplementary material for: sCellST predicts single-cell gene expression from H& E images
Source: Nat Commun. 2026 Jan 9;17:1194. doi: 10.1038/s41467-025-67965-1 (PMC12858858; doi:10.1038/s41467-025-67965-1)
Supplement: Supplementary file 6 — Source data [file 41467_2025_67965_MOESM6_ESM.zip › Source Data/fig6/pcc_distribution.csv]

	test slide	pcc
0	NCBI784	0.3356329443196545
1	NCBI784	0.0545072686024798
2	NCBI784	0.1092802288410893
3	NCBI784	0.0012944028152489
4	NCBI784	0.0140585594514975
5	NCBI784	0.0097898522461809
6	NCBI784	0.1085717842336762
7	NCBI784	0.1663906454384156
8	NCBI784	0.011093864818491
9	NCBI784	0.0530522692135143
10	NCBI784	0.0536813994322821
11	NCBI784	0.1363855601573335
12	NCBI784	-0.0074152166074428
13	NCBI784	0.2138054835899291
14	NCBI784	0.013195353503498
15	NCBI784	0.1871494086383538
16	NCBI784	0.058641851986918
17	NCBI784	0.0819560418122183
18	NCBI784	0.2284480109748429
19	NCBI784	0.3696333678065671
20	NCBI784	0.0674169085142841
21	NCBI784	0.0957899973866438
22	NCBI784	0.4071331687473402
23	NCBI784	0.347591532244434
24	NCBI784	0.0215301639491944
25	NCBI784	0.2678176073218549
26	NCBI784	0.0931306693604376
27	NCBI784	0.1309221497198703
28	NCBI784	0.3431128127863118
29	NCBI784	0.2999517493598087
30	NCBI784	0.0591337248688025
31	NCBI784	0.0333334904460556
32	NCBI784	0.1908788124172296
33	NCBI784	0.3551808092157214
34	NCBI784	0.085658463390177
35	NCBI784	0.3525778517416733
36	NCBI784	0.3509759386492744
37	NCBI784	0.4580937288251406
38	NCBI784	0.4224123560543906
39	NCBI784	0.4091615146145391
40	NCBI784	0.0957938070617541
41	NCBI784	0.0831207378581769
42	NCBI784	0.0345510679029672
43	NCBI784	0.1438844182075127
44	NCBI784	0.3099472972243715
45	NCBI784	0.4490475355239492
46	NCBI784	0.4113370163759933
47	NCBI784	0.0805189228652585
48	NCBI784	0.0979680324798843
49	NCBI784	0.2888133601008196
50	NCBI784	0.3954480318132853
51	NCBI784	0.1098873824376662
52	NCBI784	0.0687019467046571
53	NCBI784	0.1920472747914742
54	NCBI784	0.0023569967129261
55	NCBI784	0.0277954599816289
56	NCBI784	0.0488223814554821
57	NCBI784	0.0194290990935567
58	NCBI784	0.4659965082504413
59	NCBI784	0.443094582056214
60	NCBI784	0.0545103894886771
61	NCBI784	0.1930607146712161
62	NCBI784	0.1470985323262834
63	NCBI784	0.1767309482035309
64	NCBI784	0.4441922434691558
65	NCBI784	0.1343491814393588
66	NCBI784	0.168503192082689
67	NCBI784	0.374314162977672
68	NCBI784	-0.1241492542078838
69	NCBI784	0.1352379669906623
70	NCBI784	0.0144298254055706
71	NCBI784	0.1027270883944608
72	NCBI784	0.0556819261411514
73	NCBI784	0.0020959890811672
74	NCBI784	0.1808042262256208
75	NCBI784	0.1167319336002381
76	NCBI784	0.4188264360940307
77	NCBI784	0.082448509749307
78	NCBI784	0.2881697747309456
79	NCBI784	0.1476821896640712
80	NCBI784	0.0087317962193624
81	NCBI784	0.0278558193367825
82	NCBI784	0.1956534116055984
83	NCBI784	0.2266883072323078
84	NCBI784	0.2419338170345296
85	NCBI784	-0.0229403916865528
86	NCBI784	0.1052564589912812
87	NCBI784	0.3092312597859315
88	NCBI784	0.2932086600830804
89	NCBI784	0.0916815367800633
90	NCBI784	0.1902743341837691
91	NCBI784	0.3557274504309766
92	NCBI784	0.1683463190294417
93	NCBI784	0.3178079433792398
94	NCBI784	0.1639812624157581
95	NCBI784	0.2894876133272435
96	NCBI784	0.3362650299934686
97	NCBI784	0.3079564474996396
98	NCBI784	0.0493940564550661
99	NCBI784	-0.018764001917023
100	NCBI784	0.1488133443095077
101	NCBI783	0.461817227757365
102	NCBI783	-0.1625612045797703
103	NCBI783	0.0323275397635573
104	NCBI783	0.0210524124198703
105	NCBI783	0.026211011787992
106	NCBI783	-0.1084539288110235
107	NCBI783	0.1166772689434096
108	NCBI783	0.0397151056672779
109	NCBI783	0.0361835369062819
110	NCBI783	0.0218623264869266
111	NCBI783	0.0172538217577515
112	NCBI783	-0.0051207491871694
113	NCBI783	0.202840612570325
114	NCBI783	-0.0066307372845624
115	NCBI783	0.0979801129029492
116	NCBI783	0.0238646118915794
117	NCBI783	0.0395872272504253
118	NCBI783	0.2502565949481032
119	NCBI783	0.0385763916444718
120	NCBI783	0.0507015706971706
121	NCBI783	0.342588277241426
122	NCBI783	0.3621257934518183
123	NCBI783	-0.0877247634131601
124	NCBI783	-0.0408391372471252
125	NCBI783	0.162697767184142
126	NCBI783	0.1444674001026666
127	NCBI783	-0.0147775405091996
128	NCBI783	0.2519743568898578
129	NCBI783	0.3296172584483213
130	NCBI783	0.1216117032740102
131	NCBI783	0.2982223410928303
132	NCBI783	0.3212311859771432
133	NCBI783	0.3548719080003873
134	NCBI783	0.3489955713864022
135	NCBI783	-0.0370150525693893
136	NCBI783	0.0371508595357823
137	NCBI783	0.0152444640921917
138	NCBI783	0.0216750937738561
139	NCBI783	0.2666407841110833
140	NCBI783	0.3168222232493259
141	NCBI783	0.2126548086218712
142	NCBI783	-0.0143614330398608
143	NCBI783	0.0244108725653598
144	NCBI783	0.2087922385969609
145	NCBI783	0.2745921103899162
146	NCBI783	0.0542793985246254
147	NCBI783	0.0065191529685758
148	NCBI783	0.2888938466580056
149	NCBI783	0.1250573592192396
150	NCBI783	0.0931204586711313
151	NCBI783	0.1087392137308637
152	NCBI783	0.066601463226821
153	NCBI783	0.3636166979748998
154	NCBI783	0.3316240160357936
155	NCBI783	-0.0381457166218754
156	NCBI783	0.0991298079907969
157	NCBI783	-0.0487742057261668
158	NCBI783	0.0698551165668118
159	NCBI783	0.3407841143201409
160	NCBI783	-0.0296438236918982
161	NCBI783	0.0712078969953542
162	NCBI783	0.1544537615598359
163	NCBI783	0.0132424908946465
164	NCBI783	0.0376761194193881
165	NCBI783	-0.05992803786144
166	NCBI783	-0.0549800732903122
167	NCBI783	0.1350885458165417
168	NCBI783	-0.1121583888806799
169	NCBI783	-0.0258607776836324
170	NCBI783	0.3482923372642453
171	NCBI783	0.1401475706714414
172	NCBI783	0.1729750094809358
173	NCBI783	0.0562867508095226
174	NCBI783	0.1433647243694699
175	NCBI783	0.024081055653128
176	NCBI783	0.1659758603554067
177	NCBI783	0.1094662516385173
178	NCBI783	0.0704716677344947
179	NCBI783	-0.1529000689610072
180	NCBI783	0.0308617219936576
181	NCBI783	0.1868256963208508
182	NCBI783	0.2573448571324253
183	NCBI783	0.0179504865252424
184	NCBI783	0.2162283968126558
185	NCBI783	0.316038517518139
186	NCBI783	0.1132876778159905
187	NCBI783	0.2883319220593882
188	NCBI783	0.1747912805391754
189	NCBI783	0.3262764901696666
190	NCBI783	0.2599185106273236
191	NCBI783	0.2723101801684544
192	NCBI783	-0.0737545032037584
193	NCBI783	0.0311768244698661
194	TENX97	0.3289055925404372
195	TENX97	0.0255108258362572
196	TENX97	0.1127024312814897
197	TENX97	0.202319093402579
198	TENX97	0.1260639236886128
199	TENX97	0.0120124228362446
200	TENX97	0.0529102370458404
201	TENX97	0.0825758053560553
202	TENX97	-0.0185699283211202
203	TENX97	0.216148626116858
204	TENX97	0.1877525845757552
205	TENX97	-0.0018691967159822
206	TENX97	0.0329748341406755
207	TENX97	0.0920341815448787
208	TENX97	0.0997542325498386
209	TENX97	0.0433119743665025
210	TENX97	0.1816004147219669
211	TENX97	0.0124157065409689
212	TENX97	0.0636587785476336
213	TENX97	0.2076261657651221
214	TENX97	-0.0193622934988699
215	TENX97	0.1314311209458638
216	TENX97	0.1209828584333826
217	TENX97	0.0962254336105189
218	TENX97	-0.0031791671206978
219	TENX97	0.3284024071377565
220	TENX97	0.2344426585324991
221	TENX97	0.0715787691022588
222	TENX97	0.139161124985066
223	TENX97	0.2038791609440355
224	TENX97	0.2866776061999206
225	TENX97	0.1241536855327271
226	TENX97	-0.0043261616060886
227	TENX97	0.1888915461891956
228	TENX97	0.1554846881339222
229	TENX97	0.0252854299455078
230	TENX97	0.1948858182146345
231	TENX97	0.1520718203351472
232	TENX97	0.0796580163072695
233	TENX97	0.1380184202001393
234	TENX97	0.4097382081491625
235	TENX97	-0.0992381366651955
236	TENX97	0.1607966392267918
237	TENX97	0.3868381071101951
238	TENX97	0.4838580892468114
239	TENX97	0.4468420582485862
240	TENX97	0.4161147709364487
241	TENX97	0.1004487851514161
242	TENX97	0.0757118844566108
243	TENX97	0.1237185711532612
244	TENX97	0.0788708375109357
245	TENX97	0.1450874068613739
246	TENX97	0.4774191715496592
247	TENX97	0.4658957601221712
248	TENX97	0.0176600277488209
249	TENX97	0.5140806020283053
250	TENX97	0.020420757924186
251	TENX97	0.1013112603298573
252	TENX97	0.0992141960788839
253	TENX97	0.2593370316829427
254	TENX97	0.0695374659472297
255	TENX97	0.245510138719714
256	TENX97	0.1188133639915647
257	TENX97	0.0829114547702702
258	TENX97	0.1160710301316291
259	TENX97	0.1601835744838512
260	TENX97	0.0750950713283605
261	TENX97	0.0510003876865145
262	TENX97	0.0537461225601818
263	TENX97	0.0876987659855952
264	TENX97	0.0586236528814315
265	TENX97	0.1704664779591629
266	TENX97	0.3551307304743642
267	TENX97	0.0855138841515994
268	TENX97	0.1721459917911124
269	TENX97	0.175964048329036
270	TENX97	0.2299183881520551
271	TENX97	0.1714924769658979
272	TENX97	0.1002681981770256
273	TENX97	0.5523118706424892
274	TENX97	0.1550153106065331
275	TENX97	0.2406044349952283
276	TENX97	0.5876192777787712
277	TENX97	0.2587942489204708
278	TENX97	0.0302548269440935
279	TENX97	-0.1657639775093461
280	TENX97	0.1692368013853854
281	TENX97	0.1409536181729752
282	TENX97	0.1340893888995122
283	TENX97	0.0465400248585052
284	TENX97	0.196082118604074
285	TENX97	0.0692589260716666
286	TENX97	0.3541535202127902
287	TENX97	0.0500222905781353
288	TENX97	0.1132355014434053
289	TENX97	0.4084814741381884
290	TENX97	0.1397824220043085
291	TENX97	0.0747609819154226
292	TENX97	-0.0567612865312897
293	TENX97	0.126345450941263
294	TENX97	0.1988462925965358
295	TENX97	0.2666085855270345
296	TENX97	-0.0016043654461482
297	TENX97	0.1680731037681634
298	TENX97	0.1954962143507643
299	TENX97	0.3521783853261321
300	TENX97	0.1147768287458868
301	TENX97	0.0948948244680439
302	TENX97	0.1825070483057
303	TENX97	0.2096030569898191
304	TENX97	0.4395348825292237
305	TENX97	0.0559255671641344
306	TENX97	0.0770996173552019
307	TENX97	0.1421285227674764
308	TENX97	0.1549401836962438
309	TENX97	0.1688488505622954
310	TENX97	0.1294761182276424
311	TENX97	-0.0323783047702846
312	TENX97	0.0904503168025592
313	TENX97	0.4934355246448706
314	TENX97	0.1713139019167028
315	TENX97	0.2154817184041804
316	TENX97	0.1565322250461406
317	TENX97	0.0261760861045709
318	TENX97	0.0444697944502362
319	TENX97	0.2294692090972374
320	TENX99	0.1652184415426985
321	TENX99	0.0077895039811138
322	TENX99	0.087094050841367
323	TENX99	0.0254327991935141
324	TENX99	0.0537571967684541
325	TENX99	-0.0039638306074915
326	TENX99	-0.0195893144660916
327	TENX99	-0.0050406731751777
328	TENX99	-0.0173266691640322
329	TENX99	0.0816848832203313
330	TENX99	0.0812324691623983
331	TENX99	0.0828354490603031
332	TENX99	0.0718046531761711
333	TENX99	0.0052582639674148
334	TENX99	-0.0020177845121846
335	TENX99	0.1165555391406294
336	TENX99	0.1170590949707576
337	TENX99	0.1130875701723161
338	TENX99	0.0744236573803346
339	TENX99	0.0046603215769906
340	TENX99	0.3866686344737628
341	TENX99	0.4813029122853781
342	TENX99	0.0863182818709716
343	TENX99	0.1303745363110653
344	TENX99	0.0481488566414694
345	TENX99	0.065713814251289
346	TENX99	0.0137293955835627
347	TENX99	0.2301441574462212
348	TENX99	0.5045658915844281
349	TENX99	0.293473287177371
350	TENX99	0.3409854803786267
351	TENX99	0.429832843138928
352	TENX99	0.4989108958915711
353	TENX99	0.3434946641457322
354	TENX99	0.0181267002500754
355	TENX99	0.1321096704224809
356	TENX99	0.1037862891657824
357	TENX99	0.072336761199874
358	TENX99	0.461866812908181
359	TENX99	0.5102001748987944
360	TENX99	0.4814836904629244
361	TENX99	0.032295250735755
362	TENX99	0.0521080389827735
363	TENX99	0.0688336707457732
364	TENX99	0.0444875383362024
365	TENX99	0.1391182385916683
366	TENX99	0.0021286649615218
367	TENX99	0.3052334711763422
368	TENX99	0.0022246451115108
369	TENX99	-0.0114599505217506
370	TENX99	0.2510479866301627
371	TENX99	0.0019430081496297
372	TENX99	0.5003589949663112
373	TENX99	0.4081639931529292
374	TENX99	0.0459044494188746
375	TENX99	0.0227090443397914
376	TENX99	0.1246828117110529
377	TENX99	0.0890683798074158
378	TENX99	0.3900133985886097
379	TENX99	0.1555187612129275
380	TENX99	-0.0003114392467544
381	TENX99	0.2182366017222054
382	TENX99	-0.0323001029848495
383	TENX99	0.3159787535083437
384	TENX99	0.0779476114921074
385	TENX99	0.0662261973673267
386	TENX99	0.0350308730263565
387	TENX99	0.1131442266871696
388	TENX99	0.0615987920797092
389	TENX99	0.1914210565722191
390	TENX99	0.2046347895356715
391	TENX99	0.5119206956225817
392	TENX99	-0.1140548585124352
393	TENX99	-0.010809153680411
394	TENX99	-0.2363347225567512
395	TENX99	0.2472858993763596
396	TENX99	0.0096798465864939
397	TENX99	0.0275750894150473
398	TENX99	-0.0295657819932538
399	TENX99	0.0797937149885078
400	TENX99	0.1890982322009146
401	TENX99	0.3451265126675766
402	TENX99	-0.0102928237189977
403	TENX99	0.3853069929529239
404	TENX99	0.5196070939225466
405	TENX99	0.0095263855296343
406	TENX99	0.3193952516450875
407	TENX99	0.2677476773681859
408	TENX99	0.5818734565844538
409	TENX99	0.1016168022696479
410	TENX99	0.2915449033498868
411	TENX99	3.447913692574264e-05
412	TENX99	0.1836206991980293
413	TENX94	0.0508666192895061
414	TENX94	0.0068355443752737
415	TENX94	0.0126808346167227
416	TENX94	0.017748059462058
417	TENX94	-0.0009849792686434
418	TENX94	0.0186458558137813
419	TENX94	0.0337119945486418
420	TENX94	0.050041486616066
421	TENX94	0.0408972116837162
422	TENX94	0.0252321286586055
423	TENX94	0.019580441014532
424	TENX94	0.1224306024146003
425	TENX94	0.1401706077731694
426	TENX94	-0.0207649004795093
427	TENX94	0.0533839181022468
428	TENX94	0.0217835272027483
429	TENX94	0.0085438098655262
430	TENX94	0.2276218794360604
431	TENX94	-0.0119213868758784
432	TENX94	0.0509668964653749
433	TENX94	0.1689236005016084
434	TENX94	0.0643661887711522
435	TENX94	0.085724039471672
436	TENX94	0.0919889716876097
437	TENX94	0.0750661547541469
438	TENX94	0.0723486304808851
439	TENX94	0.0339696788242916
440	TENX94	0.054121452780101
441	TENX94	0.1761555492423684
442	TENX94	0.070338196610197
443	TENX94	0.1564990093889119
444	TENX94	0.1793177378352917
445	TENX94	0.2109023699555764
446	TENX94	0.0992734489354153
447	TENX94	0.1145026662861133
448	TENX94	-0.0047154303654035
449	TENX94	0.0055083115539213
450	TENX94	0.0321344652802473
451	TENX94	0.2055790716328837
452	TENX94	0.2551603265820591
453	TENX94	0.2032207079109687
454	TENX94	0.059859254663856
455	TENX94	0.0061229581331554
456	TENX94	0.1221536357947262
457	TENX94	0.1586677467378553
458	TENX94	-0.0099237645358215
459	TENX94	0.0749150138541373
460	TENX94	0.1235075203825153
461	TENX94	0.0153218748772453
462	TENX94	0.0097124086229804
463	TENX94	0.2456114591936995
464	TENX94	0.0068202944319086
465	TENX94	0.2446278519060529
466	TENX94	0.1538172322832922
467	TENX94	0.0060838146637455
468	TENX94	0.0742565809002175
469	TENX94	0.1111941491952625
470	TENX94	0.0146453167179252
471	TENX94	0.2260646266332207
472	TENX94	0.1229332576229993
473	TENX94	0.0968478558826778
474	TENX94	0.1044991296888143
475	TENX94	0.0265882912022445
476	TENX94	0.0817224180033254
477	TENX94	0.0855341360944896
478	TENX94	0.0420677796197257
479	TENX94	0.0781172365320778
480	TENX94	0.0479457485154376
481	TENX94	0.0305783684689385
482	TENX94	0.1363397104333383
483	TENX94	0.0897414292548802
484	TENX94	0.061855577375643
485	TENX94	0.0416255666684669
486	TENX94	-0.0064156571418951
487	TENX94	0.1988013455799669
488	TENX94	0.1602956437453502
489	TENX94	0.0264296085627144
490	TENX94	0.2563231366517794
491	TENX94	0.0573490822104667
492	TENX94	0.0990088663476895
493	TENX94	0.0827033553943519
494	TENX94	0.0855561303352796
495	TENX94	0.0068631327686329
496	TENX94	0.0386593140609654
497	TENX94	0.3004525969074453
498	TENX94	0.0810908269908983
499	TENX94	0.1501024687931231
500	TENX94	0.034421319163124
501	TENX94	0.1997884631579772
502	TENX94	0.1509451364826346
503	TENX94	0.1616653753318718
504	TENX94	0.0377971516022149
505	TENX94	0.0319232913912702
506	TENX96	0.0632778947816502
507	TENX96	0.0007861124934497
508	TENX96	0.0137510318543267
509	TENX96	0.1038958221681135
510	TENX96	0.0213167185290748
511	TENX96	0.0183764632961954
512	TENX96	0.0019299518425423
513	TENX96	0.0175126753408902
514	TENX96	0.0232115820695959
515	TENX96	0.037633083796375
516	TENX96	0.0859580062913911
517	TENX96	-0.0020913944387436
518	TENX96	0.0381196053893775
519	TENX96	0.0342853093686881
520	TENX96	0.0266146801731741
521	TENX96	0.0852647367261759
522	TENX96	0.1228857196554238
523	TENX96	0.0009736451985891
524	TENX96	0.0173713584244837
525	TENX96	0.1283817325538442
526	TENX96	-0.0223923440501167
527	TENX96	0.0482503760266212
528	TENX96	0.0310086321339618
529	TENX96	0.0193230048851068
530	TENX96	0.001835542333879
531	TENX96	0.2161832370072849
532	TENX96	0.0604625127322414
533	TENX96	-0.0050207664373594
534	TENX96	0.0420794234420859
535	TENX96	0.1742376307949744
536	TENX96	0.061332167626731
537	TENX96	0.0884609088195987
538	TENX96	-0.003677491693743
539	TENX96	0.0825942506075726
540	TENX96	0.0989155649637541
541	TENX96	0.0185190655871265
542	TENX96	0.0788008403430916
543	TENX96	0.0741513408173911
544	TENX96	0.0301758994924658
545	TENX96	0.0567057992503506
546	TENX96	0.1869476598425456
547	TENX96	0.0657535258006215
548	TENX96	0.0606799655515376
549	TENX96	0.1647180749349396
550	TENX96	0.1885628116095274
551	TENX96	0.2315007229367941
552	TENX96	0.105436474180725
553	TENX96	0.1072818102340137
554	TENX96	0.0374494063471324
555	TENX96	-0.0038335815948295
556	TENX96	0.0087039114977238
557	TENX96	0.0377967987337715
558	TENX96	0.2061403106788165
559	TENX96	0.2675614735971132
560	TENX96	0.0173953413194395
561	TENX96	0.2231381208147838
562	TENX96	0.0016269236802092
563	TENX96	0.0539824646196101
564	TENX96	0.0093793677007976
565	TENX96	0.1185141659513048
566	TENX96	0.0545070907023992
567	TENX96	0.1600580983330817
568	TENX96	0.0184748020776632
569	TENX96	0.051611655671278
570	TENX96	-0.0024225773033631
571	TENX96	0.0744607513974396
572	TENX96	0.1091311841501107
573	TENX96	0.0151881911630121
574	TENX96	0.0196792926155408
575	TENX96	0.2586228474220615
576	TENX96	0.0027473657533423
577	TENX96	0.2627371422855558
578	TENX96	0.154791536601449
579	TENX96	0.000921013303765
580	TENX96	0.0009194428023119
581	TENX96	0.0748956325730485
582	TENX96	0.1148067866296381
583	TENX96	0.0236337457631588
584	TENX96	0.0744609566803508
585	TENX96	0.2267637803326138
586	TENX96	0.1171875787691959
587	TENX96	0.0784387729848335
588	TENX96	0.3150394172434271
589	TENX96	0.1067816835613133
590	TENX96	0.0304258875321404
591	TENX96	0.1063877016423256
592	TENX96	0.0672574595415274
593	TENX96	0.0799515117564979
594	TENX96	0.0453677273266951
595	TENX96	0.0837507563893558
596	TENX96	0.0509112108701494
597	TENX96	0.028638815270944
598	TENX96	0.1412608255589722
599	TENX96	0.0191371798498908
600	TENX96	0.0965011562458699
601	TENX96	0.0605216566441461
602	TENX96	0.0456908471786959
603	TENX96	-0.0090586118490149
604	TENX96	0.170915722849136
605	TENX96	0.1521909445002816
606	TENX96	0.0267584178122253
607	TENX96	0.2610534508115756
608	TENX96	0.0549774926613641
609	TENX96	0.096831754842649
610	TENX96	0.0874756649792129
611	TENX96	0.0806050874598677
612	TENX96	0.0659617556821835
613	TENX96	0.0102574222853504
614	TENX96	0.0446074191880638
615	TENX96	0.0115933441243199
616	TENX96	0.3091105207679671
617	TENX96	0.0603698349064187
618	TENX96	0.0988864819014473
619	TENX96	0.0805605311433138
620	TENX96	0.1409661318776119
621	TENX96	0.1101229641091347
622	TENX96	0.0371674106743862
623	TENX96	0.0909166139420209
624	TENX96	0.0363607681514247
625	TENX96	0.2260355600953974
626	TENX96	0.1430285918547444
627	TENX96	0.1615337029423363
628	TENX96	0.1152407990719093
629	TENX96	0.0162992846168288
630	TENX96	0.0340412433111
631	TENX96	0.0462401837754726
632	TENX95	0.2944066037795715
633	TENX95	0.1141976224751645
634	TENX95	0.1302444845340085
635	TENX95	0.0145966089092014
636	TENX95	0.0546029292014805
637	TENX95	0.0854690812492694
638	TENX95	-0.0305298996917287
639	TENX95	0.1971763567161496
640	TENX95	0.0296752540327813
641	TENX95	0.0958590454056208
642	TENX95	0.1010103308417177
643	TENX95	0.190359952154936
644	TENX95	0.2212231869465362
645	TENX95	-0.0206197012838468
646	TENX95	0.1401487628308999
647	TENX95	0.1224122533149116
648	TENX95	0.0980349871010519
649	TENX95	0.3286934240663281
650	TENX95	0.0753286829582564
651	TENX95	0.1403838945543121
652	TENX95	0.205779312495049
653	TENX95	0.2822424059952725
654	TENX95	0.1291208180604329
655	TENX95	0.1613360703454297
656	TENX95	0.1905198091599775
657	TENX95	0.1522544391478559
658	TENX95	0.0873682532379098
659	TENX95	0.1367804317639428
660	TENX95	0.4064653618336688
661	TENX95	0.1610034766988407
662	TENX95	0.3732870687923778
663	TENX95	0.474667698339375
664	TENX95	0.4339373053939924
665	TENX95	0.3973491354126657
666	TENX95	0.1282471469510555
667	TENX95	0.127491871626063
668	TENX95	0.0871208151278538
669	TENX95	0.1464350364625621
670	TENX95	0.4874837608777294
671	TENX95	0.4648735698598802
672	TENX95	0.4800848256229746
673	TENX95	0.1129984205730283
674	TENX95	0.101937199568171
675	TENX95	0.254393727259556
676	TENX95	0.2405264732528505
677	TENX95	0.1107786256386434
678	TENX95	0.1662280224393012
679	TENX95	0.0902050021217851
680	TENX95	0.0482362093369818
681	TENX95	0.0561119858241404
682	TENX95	0.0956039923086331
683	TENX95	0.0602053425873395
684	TENX95	0.1712016591402939
685	TENX95	0.3623919309421596
686	TENX95	0.0977924041579918
687	TENX95	0.1741247976110205
688	TENX95	0.2330520132561258
689	TENX95	0.1718146584554994
690	TENX95	0.5479981327319735
691	TENX95	0.1792391073479181
692	TENX95	0.2317362699211443
693	TENX95	0.2567722565517538
694	TENX95	0.0347167110499275
695	TENX95	0.1837350952949051
696	TENX95	0.1478401933865102
697	TENX95	0.1407239732890216
698	TENX95	0.0501357577485183
699	TENX95	0.1964268471264653
700	TENX95	0.0727610751166967
701	TENX95	0.3460284676444008
702	TENX95	0.106833659699262
703	TENX95	0.3862731714717001
704	TENX95	0.1389091419732624
705	TENX95	0.0853868875292029
706	TENX95	-0.0593864562936537
707	TENX95	0.1031959958020927
708	TENX95	0.1945124626301553
709	TENX95	0.2951082122223972
710	TENX95	0.0005962600982378
711	TENX95	0.1810601924980661
712	TENX95	0.1699928695316339
713	TENX95	0.3451930629795862
714	TENX95	0.0934253209143797
715	TENX95	0.1667759309142645
716	TENX95	0.4459638045662939
717	TENX95	0.1387071451521776
718	TENX95	0.1640944911733769
719	TENX95	0.0753905089442682
720	TENX95	0.4736203419976696
721	TENX95	0.1737563781801655
722	TENX95	0.2236875345316435
723	TENX95	0.0459142619239501
724	TENX95	0.2247446022324085
725	NCBI785	0.2779609266344216
726	NCBI785	0.0561223050754915
727	NCBI785	0.103556235879654
728	NCBI785	-0.0010554897033152
729	NCBI785	0.0086440631805072
730	NCBI785	0.0052367385051195
731	NCBI785	0.1130755343656597
732	NCBI785	0.1766425018147382
733	NCBI785	0.0136755572461389
734	NCBI785	0.0535853191257004
735	NCBI785	0.0484651852794932
736	NCBI785	0.1219827878343094
737	NCBI785	-0.0073255717199758
738	NCBI785	0.2262455531268181
739	NCBI785	0.0097711755868019
740	NCBI785	0.2069628208647711
741	NCBI785	0.0557932800295454
742	NCBI785	0.089391472007945
743	NCBI785	0.2487062615943827
744	NCBI785	0.3975967708646684
745	NCBI785	0.0617730908044421
746	NCBI785	0.1120579599184658
747	NCBI785	0.3645560469354807
748	NCBI785	0.3007699171289223
749	NCBI785	0.0058610891937511
750	NCBI785	0.2329680391657965
751	NCBI785	0.0742489494806425
752	NCBI785	0.0996317711867934
753	NCBI785	0.3365411443358175
754	NCBI785	0.3354679550845135
755	NCBI785	0.0530141401786325
756	NCBI785	0.0232397246288899
757	NCBI785	0.1641346454357084
758	NCBI785	0.3108202876917063
759	NCBI785	0.0794057431582236
760	NCBI785	0.3115568049530465
761	NCBI785	0.3337312604045755
762	NCBI785	0.411142886710012
763	NCBI785	0.3935991378712521
764	NCBI785	0.3676770227969316
765	NCBI785	0.0881640251082724
766	NCBI785	0.0718804541332871
767	NCBI785	0.0273268816711815
768	NCBI785	0.1270388289498371
769	NCBI785	0.2736852289675506
770	NCBI785	0.4027944529376752
771	NCBI785	0.3564580660610746
772	NCBI785	0.0739362497603762
773	NCBI785	0.0700461416486819
774	NCBI785	0.2995390094003859
775	NCBI785	0.4186477663175592
776	NCBI785	0.1104142410061766
777	NCBI785	0.0636969961610212
778	NCBI785	0.1726883401546268
779	NCBI785	-0.00213321726117
780	NCBI785	0.0397784321314647
781	NCBI785	0.0539986307720644
782	NCBI785	0.0190732630908187
783	NCBI785	0.42843916313526
784	NCBI785	0.4079085641300938
785	NCBI785	0.0463182717014902
786	NCBI785	0.2066695770924931
787	NCBI785	0.1143578075529639
788	NCBI785	0.148516377253464
789	NCBI785	0.3852011996731109
790	NCBI785	0.1095480626589659
791	NCBI785	0.1887765132159824
792	NCBI785	0.3321776264895275
793	NCBI785	-0.1037152710993366
794	NCBI785	0.1072133001972841
795	NCBI785	0.0099832383570491
796	NCBI785	0.0751545955003065
797	NCBI785	0.0382085096627371
798	NCBI785	0.010728122638546
799	NCBI785	0.1539453907312251
800	NCBI785	0.0926808749686649
801	NCBI785	0.4459399368730603
802	NCBI785	0.0695515648953731
803	NCBI785	0.2421059360149529
804	NCBI785	0.1614946024952184
805	NCBI785	0.0056616437018444
806	NCBI785	0.0413275557195918
807	NCBI785	0.1719565738525262
808	NCBI785	0.2481848386192323
809	NCBI785	0.2226628073266361
810	NCBI785	-0.00311896125428
811	NCBI785	0.0947778000232204
812	NCBI785	0.2699870587234915
813	NCBI785	0.2587208510391412
814	NCBI785	0.0771709050899737
815	NCBI785	0.1588557928903715
816	NCBI785	0.3152969299497499
817	NCBI785	0.1998156667921607
818	NCBI785	0.2808087391566412
819	NCBI785	0.1373177842905334
820	NCBI785	0.2475240767328407
821	NCBI785	0.3683288081352981
822	NCBI785	0.2721278510873526
823	NCBI785	0.0470281576092827
824	NCBI785	-0.0374193479436772
825	NCBI785	0.1258906309605516
826	TENX98	0.1516984609526097
827	TENX98	0.011794134505732
828	TENX98	0.0880981472096832
829	TENX98	0.0317124870604345
830	TENX98	0.0518269752462529
831	TENX98	-0.000451802138482
832	TENX98	-0.0125003346826832
833	TENX98	-0.006518714506281
834	TENX98	-0.0206572946782972
835	TENX98	0.0832212019979194
836	TENX98	0.0833217759408998
837	TENX98	0.0809344149288696
838	TENX98	0.0657608020325653
839	TENX98	0.0012077201906302
840	TENX98	0.0034245247464336
841	TENX98	0.1158913296824868
842	TENX98	0.1183317517658302
843	TENX98	0.1086454282082314
844	TENX98	0.0714240584549205
845	TENX98	0.0020358673752207
846	TENX98	0.3793562101123033
847	TENX98	0.4593517792424421
848	TENX98	0.0821585127941936
849	TENX98	0.1191083089812366
850	TENX98	0.0511958852422341
851	TENX98	0.0644130219221407
852	TENX98	0.0098794127574903
853	TENX98	0.2282167408318492
854	TENX98	0.4818875637580729
855	TENX98	0.2814780628522865
856	TENX98	0.322908436417237
857	TENX98	0.4162319013026619
858	TENX98	0.4757085000774372
859	TENX98	0.3248217177602319
860	TENX98	0.0033219502631945
861	TENX98	0.1253294242885837
862	TENX98	0.1007931269531033
863	TENX98	0.0729538468490114
864	TENX98	0.435672198292826
865	TENX98	0.4974126075848023
866	TENX98	0.4506182098051111
867	TENX98	0.0342077506896047
868	TENX98	0.0580180198537419
869	TENX98	0.0684209888540679
870	TENX98	0.0460027829263234
871	TENX98	0.1351621215015383
872	TENX98	0.0035501183947725
873	TENX98	0.2886457360378485
874	TENX98	0.0044411229121472
875	TENX98	0.0092214787649424
876	TENX98	0.2297118521526473
877	TENX98	0.0122568463253647
878	TENX98	0.4804157077007584
879	TENX98	0.3895900871595067
880	TENX98	0.0423805883191361
881	TENX98	0.0195452377202135
882	TENX98	0.1169696680027677
883	TENX98	0.0938045462406916
884	TENX98	0.3725681135706388
885	TENX98	0.1453258600096709
886	TENX98	-0.0068422503630418
887	TENX98	0.2046128954989299
888	TENX98	-0.0312159152962868
889	TENX98	0.2970154113705293
890	TENX98	0.0810478547823502
891	TENX98	0.071880920312422
892	TENX98	0.0344205869440299
893	TENX98	0.1053241409257819
894	TENX98	0.0550235783998035
895	TENX98	0.1962689957950611
896	TENX98	0.1980745548084762
897	TENX98	0.4861436382052897
898	TENX98	-0.1067071272467919
899	TENX98	-0.0124220331026167
900	TENX98	-0.1627161017379497
901	TENX98	0.2353544066983735
902	TENX98	0.0128409762628999
903	TENX98	-0.0079974102504524
904	TENX98	-0.026976827601223
905	TENX98	0.0784788772905976
906	TENX98	0.1944269623390818
907	TENX98	0.3338791167216626
908	TENX98	-0.0098331096480568
909	TENX98	0.3666383112953722
910	TENX98	0.4987914647332466
911	TENX98	0.0025488543925865
912	TENX98	0.31544420434052
913	TENX98	0.2683100357798522
914	TENX98	0.5615461582179242
915	TENX98	0.0987769072358724
916	TENX98	0.276100822974586
917	TENX98	0.0050185051164775
918	TENX98	0.1757344911480647
