# Supplementary material for: sCellST predicts single-cell gene expression from H& E images
Source: Nat Commun. 2026 Jan 9;17:1194. doi: 10.1038/s41467-025-67965-1 (PMC12858858; doi:10.1038/s41467-025-67965-1)
Supplement: Supplementary file 6 — Source data [file 41467_2025_67965_MOESM6_ESM.zip › Source Data/fig7/gene_score.csv]

	group	min-max scaled score	class
0	fibroblast	0.3689256724972392	Neoplastic
1	fibroblast	0.45959104965281644	Neoplastic
2	fibroblast	0.2567106190925691	Neoplastic
3	fibroblast	0.3837625007685322	Neoplastic
4	fibroblast	0.24801068008550647	Neoplastic
5	fibroblast	0.35048037452264663	Neoplastic
6	fibroblast	0.26085248511461545	Neoplastic
7	fibroblast	0.247250577764164	Neoplastic
8	fibroblast	0.2708571459256461	Neoplastic
9	fibroblast	0.4151177036602671	Neoplastic
10	fibroblast	0.3537947616628958	Neoplastic
11	fibroblast	0.32466793017209794	Neoplastic
12	fibroblast	0.16210986914258183	Neoplastic
13	fibroblast	0.284050690036781	Neoplastic
14	fibroblast	0.28050966770164165	Neoplastic
15	fibroblast	0.2530718573000551	Neoplastic
16	fibroblast	0.1967314035887847	Neoplastic
17	fibroblast	0.28275551543666866	Neoplastic
18	fibroblast	0.3169331803641117	Neoplastic
19	fibroblast	0.3249748903813589	Neoplastic
20	fibroblast	0.39763382629356064	Neoplastic
21	fibroblast	0.4145113775921701	Neoplastic
22	fibroblast	0.322997463676992	Neoplastic
23	fibroblast	0.26831459330299734	Neoplastic
24	fibroblast	0.23453732293776478	Neoplastic
25	fibroblast	0.3056821908996737	Neoplastic
26	fibroblast	0.39792841945842206	Neoplastic
27	fibroblast	0.27398161984423464	Neoplastic
28	fibroblast	0.4358231801954562	Neoplastic
29	fibroblast	0.2603458408740813	Neoplastic
30	fibroblast	0.2225156536958724	Neoplastic
31	fibroblast	0.2399124905096168	Neoplastic
32	fibroblast	0.23424180830860147	Neoplastic
33	fibroblast	0.26454025567237416	Neoplastic
34	fibroblast	0.2350068121191437	Neoplastic
35	fibroblast	0.33983361426223707	Neoplastic
36	fibroblast	0.22950924961551766	Neoplastic
37	fibroblast	0.3499824903228933	Neoplastic
38	fibroblast	0.2611029556194896	Neoplastic
39	fibroblast	0.5342058285118613	Neoplastic
40	fibroblast	0.3627349585347154	Neoplastic
41	fibroblast	0.36530744562679707	Neoplastic
42	fibroblast	0.36916371508131623	Neoplastic
43	fibroblast	0.4309001440857902	Neoplastic
44	fibroblast	0.2604111209756407	Neoplastic
45	fibroblast	0.3571936310323137	Neoplastic
46	fibroblast	0.2318397552879575	Neoplastic
47	fibroblast	0.4936619843524611	Neoplastic
48	fibroblast	0.2648693807902634	Neoplastic
49	fibroblast	0.24382810841877384	Neoplastic
50	fibroblast	0.39961539070051044	Neoplastic
51	fibroblast	0.4474782752541215	Neoplastic
52	fibroblast	0.19327758934142997	Neoplastic
53	fibroblast	0.2867131569174172	Neoplastic
54	fibroblast	0.37212238431260614	Neoplastic
55	fibroblast	0.23821446417724024	Neoplastic
56	fibroblast	0.22873009683617113	Neoplastic
57	fibroblast	0.23972710140895462	Neoplastic
58	fibroblast	0.37020117163192934	Neoplastic
59	fibroblast	0.362935756991751	Neoplastic
60	fibroblast	0.33354965422661276	Neoplastic
61	fibroblast	0.21776869371148808	Neoplastic
62	fibroblast	0.5174450911072306	Neoplastic
63	fibroblast	0.23157113555670225	Neoplastic
64	fibroblast	0.42282176034357843	Neoplastic
65	fibroblast	0.12454192421325438	Neoplastic
66	fibroblast	0.15299009171388323	Neoplastic
67	fibroblast	0.109844212314743	Neoplastic
68	fibroblast	0.1473412291678364	Neoplastic
69	fibroblast	0.36360555896792446	Neoplastic
70	fibroblast	0.22729267331380423	Neoplastic
71	fibroblast	0.2960996055579595	Neoplastic
72	fibroblast	0.1812797754624356	Neoplastic
73	fibroblast	0.1553064280703801	Neoplastic
74	fibroblast	0.25473686183624583	Neoplastic
75	fibroblast	0.1969869141141782	Neoplastic
76	fibroblast	0.4118248740782132	Neoplastic
77	fibroblast	0.4085964329069769	Neoplastic
78	fibroblast	0.3602459426635183	Neoplastic
79	fibroblast	0.18032169487781138	Neoplastic
80	fibroblast	0.31443986937035645	Neoplastic
81	fibroblast	0.30763929445835314	Neoplastic
82	fibroblast	0.26406848631659374	Neoplastic
83	fibroblast	0.16471485289590704	Neoplastic
84	fibroblast	0.3026236074876763	Neoplastic
85	fibroblast	0.3497384154596313	Neoplastic
86	fibroblast	0.2565413216267918	Neoplastic
87	fibroblast	0.3358128015896499	Neoplastic
88	fibroblast	0.28905392903023563	Neoplastic
89	fibroblast	0.3351290470750333	Neoplastic
90	fibroblast	0.26699901638199797	Neoplastic
91	fibroblast	0.3556622284616511	Neoplastic
92	fibroblast	0.28150877004189656	Neoplastic
93	fibroblast	0.4348957960811703	Neoplastic
94	fibroblast	0.3107263267964241	Neoplastic
95	fibroblast	0.4387185912262422	Neoplastic
96	fibroblast	0.3986648226648589	Neoplastic
97	fibroblast	0.2301103338257432	Neoplastic
98	fibroblast	0.40832082095201483	Neoplastic
99	fibroblast	0.22038179093973076	Neoplastic
100	fibroblast	0.412882262805536	Neoplastic
101	fibroblast	0.41807862759727593	Neoplastic
102	fibroblast	0.25024490814235145	Neoplastic
103	fibroblast	0.38134308824552937	Neoplastic
104	fibroblast	0.24249810445796213	Neoplastic
105	fibroblast	0.20094086435600764	Neoplastic
106	fibroblast	0.2975723604260594	Neoplastic
107	fibroblast	0.4070478725737008	Neoplastic
108	fibroblast	0.3080300899011691	Neoplastic
109	fibroblast	0.3730474386261451	Neoplastic
110	fibroblast	0.24017215695748473	Neoplastic
111	fibroblast	0.25723732903439955	Neoplastic
112	fibroblast	0.280130721375995	Neoplastic
113	fibroblast	0.37034573585015096	Neoplastic
114	fibroblast	0.22903319577982245	Neoplastic
115	fibroblast	0.24893192388682292	Neoplastic
116	fibroblast	0.4364692604632264	Neoplastic
117	fibroblast	0.25918166917622176	Neoplastic
118	fibroblast	0.5211524658006154	Neoplastic
119	fibroblast	0.19705471448511147	Neoplastic
120	fibroblast	0.27415837583401703	Neoplastic
121	fibroblast	0.3433325612251445	Neoplastic
122	fibroblast	0.36165159450942785	Neoplastic
123	fibroblast	0.2787100913156665	Neoplastic
124	fibroblast	0.18604591576529642	Neoplastic
125	fibroblast	0.21403675799830482	Neoplastic
126	fibroblast	0.17834708687852036	Neoplastic
127	fibroblast	0.38276507210121347	Neoplastic
128	fibroblast	0.47794801011823984	Neoplastic
129	fibroblast	0.31837163659435136	Neoplastic
130	fibroblast	0.2911035015117048	Neoplastic
131	fibroblast	0.2523104565937784	Neoplastic
132	fibroblast	0.25623217833864154	Neoplastic
133	fibroblast	0.484034742689888	Neoplastic
134	fibroblast	0.41790693363481696	Neoplastic
135	fibroblast	0.28827143202000527	Neoplastic
136	fibroblast	0.2093334371098601	Neoplastic
137	fibroblast	0.3849664297852667	Neoplastic
138	fibroblast	0.2650807857705513	Neoplastic
139	fibroblast	0.30360685638740886	Neoplastic
140	fibroblast	0.40756123751360585	Neoplastic
141	fibroblast	0.2837828831686603	Neoplastic
142	fibroblast	0.2641770221703765	Neoplastic
143	fibroblast	0.2645873459845876	Neoplastic
144	fibroblast	0.3417429320208075	Neoplastic
145	fibroblast	0.23947829227084594	Neoplastic
146	fibroblast	0.23790776231821698	Neoplastic
147	fibroblast	0.33996661803902173	Neoplastic
148	fibroblast	0.3601662790961732	Neoplastic
149	fibroblast	0.3381257681802218	Neoplastic
150	fibroblast	0.24723868898776988	Neoplastic
151	fibroblast	0.19396348763804966	Neoplastic
152	fibroblast	0.389263084993591	Neoplastic
153	fibroblast	0.3683653943767376	Neoplastic
154	fibroblast	0.44424539335146696	Neoplastic
155	fibroblast	0.35396899988456415	Neoplastic
156	fibroblast	0.39275578458914717	Neoplastic
157	fibroblast	0.2502671492098507	Neoplastic
158	fibroblast	0.24799371806017628	Neoplastic
159	fibroblast	0.3160975073006849	Neoplastic
160	fibroblast	0.41794392629324545	Neoplastic
161	fibroblast	0.21871427645660324	Neoplastic
162	fibroblast	0.5589492034695589	Neoplastic
163	fibroblast	0.2159175860859655	Neoplastic
164	fibroblast	0.2140909382266129	Neoplastic
165	fibroblast	0.2091960876807831	Neoplastic
166	fibroblast	0.34084252851857716	Neoplastic
167	fibroblast	0.4122134860236247	Neoplastic
168	fibroblast	0.3495767903790949	Neoplastic
169	fibroblast	0.3710463895791211	Neoplastic
170	fibroblast	0.25056474934032635	Neoplastic
171	fibroblast	0.369975185397427	Neoplastic
172	fibroblast	0.4269139610586187	Neoplastic
173	fibroblast	0.4616565270732361	Neoplastic
174	fibroblast	0.2605301903028244	Neoplastic
175	fibroblast	0.354166995977925	Neoplastic
176	fibroblast	0.38256644103577153	Neoplastic
177	fibroblast	0.2658563451227416	Neoplastic
178	fibroblast	0.2663392319624127	Neoplastic
179	fibroblast	0.4308571976783995	Neoplastic
180	fibroblast	0.41486127704104786	Neoplastic
181	fibroblast	0.26081086594688185	Neoplastic
182	fibroblast	0.3921585600821215	Neoplastic
183	fibroblast	0.16709426720805787	Neoplastic
184	fibroblast	0.43572886320531473	Neoplastic
185	fibroblast	0.28722379720931057	Neoplastic
186	fibroblast	0.37694601350929857	Neoplastic
187	fibroblast	0.2305364913435555	Neoplastic
188	fibroblast	0.24356352235046821	Neoplastic
189	fibroblast	0.29338825822558995	Neoplastic
190	fibroblast	0.15127221643339636	Neoplastic
191	fibroblast	0.3735029241688038	Neoplastic
192	fibroblast	0.377555366014848	Neoplastic
193	fibroblast	0.47512833729352566	Neoplastic
194	fibroblast	0.20233323178567586	Neoplastic
195	fibroblast	0.2528954250731626	Neoplastic
196	fibroblast	0.23970210902749872	Neoplastic
197	fibroblast	0.1930536021290384	Neoplastic
198	fibroblast	0.2363753434544632	Neoplastic
199	fibroblast	0.13968176277584327	Neoplastic
200	fibroblast	0.40423318378994627	Neoplastic
201	fibroblast	0.3533101759747771	Neoplastic
202	fibroblast	0.2313033631332201	Neoplastic
203	fibroblast	0.4813587088292845	Neoplastic
204	fibroblast	0.3545109080358241	Neoplastic
205	fibroblast	0.49955026447474915	Neoplastic
206	fibroblast	0.29706387877626533	Neoplastic
207	fibroblast	0.375744799318812	Neoplastic
208	fibroblast	0.43462483636436355	Neoplastic
209	fibroblast	0.2570347530789674	Neoplastic
210	fibroblast	0.2818544914562527	Neoplastic
211	fibroblast	0.3600264467308877	Neoplastic
212	fibroblast	0.37116492477916807	Neoplastic
213	fibroblast	0.36453111824315093	Neoplastic
214	fibroblast	0.4244060496699012	Neoplastic
215	fibroblast	0.27681198492741477	Neoplastic
216	fibroblast	0.21133300499810287	Neoplastic
217	fibroblast	0.17185968575224514	Neoplastic
218	fibroblast	0.4106087584174678	Neoplastic
219	fibroblast	0.3955411582191513	Neoplastic
220	fibroblast	0.3305667554377586	Neoplastic
221	fibroblast	0.20349021247075544	Neoplastic
222	fibroblast	0.2308636287575001	Neoplastic
223	fibroblast	0.2920714191008519	Neoplastic
224	fibroblast	0.22685533160036672	Neoplastic
225	fibroblast	0.20085461122005588	Neoplastic
226	fibroblast	0.39176639866768753	Neoplastic
227	fibroblast	0.26037535652923566	Neoplastic
228	fibroblast	0.20770225136987908	Neoplastic
229	fibroblast	0.3571966557900879	Neoplastic
230	fibroblast	0.3122908371650614	Neoplastic
231	fibroblast	0.37865938231427354	Neoplastic
232	fibroblast	0.31565904703110564	Neoplastic
233	fibroblast	0.19319163997163047	Neoplastic
234	fibroblast	0.2784013223008296	Neoplastic
235	fibroblast	0.37935227298346785	Neoplastic
236	fibroblast	0.3997773366634852	Neoplastic
237	fibroblast	0.24934837129305973	Neoplastic
238	fibroblast	0.44819269497920816	Neoplastic
239	fibroblast	0.19158943530955255	Neoplastic
240	fibroblast	0.4065982780915627	Neoplastic
241	fibroblast	0.32896904190376497	Neoplastic
242	fibroblast	0.32160211475671197	Neoplastic
243	fibroblast	0.2880790940164297	Neoplastic
244	fibroblast	0.2771004389997418	Neoplastic
245	fibroblast	0.329012958242811	Neoplastic
246	fibroblast	0.38805706331128126	Neoplastic
247	fibroblast	0.38320151519488554	Neoplastic
248	fibroblast	0.43614666624598614	Neoplastic
249	fibroblast	0.46831686737775124	Neoplastic
250	fibroblast	0.28957493865543754	Neoplastic
251	fibroblast	0.2570600501282089	Neoplastic
252	fibroblast	0.27378208474957866	Neoplastic
253	fibroblast	0.21130193943392708	Neoplastic
254	fibroblast	0.3814213028572882	Neoplastic
255	fibroblast	0.2203338551089667	Neoplastic
256	fibroblast	0.32804998152471687	Neoplastic
257	fibroblast	0.45945563377947923	Neoplastic
258	fibroblast	0.34565408220668986	Neoplastic
259	fibroblast	0.1258119407348508	Neoplastic
260	fibroblast	0.34676329085069674	Neoplastic
261	fibroblast	0.225822344232477	Neoplastic
262	fibroblast	0.2835188676488416	Neoplastic
263	fibroblast	0.26877873162227073	Neoplastic
264	fibroblast	0.3111654163779481	Neoplastic
265	fibroblast	0.3852546595289151	Neoplastic
266	fibroblast	0.25550881007690873	Neoplastic
267	fibroblast	0.359472581785395	Neoplastic
268	fibroblast	0.2384072251409222	Neoplastic
269	fibroblast	0.3633600644809485	Neoplastic
270	fibroblast	0.21994196278572264	Neoplastic
271	fibroblast	0.3035196737209079	Neoplastic
272	fibroblast	0.2929054398103351	Neoplastic
273	fibroblast	0.3698918249854475	Neoplastic
274	fibroblast	0.34400771072144665	Neoplastic
275	fibroblast	0.2556431934340755	Neoplastic
276	fibroblast	0.22103349476452078	Neoplastic
277	fibroblast	0.4908587286646241	Neoplastic
278	fibroblast	0.4299552882661437	Neoplastic
279	fibroblast	0.4249625905023543	Neoplastic
280	fibroblast	0.376581167773142	Neoplastic
281	fibroblast	0.3556113778829067	Neoplastic
282	fibroblast	0.30388843936034915	Neoplastic
283	fibroblast	0.26030735218062456	Neoplastic
284	fibroblast	0.29211415472091623	Neoplastic
285	fibroblast	0.22786747462797133	Neoplastic
286	fibroblast	0.21888143750652475	Neoplastic
287	fibroblast	0.2763288476878891	Neoplastic
288	fibroblast	0.16467155627174798	Neoplastic
289	fibroblast	0.2519989090372748	Neoplastic
290	fibroblast	0.3959124967674805	Neoplastic
291	fibroblast	0.42595384050691854	Neoplastic
292	fibroblast	0.4518555744766391	Neoplastic
293	fibroblast	0.28730177458618444	Neoplastic
294	fibroblast	0.2756969876383167	Neoplastic
295	fibroblast	0.37541856137676055	Neoplastic
296	fibroblast	0.37225617100200903	Neoplastic
297	fibroblast	0.29390819418039876	Neoplastic
298	fibroblast	0.23797711207994326	Neoplastic
299	fibroblast	0.2638119206372932	Neoplastic
300	fibroblast	0.2842449266497312	Neoplastic
301	fibroblast	0.41815867529235085	Neoplastic
302	fibroblast	0.21463408828011626	Neoplastic
303	fibroblast	0.4438335351062724	Neoplastic
304	fibroblast	0.3814688556680534	Neoplastic
305	fibroblast	0.30872092486192193	Neoplastic
306	fibroblast	0.22007869687220208	Neoplastic
307	fibroblast	0.4113157120941423	Neoplastic
308	fibroblast	0.2439000901323241	Neoplastic
309	fibroblast	0.3850788006533672	Neoplastic
310	fibroblast	0.2932090086537958	Neoplastic
311	fibroblast	0.3362434662900962	Neoplastic
312	fibroblast	0.26417563425058865	Neoplastic
313	fibroblast	0.3331215759103992	Neoplastic
314	fibroblast	0.40462553033869486	Neoplastic
315	fibroblast	0.3111320311697418	Neoplastic
316	fibroblast	0.4134345614230123	Neoplastic
317	fibroblast	0.4436368274493337	Neoplastic
318	fibroblast	0.3305721352897617	Neoplastic
319	fibroblast	0.3545610152024764	Neoplastic
320	fibroblast	0.5010283150115151	Neoplastic
321	fibroblast	0.27472292373514245	Neoplastic
322	fibroblast	0.2271850278945156	Neoplastic
323	fibroblast	0.270932577532513	Neoplastic
324	fibroblast	0.34134622624541067	Neoplastic
325	fibroblast	0.4724591577959166	Neoplastic
326	fibroblast	0.2753248258454305	Neoplastic
327	fibroblast	0.3836984106810634	Neoplastic
328	fibroblast	0.26155530542904604	Neoplastic
329	fibroblast	0.2191100737845021	Neoplastic
330	fibroblast	0.2931575633545064	Neoplastic
331	fibroblast	0.34299807731355053	Neoplastic
332	fibroblast	0.30029166181418887	Neoplastic
333	fibroblast	0.306757768820169	Neoplastic
334	fibroblast	0.31385862104535506	Neoplastic
335	fibroblast	0.20043713390634624	Neoplastic
336	fibroblast	0.451991375316492	Neoplastic
337	fibroblast	0.4580413966347967	Neoplastic
338	fibroblast	0.33489573702784164	Neoplastic
339	fibroblast	0.393817755753884	Neoplastic
340	fibroblast	0.2919885210603247	Neoplastic
341	fibroblast	0.2755093459876221	Neoplastic
342	fibroblast	0.3141409041681405	Neoplastic
343	fibroblast	0.38391561920305345	Neoplastic
344	fibroblast	0.4342440827407786	Neoplastic
345	fibroblast	0.34500455054428525	Neoplastic
346	fibroblast	0.32166854299627085	Neoplastic
347	fibroblast	0.4165591685207018	Neoplastic
348	fibroblast	0.21891959310195702	Neoplastic
349	fibroblast	0.3519735511662675	Neoplastic
350	fibroblast	0.45319552317960254	Neoplastic
351	fibroblast	0.2504860572940813	Neoplastic
352	fibroblast	0.37349199567820396	Neoplastic
353	fibroblast	0.28324960969323537	Neoplastic
354	fibroblast	0.41507390127680166	Neoplastic
355	fibroblast	0.3608354226293608	Neoplastic
356	fibroblast	0.45657925200462207	Neoplastic
357	fibroblast	0.4128643482481769	Neoplastic
358	fibroblast	0.3918882717878876	Neoplastic
359	fibroblast	0.29550166453616367	Neoplastic
360	fibroblast	0.3118148684733219	Neoplastic
361	fibroblast	0.4637101363614339	Neoplastic
362	fibroblast	0.13859704353252966	Neoplastic
363	fibroblast	0.4586915914288207	Neoplastic
364	fibroblast	0.3462914297979686	Neoplastic
365	fibroblast	0.3890356120753458	Neoplastic
366	fibroblast	0.28121277666371625	Neoplastic
367	fibroblast	0.30174839321349595	Neoplastic
368	fibroblast	0.3719089124826667	Neoplastic
369	fibroblast	0.17796940180161144	Neoplastic
370	fibroblast	0.461695197820076	Neoplastic
371	fibroblast	0.28101588593870597	Neoplastic
372	fibroblast	0.2960437104989815	Neoplastic
373	fibroblast	0.47348586436457396	Neoplastic
374	fibroblast	0.37214081864891435	Neoplastic
375	fibroblast	0.2876381667503808	Neoplastic
376	fibroblast	0.3695910233535499	Neoplastic
377	fibroblast	0.37282361916529466	Neoplastic
378	fibroblast	0.31065023690035454	Neoplastic
379	fibroblast	0.4681547104459297	Neoplastic
380	fibroblast	0.45891225115716594	Neoplastic
381	fibroblast	0.36232174871313827	Neoplastic
382	fibroblast	0.2088517781992231	Neoplastic
383	fibroblast	0.3129003512399249	Neoplastic
384	fibroblast	0.28322801662655855	Neoplastic
385	fibroblast	0.45517159861427553	Neoplastic
386	fibroblast	0.34941819844910604	Neoplastic
387	fibroblast	0.45561433155546327	Neoplastic
388	fibroblast	0.456354056975798	Neoplastic
389	fibroblast	0.2743631806774887	Neoplastic
390	fibroblast	0.1515727133251811	Neoplastic
391	fibroblast	0.3515215058924817	Neoplastic
392	fibroblast	0.34905211414908394	Neoplastic
393	fibroblast	0.3674080142116059	Neoplastic
394	fibroblast	0.3649192815628045	Neoplastic
395	fibroblast	0.274198743905516	Neoplastic
396	fibroblast	0.3475429142545298	Neoplastic
397	fibroblast	0.38591973994193696	Neoplastic
398	fibroblast	0.35188854038688694	Neoplastic
399	fibroblast	0.371721919809213	Neoplastic
400	fibroblast	0.21722777596155723	Neoplastic
401	fibroblast	0.5106557155862524	Neoplastic
402	fibroblast	0.4484685136017382	Neoplastic
403	fibroblast	0.269577055557702	Neoplastic
404	fibroblast	0.38735523978282876	Neoplastic
405	fibroblast	0.2779967826410984	Neoplastic
406	fibroblast	0.30563122876171656	Neoplastic
407	fibroblast	0.40679624015915117	Neoplastic
408	fibroblast	0.2967026921756339	Neoplastic
409	fibroblast	0.318803586570939	Neoplastic
410	fibroblast	0.30098787844285113	Neoplastic
411	fibroblast	0.27795605098948817	Neoplastic
412	fibroblast	0.30203039339494386	Neoplastic
413	fibroblast	0.4892448294536912	Neoplastic
414	fibroblast	0.46786853872624906	Neoplastic
415	fibroblast	0.3486994466579327	Neoplastic
416	fibroblast	0.35421620956876193	Neoplastic
417	fibroblast	0.5086665297665373	Neoplastic
418	fibroblast	0.19663957500820112	Neoplastic
419	fibroblast	0.3592419270706985	Neoplastic
420	fibroblast	0.3618222392105465	Neoplastic
421	fibroblast	0.4027403569375565	Neoplastic
422	fibroblast	0.5501857206264635	Neoplastic
423	fibroblast	0.2664448296952682	Neoplastic
424	fibroblast	0.45837788907409677	Neoplastic
425	fibroblast	0.37382041248450065	Neoplastic
426	fibroblast	0.28556098775061345	Neoplastic
427	fibroblast	0.33878203165160803	Neoplastic
428	fibroblast	0.3924688995286702	Neoplastic
429	fibroblast	0.192785654771846	Neoplastic
430	fibroblast	0.3325707462445445	Neoplastic
431	fibroblast	0.5175394086917899	Neoplastic
432	fibroblast	0.39142658888113246	Neoplastic
433	fibroblast	0.5109360502500162	Neoplastic
434	fibroblast	0.3287157655357695	Neoplastic
435	fibroblast	0.32471974431523926	Neoplastic
436	fibroblast	0.14213765719044508	Neoplastic
437	fibroblast	0.2884741731540934	Neoplastic
438	fibroblast	0.3319430626411024	Neoplastic
439	fibroblast	0.3909585493445556	Neoplastic
440	fibroblast	0.27391331455725726	Neoplastic
441	fibroblast	0.15758045288342748	Neoplastic
442	fibroblast	0.2855752034922442	Neoplastic
443	fibroblast	0.32498102384430294	Neoplastic
444	fibroblast	0.3878751065097103	Neoplastic
445	fibroblast	0.2209167604983136	Neoplastic
446	fibroblast	0.42300956730389055	Neoplastic
447	fibroblast	0.23852136463152768	Neoplastic
448	fibroblast	0.5279500099762574	Neoplastic
449	fibroblast	0.2790652119438355	Neoplastic
450	fibroblast	0.28609389266552687	Neoplastic
451	fibroblast	0.21396350609411782	Neoplastic
452	fibroblast	0.500801513602214	Neoplastic
453	fibroblast	0.4034962331032118	Neoplastic
454	fibroblast	0.44037420715229086	Neoplastic
455	fibroblast	0.3365951592287215	Neoplastic
456	fibroblast	0.35171923596224214	Neoplastic
457	fibroblast	0.47137153060619585	Neoplastic
458	fibroblast	0.25119135282360766	Neoplastic
459	fibroblast	0.27952879566313843	Neoplastic
460	fibroblast	0.19415258459298032	Neoplastic
461	fibroblast	0.39861561050968336	Neoplastic
462	fibroblast	0.26029344429760626	Neoplastic
463	fibroblast	0.28883906405187804	Neoplastic
464	fibroblast	0.2386773255752266	Neoplastic
465	fibroblast	0.39751396583513254	Neoplastic
466	fibroblast	0.19746190853313333	Neoplastic
467	fibroblast	0.2816295218596249	Neoplastic
468	fibroblast	0.150513674698829	Neoplastic
469	fibroblast	0.3167501368978144	Neoplastic
470	fibroblast	0.20037091594957832	Neoplastic
471	fibroblast	0.27980317981125025	Neoplastic
472	fibroblast	0.25180450620780714	Neoplastic
473	fibroblast	0.21163761480949267	Neoplastic
474	fibroblast	0.33706616116256144	Neoplastic
475	fibroblast	0.46269155786656935	Neoplastic
476	fibroblast	0.28657706956884166	Neoplastic
477	fibroblast	0.2862738734959722	Neoplastic
478	fibroblast	0.3825123961226769	Neoplastic
479	fibroblast	0.3210271103938865	Neoplastic
480	fibroblast	0.27033766948149984	Neoplastic
481	fibroblast	0.21912261388280485	Neoplastic
482	fibroblast	0.3074092962095799	Neoplastic
483	fibroblast	0.23397188906817923	Neoplastic
484	fibroblast	0.29546154287177234	Neoplastic
485	fibroblast	0.26595974731675365	Neoplastic
486	fibroblast	0.3311422319298994	Neoplastic
487	fibroblast	0.313910558823205	Neoplastic
488	fibroblast	0.36204973704097554	Neoplastic
489	fibroblast	0.24558018016957048	Neoplastic
490	fibroblast	0.2969072311693013	Neoplastic
491	fibroblast	0.3716040816517469	Neoplastic
492	fibroblast	0.41821045105428334	Neoplastic
493	fibroblast	0.18461827255409968	Neoplastic
494	fibroblast	0.26535996950083096	Neoplastic
495	fibroblast	0.4487991243402295	Neoplastic
496	fibroblast	0.44899320550640504	Neoplastic
497	fibroblast	0.3703130434424955	Neoplastic
498	fibroblast	0.32231100365976356	Neoplastic
499	fibroblast	0.34741921703258727	Neoplastic
500	fibroblast	0.25522460316502404	Neoplastic
501	fibroblast	0.2087008277489579	Neoplastic
502	fibroblast	0.42486862668140885	Neoplastic
503	fibroblast	0.3481735652054404	Neoplastic
504	fibroblast	0.33589912263038507	Neoplastic
505	fibroblast	0.24145954639797493	Neoplastic
506	fibroblast	0.17711688358812233	Neoplastic
507	fibroblast	0.29370490318553255	Neoplastic
508	fibroblast	0.3203959339445539	Neoplastic
509	fibroblast	0.18429831544990197	Neoplastic
510	fibroblast	0.13744208202289054	Neoplastic
511	fibroblast	0.3727475584592516	Neoplastic
512	fibroblast	0.4337478159868739	Neoplastic
513	fibroblast	0.32326780236227437	Neoplastic
514	fibroblast	0.2835807535849029	Neoplastic
515	fibroblast	0.2430464414504604	Neoplastic
516	fibroblast	0.39795246511369325	Neoplastic
517	fibroblast	0.39755768003136666	Neoplastic
518	fibroblast	0.38532633529877036	Neoplastic
519	fibroblast	0.22256598443317127	Neoplastic
520	fibroblast	0.47026367968007055	Neoplastic
521	fibroblast	0.3514378722090763	Neoplastic
522	fibroblast	0.4108829377368274	Neoplastic
523	fibroblast	0.38351122578206165	Neoplastic
524	fibroblast	0.379918906373617	Neoplastic
525	fibroblast	0.31877774370773615	Neoplastic
526	fibroblast	0.29730668692902656	Neoplastic
527	fibroblast	0.22374478199783548	Neoplastic
528	fibroblast	0.40205435909893683	Neoplastic
529	fibroblast	0.1384586373235862	Neoplastic
530	fibroblast	0.4422518167198502	Neoplastic
531	fibroblast	0.2659468295871855	Neoplastic
532	fibroblast	0.3018263402327493	Neoplastic
533	fibroblast	0.22540713106600516	Neoplastic
534	fibroblast	0.3558467201822936	Neoplastic
535	fibroblast	0.27372870148082984	Neoplastic
536	fibroblast	0.12871276735960518	Neoplastic
537	fibroblast	0.24011354284637948	Neoplastic
538	fibroblast	0.31522206594605384	Neoplastic
539	fibroblast	0.2581212252771522	Neoplastic
540	fibroblast	0.32379328971605403	Neoplastic
541	fibroblast	0.3272817027717723	Neoplastic
542	fibroblast	0.32565854666148425	Neoplastic
543	fibroblast	0.2413692460324419	Neoplastic
544	fibroblast	0.34996125671226824	Neoplastic
545	fibroblast	0.14125986458370848	Neoplastic
546	fibroblast	0.4075470417820547	Neoplastic
547	fibroblast	0.22021050971500553	Neoplastic
548	fibroblast	0.36000090276614094	Neoplastic
549	fibroblast	0.27204936449802564	Neoplastic
550	fibroblast	0.18311514807317592	Neoplastic
551	fibroblast	0.4368548351965273	Neoplastic
552	fibroblast	0.39443567718836586	Neoplastic
553	fibroblast	0.31247690241739456	Neoplastic
554	fibroblast	0.2603846517420366	Neoplastic
555	fibroblast	0.34136418312054884	Neoplastic
556	fibroblast	0.4410461422699307	Neoplastic
557	fibroblast	0.3845878575742347	Neoplastic
558	fibroblast	0.3419721106775515	Neoplastic
559	fibroblast	0.44164554537085204	Neoplastic
560	fibroblast	0.4216246122464003	Neoplastic
561	fibroblast	0.2156943426922437	Neoplastic
562	fibroblast	0.3138039913654941	Neoplastic
563	fibroblast	0.37102489164739555	Neoplastic
564	fibroblast	0.31426068811202995	Neoplastic
565	fibroblast	0.13890032962547744	Neoplastic
566	fibroblast	0.21812690357193545	Neoplastic
567	fibroblast	0.4126923881834704	Neoplastic
568	fibroblast	0.30266268433604626	Neoplastic
569	fibroblast	0.38343595072794484	Neoplastic
570	fibroblast	0.30729417718499485	Neoplastic
571	fibroblast	0.22239265165250333	Neoplastic
572	fibroblast	0.3260658518846996	Neoplastic
573	fibroblast	0.3750409097571877	Neoplastic
574	fibroblast	0.40225896721150295	Neoplastic
575	fibroblast	0.18189471591680986	Neoplastic
576	fibroblast	0.30963654516590616	Neoplastic
577	fibroblast	0.2585687432451692	Neoplastic
578	fibroblast	0.2792783056011081	Neoplastic
579	fibroblast	0.20101190810770175	Neoplastic
580	fibroblast	0.4306920441462354	Neoplastic
581	fibroblast	0.4895454361846336	Neoplastic
582	fibroblast	0.344359730591318	Neoplastic
583	fibroblast	0.25336073555783906	Neoplastic
584	fibroblast	0.15293969792966625	Neoplastic
585	fibroblast	0.33740087323705764	Neoplastic
586	fibroblast	0.45659327321465826	Neoplastic
587	fibroblast	0.43156844786905446	Neoplastic
588	fibroblast	0.3425961784422113	Neoplastic
589	fibroblast	0.293452820034392	Neoplastic
590	fibroblast	0.34048171782740055	Neoplastic
591	fibroblast	0.4771221175738364	Neoplastic
592	fibroblast	0.26818671270203864	Neoplastic
593	fibroblast	0.3119393201011032	Neoplastic
594	fibroblast	0.36523369203250317	Neoplastic
595	fibroblast	0.3297906940949169	Neoplastic
596	fibroblast	0.4284294421137782	Neoplastic
597	fibroblast	0.2672705012257594	Neoplastic
598	fibroblast	0.21421353980681979	Neoplastic
599	fibroblast	0.359486922995898	Neoplastic
600	fibroblast	0.20226130785249416	Neoplastic
601	fibroblast	0.3518022156132214	Neoplastic
602	fibroblast	0.32407133660613635	Neoplastic
603	fibroblast	0.40929129122649954	Neoplastic
604	fibroblast	0.4070923584683136	Neoplastic
605	fibroblast	0.4780186827866574	Neoplastic
606	fibroblast	0.3716549157026544	Neoplastic
607	fibroblast	0.3368855338684238	Neoplastic
608	fibroblast	0.21773339101016703	Neoplastic
609	fibroblast	0.3355965538541274	Neoplastic
610	fibroblast	0.24024151078639172	Neoplastic
611	fibroblast	0.21107644485921243	Neoplastic
612	fibroblast	0.21412719441215497	Neoplastic
613	fibroblast	0.3429317600394888	Neoplastic
614	fibroblast	0.2062038760779681	Neoplastic
615	fibroblast	0.446456688941515	Neoplastic
616	fibroblast	0.2812292703031946	Neoplastic
617	fibroblast	0.2539427892871363	Neoplastic
618	fibroblast	0.28793427399698035	Neoplastic
619	fibroblast	0.20730675406396687	Neoplastic
620	fibroblast	0.23108186840599365	Neoplastic
621	fibroblast	0.2973991902613445	Neoplastic
622	fibroblast	0.5398177584128652	Neoplastic
623	fibroblast	0.3310360027721595	Neoplastic
624	fibroblast	0.32277922491889643	Neoplastic
625	fibroblast	0.26471711237262824	Neoplastic
626	fibroblast	0.23413739548900778	Neoplastic
627	fibroblast	0.19804670128715712	Neoplastic
628	fibroblast	0.41125024075574185	Neoplastic
629	fibroblast	0.36391527987086675	Neoplastic
630	fibroblast	0.21501317102905843	Neoplastic
631	fibroblast	0.27516163160558066	Neoplastic
632	fibroblast	0.4258970942801378	Neoplastic
633	fibroblast	0.26969558595465576	Neoplastic
634	fibroblast	0.32857180576576095	Neoplastic
635	fibroblast	0.2970532513988812	Neoplastic
636	fibroblast	0.2962730112497929	Neoplastic
637	fibroblast	0.2310371693628847	Neoplastic
638	fibroblast	0.34918454440774993	Neoplastic
639	fibroblast	0.2994324029762163	Neoplastic
640	fibroblast	0.3207707278149591	Neoplastic
641	fibroblast	0.36700862063648904	Neoplastic
642	fibroblast	0.48376368224575655	Neoplastic
643	fibroblast	0.29558042730163625	Neoplastic
644	fibroblast	0.22924421802801614	Neoplastic
645	fibroblast	0.45055711770104523	Neoplastic
646	fibroblast	0.3402913805298272	Neoplastic
647	fibroblast	0.2204135158225441	Neoplastic
648	fibroblast	0.33947514773052806	Neoplastic
649	fibroblast	0.31883425773410223	Neoplastic
650	fibroblast	0.4714287751602161	Neoplastic
651	fibroblast	0.352337848005688	Neoplastic
652	fibroblast	0.4123918475554493	Neoplastic
653	fibroblast	0.40935303804560086	Neoplastic
654	fibroblast	0.3105059749413498	Neoplastic
655	fibroblast	0.3499730542502555	Neoplastic
656	fibroblast	0.26115092199062345	Neoplastic
657	fibroblast	0.2154618215833052	Neoplastic
658	fibroblast	0.3174374468551251	Neoplastic
659	fibroblast	0.2514559037872005	Neoplastic
660	fibroblast	0.3435798752065098	Neoplastic
661	fibroblast	0.3084695632105163	Neoplastic
662	fibroblast	0.26563341259096984	Neoplastic
663	fibroblast	0.2128656709824062	Neoplastic
664	fibroblast	0.2793166225362329	Neoplastic
665	fibroblast	0.25038656073670995	Neoplastic
666	fibroblast	0.21270227907701378	Neoplastic
667	fibroblast	0.1871348496863791	Neoplastic
668	fibroblast	0.25179070358696387	Neoplastic
669	fibroblast	0.1821342141267337	Neoplastic
670	fibroblast	0.3134020601828199	Neoplastic
671	fibroblast	0.2824753112569369	Neoplastic
672	fibroblast	0.34308876080125356	Neoplastic
673	fibroblast	0.27434430651547576	Neoplastic
674	fibroblast	0.16891328341857936	Neoplastic
675	fibroblast	0.2679973214312522	Neoplastic
676	fibroblast	0.2309496668693619	Neoplastic
677	fibroblast	0.2988774260381071	Neoplastic
678	fibroblast	0.31930165586498105	Neoplastic
679	fibroblast	0.282496209365182	Neoplastic
680	fibroblast	0.37641688128330214	Neoplastic
681	fibroblast	0.27027800398593266	Neoplastic
682	fibroblast	0.2727882462090451	Neoplastic
683	fibroblast	0.36451513705860683	Neoplastic
684	fibroblast	0.1405176969927166	Neoplastic
685	fibroblast	0.25226199857409204	Neoplastic
686	fibroblast	0.37048484294274553	Neoplastic
687	fibroblast	0.21461364265836105	Neoplastic
688	fibroblast	0.40848376880090775	Neoplastic
689	fibroblast	0.2567431231045114	Neoplastic
690	fibroblast	0.24396724710504814	Neoplastic
691	fibroblast	0.36716918437948703	Neoplastic
692	fibroblast	0.4586913203475772	Neoplastic
693	fibroblast	0.4122491131261414	Neoplastic
694	fibroblast	0.2596428898972583	Neoplastic
695	fibroblast	0.1990579644835874	Neoplastic
696	fibroblast	0.30155439569083614	Neoplastic
697	fibroblast	0.2966489333350161	Neoplastic
698	fibroblast	0.43398253088545913	Neoplastic
699	fibroblast	0.4411487807959989	Neoplastic
700	fibroblast	0.23931765057238136	Neoplastic
701	fibroblast	0.33491184132184393	Neoplastic
702	fibroblast	0.3705535736784495	Neoplastic
703	fibroblast	0.44697930708892397	Neoplastic
704	fibroblast	0.47751794274071624	Neoplastic
705	fibroblast	0.2554968042651436	Neoplastic
706	fibroblast	0.27131865674789424	Neoplastic
707	fibroblast	0.35317047786858624	Neoplastic
708	fibroblast	0.4231695570744422	Neoplastic
709	fibroblast	0.41519864542480867	Neoplastic
710	fibroblast	0.2740034069025091	Neoplastic
711	fibroblast	0.45654277144581124	Neoplastic
712	fibroblast	0.3289227290922634	Neoplastic
713	fibroblast	0.3389641631144331	Neoplastic
714	fibroblast	0.3616881952028424	Neoplastic
715	fibroblast	0.4373143513980957	Neoplastic
716	fibroblast	0.4595207669225374	Neoplastic
717	fibroblast	0.40922389588131586	Neoplastic
718	fibroblast	0.48107813465689087	Neoplastic
719	fibroblast	0.4501868269202873	Neoplastic
720	fibroblast	0.3731137399629257	Neoplastic
721	fibroblast	0.3451132727271871	Neoplastic
722	fibroblast	0.3551422193776417	Neoplastic
723	fibroblast	0.24702783773812068	Neoplastic
724	fibroblast	0.31239788756255843	Neoplastic
725	fibroblast	0.3081721279620144	Neoplastic
726	fibroblast	0.3418129456486613	Neoplastic
727	fibroblast	0.3502638787034982	Neoplastic
728	fibroblast	0.4366366467044874	Neoplastic
729	fibroblast	0.2998060260715875	Neoplastic
730	fibroblast	0.3451993461122913	Neoplastic
731	fibroblast	0.40179122121238575	Neoplastic
732	fibroblast	0.4091318168418925	Neoplastic
733	fibroblast	0.33584647473240936	Neoplastic
734	fibroblast	0.31764232253790164	Neoplastic
735	fibroblast	0.3440755489406139	Neoplastic
736	fibroblast	0.2932607950625849	Neoplastic
737	fibroblast	0.21397276314901173	Neoplastic
738	fibroblast	0.4554541055429468	Neoplastic
739	fibroblast	0.2639231559214439	Neoplastic
740	fibroblast	0.2730267837715383	Neoplastic
741	fibroblast	0.24948500787393837	Neoplastic
742	fibroblast	0.26232011944086636	Neoplastic
743	fibroblast	0.43043373053635203	Neoplastic
744	fibroblast	0.36872379468263916	Neoplastic
745	fibroblast	0.33890260103465514	Neoplastic
746	fibroblast	0.47791649549574683	Neoplastic
747	fibroblast	0.45434192502013215	Neoplastic
748	fibroblast	0.41105396642909675	Neoplastic
749	fibroblast	0.36960780205660965	Neoplastic
750	fibroblast	0.4131466753361181	Neoplastic
751	fibroblast	0.14814778190298086	Neoplastic
752	fibroblast	0.3712901830478311	Neoplastic
753	fibroblast	0.4145529550656842	Neoplastic
754	fibroblast	0.3485460939815943	Neoplastic
755	fibroblast	0.2052607913563216	Neoplastic
756	fibroblast	0.32788608309944045	Neoplastic
757	fibroblast	0.23581957725157474	Neoplastic
758	fibroblast	0.24964451967843337	Neoplastic
759	fibroblast	0.35619108637133823	Neoplastic
760	fibroblast	0.31856036965528456	Neoplastic
761	fibroblast	0.28834669499055077	Neoplastic
762	fibroblast	0.2525540317515449	Neoplastic
763	fibroblast	0.18162613144545506	Neoplastic
764	fibroblast	0.48860319929811724	Neoplastic
765	fibroblast	0.20896647487953696	Neoplastic
766	fibroblast	0.4530881612809719	Neoplastic
767	fibroblast	0.22993824014305667	Neoplastic
768	fibroblast	0.37594971880945	Neoplastic
769	fibroblast	0.27868975878288105	Neoplastic
770	fibroblast	0.24439029207170504	Neoplastic
771	fibroblast	0.2889339705079525	Neoplastic
772	fibroblast	0.3605275254180723	Neoplastic
773	fibroblast	0.23305334144970077	Neoplastic
774	fibroblast	0.31774972920694344	Neoplastic
775	fibroblast	0.2724786484499691	Neoplastic
776	fibroblast	0.2595817552281722	Neoplastic
777	fibroblast	0.2316561686002456	Neoplastic
778	fibroblast	0.3464887178820368	Neoplastic
779	fibroblast	0.27773420970785195	Neoplastic
780	fibroblast	0.1955501572274417	Neoplastic
781	fibroblast	0.20597149219354283	Neoplastic
782	fibroblast	0.33756877763446824	Neoplastic
783	fibroblast	0.24062557806186938	Neoplastic
784	fibroblast	0.24850054660607004	Neoplastic
785	fibroblast	0.45928873299401063	Neoplastic
786	fibroblast	0.22868806284971452	Neoplastic
787	fibroblast	0.4385442128795962	Neoplastic
788	fibroblast	0.3063728319264099	Neoplastic
789	fibroblast	0.2627419199632919	Neoplastic
790	fibroblast	0.32968864423145733	Neoplastic
791	fibroblast	0.2633742929221261	Neoplastic
792	fibroblast	0.3905466271831111	Neoplastic
793	fibroblast	0.2586636421202211	Neoplastic
794	fibroblast	0.3796893216125341	Neoplastic
795	fibroblast	0.19890140088581318	Neoplastic
796	fibroblast	0.2137817164796894	Neoplastic
797	fibroblast	0.38670179205793537	Neoplastic
798	fibroblast	0.28103064601264205	Neoplastic
799	fibroblast	0.27188903921069885	Neoplastic
800	fibroblast	0.2680724574849753	Neoplastic
801	fibroblast	0.25624102645649494	Neoplastic
802	fibroblast	0.22111544566315702	Neoplastic
803	fibroblast	0.2606248137668269	Neoplastic
804	fibroblast	0.2559107956482935	Neoplastic
805	fibroblast	0.31539394081589467	Neoplastic
806	fibroblast	0.28103942390983466	Neoplastic
807	fibroblast	0.40838114159160127	Neoplastic
808	fibroblast	0.3115965187278731	Neoplastic
809	fibroblast	0.3170515724734115	Neoplastic
810	fibroblast	0.19729819257387418	Neoplastic
811	fibroblast	0.21947478430226203	Neoplastic
812	fibroblast	0.4509791054752893	Neoplastic
813	fibroblast	0.46019056383088575	Neoplastic
814	fibroblast	0.4004509078150848	Neoplastic
815	fibroblast	0.2960820835593739	Neoplastic
816	fibroblast	0.4533517408540752	Neoplastic
817	fibroblast	0.4240365039315836	Neoplastic
818	fibroblast	0.3894381805203479	Neoplastic
819	fibroblast	0.3740709299475106	Neoplastic
820	fibroblast	0.3189324508313411	Neoplastic
821	fibroblast	0.41828760318671576	Neoplastic
822	fibroblast	0.49279148267829165	Neoplastic
823	fibroblast	0.42240454180388814	Neoplastic
824	fibroblast	0.24370524329761803	Neoplastic
825	fibroblast	0.34356641495632934	Neoplastic
826	fibroblast	0.1857381650343064	Neoplastic
827	fibroblast	0.2029328535249446	Neoplastic
828	fibroblast	0.4114146748045573	Neoplastic
829	fibroblast	0.2514015460775766	Neoplastic
830	fibroblast	0.4408614067012847	Neoplastic
831	fibroblast	0.31308795145691853	Neoplastic
832	fibroblast	0.33357068512072313	Neoplastic
833	fibroblast	0.2249196093818364	Neoplastic
834	fibroblast	0.4622184525992314	Neoplastic
835	fibroblast	0.36345723938176516	Neoplastic
836	fibroblast	0.2207161295386203	Neoplastic
837	fibroblast	0.24090567774483132	Neoplastic
838	fibroblast	0.35448294982296374	Neoplastic
839	fibroblast	0.41541058312009577	Neoplastic
840	fibroblast	0.4399520045084423	Neoplastic
841	fibroblast	0.26350665822738306	Neoplastic
842	fibroblast	0.4414287296070622	Neoplastic
843	fibroblast	0.42282585682066465	Neoplastic
844	fibroblast	0.27189695033776007	Neoplastic
845	fibroblast	0.2803979655687693	Neoplastic
846	fibroblast	0.26907760101260825	Neoplastic
847	fibroblast	0.25387072477359607	Neoplastic
848	fibroblast	0.49909822453773356	Neoplastic
849	fibroblast	0.3663404795822331	Neoplastic
850	fibroblast	0.43936758238020746	Neoplastic
851	fibroblast	0.38185087137108653	Neoplastic
852	fibroblast	0.33641429557745717	Neoplastic
853	fibroblast	0.25460838898018956	Neoplastic
854	fibroblast	0.4791992589455115	Neoplastic
855	fibroblast	0.5040753122082842	Neoplastic
856	fibroblast	0.4631948203109749	Neoplastic
857	fibroblast	0.3156566785752894	Neoplastic
858	fibroblast	0.36547095388782447	Neoplastic
859	fibroblast	0.3128955569439683	Neoplastic
860	fibroblast	0.34739002198811736	Neoplastic
861	fibroblast	0.3266960502599401	Neoplastic
862	fibroblast	0.37243684554341605	Neoplastic
863	fibroblast	0.3621593031800183	Neoplastic
864	fibroblast	0.47547775712897	Neoplastic
865	fibroblast	0.4439479146785084	Neoplastic
866	fibroblast	0.22169612304784023	Neoplastic
867	fibroblast	0.2573307601852869	Neoplastic
868	fibroblast	0.26494847949559064	Neoplastic
869	fibroblast	0.28511806944513857	Neoplastic
870	fibroblast	0.26262058423408485	Neoplastic
871	fibroblast	0.3133458082624436	Neoplastic
872	fibroblast	0.24903212432837418	Neoplastic
873	fibroblast	0.22060954811401984	Neoplastic
874	fibroblast	0.3121343944198533	Neoplastic
875	fibroblast	0.43236495557658594	Neoplastic
876	fibroblast	0.2657123939758302	Neoplastic
877	fibroblast	0.2683416005146392	Neoplastic
878	fibroblast	0.21407382045185694	Neoplastic
879	fibroblast	0.1992941588500404	Neoplastic
880	fibroblast	0.36547906228473487	Neoplastic
881	fibroblast	0.442098342604691	Neoplastic
882	fibroblast	0.2287535170669134	Neoplastic
883	fibroblast	0.4704691258684994	Neoplastic
884	fibroblast	0.3660364377489029	Neoplastic
885	fibroblast	0.249859400787179	Neoplastic
886	fibroblast	0.3993387007516692	Neoplastic
887	fibroblast	0.22382019754945054	Neoplastic
888	fibroblast	0.19559679664436552	Neoplastic
889	fibroblast	0.2136144343129965	Neoplastic
890	fibroblast	0.39280443556678296	Neoplastic
891	fibroblast	0.4824152348087154	Neoplastic
892	fibroblast	0.32249868234580015	Neoplastic
893	fibroblast	0.31494572987107294	Neoplastic
894	fibroblast	0.2649544045520398	Neoplastic
895	fibroblast	0.2407089082515787	Neoplastic
896	fibroblast	0.3835813985271241	Neoplastic
897	fibroblast	0.29690761937720267	Neoplastic
898	fibroblast	0.22340049063706816	Neoplastic
899	fibroblast	0.33821407593057706	Neoplastic
900	fibroblast	0.28462766524286837	Neoplastic
901	fibroblast	0.3693237521131814	Neoplastic
902	fibroblast	0.31186299257691297	Neoplastic
903	fibroblast	0.426888942778642	Neoplastic
904	fibroblast	0.3282542881694529	Neoplastic
905	fibroblast	0.36803245789625355	Neoplastic
906	fibroblast	0.4686969672014282	Neoplastic
907	fibroblast	0.24917260169290006	Neoplastic
908	fibroblast	0.3412517197297056	Neoplastic
909	fibroblast	0.20621587170361194	Neoplastic
910	fibroblast	0.28074064998589	Neoplastic
911	fibroblast	0.47633635941306807	Neoplastic
912	fibroblast	0.27147742757274085	Neoplastic
913	fibroblast	0.25209089320437217	Neoplastic
914	fibroblast	0.32571947855717687	Neoplastic
915	fibroblast	0.23538781705474954	Neoplastic
916	fibroblast	0.3541731893626166	Neoplastic
917	fibroblast	0.2380743314444824	Neoplastic
918	fibroblast	0.29245508623653355	Neoplastic
919	fibroblast	0.3242052932520091	Neoplastic
920	fibroblast	0.20534024945028875	Neoplastic
921	fibroblast	0.31343424812875903	Neoplastic
922	fibroblast	0.3006432633999477	Neoplastic
923	fibroblast	0.3225487683275813	Neoplastic
924	fibroblast	0.3484212423752612	Neoplastic
925	fibroblast	0.19110631075890036	Neoplastic
926	fibroblast	0.33427819536916414	Neoplastic
927	fibroblast	0.3759753531573159	Neoplastic
928	fibroblast	0.29821634171401246	Neoplastic
929	fibroblast	0.2934059779641521	Neoplastic
930	fibroblast	0.38227279188447066	Neoplastic
931	fibroblast	0.22670558126613635	Neoplastic
932	fibroblast	0.29065438487730155	Neoplastic
933	fibroblast	0.2307596074658406	Neoplastic
934	fibroblast	0.41424598688497377	Neoplastic
935	fibroblast	0.2420257192838392	Neoplastic
936	fibroblast	0.2392339544277859	Neoplastic
937	fibroblast	0.3898569277718999	Neoplastic
938	fibroblast	0.2875012074072567	Neoplastic
939	fibroblast	0.4167046649389111	Neoplastic
940	fibroblast	0.3653200150323948	Neoplastic
941	fibroblast	0.2294010393243803	Neoplastic
942	fibroblast	0.36442074922354284	Neoplastic
943	fibroblast	0.30544415081966547	Neoplastic
944	fibroblast	0.37130336244942536	Neoplastic
945	fibroblast	0.33585325890318235	Neoplastic
946	fibroblast	0.3145894869313613	Neoplastic
947	fibroblast	0.46522521517746296	Neoplastic
948	fibroblast	0.20792268532695005	Neoplastic
949	fibroblast	0.27081969376287485	Neoplastic
950	fibroblast	0.2865844343005145	Neoplastic
951	fibroblast	0.5968646113195125	Neoplastic
952	fibroblast	0.14019235906466176	Neoplastic
953	fibroblast	0.23446240281819133	Neoplastic
954	fibroblast	0.37676981054935266	Neoplastic
955	fibroblast	0.25314216135845546	Neoplastic
956	fibroblast	0.3705325346134631	Neoplastic
957	fibroblast	0.46819018037915894	Neoplastic
958	fibroblast	0.4710920569011017	Neoplastic
959	fibroblast	0.3769277768160623	Neoplastic
960	fibroblast	0.437767674359276	Neoplastic
961	fibroblast	0.3248974515786963	Neoplastic
962	fibroblast	0.22080380843206074	Neoplastic
963	fibroblast	0.34627843451284046	Neoplastic
964	fibroblast	0.30351471354408865	Neoplastic
965	fibroblast	0.530126146650214	Neoplastic
966	fibroblast	0.2569893981271363	Neoplastic
967	fibroblast	0.27318356000449556	Neoplastic
968	fibroblast	0.19703730525107627	Neoplastic
969	fibroblast	0.38745577292687566	Neoplastic
970	fibroblast	0.2272240235284781	Neoplastic
971	fibroblast	0.3512849810226576	Neoplastic
972	fibroblast	0.3661384017760311	Neoplastic
973	fibroblast	0.4033309105379796	Neoplastic
974	fibroblast	0.24975693194266677	Neoplastic
975	fibroblast	0.4669831208368865	Neoplastic
976	fibroblast	0.4194188473451437	Neoplastic
977	fibroblast	0.313173991063076	Neoplastic
978	fibroblast	0.26488245486191964	Neoplastic
979	fibroblast	0.19935869314287655	Neoplastic
980	fibroblast	0.2036774265611881	Neoplastic
981	fibroblast	0.43290295386602795	Neoplastic
982	fibroblast	0.40131040005529867	Neoplastic
983	fibroblast	0.30121367810070654	Neoplastic
984	fibroblast	0.4047945624504258	Neoplastic
985	fibroblast	0.4256065431211427	Neoplastic
986	fibroblast	0.2375134302651859	Neoplastic
987	fibroblast	0.2144642197377927	Neoplastic
988	fibroblast	0.27370963172337937	Neoplastic
989	fibroblast	0.2457288314942823	Neoplastic
990	fibroblast	0.3881808244586024	Neoplastic
991	fibroblast	0.42160363458516853	Neoplastic
992	fibroblast	0.37714651350605505	Neoplastic
993	fibroblast	0.35736061012365006	Neoplastic
994	fibroblast	0.36429920172778235	Neoplastic
995	fibroblast	0.43862211029620357	Neoplastic
996	fibroblast	0.2167163615177753	Neoplastic
997	fibroblast	0.22989867230059083	Neoplastic
998	fibroblast	0.4359702395644192	Neoplastic
999	fibroblast	0.30643618684920315	Neoplastic
1000	fibroblast	0.3328436479115651	Neoplastic
1001	fibroblast	0.24879746273288816	Neoplastic
1002	fibroblast	0.3698679018118617	Neoplastic
1003	fibroblast	0.19810285947418657	Neoplastic
1004	fibroblast	0.2821345661238064	Neoplastic
1005	fibroblast	0.2570580853260305	Neoplastic
1006	fibroblast	0.3865857445680485	Neoplastic
1007	fibroblast	0.4131755054480269	Neoplastic
1008	fibroblast	0.3429502476002491	Neoplastic
1009	fibroblast	0.4794260216059985	Neoplastic
1010	fibroblast	0.2094701148512813	Neoplastic
1011	fibroblast	0.4302117524044788	Neoplastic
1012	fibroblast	0.38461229690338355	Neoplastic
1013	fibroblast	0.1944377064407521	Neoplastic
1014	fibroblast	0.27648286756469526	Neoplastic
1015	fibroblast	0.27882147217637576	Neoplastic
1016	fibroblast	0.2548107340360447	Neoplastic
1017	fibroblast	0.3309950876606464	Neoplastic
1018	fibroblast	0.23467123042285506	Neoplastic
1019	fibroblast	0.3051844563085493	Neoplastic
1020	fibroblast	0.30881728691224386	Neoplastic
1021	fibroblast	0.32950081582259544	Neoplastic
1022	fibroblast	0.38246166539234316	Neoplastic
1023	fibroblast	0.4318732545823372	Neoplastic
1024	fibroblast	0.384344559991894	Neoplastic
1025	fibroblast	0.26254869656566127	Neoplastic
1026	fibroblast	0.4251533009614724	Neoplastic
1027	fibroblast	0.5125222916373295	Neoplastic
1028	fibroblast	0.2496233046903276	Neoplastic
1029	fibroblast	0.26638226725020053	Neoplastic
1030	fibroblast	0.5203946325475746	Neoplastic
1031	fibroblast	0.40950190764017713	Neoplastic
1032	fibroblast	0.42755024395159813	Neoplastic
1033	fibroblast	0.3047098534283248	Neoplastic
1034	fibroblast	0.20162730694280037	Neoplastic
1035	fibroblast	0.41501996744778924	Neoplastic
1036	fibroblast	0.4505629069619716	Neoplastic
1037	fibroblast	0.3785172613017616	Neoplastic
1038	fibroblast	0.21556252694300715	Neoplastic
1039	fibroblast	0.32559609704451664	Neoplastic
1040	fibroblast	0.22085713939484375	Neoplastic
1041	fibroblast	0.3681628689275158	Neoplastic
1042	fibroblast	0.26578116364186855	Neoplastic
1043	fibroblast	0.20877560277579307	Neoplastic
1044	fibroblast	0.4172241245030638	Neoplastic
1045	fibroblast	0.31243779380681524	Neoplastic
1046	fibroblast	0.49416963294084976	Neoplastic
1047	fibroblast	0.48024708019627393	Neoplastic
1048	fibroblast	0.3725864331370517	Neoplastic
1049	fibroblast	0.3177345705801983	Neoplastic
1050	fibroblast	0.2870523779139132	Neoplastic
1051	fibroblast	0.4414596495097124	Neoplastic
1052	fibroblast	0.44927059396333235	Neoplastic
1053	fibroblast	0.489751328771421	Neoplastic
1054	fibroblast	0.39425645786061037	Neoplastic
1055	fibroblast	0.3257948070295548	Neoplastic
1056	fibroblast	0.2035136356226772	Neoplastic
1057	fibroblast	0.23722132907217658	Neoplastic
1058	fibroblast	0.36055199107154245	Neoplastic
1059	fibroblast	0.2280831188337669	Neoplastic
1060	fibroblast	0.3549439506128905	Neoplastic
1061	fibroblast	0.4338341113844282	Neoplastic
1062	fibroblast	0.21711646787192312	Neoplastic
1063	fibroblast	0.29702025953030214	Neoplastic
1064	fibroblast	0.3824715089323029	Neoplastic
1065	fibroblast	0.29673264360195195	Neoplastic
1066	fibroblast	0.38912764050954773	Neoplastic
1067	fibroblast	0.15394060258429917	Neoplastic
1068	fibroblast	0.47586587838714994	Neoplastic
1069	fibroblast	0.434700934063353	Neoplastic
1070	fibroblast	0.3630911728275574	Neoplastic
1071	fibroblast	0.44802805719190403	Neoplastic
1072	fibroblast	0.44963068101962717	Neoplastic
1073	fibroblast	0.26846837258696654	Neoplastic
1074	fibroblast	0.210454833941328	Neoplastic
1075	fibroblast	0.21422689968639652	Neoplastic
1076	fibroblast	0.24600624694332943	Neoplastic
1077	fibroblast	0.22420476945025877	Neoplastic
1078	fibroblast	0.40471624367333864	Neoplastic
1079	fibroblast	0.28091669305339123	Neoplastic
1080	fibroblast	0.4923365603372833	Neoplastic
1081	fibroblast	0.32826037142181563	Neoplastic
1082	fibroblast	0.33306859030827474	Neoplastic
1083	fibroblast	0.3079796347848225	Neoplastic
1084	fibroblast	0.3168184515339705	Neoplastic
1085	fibroblast	0.4016766534368412	Neoplastic
1086	fibroblast	0.23038341664527062	Neoplastic
1087	fibroblast	0.34648632591353445	Neoplastic
1088	fibroblast	0.4595617017646517	Neoplastic
1089	fibroblast	0.3698420837498941	Neoplastic
1090	fibroblast	0.2267453752135124	Neoplastic
1091	fibroblast	0.21395400626112002	Neoplastic
1092	fibroblast	0.3035123012003594	Neoplastic
1093	fibroblast	0.38091362600929685	Neoplastic
1094	fibroblast	0.45906587096518675	Neoplastic
1095	fibroblast	0.38086749615842924	Neoplastic
1096	fibroblast	0.30459292034744545	Neoplastic
1097	fibroblast	0.3440216908804845	Neoplastic
1098	fibroblast	0.6272286956202612	Neoplastic
1099	fibroblast	0.4000068928479191	Neoplastic
1100	fibroblast	0.4244624543261836	Neoplastic
1101	fibroblast	0.2503767476240647	Neoplastic
1102	fibroblast	0.43639754755436583	Neoplastic
1103	fibroblast	0.3656048561688616	Neoplastic
1104	fibroblast	0.5119831140600029	Neoplastic
1105	fibroblast	0.22496064505520208	Neoplastic
1106	fibroblast	0.37436647605501616	Neoplastic
1107	fibroblast	0.22820655621679375	Neoplastic
1108	fibroblast	0.43861765175910794	Neoplastic
1109	fibroblast	0.25403445348677056	Neoplastic
1110	fibroblast	0.2809014538386068	Neoplastic
1111	fibroblast	0.28293248673985005	Neoplastic
1112	fibroblast	0.24978916329585846	Neoplastic
1113	fibroblast	0.5216570690621938	Neoplastic
1114	fibroblast	0.4760615707762192	Neoplastic
1115	fibroblast	0.32392001230949935	Neoplastic
1116	fibroblast	0.2608230386815842	Neoplastic
1117	fibroblast	0.31798021933564624	Neoplastic
1118	fibroblast	0.4659007165580985	Neoplastic
1119	fibroblast	0.4700845299157105	Neoplastic
1120	fibroblast	0.21673585708769538	Neoplastic
1121	fibroblast	0.2565852012004065	Neoplastic
1122	fibroblast	0.367329279042853	Neoplastic
1123	fibroblast	0.3526638499562649	Neoplastic
1124	fibroblast	0.23567741126202732	Neoplastic
1125	fibroblast	0.37365024299187327	Neoplastic
1126	fibroblast	0.420659615364861	Neoplastic
1127	fibroblast	0.41311360412244946	Neoplastic
1128	fibroblast	0.4383135250741156	Neoplastic
1129	fibroblast	0.31393558359323853	Neoplastic
1130	fibroblast	0.4386493340739811	Neoplastic
1131	fibroblast	0.29171809831810247	Neoplastic
1132	fibroblast	0.44030763084895763	Neoplastic
1133	fibroblast	0.374879194096212	Neoplastic
1134	fibroblast	0.29261894303078895	Neoplastic
1135	fibroblast	0.4865640252788912	Neoplastic
1136	fibroblast	0.29691820544482533	Neoplastic
1137	fibroblast	0.473183294557477	Neoplastic
1138	fibroblast	0.21850794887529254	Neoplastic
1139	fibroblast	0.37667233433168035	Neoplastic
1140	fibroblast	0.2685320496456369	Neoplastic
1141	fibroblast	0.21277029795498179	Neoplastic
1142	fibroblast	0.27884249413560924	Neoplastic
1143	fibroblast	0.3940531803333647	Neoplastic
1144	fibroblast	0.39884578696620526	Neoplastic
1145	fibroblast	0.23682180234885591	Neoplastic
1146	fibroblast	0.3072620904884711	Neoplastic
1147	fibroblast	0.490748115456179	Neoplastic
1148	fibroblast	0.4060789909538916	Neoplastic
1149	fibroblast	0.2297836050356549	Neoplastic
1150	fibroblast	0.41858174583899005	Neoplastic
1151	fibroblast	0.3315367488409267	Neoplastic
1152	fibroblast	0.433208128184119	Neoplastic
1153	fibroblast	0.37171644377316193	Neoplastic
1154	fibroblast	0.4566353685877532	Neoplastic
1155	fibroblast	0.4503663818984128	Neoplastic
1156	fibroblast	0.22300286426880778	Neoplastic
1157	fibroblast	0.505056677194422	Neoplastic
1158	fibroblast	0.5408705955717765	Neoplastic
1159	fibroblast	0.4391915415948777	Neoplastic
1160	fibroblast	0.23906431913453477	Neoplastic
1161	fibroblast	0.3486482691985011	Neoplastic
1162	fibroblast	0.4086886674023036	Neoplastic
1163	fibroblast	0.3534213647412511	Neoplastic
1164	fibroblast	0.479786703875524	Neoplastic
1165	fibroblast	0.4061525149828011	Neoplastic
1166	fibroblast	0.40587521510432195	Neoplastic
1167	fibroblast	0.29246859380139534	Neoplastic
1168	fibroblast	0.199185021146209	Neoplastic
1169	fibroblast	0.27980417823932746	Neoplastic
1170	fibroblast	0.24173854293682578	Neoplastic
1171	fibroblast	0.2578597268674799	Neoplastic
1172	fibroblast	0.3272502653663757	Neoplastic
1173	fibroblast	0.2719701035482126	Neoplastic
1174	fibroblast	0.24824727184472328	Neoplastic
1175	fibroblast	0.21849985552280765	Neoplastic
1176	fibroblast	0.46598565346639725	Neoplastic
1177	fibroblast	0.38264471029886626	Neoplastic
1178	fibroblast	0.150035026518687	Neoplastic
1179	fibroblast	0.16774778816694522	Neoplastic
1180	fibroblast	0.35110984285791547	Neoplastic
1181	fibroblast	0.4961124574623993	Neoplastic
1182	fibroblast	0.4369954682128722	Neoplastic
1183	fibroblast	0.4363964621732731	Neoplastic
1184	fibroblast	0.4202449016905894	Neoplastic
1185	fibroblast	0.33733027863997084	Neoplastic
1186	fibroblast	0.23764765272153932	Neoplastic
1187	fibroblast	0.22302259986979955	Neoplastic
1188	fibroblast	0.2858497959485419	Neoplastic
1189	fibroblast	0.48844502844526777	Neoplastic
1190	fibroblast	0.3016209915780095	Neoplastic
1191	fibroblast	0.2809254143878416	Neoplastic
1192	fibroblast	0.5651541866172539	Neoplastic
1193	fibroblast	0.29569594312842934	Neoplastic
1194	fibroblast	0.3087124939797866	Neoplastic
1195	fibroblast	0.340002716761754	Neoplastic
1196	fibroblast	0.2661011751688339	Neoplastic
1197	fibroblast	0.3661207605582119	Neoplastic
1198	fibroblast	0.3435237736678919	Neoplastic
1199	fibroblast	0.33966414185713184	Neoplastic
1200	fibroblast	0.2022889512998379	Neoplastic
1201	fibroblast	0.2118879443646475	Neoplastic
1202	fibroblast	0.30190980749037966	Neoplastic
1203	fibroblast	0.2660843406371888	Neoplastic
1204	fibroblast	0.29291981009780943	Neoplastic
1205	fibroblast	0.20950771352103484	Neoplastic
1206	fibroblast	0.2619769448364852	Neoplastic
1207	fibroblast	0.2652701496693241	Neoplastic
1208	fibroblast	0.25724218908779173	Neoplastic
1209	fibroblast	0.25518555794825293	Neoplastic
1210	fibroblast	0.3975213416054932	Neoplastic
1211	fibroblast	0.28849634466486823	Neoplastic
1212	fibroblast	0.33804821672395735	Neoplastic
1213	fibroblast	0.1853110536471127	Neoplastic
1214	fibroblast	0.3499842115801581	Neoplastic
1215	fibroblast	0.25378540772259006	Neoplastic
1216	fibroblast	0.17519097328146396	Neoplastic
1217	fibroblast	0.2358965875080774	Neoplastic
1218	fibroblast	0.4360992310983647	Neoplastic
1219	fibroblast	0.3460710421219308	Neoplastic
1220	fibroblast	0.24421164171668477	Neoplastic
1221	fibroblast	0.5657747162296528	Neoplastic
1222	fibroblast	0.3856172126113177	Neoplastic
1223	fibroblast	0.24378460852405906	Neoplastic
1224	fibroblast	0.2532921759021355	Neoplastic
1225	fibroblast	0.3053760500166569	Neoplastic
1226	fibroblast	0.5421971176228634	Neoplastic
1227	fibroblast	0.2165729750938448	Neoplastic
1228	fibroblast	0.47143258846230546	Neoplastic
1229	fibroblast	0.40302499058320584	Neoplastic
1230	fibroblast	0.2097902226265466	Neoplastic
1231	fibroblast	0.37326771793660585	Neoplastic
1232	fibroblast	0.501401330293699	Neoplastic
1233	fibroblast	0.44074585179476283	Neoplastic
1234	fibroblast	0.4931390201471025	Neoplastic
1235	fibroblast	0.45577883739928676	Neoplastic
1236	fibroblast	0.2749565992359325	Neoplastic
1237	fibroblast	0.4190000874538727	Neoplastic
1238	fibroblast	0.4010537630907921	Neoplastic
1239	fibroblast	0.36559222266092917	Neoplastic
1240	fibroblast	0.5388388093924383	Neoplastic
1241	fibroblast	0.24752944603233815	Neoplastic
1242	fibroblast	0.38783608172012946	Neoplastic
1243	fibroblast	0.5139764168721215	Neoplastic
1244	fibroblast	0.297866643929744	Neoplastic
1245	fibroblast	0.3833263153506283	Neoplastic
1246	fibroblast	0.3075122337791098	Neoplastic
1247	fibroblast	0.37017503921804484	Neoplastic
1248	fibroblast	0.3624165213932361	Neoplastic
1249	fibroblast	0.3148090362057125	Neoplastic
1250	fibroblast	0.1984867183235076	Neoplastic
1251	fibroblast	0.23325561828109295	Neoplastic
1252	fibroblast	0.25319089094109903	Neoplastic
1253	fibroblast	0.20568791190836483	Neoplastic
1254	fibroblast	0.355214009508163	Neoplastic
1255	fibroblast	0.3631241374824704	Neoplastic
1256	fibroblast	0.20606421723917082	Neoplastic
1257	fibroblast	0.307969039642935	Neoplastic
1258	fibroblast	0.31503131505405474	Neoplastic
1259	fibroblast	0.3699956604823671	Neoplastic
1260	fibroblast	0.19849730625303105	Neoplastic
1261	fibroblast	0.18154858320810574	Neoplastic
1262	fibroblast	0.41914135149624865	Neoplastic
1263	fibroblast	0.33730590072581196	Neoplastic
1264	fibroblast	0.32504793457283115	Neoplastic
1265	fibroblast	0.28244520623556296	Neoplastic
1266	fibroblast	0.16943308518662076	Neoplastic
1267	fibroblast	0.23587385126308635	Neoplastic
1268	fibroblast	0.2938812275289128	Neoplastic
1269	fibroblast	0.3703116870552954	Neoplastic
1270	fibroblast	0.2467053812587066	Neoplastic
1271	fibroblast	0.31108211760496246	Neoplastic
1272	fibroblast	0.3246355445128662	Neoplastic
1273	fibroblast	0.3664963786337927	Neoplastic
1274	fibroblast	0.22179692399752335	Neoplastic
1275	fibroblast	0.1815244152059728	Neoplastic
1276	fibroblast	0.2571096639125606	Neoplastic
1277	fibroblast	0.3937300838010536	Neoplastic
1278	fibroblast	0.2872504818974572	Neoplastic
1279	fibroblast	0.2864633064216547	Neoplastic
1280	fibroblast	0.1789508246888974	Neoplastic
1281	fibroblast	0.41981080635554485	Neoplastic
1282	fibroblast	0.48300013824691473	Neoplastic
1283	fibroblast	0.45734483722274977	Neoplastic
1284	fibroblast	0.22070968879849093	Neoplastic
1285	fibroblast	0.27710562440230857	Neoplastic
1286	fibroblast	0.3626583987518273	Neoplastic
1287	fibroblast	0.4381449825787511	Neoplastic
1288	fibroblast	0.3341368414857725	Neoplastic
1289	fibroblast	0.29764700403317224	Neoplastic
1290	fibroblast	0.3007125314346557	Neoplastic
1291	fibroblast	0.22097253789976556	Neoplastic
1292	fibroblast	0.2130663706867221	Neoplastic
1293	fibroblast	0.2141395160652172	Neoplastic
1294	fibroblast	0.3067055496470648	Neoplastic
1295	fibroblast	0.1539140517086438	Neoplastic
1296	fibroblast	0.4880731751489487	Neoplastic
1297	fibroblast	0.271633733587087	Neoplastic
1298	fibroblast	0.3580789256184091	Neoplastic
1299	fibroblast	0.36390347697434083	Neoplastic
1300	fibroblast	0.3714726710722123	Neoplastic
1301	fibroblast	0.4787289482185645	Neoplastic
1302	fibroblast	0.33582237262078013	Neoplastic
1303	fibroblast	0.22293555060851	Neoplastic
1304	fibroblast	0.29910209550671496	Neoplastic
1305	fibroblast	0.18337731527284845	Neoplastic
1306	fibroblast	0.2022216124499847	Neoplastic
1307	fibroblast	0.28475986705687173	Neoplastic
1308	fibroblast	0.1723946026268994	Neoplastic
1309	fibroblast	0.2520259908822438	Neoplastic
1310	fibroblast	0.3824513518493497	Neoplastic
1311	fibroblast	0.16252379319816207	Neoplastic
1312	fibroblast	0.34834384586509815	Neoplastic
1313	fibroblast	0.44628628035034634	Neoplastic
1314	fibroblast	0.21861384713712786	Neoplastic
1315	fibroblast	0.35791323354679305	Neoplastic
1316	fibroblast	0.4295985305319621	Neoplastic
1317	fibroblast	0.28258889361962813	Neoplastic
1318	fibroblast	0.19765323008886898	Neoplastic
1319	fibroblast	0.29584246607368886	Neoplastic
1320	fibroblast	0.3177632070628481	Neoplastic
1321	fibroblast	0.4854197817060092	Neoplastic
1322	fibroblast	0.41706258334253693	Neoplastic
1323	fibroblast	0.2784787404277208	Neoplastic
1324	fibroblast	0.23171900699109307	Neoplastic
1325	fibroblast	0.34402275029678564	Neoplastic
1326	fibroblast	0.5284632625652117	Neoplastic
1327	fibroblast	0.3607227079349232	Neoplastic
1328	fibroblast	0.2654133694034499	Neoplastic
1329	fibroblast	0.2986045765969459	Neoplastic
1330	fibroblast	0.36197138317602867	Neoplastic
1331	fibroblast	0.195898602744195	Neoplastic
1332	fibroblast	0.3661194832640532	Neoplastic
1333	fibroblast	0.2271172165775857	Neoplastic
1334	fibroblast	0.1825507375826484	Neoplastic
1335	fibroblast	0.3757496758558021	Neoplastic
1336	fibroblast	0.3203940520125862	Neoplastic
1337	fibroblast	0.43640037521398034	Neoplastic
1338	fibroblast	0.13967880326148951	Neoplastic
1339	fibroblast	0.27099488198511734	Neoplastic
1340	fibroblast	0.4401107882918096	Neoplastic
1341	fibroblast	0.2511300146016787	Neoplastic
1342	fibroblast	0.25104171377227175	Neoplastic
1343	fibroblast	0.24116409468652375	Neoplastic
1344	fibroblast	0.37312358269043244	Neoplastic
1345	fibroblast	0.24758947966112416	Neoplastic
1346	fibroblast	0.3830528348665831	Neoplastic
1347	fibroblast	0.3085285151683182	Neoplastic
1348	fibroblast	0.3074540403838586	Neoplastic
1349	fibroblast	0.42411046538886443	Neoplastic
1350	fibroblast	0.4121332066519812	Neoplastic
1351	fibroblast	0.40412325520520714	Neoplastic
1352	fibroblast	0.2527769736519816	Neoplastic
1353	fibroblast	0.24520095164253644	Neoplastic
1354	fibroblast	0.46684006880795614	Neoplastic
1355	fibroblast	0.20001315345161924	Neoplastic
1356	fibroblast	0.1711118492218492	Neoplastic
1357	fibroblast	0.19880435214624462	Neoplastic
1358	fibroblast	0.4146309979935449	Neoplastic
1359	fibroblast	0.26619265232134276	Neoplastic
1360	fibroblast	0.24417459077932105	Neoplastic
1361	fibroblast	0.3391528462098551	Neoplastic
1362	fibroblast	0.44565841642446047	Neoplastic
1363	fibroblast	0.4511253708716167	Neoplastic
1364	fibroblast	0.24613875966843732	Neoplastic
1365	fibroblast	0.23927240624617926	Neoplastic
1366	fibroblast	0.24963992172997762	Neoplastic
1367	fibroblast	0.2916999115826531	Neoplastic
1368	fibroblast	0.2735868345673968	Neoplastic
1369	fibroblast	0.3999397770290667	Neoplastic
1370	fibroblast	0.30749716983509484	Neoplastic
1371	fibroblast	0.4726649799408481	Neoplastic
1372	fibroblast	0.16668456102107354	Neoplastic
1373	fibroblast	0.35077105932490116	Neoplastic
1374	fibroblast	0.16857633116175247	Neoplastic
1375	fibroblast	0.3889245843543398	Neoplastic
1376	fibroblast	0.2674311923939774	Neoplastic
1377	fibroblast	0.1984784947201233	Neoplastic
1378	fibroblast	0.4603946133953247	Neoplastic
1379	fibroblast	0.1967897088006073	Neoplastic
1380	fibroblast	0.18371840400690773	Neoplastic
1381	fibroblast	0.4086636330457455	Neoplastic
1382	fibroblast	0.24667193551748187	Neoplastic
1383	fibroblast	0.26908464328538884	Neoplastic
1384	fibroblast	0.3461517652937684	Neoplastic
1385	fibroblast	0.42200389908186225	Neoplastic
1386	fibroblast	0.3401142203667741	Neoplastic
1387	fibroblast	0.27938563727378196	Neoplastic
1388	fibroblast	0.27884607907273645	Neoplastic
1389	fibroblast	0.2489832599501501	Neoplastic
1390	fibroblast	0.4882034884674592	Neoplastic
1391	fibroblast	0.25761163863223047	Neoplastic
1392	fibroblast	0.3394804025434092	Neoplastic
1393	fibroblast	0.2067938904960691	Neoplastic
1394	fibroblast	0.07207804934227663	Neoplastic
1395	fibroblast	0.44732501849402706	Neoplastic
1396	fibroblast	0.29976678162054426	Neoplastic
1397	fibroblast	0.22072159536318287	Neoplastic
1398	fibroblast	0.3088311153827168	Neoplastic
1399	fibroblast	0.47829758361931185	Neoplastic
1400	fibroblast	0.17250374569278049	Neoplastic
1401	fibroblast	0.2148090184793493	Neoplastic
1402	fibroblast	0.28293657179589693	Neoplastic
1403	fibroblast	0.22814739032156658	Neoplastic
1404	fibroblast	0.47505463552348387	Neoplastic
1405	fibroblast	0.2088111823150474	Neoplastic
1406	fibroblast	0.247220009685633	Neoplastic
1407	fibroblast	0.2466409152765294	Neoplastic
1408	fibroblast	0.3857242972975634	Neoplastic
1409	fibroblast	0.4192326283615265	Neoplastic
1410	fibroblast	0.37025011628360405	Neoplastic
1411	fibroblast	0.25145753817308136	Neoplastic
1412	fibroblast	0.25804460791858874	Neoplastic
1413	fibroblast	0.12417554717505924	Neoplastic
1414	fibroblast	0.3010081377772686	Neoplastic
1415	fibroblast	0.33409992046435555	Neoplastic
1416	fibroblast	0.2695749985080459	Neoplastic
1417	fibroblast	0.47614558713413785	Neoplastic
1418	fibroblast	0.3002506294973708	Neoplastic
1419	fibroblast	0.1927224103405603	Neoplastic
1420	fibroblast	0.22166260931054518	Neoplastic
1421	fibroblast	0.4397529849366612	Neoplastic
1422	fibroblast	0.20851679119398678	Neoplastic
1423	fibroblast	0.34554622785284694	Neoplastic
1424	fibroblast	0.2512929512861888	Neoplastic
1425	fibroblast	0.35813826306832836	Neoplastic
1426	fibroblast	0.22331631301599744	Neoplastic
1427	fibroblast	0.24372812600324578	Neoplastic
1428	fibroblast	0.24739370828715346	Neoplastic
1429	fibroblast	0.2612875563300586	Neoplastic
1430	fibroblast	0.23847551509592047	Neoplastic
1431	fibroblast	0.24189456853760266	Neoplastic
1432	fibroblast	0.4006377377324953	Neoplastic
1433	fibroblast	0.2892237510583935	Neoplastic
1434	fibroblast	0.32150663632807563	Neoplastic
1435	fibroblast	0.26908136665453075	Neoplastic
1436	fibroblast	0.44831675751264005	Neoplastic
1437	fibroblast	0.29052941436974666	Neoplastic
1438	fibroblast	0.39656768474273657	Neoplastic
1439	fibroblast	0.48145308366158873	Neoplastic
1440	fibroblast	0.37721723548622943	Neoplastic
1441	fibroblast	0.2547898738848756	Neoplastic
1442	fibroblast	0.3169665475817847	Neoplastic
1443	fibroblast	0.38578731106012254	Neoplastic
1444	fibroblast	0.3163616452937626	Neoplastic
1445	fibroblast	0.38202825664472534	Neoplastic
1446	fibroblast	0.45229260774389285	Neoplastic
1447	fibroblast	0.3020483653113476	Neoplastic
1448	fibroblast	0.3465503057468414	Neoplastic
1449	fibroblast	0.2693395608787576	Neoplastic
1450	fibroblast	0.24975274509159004	Neoplastic
1451	fibroblast	0.45269990864063775	Neoplastic
1452	fibroblast	0.26718721599974365	Neoplastic
1453	fibroblast	0.3098257595283774	Neoplastic
1454	fibroblast	0.3731640214025118	Neoplastic
1455	fibroblast	0.434477831991871	Neoplastic
1456	fibroblast	0.2811684251447644	Neoplastic
1457	fibroblast	0.1511410790796442	Neoplastic
1458	fibroblast	0.15452009216684262	Neoplastic
1459	fibroblast	0.27716882781138635	Neoplastic
1460	fibroblast	0.2661878418240753	Neoplastic
1461	fibroblast	0.5540367742967448	Neoplastic
1462	fibroblast	0.4982950322404015	Neoplastic
1463	fibroblast	0.36372931745598913	Neoplastic
1464	fibroblast	0.2983724202274617	Neoplastic
1465	fibroblast	0.37652274413707143	Neoplastic
1466	fibroblast	0.33501213396382507	Neoplastic
1467	fibroblast	0.2144190269844528	Neoplastic
1468	fibroblast	0.21665206957048386	Neoplastic
1469	fibroblast	0.21989618893675253	Neoplastic
1470	fibroblast	0.3939831169541727	Neoplastic
1471	fibroblast	0.23419384542883884	Neoplastic
1472	fibroblast	0.3652111055906523	Neoplastic
1473	fibroblast	0.3599414578055811	Neoplastic
1474	fibroblast	0.25175491987411613	Neoplastic
1475	fibroblast	0.1783486890345223	Neoplastic
1476	fibroblast	0.3408180608146637	Neoplastic
1477	fibroblast	0.39948049424518817	Neoplastic
1478	fibroblast	0.32954643474231715	Neoplastic
1479	fibroblast	0.32453795146767606	Neoplastic
1480	fibroblast	0.29797053455479783	Neoplastic
1481	fibroblast	0.26449873213394526	Neoplastic
1482	fibroblast	0.33294610404022384	Neoplastic
1483	fibroblast	0.3008527437388331	Neoplastic
1484	fibroblast	0.3580600767611135	Neoplastic
1485	fibroblast	0.5302868708333778	Neoplastic
1486	fibroblast	0.21138178835572843	Neoplastic
1487	fibroblast	0.23781236173058756	Neoplastic
1488	fibroblast	0.21369852339880474	Neoplastic
1489	fibroblast	0.24970107914213135	Neoplastic
1490	fibroblast	0.15039608056237258	Neoplastic
1491	fibroblast	0.4592913377466845	Neoplastic
1492	fibroblast	0.24453403380375285	Neoplastic
1493	fibroblast	0.4089746037535645	Neoplastic
1494	fibroblast	0.4499513366042616	Neoplastic
1495	fibroblast	0.18788057618405044	Neoplastic
1496	fibroblast	0.4379989576162987	Neoplastic
1497	fibroblast	0.39502619781316667	Neoplastic
1498	fibroblast	0.26387440911999216	Neoplastic
1499	fibroblast	0.3128631221246564	Neoplastic
1500	fibroblast	0.35032694249178276	Neoplastic
1501	fibroblast	0.24404602025475203	Neoplastic
1502	fibroblast	0.45091238625746277	Neoplastic
1503	fibroblast	0.4493369733630172	Neoplastic
1504	fibroblast	0.1888784832759667	Neoplastic
1505	fibroblast	0.21084318917123873	Neoplastic
1506	fibroblast	0.4160636255388726	Neoplastic
1507	fibroblast	0.33643265999926664	Neoplastic
1508	fibroblast	0.3389722525570316	Neoplastic
1509	fibroblast	0.42070771615097946	Neoplastic
1510	fibroblast	0.3927139888901832	Neoplastic
1511	fibroblast	0.23788481401525668	Neoplastic
1512	fibroblast	0.3251249549333847	Neoplastic
1513	fibroblast	0.2910133447052908	Neoplastic
1514	fibroblast	0.519828376762007	Neoplastic
1515	fibroblast	0.33540528201786735	Neoplastic
1516	fibroblast	0.35475762790071763	Neoplastic
1517	fibroblast	0.21922173470205983	Neoplastic
1518	fibroblast	0.3391100471889605	Neoplastic
1519	fibroblast	0.4898866939061176	Neoplastic
1520	fibroblast	0.2959441965844672	Neoplastic
1521	fibroblast	0.28566916903921347	Neoplastic
1522	fibroblast	0.43755198545241214	Neoplastic
1523	fibroblast	0.32769991799754083	Neoplastic
1524	fibroblast	0.23892712633861052	Neoplastic
1525	fibroblast	0.3109943512530933	Neoplastic
1526	fibroblast	0.30677519227388805	Neoplastic
1527	fibroblast	0.29042019837268723	Neoplastic
1528	fibroblast	0.173348957235848	Neoplastic
1529	fibroblast	0.4545779924627407	Neoplastic
1530	fibroblast	0.3932201179118979	Neoplastic
1531	fibroblast	0.4022665316359888	Neoplastic
1532	fibroblast	0.32477965786388646	Neoplastic
1533	fibroblast	0.24160528976153328	Neoplastic
1534	fibroblast	0.20856015790117416	Neoplastic
1535	fibroblast	0.48322746498259705	Neoplastic
1536	fibroblast	0.44800534419837823	Neoplastic
1537	fibroblast	0.4768086114360028	Neoplastic
1538	fibroblast	0.3452428190585986	Neoplastic
1539	fibroblast	0.4935772230628752	Neoplastic
1540	fibroblast	0.30895864804591877	Neoplastic
1541	fibroblast	0.3487434953975081	Neoplastic
1542	fibroblast	0.2542801510849013	Neoplastic
1543	fibroblast	0.4452210398998325	Neoplastic
1544	fibroblast	0.23815803609007882	Neoplastic
1545	fibroblast	0.356474749904514	Neoplastic
1546	fibroblast	0.36991853787122714	Neoplastic
1547	fibroblast	0.4126528682090247	Neoplastic
1548	fibroblast	0.3811806957065378	Neoplastic
1549	fibroblast	0.4656411004706452	Neoplastic
1550	fibroblast	0.2341244833560263	Neoplastic
1551	fibroblast	0.29604688707101556	Neoplastic
1552	fibroblast	0.23520414360238912	Neoplastic
1553	fibroblast	0.5427717968078528	Neoplastic
1554	fibroblast	0.49999945714935046	Neoplastic
1555	fibroblast	0.2994406877698844	Neoplastic
1556	fibroblast	0.44766787968319105	Neoplastic
1557	fibroblast	0.1803320302288844	Neoplastic
1558	fibroblast	0.21136562969689054	Neoplastic
1559	fibroblast	0.16252854257817514	Neoplastic
1560	fibroblast	0.5258137369169988	Neoplastic
1561	fibroblast	0.26907330242395827	Neoplastic
1562	fibroblast	0.5642511672353044	Neoplastic
1563	fibroblast	0.2623356450836196	Neoplastic
1564	fibroblast	0.330098265614354	Neoplastic
1565	fibroblast	0.4062439873901488	Neoplastic
1566	fibroblast	0.39858121388310425	Neoplastic
1567	fibroblast	0.2860327551767301	Neoplastic
1568	fibroblast	0.26005187931667806	Neoplastic
1569	fibroblast	0.4714213011118273	Neoplastic
1570	fibroblast	0.4585297826664841	Neoplastic
1571	fibroblast	0.46559231772551934	Neoplastic
1572	fibroblast	0.32965570007360406	Neoplastic
1573	fibroblast	0.37407128889569147	Neoplastic
1574	fibroblast	0.3071772848503246	Neoplastic
1575	fibroblast	0.43094860058800805	Neoplastic
1576	fibroblast	0.28107431793182514	Neoplastic
1577	fibroblast	0.3794066610593143	Neoplastic
1578	fibroblast	0.3865198360344093	Neoplastic
1579	fibroblast	0.42766794791878576	Neoplastic
1580	fibroblast	0.2063755227871889	Neoplastic
1581	fibroblast	0.46266869932527543	Neoplastic
1582	fibroblast	0.3814856385014925	Neoplastic
1583	fibroblast	0.45482674450197236	Neoplastic
1584	fibroblast	0.2653656142869609	Neoplastic
1585	fibroblast	0.2232989269326608	Neoplastic
1586	fibroblast	0.31444818024959564	Neoplastic
1587	fibroblast	0.4510330745430482	Neoplastic
1588	fibroblast	0.4878938861974079	Neoplastic
1589	fibroblast	0.1737147078620362	Neoplastic
1590	fibroblast	0.4133857600074416	Neoplastic
1591	fibroblast	0.365091038757213	Neoplastic
1592	fibroblast	0.2659468846710807	Neoplastic
1593	fibroblast	0.2454485341204983	Neoplastic
1594	fibroblast	0.3344812782854659	Neoplastic
1595	fibroblast	0.33933986586634385	Neoplastic
1596	fibroblast	0.24836955904352057	Neoplastic
1597	fibroblast	0.3231108714486498	Neoplastic
1598	fibroblast	0.3251714989035775	Neoplastic
1599	fibroblast	0.3954585059804297	Neoplastic
1600	fibroblast	0.20831457510539736	Neoplastic
1601	fibroblast	0.2129554887185285	Neoplastic
1602	fibroblast	0.3516708145431442	Neoplastic
1603	fibroblast	0.33372115452856455	Neoplastic
1604	fibroblast	0.30252513032925593	Neoplastic
1605	fibroblast	0.1755111148398891	Neoplastic
1606	fibroblast	0.34044991765259025	Neoplastic
1607	fibroblast	0.2587533093478367	Neoplastic
1608	fibroblast	0.2506712706869382	Neoplastic
1609	fibroblast	0.3397657185850141	Neoplastic
1610	fibroblast	0.18582394380722364	Neoplastic
1611	fibroblast	0.5155416373373605	Neoplastic
1612	fibroblast	0.3133514276399296	Neoplastic
1613	fibroblast	0.3355746474769061	Neoplastic
1614	fibroblast	0.41554154694314643	Neoplastic
1615	fibroblast	0.4303781383264445	Neoplastic
1616	fibroblast	0.3733985003407171	Neoplastic
1617	fibroblast	0.39667446207595863	Neoplastic
1618	fibroblast	0.23417107653826255	Neoplastic
1619	fibroblast	0.2690507061596414	Neoplastic
1620	fibroblast	0.4033576212133884	Neoplastic
1621	fibroblast	0.20325708722468128	Neoplastic
1622	fibroblast	0.40275000875615263	Neoplastic
1623	fibroblast	0.21044019623672428	Neoplastic
1624	fibroblast	0.4003080250102228	Neoplastic
1625	fibroblast	0.3952710454291705	Neoplastic
1626	fibroblast	0.2847298907724397	Neoplastic
1627	fibroblast	0.25405687127123383	Neoplastic
1628	fibroblast	0.10029013474401605	Neoplastic
1629	fibroblast	0.21591744253246417	Neoplastic
1630	fibroblast	0.2771098402151946	Neoplastic
1631	fibroblast	0.3718991764287703	Neoplastic
1632	fibroblast	0.2299088006702973	Neoplastic
1633	fibroblast	0.29741606000838766	Neoplastic
1634	fibroblast	0.15285000340552427	Neoplastic
1635	fibroblast	0.3626871547412643	Neoplastic
1636	fibroblast	0.5419187100008199	Neoplastic
1637	fibroblast	0.2931933915451207	Neoplastic
1638	fibroblast	0.39196481967083135	Neoplastic
1639	fibroblast	0.33088687313379883	Neoplastic
1640	fibroblast	0.40557128497415684	Neoplastic
1641	fibroblast	0.3004487988338795	Neoplastic
1642	fibroblast	0.3903851592522004	Neoplastic
1643	fibroblast	0.5928235564572333	Neoplastic
1644	fibroblast	0.3743266966089088	Neoplastic
1645	fibroblast	0.37116535414620755	Neoplastic
1646	fibroblast	0.3705638726419441	Neoplastic
1647	fibroblast	0.24110429305275696	Neoplastic
1648	fibroblast	0.36897416710750747	Neoplastic
1649	fibroblast	0.28368952315692	Neoplastic
1650	fibroblast	0.37565105557924844	Neoplastic
1651	fibroblast	0.39046098655705547	Neoplastic
1652	fibroblast	0.3352769915950879	Neoplastic
1653	fibroblast	0.2364714615273123	Neoplastic
1654	fibroblast	0.3367786746115656	Neoplastic
1655	fibroblast	0.24262795212501329	Neoplastic
1656	fibroblast	0.3508590893946753	Neoplastic
1657	fibroblast	0.2395330899922593	Neoplastic
1658	fibroblast	0.24861571138854432	Neoplastic
1659	fibroblast	0.3874853868094992	Neoplastic
1660	fibroblast	0.31504759841635976	Neoplastic
1661	fibroblast	0.2955219639528854	Neoplastic
1662	fibroblast	0.3505669723275834	Neoplastic
1663	fibroblast	0.32548313001424095	Neoplastic
1664	fibroblast	0.429603081799127	Neoplastic
1665	fibroblast	0.14201034033499566	Neoplastic
1666	fibroblast	0.1943508017104355	Neoplastic
1667	fibroblast	0.2923137873885848	Neoplastic
1668	fibroblast	0.3187784051807435	Neoplastic
1669	fibroblast	0.27797126670563066	Neoplastic
1670	fibroblast	0.3512137555996686	Neoplastic
1671	fibroblast	0.3934938701000439	Neoplastic
1672	fibroblast	0.30096649516180296	Neoplastic
1673	fibroblast	0.27245903007815736	Neoplastic
1674	fibroblast	0.4668729890261817	Neoplastic
1675	fibroblast	0.41464633797216877	Neoplastic
1676	fibroblast	0.3220353597069141	Neoplastic
1677	fibroblast	0.31748567777627884	Neoplastic
1678	fibroblast	0.1515076032566321	Neoplastic
1679	fibroblast	0.2079500368473449	Neoplastic
1680	fibroblast	0.36519288350050466	Neoplastic
1681	fibroblast	0.24106440654331462	Neoplastic
1682	fibroblast	0.5284987379559907	Neoplastic
1683	fibroblast	0.5185867741219856	Neoplastic
1684	fibroblast	0.5066307706932094	Neoplastic
1685	fibroblast	0.3126685818199878	Neoplastic
1686	fibroblast	0.4106999549418832	Neoplastic
1687	fibroblast	0.3383995963801264	Neoplastic
1688	fibroblast	0.31545044827698004	Neoplastic
1689	fibroblast	0.41901506291423735	Neoplastic
1690	fibroblast	0.3781441744412003	Neoplastic
1691	fibroblast	0.3441243563965659	Neoplastic
1692	fibroblast	0.24344145845267015	Neoplastic
1693	fibroblast	0.5556026358864482	Neoplastic
1694	fibroblast	0.1638607903053801	Neoplastic
1695	fibroblast	0.36469653951782943	Neoplastic
1696	fibroblast	0.3482748140632263	Neoplastic
1697	fibroblast	0.29360679247924837	Neoplastic
1698	fibroblast	0.24764921428471873	Neoplastic
1699	fibroblast	0.2355606434317487	Neoplastic
1700	fibroblast	0.3743834011225104	Neoplastic
1701	fibroblast	0.3424049997550622	Neoplastic
1702	fibroblast	0.372528977022839	Neoplastic
1703	fibroblast	0.32636363656244505	Neoplastic
1704	fibroblast	0.18314342186892132	Neoplastic
1705	fibroblast	0.3556945659193146	Neoplastic
1706	fibroblast	0.27102452578314673	Neoplastic
1707	fibroblast	0.3533526734513011	Neoplastic
1708	fibroblast	0.23101690270831451	Neoplastic
1709	fibroblast	0.23217264643117408	Neoplastic
1710	fibroblast	0.38195837235630675	Neoplastic
1711	fibroblast	0.38436091870518135	Neoplastic
1712	fibroblast	0.18014697290495726	Neoplastic
1713	fibroblast	0.19544725033205199	Neoplastic
1714	fibroblast	0.19653125725136447	Neoplastic
1715	fibroblast	0.25847387904788843	Neoplastic
1716	fibroblast	0.20430602341241255	Neoplastic
1717	fibroblast	0.31900941483840994	Neoplastic
1718	fibroblast	0.27645582268669094	Neoplastic
1719	fibroblast	0.37034457911082275	Neoplastic
1720	fibroblast	0.37473400720751576	Neoplastic
1721	fibroblast	0.267849486219487	Neoplastic
1722	fibroblast	0.3672988353493385	Neoplastic
1723	fibroblast	0.4228505401996136	Neoplastic
1724	fibroblast	0.47489183264022977	Neoplastic
1725	fibroblast	0.27385878153332716	Neoplastic
1726	fibroblast	0.2765807363439499	Neoplastic
1727	fibroblast	0.32029422627620546	Neoplastic
1728	fibroblast	0.3208218268351037	Neoplastic
1729	fibroblast	0.41330908863795474	Neoplastic
1730	fibroblast	0.33010885783927535	Neoplastic
1731	fibroblast	0.250809992822848	Neoplastic
1732	fibroblast	0.37834577634021543	Neoplastic
1733	fibroblast	0.4825129008286207	Neoplastic
1734	fibroblast	0.32353930537914277	Neoplastic
1735	fibroblast	0.359480536609369	Neoplastic
1736	fibroblast	0.34274212373651514	Neoplastic
1737	fibroblast	0.47177989961484185	Neoplastic
1738	fibroblast	0.3559260871864584	Neoplastic
1739	fibroblast	0.22056144920841073	Neoplastic
1740	fibroblast	0.33003466573942514	Neoplastic
1741	fibroblast	0.40458220132595824	Neoplastic
1742	fibroblast	0.35714339332755957	Neoplastic
1743	fibroblast	0.1863769898225168	Neoplastic
1744	fibroblast	0.19244248058246893	Neoplastic
1745	fibroblast	0.24309442763224712	Neoplastic
1746	fibroblast	0.42312935108346367	Neoplastic
1747	fibroblast	0.4648347654899456	Neoplastic
1748	fibroblast	0.27651152328008183	Neoplastic
1749	fibroblast	0.29291862598084994	Neoplastic
1750	fibroblast	0.35270023436212233	Neoplastic
1751	fibroblast	0.4526003279636546	Neoplastic
1752	fibroblast	0.2758694196427427	Neoplastic
1753	fibroblast	0.27058013379458207	Neoplastic
1754	fibroblast	0.3674366490342392	Neoplastic
1755	fibroblast	0.4178292045441557	Neoplastic
1756	fibroblast	0.3441823386326723	Neoplastic
1757	fibroblast	0.404646260532487	Neoplastic
1758	fibroblast	0.44998178146835455	Neoplastic
1759	fibroblast	0.40388855490907416	Neoplastic
1760	fibroblast	0.43808127854270723	Neoplastic
1761	fibroblast	0.41869410761360276	Neoplastic
1762	fibroblast	0.1824425466555605	Neoplastic
1763	fibroblast	0.45341175965506647	Neoplastic
1764	fibroblast	0.4225494449719731	Neoplastic
1765	fibroblast	0.28884904421947544	Neoplastic
1766	fibroblast	0.4369592283220345	Neoplastic
1767	fibroblast	0.34236748529673394	Neoplastic
1768	fibroblast	0.4570541885957219	Neoplastic
1769	fibroblast	0.2980670313094134	Neoplastic
1770	fibroblast	0.40241291564229775	Neoplastic
1771	fibroblast	0.2886558440297732	Neoplastic
1772	fibroblast	0.3063980314700505	Neoplastic
1773	fibroblast	0.13364584900317505	Neoplastic
1774	fibroblast	0.20126071342150545	Neoplastic
1775	fibroblast	0.47424856879676835	Neoplastic
1776	fibroblast	0.4290162944346932	Neoplastic
1777	fibroblast	0.35058014154542627	Neoplastic
1778	fibroblast	0.17493568806186952	Neoplastic
1779	fibroblast	0.2395612015586164	Neoplastic
1780	fibroblast	0.39387066334787635	Neoplastic
1781	fibroblast	0.34872880970673803	Neoplastic
1782	fibroblast	0.23252644787153803	Neoplastic
1783	fibroblast	0.43100244689319883	Neoplastic
1784	fibroblast	0.27212438935908784	Neoplastic
1785	fibroblast	0.21810163593040452	Neoplastic
1786	fibroblast	0.3390921897259141	Neoplastic
1787	fibroblast	0.23810892952571103	Neoplastic
1788	fibroblast	0.18982671825684594	Neoplastic
1789	fibroblast	0.18856195516460816	Neoplastic
1790	fibroblast	0.41838289204625173	Neoplastic
1791	fibroblast	0.477433846184483	Neoplastic
1792	fibroblast	0.38189871161186945	Neoplastic
1793	fibroblast	0.2927894301665756	Neoplastic
1794	fibroblast	0.40788835928379163	Neoplastic
1795	fibroblast	0.1594286765604538	Neoplastic
1796	fibroblast	0.42364697952556335	Neoplastic
1797	fibroblast	0.2323237853480753	Neoplastic
1798	fibroblast	0.3878925843619709	Neoplastic
1799	fibroblast	0.3555513417219636	Neoplastic
1800	fibroblast	0.19310970516546302	Neoplastic
1801	fibroblast	0.38680307211756965	Neoplastic
1802	fibroblast	0.43296984346094614	Neoplastic
1803	fibroblast	0.3949327195326294	Neoplastic
1804	fibroblast	0.22187013775503855	Neoplastic
1805	fibroblast	0.2610126977992505	Neoplastic
1806	fibroblast	0.39489411342425895	Neoplastic
1807	fibroblast	0.2574584185153835	Neoplastic
1808	fibroblast	0.4342113080246777	Neoplastic
1809	fibroblast	0.3019713882657064	Neoplastic
1810	fibroblast	0.5328991972915589	Neoplastic
1811	fibroblast	0.23085686083403253	Neoplastic
1812	fibroblast	0.45033534057440916	Neoplastic
1813	fibroblast	0.4654795477804564	Neoplastic
1814	fibroblast	0.470522769768253	Neoplastic
1815	fibroblast	0.656260750127839	Neoplastic
1816	fibroblast	0.19654998081533936	Neoplastic
1817	fibroblast	0.21266236877681152	Neoplastic
1818	fibroblast	0.27333652005631637	Neoplastic
1819	fibroblast	0.3811071706271272	Neoplastic
1820	fibroblast	0.20199072900974294	Neoplastic
1821	fibroblast	0.2817476937211198	Neoplastic
1822	fibroblast	0.29627025088685083	Neoplastic
1823	fibroblast	0.1405567477963312	Neoplastic
1824	fibroblast	0.2972564543531895	Neoplastic
1825	fibroblast	0.38632969026386393	Neoplastic
1826	fibroblast	0.3562382968957054	Neoplastic
1827	fibroblast	0.5544792721461822	Neoplastic
1828	fibroblast	0.4134596509322819	Neoplastic
1829	fibroblast	0.5218315035063702	Neoplastic
1830	fibroblast	0.24651159631206898	Neoplastic
1831	fibroblast	0.12351640021106242	Neoplastic
1832	fibroblast	0.14658810062604197	Neoplastic
1833	fibroblast	0.43423822672107	Neoplastic
1834	fibroblast	0.2568622839678376	Neoplastic
1835	fibroblast	0.2946632719108076	Neoplastic
1836	fibroblast	0.259539395389761	Neoplastic
1837	fibroblast	0.4185118673174432	Neoplastic
1838	fibroblast	0.26639025692784846	Neoplastic
1839	fibroblast	0.22746316972995342	Neoplastic
1840	fibroblast	0.37767773782743497	Neoplastic
1841	fibroblast	0.2626148626827285	Neoplastic
1842	fibroblast	0.39507266795756985	Neoplastic
1843	fibroblast	0.2758379342559196	Neoplastic
1844	fibroblast	0.2924947062782298	Neoplastic
1845	fibroblast	0.49497774858566884	Neoplastic
1846	fibroblast	0.39709547821604746	Neoplastic
1847	fibroblast	0.3516559848059238	Neoplastic
1848	fibroblast	0.525421192312632	Neoplastic
1849	fibroblast	0.2705272478088915	Neoplastic
1850	fibroblast	0.23761507918622732	Neoplastic
1851	fibroblast	0.3948655843848379	Neoplastic
1852	fibroblast	0.38534763378536424	Neoplastic
1853	fibroblast	0.17954586924325755	Neoplastic
1854	fibroblast	0.358654176652372	Neoplastic
1855	fibroblast	0.41732835277784536	Neoplastic
1856	fibroblast	0.2718371848985307	Neoplastic
1857	fibroblast	0.48442685180186723	Neoplastic
1858	fibroblast	0.25439849207794885	Neoplastic
1859	fibroblast	0.21756580431349665	Neoplastic
1860	fibroblast	0.20121071365384288	Neoplastic
1861	fibroblast	0.25260482901929027	Neoplastic
1862	fibroblast	0.3442950894872392	Neoplastic
1863	fibroblast	0.2541362229478962	Neoplastic
1864	fibroblast	0.2731064773680467	Neoplastic
1865	fibroblast	0.1773682847986884	Neoplastic
1866	fibroblast	0.2513646313022875	Neoplastic
1867	fibroblast	0.3895602953463824	Neoplastic
1868	fibroblast	0.2182221674841772	Neoplastic
1869	fibroblast	0.4343930216380561	Neoplastic
1870	fibroblast	0.2657288773048089	Neoplastic
1871	fibroblast	0.40215137734167244	Neoplastic
1872	fibroblast	0.3207639260296844	Neoplastic
1873	fibroblast	0.3033415413865114	Neoplastic
1874	fibroblast	0.28903692558595084	Neoplastic
1875	fibroblast	0.39615328986359416	Neoplastic
1876	fibroblast	0.13859643481490036	Neoplastic
1877	fibroblast	0.36249776805026934	Neoplastic
1878	fibroblast	0.15649007149543656	Neoplastic
1879	fibroblast	0.7889993576756555	Neoplastic
1880	fibroblast	0.37382406199689866	Neoplastic
1881	fibroblast	0.37115552108044936	Neoplastic
1882	fibroblast	0.23328412363368067	Neoplastic
1883	fibroblast	0.44427342015305993	Neoplastic
1884	fibroblast	0.40993279768557056	Neoplastic
1885	fibroblast	0.2032522953330802	Neoplastic
1886	fibroblast	0.786530105971215	Neoplastic
1887	fibroblast	0.4454046417418652	Neoplastic
1888	fibroblast	0.5823327162861422	Neoplastic
1889	fibroblast	0.2183115910998185	Neoplastic
1890	fibroblast	0.23656898449930502	Neoplastic
1891	fibroblast	0.32553592682530996	Neoplastic
1892	fibroblast	0.4606566242778375	Neoplastic
1893	fibroblast	0.3949533315973637	Neoplastic
1894	fibroblast	0.22199797715332226	Neoplastic
1895	fibroblast	0.329519603169401	Neoplastic
1896	fibroblast	0.3148380696267984	Neoplastic
1897	fibroblast	0.20217489279191173	Neoplastic
1898	fibroblast	0.3648451148631718	Neoplastic
1899	fibroblast	0.27890237400080986	Neoplastic
1900	fibroblast	0.3788600869565063	Neoplastic
1901	fibroblast	0.3254913473005746	Neoplastic
1902	fibroblast	0.2657857088359995	Neoplastic
1903	fibroblast	0.18236596673303576	Neoplastic
1904	fibroblast	0.5044470083897368	Neoplastic
1905	fibroblast	0.2265983161113879	Neoplastic
1906	fibroblast	0.30094115055491677	Neoplastic
1907	fibroblast	0.3817539261718823	Neoplastic
1908	fibroblast	0.3950333978886251	Neoplastic
1909	fibroblast	0.5597317334160881	Neoplastic
1910	fibroblast	0.3123842060147741	Neoplastic
1911	fibroblast	0.21308543050654463	Neoplastic
1912	fibroblast	0.36303521458086885	Neoplastic
1913	fibroblast	0.26713379902086437	Neoplastic
1914	fibroblast	0.310745950538712	Neoplastic
1915	fibroblast	0.26142770459000897	Neoplastic
1916	fibroblast	0.29048442424935883	Neoplastic
1917	fibroblast	0.5342624812194681	Neoplastic
1918	fibroblast	0.4829180365915417	Neoplastic
1919	fibroblast	0.34363103677219703	Neoplastic
1920	fibroblast	0.4447450682532076	Neoplastic
1921	fibroblast	0.4327871871141299	Neoplastic
1922	fibroblast	0.45209448429289945	Neoplastic
1923	fibroblast	0.25503602961242855	Neoplastic
1924	fibroblast	0.4442270762134416	Neoplastic
1925	fibroblast	0.47539996310245486	Neoplastic
1926	fibroblast	0.4169984476713262	Neoplastic
1927	fibroblast	0.49179497060828087	Neoplastic
1928	fibroblast	0.17855153329326853	Neoplastic
1929	fibroblast	0.2831848734513964	Neoplastic
1930	fibroblast	0.5188719534551991	Neoplastic
1931	fibroblast	0.16089862227278545	Neoplastic
1932	fibroblast	0.3691648998794161	Neoplastic
1933	fibroblast	0.5230378517061508	Neoplastic
1934	fibroblast	0.37616637564562705	Neoplastic
1935	fibroblast	0.21684378589510053	Neoplastic
1936	fibroblast	0.28831343128655834	Neoplastic
1937	fibroblast	0.46371906573056065	Neoplastic
1938	fibroblast	0.8294959532272153	Neoplastic
1939	fibroblast	0.4306459118875014	Neoplastic
1940	fibroblast	0.4618669982992021	Neoplastic
1941	fibroblast	0.2225880287602852	Neoplastic
1942	fibroblast	0.5838411113472944	Neoplastic
1943	fibroblast	0.4024103275123794	Neoplastic
1944	fibroblast	0.3831271936028703	Neoplastic
1945	fibroblast	0.5925916460714262	Neoplastic
1946	fibroblast	0.34630798651104894	Neoplastic
1947	fibroblast	0.3153387129852094	Neoplastic
1948	fibroblast	0.394902941352268	Neoplastic
1949	fibroblast	0.578963342686792	Neoplastic
1950	fibroblast	0.3890880378671268	Neoplastic
1951	fibroblast	0.20480198649636727	Neoplastic
1952	fibroblast	0.2866116967024643	Neoplastic
1953	fibroblast	0.2694498536253861	Neoplastic
1954	fibroblast	0.4423313045877287	Neoplastic
1955	fibroblast	0.11630371895498753	Neoplastic
1956	fibroblast	0.19437413429455774	Neoplastic
1957	fibroblast	0.46891756670081053	Neoplastic
1958	fibroblast	0.4286283188661271	Neoplastic
1959	fibroblast	0.3441665229764831	Neoplastic
1960	fibroblast	0.4679916600011403	Neoplastic
1961	fibroblast	0.41938703532972554	Neoplastic
1962	fibroblast	0.5051552706368523	Neoplastic
1963	fibroblast	0.458902815169583	Neoplastic
1964	fibroblast	0.47256894539547506	Neoplastic
1965	fibroblast	0.5040301819653765	Neoplastic
1966	fibroblast	0.5535305849007104	Neoplastic
1967	fibroblast	0.21812971731873046	Neoplastic
1968	fibroblast	0.3026447437542081	Neoplastic
1969	fibroblast	0.3097799329464998	Neoplastic
1970	fibroblast	0.2163976677338248	Neoplastic
1971	fibroblast	0.3401510073306296	Neoplastic
1972	fibroblast	0.3543985005855681	Neoplastic
1973	fibroblast	0.491820710922635	Neoplastic
1974	fibroblast	0.2822025695644643	Neoplastic
1975	fibroblast	0.5264574894442964	Neoplastic
1976	fibroblast	0.36414620191281016	Neoplastic
1977	fibroblast	0.45261854746353763	Neoplastic
1978	fibroblast	0.2237716393782489	Neoplastic
1979	fibroblast	0.46756659084598995	Neoplastic
1980	fibroblast	0.5149336914274858	Neoplastic
1981	fibroblast	0.48116642567541823	Neoplastic
1982	fibroblast	0.41002094892952146	Neoplastic
1983	fibroblast	0.5013330608262808	Neoplastic
1984	fibroblast	0.2347038336938081	Neoplastic
1985	fibroblast	0.20955777002137374	Neoplastic
1986	fibroblast	0.2947650930768102	Neoplastic
1987	fibroblast	0.4056454336481459	Neoplastic
1988	fibroblast	0.13854480329463165	Neoplastic
1989	fibroblast	0.29572809365237385	Neoplastic
1990	fibroblast	0.4705315365024672	Neoplastic
1991	fibroblast	0.30690051055593665	Neoplastic
1992	fibroblast	0.3388460622432175	Neoplastic
1993	fibroblast	0.21516570974146565	Neoplastic
1994	fibroblast	0.2766863515013602	Neoplastic
1995	fibroblast	0.43822577718466255	Neoplastic
1996	fibroblast	0.4029683466451062	Neoplastic
1997	fibroblast	0.3992670716413364	Neoplastic
1998	fibroblast	0.4162226657498359	Neoplastic
[truncated: 998,000+ more rows]
