# Supplementary material for: sCellST predicts single-cell gene expression from H& E images
Source: Nat Commun. 2026 Jan 9;17:1194. doi: 10.1038/s41467-025-67965-1 (PMC12858858; doi:10.1038/s41467-025-67965-1)
Supplement: Supplementary file 6 — Source data [file 41467_2025_67965_MOESM6_ESM.zip › Source Data/supfig1/comparison_rank_metrics.csv]

	highly_variable_rank	pcc
0	153.0	0.2822286920865212
1	877.5	0.10650824674705066
2	936.0	0.1444250597449054
3	897.0	0.026979634979664203
4	612.0	0.10171337712556221
5	522.0	0.1630838622707645
6	486.0	0.14567780655171697
7	144.0	0.21759550015007179
8	474.0	0.08015316918022308
9	672.0	0.10243317405979169
10	467.0	0.12519942431094092
11	47.0	0.1101132318624741
12	937.5	0.1086702192061697
13	451.0	0.25129651025284877
14	679.5	0.04327907993868248
15	535.0	0.14186923052342482
16	77.0	0.15096481956627428
17	999.0	0.15410038973168821
18	209.0	0.21258759410954742
19	24.0	0.11326068594220655
20	816.0	0.1570688987926044
21	34.0	0.5093840612624142
22	544.0	0.16846752368024748
23	29.0	0.3785408516202148
24	599.0	0.0877027988731445
25	852.0	0.11269140721142387
26	675.0	0.09821018283003133
27	906.0	0.15434029333069893
28	473.0	0.0795128811435442
29	432.0	0.1376846914360221
30	631.0	0.10082909735071573
31	276.5	0.13217562067347963
32	920.0	0.09470672877401254
33	822.0	0.1859232193139803
34	487.0	0.19553739498496384
35	308.0	0.2171674234597686
36	774.0	0.06728051368839431
37	160.5	0.30938540258786185
38	572.0	0.10357947100821921
39	121.0	0.011290703837228841
40	909.0	0.14421673049349173
41	649.0	0.22402577046748515
42	918.5	0.13276434616414434
43	67.0	0.10709436769093546
44	810.0	0.15240751868145744
45	650.0	0.01583433689196568
46	120.0	0.07415325572832121
47	482.5	0.1021324889103414
48	973.0	0.09627773564050868
49	892.0	0.15528892079892212
50	488.0	0.07832624098534118
51	390.5	0.08362726225094017
52	277.0	0.1189205405258786
53	263.0	0.17160806219516042
54	870.0	0.044173250280213
55	389.5	0.13339281397020392
56	846.0	0.04845128329487232
57	994.0	0.08597164680036287
58	999.0	0.1320004777174923
59	38.0	0.040826544444584056
60	160.0	0.23781501441671543
61	936.0	0.16623936381703275
62	606.0	0.13774769290058658
63	308.5	0.166969826821343
64	342.0	0.22989368099129584
65	900.0	0.06986146054964412
66	882.5	0.06996920815946502
67	984.0	0.11058686922050573
68	83.0	0.33033432720800077
69	464.0	0.048422416291469886
70	823.0	0.10866269993579172
71	995.5	0.14077598091456264
72	167.0	0.15634087758900694
73	294.0	0.1848816793634193
74	293.0	0.13968977200014945
75	142.0	0.09600161883378779
76	948.0	0.10256032060644124
77	918.0	0.08720574602553713
78	96.0	0.13918572388458234
79	345.0	0.20124271431918966
80	844.0	0.1064616469902125
81	409.0	0.12284608440085935
82	893.0	0.02640592225863122
83	755.0	0.024944977611460962
84	88.5	0.10233017052297777
85	569.0	0.1541257716715692
86	131.0	0.2392284430947246
87	423.0	0.031560087733749444
88	731.5	0.12222149880697866
89	979.5	0.09362219558898735
90	775.0	0.1485616739188806
91	808.0	0.07478488196232183
92	368.5	0.1283858561546532
93	759.0	0.12120202555499734
94	924.0	0.17724074255864558
95	195.0	0.28831756668036224
96	634.0	0.24489790892939958
97	176.0	0.1579451275008386
98	959.5	0.06843428865035486
99	826.0	0.18106446638500134
100	389.0	0.04808108285517548
101	988.0	0.11273002014380577
102	822.5	0.23455379882130573
103	647.0	0.13886044053779165
104	380.0	0.08704587657373637
105	969.0	0.05158433835311802
106	992.0	0.05756977839906981
107	434.5	0.1776165207629051
108	794.0	0.13133603738778493
109	647.0	0.09808337380818517
110	640.0	0.07665323228826959
111	891.0	0.014276161218196758
112	468.0	0.1609179766612697
113	675.0	0.060613297093032495
114	443.0	0.16105202428386334
115	870.5	0.06825834772055998
116	800.0	0.1469759802876341
117	55.0	0.10641938967326996
118	741.0	0.18757905296300673
119	996.0	0.1293859223063453
120	912.0	0.08949558043933056
121	508.0	0.22242330045340836
122	538.0	0.11129832215452265
123	596.5	0.1301055851321453
124	420.0	0.08181400571338507
125	344.0	0.1830135710544116
126	869.0	0.16379651563619418
127	842.0	0.10202422587474698
128	349.0	0.056200119696803164
129	859.0	0.17968659829036404
130	607.0	0.03579464983131586
131	787.0	0.1079909370532481
132	931.0	0.06242978700686508
133	687.0	0.06939678431343235
134	392.0	0.1285493801323351
135	682.0	0.18909050842423097
136	117.0	0.061640129821067716
137	680.0	0.15607674647552833
138	582.0	0.08968456719228524
139	970.0	0.10685786489124664
140	921.0	0.14076729649623262
141	674.5	0.16181035781687605
142	6.0	0.3834883992592231
143	656.0	0.16014810125255907
144	52.5	0.293944865871614
145	686.0	0.10050080348175991
146	695.0	0.1253739775726602
147	507.0	0.07001171148907114
148	816.5	0.2094406798754292
149	736.0	0.1281546805739503
150	693.0	0.1341189118786996
151	922.5	0.022858792650068897
152	967.0	0.11170279637517397
153	806.0	0.023760970122811177
154	782.0	0.14691494387696796
155	743.5	0.12608557952056426
156	745.0	0.10068804904574798
157	650.5	0.09854701556986932
158	895.0	0.14505755987478852
159	973.5	0.18104314549002748
160	574.0	0.09608221815616715
161	247.0	0.24201114904827667
162	113.0	0.32181444997600195
163	84.0	0.06885713692814935
164	555.0	0.15688830971172832
165	620.0	0.18119279328508248
166	879.0	0.04842437236332216
167	744.0	0.18020263097062228
168	511.5	0.0923669159886408
169	948.0	0.03710939283976182
170	829.0	0.06264969419713931
171	309.0	0.2897731873203344
172	217.0	0.08068151534271376
173	789.0	0.21597477993464617
174	980.0	0.028548202387229382
175	422.0	0.0893100814049859
176	885.5	0.23803301482828348
177	502.5	0.22825506539642806
178	759.0	0.10171739635367841
179	877.5	0.05929836935945683
180	661.0	0.06325033560805973
181	217.0	0.25953345838602765
182	714.0	0.04935841630026978
183	692.0	0.1092516321447126
184	887.0	0.15982833762228027
185	477.0	0.1239857094887098
186	876.5	0.11493878420693245
187	565.0	0.08483219341273365
188	953.0	0.09688202176983737
189	535.0	0.1424487549764869
190	438.0	0.19960943160838593
191	446.0	0.07593399767006692
192	678.0	0.050730683505698856
193	559.0	0.09351931115070714
194	127.0	0.06408036990583842
195	644.5	0.11329754143924473
196	901.0	0.11341661660436068
197	806.0	0.11305520690931944
198	335.0	0.13311510637681376
199	534.0	0.12571662597515837
200	689.0	0.04664453339117306
201	118.0	0.19934272515861245
202	234.0	0.21784018931990906
203	133.0	0.3722304519725125
204	209.0	0.2657393658646394
205	710.0	0.10247749759499455
206	549.0	0.23049083112892407
207	696.0	0.053403440344951
208	213.5	0.1826430528573964
209	953.0	0.09154167911494748
210	219.0	0.10164345616027873
211	938.5	0.04417538823825236
212	904.0	0.12141728352611927
213	487.0	0.17133634109820994
214	759.0	0.0829892241046238
215	582.0	0.14013126957062258
216	113.0	0.20827415565787016
217	729.5	0.16315777202207857
218	554.0	0.17050128593841676
219	748.0	0.09932604949564419
220	608.0	0.00697640059020338
221	825.0	0.05810611945513107
222	834.0	0.05937500455547044
223	807.0	0.057123110223232396
224	512.5	0.22721786326676288
225	474.0	0.23992051943372023
226	465.0	0.05739323451345426
227	24.0	0.10857117720179092
228	461.0	0.14786805646841505
229	940.5	0.20124336013997954
230	519.5	0.09715385672018416
231	977.0	0.17178191743586768
232	554.5	0.2423425347855246
233	131.0	0.13733197907632483
234	957.0	0.0844808368061308
235	181.0	0.22764095487832145
236	801.0	0.1691065296303374
237	566.5	0.16802170062412278
238	421.0	0.25231604367500793
239	519.0	0.3358393232528408
240	725.0	0.17359404620738522
241	723.0	0.23682244744287803
242	548.0	0.21177049027863643
243	609.0	0.06015099105617376
244	443.0	0.13648490470664604
245	383.0	0.13971178334570414
246	791.0	0.07854456658403082
247	946.0	0.09956412318225598
248	634.0	0.1125058238202646
249	382.0	0.12359063744043404
250	920.5	0.08282829766733261
251	660.0	0.06944968371094606
252	897.0	0.07820926437825054
253	230.5	0.23638372543669278
254	211.0	0.36687842208201255
255	674.0	0.11055720756116197
256	727.0	0.040036249938131103
257	995.0	0.19929189544856735
258	609.0	0.09461228689160715
259	428.0	0.14286434358446792
260	803.5	0.04068738455921878
261	104.5	0.07591181930833676
262	507.0	0.17259244351551728
263	711.0	0.056052736990514315
264	650.0	0.15032228822407923
265	843.0	0.10440552373132136
266	947.5	0.1895779932761323
267	988.0	0.08282844154998176
268	708.0	0.06395454999589237
269	366.0	0.10442532856409326
270	417.0	0.08780506414960176
271	136.0	0.161483675887716
272	163.0	0.1684855908810462
273	574.0	0.17533777988130542
274	296.0	0.07527924256209832
275	32.0	0.3770054292833249
276	821.0	0.19771694325431594
277	764.0	0.06186597212313076
278	897.5	0.10283158896293114
279	792.5	0.08040845697938107
280	409.5	0.06741254407934069
281	218.0	0.2084849994054719
282	782.5	0.028411647488816562
283	778.0	0.19809882801068154
284	223.0	0.09180347318656672
285	980.5	0.07650360178421518
286	826.0	0.14045902837376012
287	679.5	0.17883146818050444
288	214.0	0.17411309095347957
289	655.0	0.09965384461006825
290	772.0	0.17745498957430678
291	542.5	0.08943127159176405
292	717.0	0.07323630597368348
293	512.0	0.17468368267376272
294	163.0	0.22403244351900992
295	175.0	0.16803986711579796
296	285.0	0.1774827959790135
297	954.0	0.11082830914956573
298	880.0	0.0750981382446536
299	360.0	0.1579176057302439
300	804.5	0.06474766007572756
301	885.0	0.059177654298323244
302	810.0	0.04232339441061952
303	484.0	0.0737933219517387
304	613.0	0.07976945871958836
305	655.0	0.04540824322752544
306	58.0	0.13865819556041503
307	673.0	0.15199726585984216
308	999.0	0.03875678527615064
309	189.0	0.03909576073708152
310	723.5	0.07422075869208837
311	952.0	0.1497910340463017
312	578.0	0.14243131391658032
313	332.0	0.025124865051472555
314	678.0	0.08652809960438886
315	785.0	0.18490281352716262
316	912.0	0.0650786557845539
317	622.0	0.07645064375809085
318	977.5	0.05900050988277128
319	753.5	0.08578349326789476
320	429.0	0.055797019257683475
321	585.0	0.08830196322085994
322	569.0	0.07375012356225377
323	777.5	0.11269054977010542
324	390.5	0.02587036842756436
325	636.0	0.10530363424994316
326	496.0	0.20658290195575574
327	157.0	0.1989328855666182
328	791.0	0.08422965752669535
329	490.0	0.15700885414132335
330	585.0	0.06924909196273235
331	767.5	0.07366301274737838
332	185.0	0.12107793930119523
333	888.0	0.2353680693243073
334	985.0	0.22497024100291255
335	743.0	0.06614890627816138
336	849.0	0.06062574093087122
337	957.0	0.07542681579455073
338	666.5	0.12749976431723206
339	612.0	0.19631394972882532
340	174.0	0.10135958505850888
341	804.5	0.07247576691665089
342	974.0	0.028948269706152597
343	92.0	0.3126925315192384
344	828.0	0.1832230844241607
345	974.0	0.14584742648942473
346	569.0	0.14547068803308724
347	976.0	0.09373696454231294
348	824.0	0.12136121383713527
349	957.0	0.2226177372047926
350	744.0	0.05406774493439226
351	697.0	0.1460040811856383
352	485.0	0.16484768491479543
353	522.0	0.30189210603100597
354	736.5	0.11943190709450346
355	101.0	0.29600911298379795
356	128.0	0.4505493082286064
357	81.5	0.41717677793467123
358	534.5	0.2330496324187245
359	398.0	0.17409888749775795
360	746.0	0.20744574960265302
361	563.5	0.25629415579819703
362	177.0	0.2534666603806803
363	644.5	0.2938631140248656
364	115.0	0.2461582961076044
365	989.0	0.09997823012179656
366	212.0	0.07105288150726363
367	393.0	0.1520152663406584
368	469.5	0.057481408373702324
369	503.0	0.041719822450151836
370	785.5	0.13658415741588756
371	549.0	0.13426350669463552
372	898.0	0.22119494788748498
373	917.0	0.07700171434864216
374	516.5	0.0038913967179759396
375	965.5	0.2198153797747367
376	718.0	0.17831973634338244
377	470.0	0.18525141340092852
378	313.0	0.1265760195738815
379	971.0	0.17059402822105407
380	664.0	0.12017304842353176
381	178.0	0.08122988684554906
382	705.0	0.11096641098795597
383	736.5	0.2507372703059597
384	986.0	0.16390411219784057
385	511.0	0.11559089219641656
386	78.0	0.16331724774874049
387	807.0	0.1201860473823662
388	538.0	0.05722096512981436
389	934.0	0.13294451244131383
390	973.5	0.1319841470700073
391	81.0	0.09457961931610294
392	799.5	0.033365210174284746
393	288.0	0.2053410076381131
394	802.5	0.12191058914495378
395	766.0	0.14619710336717046
396	213.0	0.17117371015762808
397	839.0	0.0176138002699971
398	198.0	0.11212942166594778
399	387.5	0.2538508658408455
400	642.0	0.14069443516036934
401	720.0	0.15820218466402328
402	605.0	0.09355883428782925
403	248.5	0.1971294889018403
404	864.0	0.046312367196678625
405	819.0	0.10671981967928376
406	928.0	0.0599521554746225
407	808.5	0.11137182473418501
408	688.0	0.07487946236060988
409	419.0	0.11744322338305717
410	977.0	0.14048582188903302
411	130.0	0.20420503605137838
412	938.0	0.18405629375196755
413	860.0	0.139076637518881
414	798.5	0.10373017003763019
415	518.0	0.11246851506491637
416	778.0	0.0694833853978187
417	363.0	0.16334475993587882
418	543.0	0.045172418745498655
419	276.0	0.04453193568726514
420	457.0	0.059007514266152784
421	676.0	0.08085762955931128
422	676.0	0.014639795916477422
423	344.0	0.007130348469450859
424	885.0	0.12907450270663764
425	611.0	0.10475650486538206
426	996.0	0.098619011105248
427	561.5	0.099575158934069
428	612.0	0.0912437783499169
429	468.0	0.05722323310523936
430	183.0	0.1333818927105755
431	795.5	0.08767444703293872
432	324.0	0.1645172075375142
433	103.0	0.4154630655304549
434	971.0	0.059548402354312226
435	356.0	0.16913788271769845
436	969.0	0.1310480516463281
437	614.0	0.19402717186197954
438	262.0	0.10426025720092617
439	624.0	0.1776162890696144
440	594.0	0.21378997179671644
441	369.0	0.12690912818366645
442	924.5	0.14401623216778014
443	919.0	0.1627031249124396
444	326.0	0.18771928543938393
445	817.0	0.0520127648020869
446	84.0	0.363500932502269
447	917.0	0.06050309917188346
448	169.0	0.15909902257536376
449	405.5	0.20472773941703806
450	798.0	0.0924335714410913
451	528.5	0.20544040997329946
452	992.5	0.09410557636756292
453	846.0	0.151068533442487
454	673.0	0.016046647840673417
455	556.5	0.09091972088890247
456	900.0	0.1611890911294308
457	873.0	0.16172277978367539
458	696.0	0.191776794015288
459	930.5	0.11963316228543697
460	212.0	0.1700343753928733
461	373.0	0.04452218732248746
462	862.0	0.11836691237766943
463	642.0	0.05217963244145529
464	352.0	0.10652337301541455
465	379.5	0.22554872133295553
466	874.5	0.1378654820076596
467	955.0	0.16467208039160422
468	739.0	0.1588212728373907
469	966.0	0.10103561277868563
470	627.5	0.07607847426649686
471	945.0	0.033150387096703884
472	904.0	0.04093896202870308
473	675.0	0.006854688586630521
474	338.0	0.17550389375718453
475	932.0	0.11261938788582593
476	785.0	0.1051821370050533
477	274.0	0.08751079060179022
478	622.0	0.16999243115057633
479	595.0	0.04787860774296824
480	715.5	0.1974768306631887
481	401.0	0.1826998391183821
482	256.0	0.06260106043751802
483	899.0	0.0696262933961211
484	837.0	0.07756784864988676
485	977.0	0.018930057793745857
486	870.5	0.1327060859988848
487	172.0	0.20209899537421835
488	973.0	0.06768897750091563
489	307.0	0.0509850902112788
490	772.5	0.09627587523613826
491	911.0	0.04214112153912362
492	562.0	0.09698935129383184
493	526.0	0.12389225194065215
494	447.0	0.0745687481152952
495	902.5	0.056598081775841504
496	976.0	0.09135488496446661
497	406.0	0.0843495662600758
498	884.5	0.10908328595008229
499	192.0	0.19360992482772116
500	444.0	0.03704680370803466
501	533.0	0.1723535825446641
502	183.0	0.10798816551170205
503	880.0	0.061832492435815165
504	76.0	0.23405252011063168
505	481.5	0.146618826682864
506	664.0	0.11494013743039182
507	122.0	0.08220396266644006
508	989.0	0.12384276783260426
509	63.0	0.17122329200870173
510	455.0	0.05895096790658002
511	913.0	0.06180171730572952
512	130.0	0.10358251757365244
513	442.0	0.13589467989321302
514	215.0	0.0779604231488278
515	699.0	0.1249165779985063
516	857.0	0.19129507619475966
517	86.0	0.1315834287940123
518	255.5	0.14025694484029955
519	242.0	0.04477064748682988
520	491.5	0.1649393369671453
521	503.0	0.2078905342359394
522	167.5	0.14905959545735986
523	637.0	0.09195533243608096
524	354.0	0.09915279887278752
525	559.0	0.06368516579377682
526	623.0	0.16409919702787232
527	626.5	0.15403523996272592
528	832.0	0.07580349492176999
529	317.0	0.11167412980024419
530	575.5	0.18176590487548724
531	649.0	0.17480656647121362
532	539.5	0.1465999117973461
533	414.0	0.03957427896371266
534	550.5	0.1605347952143392
535	604.0	0.09922042453590374
536	922.5	0.07542218178184443
537	320.5	0.22101272478763598
538	501.5	0.11292255753619869
539	975.0	0.1309121949064221
540	752.0	0.12070978873076779
541	936.0	0.10760738123858263
542	731.0	0.3008476273090713
543	964.0	0.05250256686624666
544	761.0	0.09379152943064906
545	264.0	0.10382163640377566
546	900.0	0.05114854205926452
547	763.0	0.15925018730293528
548	918.5	0.07651750668004025
549	813.0	0.16933374744953886
550	805.0	0.16481304103491998
551	483.0	0.22832533533380922
552	662.5	0.09473048048116935
553	637.0	0.08845606633927948
554	761.0	0.15299377949583765
555	786.5	0.1512507882394328
556	267.5	0.294024061318823
557	478.0	0.16342858274692823
558	892.0	0.08439198464074364
559	811.0	0.1465477097804983
560	303.0	0.1016399970278203
561	701.0	0.12807927318659712
562	616.0	0.15974812575971858
563	275.0	0.09615905099758999
564	379.5	0.2206529657017116
565	613.0	0.10816625029384937
566	691.0	0.13559684518472154
567	856.5	0.12386307993055871
568	907.0	0.1594886352808586
569	817.0	0.12724691613515524
570	682.0	0.01848866581706066
571	458.0	0.14447474803605578
572	546.5	0.15857738882169964
573	499.0	0.14127821706330726
574	763.0	0.12358876248636286
575	875.5	0.12722403880319383
576	931.0	0.00785472975043216
577	371.0	0.1824701258238502
578	801.0	0.12959035320420825
579	840.0	0.09008014325294603
580	529.0	0.0791079530527783
581	155.0	0.17052147296420328
582	859.0	0.2935389567832313
583	540.0	-0.00117654458408806
584	345.0	0.17464312062660342
585	151.0	0.14782625239266878
586	968.0	0.103077550800769
587	653.0	0.0171300035137368
588	589.0	0.16218289950866208
589	319.0	0.11059202740071072
590	539.5	0.12319648784821147
591	971.0	0.03121684182778864
592	214.5	0.19252295168995154
593	277.0	0.12681666029945546
594	302.5	0.16775570234124842
595	746.0	0.12626682207323972
596	541.5	0.13655165945877668
597	323.0	0.07227651384472503
598	471.5	0.15011070491305065
599	829.0	0.21730571996959597
600	452.0	0.16316709662736223
601	848.0	0.16400720148224823
602	238.0	0.07676656854539277
603	436.5	0.05677226247669163
604	597.5	0.00649716912997748
605	350.0	0.21537243851728488
606	491.0	0.13936980728960463
607	491.0	0.22568312004280355
608	108.0	0.2990358637371185
609	394.0	0.1671744174481617
610	770.0	0.2824289234780938
611	147.0	0.17513833348144153
612	532.0	0.010398670513366001
613	680.0	0.14408257461854518
614	288.0	0.058695869727041085
615	881.0	0.08325436063990094
616	981.0	0.13759641822070406
617	382.0	0.053565310667619215
618	215.0	0.25465661386023786
619	578.0	0.1235907107228662
620	731.0	0.13254767869173062
621	517.0	0.122978053090308
622	927.0	0.04513854355659462
623	171.0	0.17227510422321307
624	510.0	0.05618627646464438
625	90.0	0.4666033665468351
626	704.0	0.2860795523499677
627	891.0	0.1666732163727564
628	765.0	0.03488985473892388
629	222.0	0.2863483446105969
630	379.0	0.1988061459390896
631	916.5	0.12841827371208328
632	844.0	0.21048955259003482
633	35.0	0.25636039602877503
634	36.0	0.10545353542067004
635	416.0	0.29413563467856896
636	411.0	0.13019335807591553
637	946.5	0.21745393811910577
638	984.5	0.09456538289798466
639	769.0	0.0690890385065261
640	767.0	0.03870355990893288
641	296.0	0.13770597378397126
642	72.0	0.04312040038416972
643	104.0	0.09293990692978024
644	864.0	0.0310032299067572
645	844.0	0.13920437637844232
646	585.0	0.09163455323645324
647	570.0	0.2112865794631665
648	260.0	0.11959622815621848
649	802.0	0.06026826371790108
650	523.0	0.07805126610377022
651	713.0	0.12156531473323784
652	969.5	0.14063939185334579
653	845.0	0.18988008625984318
654	512.0	0.24031355066728394
655	913.0	0.06723256197654034
656	406.5	0.1567957576804919
657	611.0	0.21135557261971627
658	560.0	0.25549138921408765
659	267.5	0.17711411537707025
660	496.0	0.13617224408348666
661	246.0	0.016564121349170256
662	53.0	0.09606043271339484
663	669.0	0.1756089459284952
664	463.0	0.12982329274731966
665	878.0	0.055856240279702506
666	916.0	0.036368591782855744
667	966.0	0.05924649909014856
668	532.0	0.16450077497553897
669	721.5	0.047139759806982276
670	829.0	0.08902362131872196
671	831.0	0.18229039125843297
672	611.0	0.18082677621336424
673	184.0	0.03897587246474848
674	444.0	0.12847788892001294
675	847.0	0.06613892006546568
676	306.0	0.26633807575626733
677	951.0	0.13212542538134328
678	401.0	0.07844330323208301
679	899.0	0.08289764875625784
680	214.0	0.10785937376656896
681	491.0	0.1969296161232633
682	694.0	0.16189004151816003
683	495.0	0.07137400657800394
684	964.0	0.12280507454696724
685	521.0	0.23320663639347475
686	562.0	0.12632254175643295
687	858.0	0.1833614034946971
688	623.0	0.08610804313310418
689	935.5	0.09083813501181051
690	511.0	0.11717411420748314
691	933.0	0.12083542465388172
692	728.0	0.02628571577863158
693	679.0	0.14371545903251498
694	305.0	0.050509769702000516
695	771.0	0.19090126877729563
696	734.0	0.10942477573372308
697	907.0	0.03108308191247746
698	911.0	0.10457991495822412
699	902.0	0.07113553869106412
700	929.0	0.03786272974930528
701	658.0	0.10554957654448052
702	893.0	0.10026701838469006
703	156.5	0.24130816118849827
704	807.0	0.11813526903307252
705	633.0	0.06277407164327506
706	419.5	0.1313445071901283
707	851.0	0.0773568805151746
708	723.5	0.11953420661724486
709	88.0	0.391080354484259
710	199.0	0.33571568135748314
711	641.5	0.1623665410743928
712	697.0	0.19425484878597787
713	629.0	0.15112503103555208
714	193.0	0.2368714365649171
715	139.0	0.26121761849239655
716	797.0	0.1714743509877722
717	161.0	0.050035208069563145
718	547.0	0.09925175446388668
719	948.5	0.0931662048094132
720	925.0	0.12995764189742492
721	864.0	0.04880433623437008
722	515.0	0.0722620415883007
723	727.0	0.10869729899640816
724	528.0	0.03994021826871938
725	610.0	0.20422306611864083
726	772.0	0.19207678317887938
727	594.0	0.14566985770627291
728	331.0	0.07057361932136794
729	617.0	0.1329724886988785
730	518.5	0.06924886683205925
731	640.0	0.13909804442665655
732	407.0	0.17032894625113779
733	181.0	0.24984908476251846
734	382.0	0.2594549531612398
735	176.5	0.10847791025363127
736	873.5	0.09936062498305412
737	644.5	0.09645704327825075
738	96.0	0.12156955369326919
739	944.0	0.0580970804092221
740	410.0	0.058403927624040244
741	579.0	0.12568079211623515
742	252.0	0.02970231759940824
743	155.0	0.04184149278969688
744	631.0	0.06690436544166098
745	75.0	0.09620373537684687
746	124.0	0.0812030072587755
747	84.0	0.01162253589786602
748	82.5	0.026561717382572438
749	788.0	0.08710591787241703
750	302.5	0.10203109228372201
751	801.0	0.0634626504096098
752	464.0	0.07954952119985421
753	579.0	0.18396877371155979
754	598.0	0.19238672785249053
755	112.0	0.27306374988952364
756	95.0	0.26881038468750784
757	38.0	0.30960440350748747
758	405.0	0.2536360313818181
759	143.0	0.18049866098151351
760	945.5	0.22328717860089245
761	875.0	0.02657715575140976
762	327.5	0.11264444965063636
763	569.0	0.14084146577124868
764	884.0	0.10596599408363924
765	395.5	0.19839330644386566
766	882.5	0.16553131163481952
767	306.0	0.22508214708842508
768	866.0	0.14808653109931116
769	888.0	0.0700539088850554
770	795.0	0.14127703497668162
771	532.0	0.31313739641490024
772	326.0	0.3192219306242797
773	514.0	0.14883959872082642
774	730.0	0.14610309565295787
775	389.0	0.15370922895345998
776	918.5	0.14799253633106674
777	531.5	0.23513581250169185
778	297.0	0.18445345402731622
779	761.0	0.2184574670278206
780	70.0	-0.022035889947771458
781	665.5	0.06391275201522045
782	81.0	0.2444316065073659
783	252.5	0.09788378008571377
784	69.0	0.36996007746255966
785	501.0	0.3175614406317644
786	132.0	0.1696322311079673
787	726.0	0.17046927686238933
788	165.0	0.07668166968761833
789	668.0	0.23757450136326472
790	964.0	0.1134400251137851
791	711.0	0.09191933513738118
792	930.0	0.1344762939324421
793	738.0	0.19472192218396453
794	952.0	0.09396763759424806
795	150.0	0.2793950455673805
796	922.5	0.09053867820550898
797	368.0	0.2117143550300747
798	371.0	0.11143993070722646
799	940.0	0.016849799310057277
800	57.0	0.03625748434349144
801	472.0	0.08904586731756078
802	761.0	0.11181024091858696
803	25.0	0.18225392074146515
804	300.0	0.2173284151459967
805	253.0	0.24408718107278687
806	758.0	0.06635794013956386
807	562.0	0.06606227282685102
808	231.0	0.008765269513210518
809	762.5	0.19203159859086377
810	68.0	0.1380272695972863
811	511.0	0.221696412544968
812	133.0	0.24979055701469224
813	500.0	0.19510113247887212
814	85.0	0.43627334626202197
815	1.0	0.10975697549516923
816	274.0	0.11165524577750685
817	0.0	0.1593326268259118
818	744.5	0.1542577723857692
819	523.0	0.07814093676357423
820	742.0	0.06195593115692438
821	966.0	0.02173862743079688
822	875.0	0.00838931414402624
823	58.0	0.2170570066497603
824	593.0	0.11353845821257222
825	462.0	0.12153960525420753
826	740.0	0.144277113079581
827	264.0	0.13323758460504861
828	270.0	0.11972848807909617
829	724.0	0.136424613978485
830	990.0	0.057737481505364154
831	268.0	0.1978695316848862
832	636.0	0.09408230161250002
833	331.0	0.14248054442455296
834	32.0	0.11993376096886152
835	837.5	0.10373161269616937
836	697.0	0.12067402167852007
837	102.0	0.02064832151404658
838	609.5	0.06476484636100516
839	973.0	0.09846659601788761
840	320.0	0.17381817161561927
841	386.0	0.16556097831411196
842	708.0	0.09183946728692982
843	546.0	0.047379028910781704
844	226.0	0.04669481968763124
845	611.0	0.13703064981356988
846	251.0	0.14628077030399161
847	874.0	0.039558587517314725
848	217.0	0.10467877867118384
849	767.0	0.216254725277766
850	115.0	0.17293775387498744
851	131.0	0.1307707466958065
852	875.5	0.12408245929135805
853	440.5	0.1613407412638718
854	455.0	0.28835758296630476
855	562.0	0.059845787927598856
856	651.0	0.1743010148368967
857	917.0	0.16999732276196747
858	360.0	0.19718121546345932
859	996.0	0.14518746646879285
860	534.0	0.07999263318123216
861	530.5	0.21083926769195166
862	408.0	0.2526215875267738
863	541.0	0.08366256887972968
864	514.5	0.03299132267913766
865	753.0	0.27151418733016364
866	833.0	0.030765820989225624
867	425.0	0.07866698320053436
868	931.0	0.11162967358676643
869	278.0	0.11737316484349636
870	142.0	0.21808145660152295
871	217.0	0.20724717525845043
872	792.0	0.09642237154859365
873	626.5	0.16438892833211952
874	821.0	0.09557053217914768
875	398.5	0.08069764820182587
876	862.5	0.12129667635345207
877	16.0	0.1508574723602368
878	556.5	0.2772236994265389
879	47.0	0.15701474602600948
880	374.5	0.17702104252384204
881	505.0	0.09265528137670384
882	761.5	0.12347802337840966
883	370.0	0.08028206068404527
884	97.0	0.21947551342674382
885	751.0	0.20150158399104695
886	538.0	0.12818671881270083
887	211.0	0.02064095162048904
888	123.0	0.2528027048912537
889	971.0	0.10486943776251675
890	914.0	0.15074014656315748
891	786.0	0.04173361448716738
892	774.0	0.14366988919678766
893	701.0	0.0939135786970995
894	893.0	0.0585563822283109
895	218.0	0.2080492496227852
896	707.0	0.08674801656809616
897	331.0	0.13400376341488082
898	508.0	0.09367328238931891
899	781.0	0.06533157621335228
900	281.0	0.30302748184315054
901	490.0	0.1840857601607066
902	270.0	0.3062708003543146
903	212.0	0.1619220588494632
904	289.0	0.14217037189281245
905	494.0	0.05910139317007557
906	791.0	0.06638167086795763
907	173.0	0.07147662916451995
908	531.0	0.2490211675684244
909	481.0	0.10418658549777271
910	230.0	0.13585821291827582
911	998.0	0.09543888966637795
912	461.0	0.15493264973797619
913	726.0	0.1273346041038257
914	951.5	0.053411598563603224
915	827.0	0.10898096753610657
916	566.0	0.267751072505421
917	883.0	0.09127634874022088
918	722.0	0.05975651808593432
919	474.0	0.20980481497474618
920	502.0	0.145179174526305
921	544.0	0.018998070195200757
922	445.0	0.08487788344853853
923	539.0	0.1155727802443713
924	966.0	0.063900258255252
925	668.0	0.020322378899061237
926	351.0	0.1359931391536702
927	993.0	0.17853238559325452
928	800.5	0.23086197525623317
929	581.0	0.02428165891075418
930	536.5	0.13183224592493784
931	715.0	0.15093639555776722
932	361.5	0.062282983338804596
933	447.0	0.1599268506932124
934	208.0	0.32989497913677657
935	493.0	0.16017037121529135
936	203.0	0.260022361782093
937	191.0	0.07641739773649489
938	919.0	0.02079318372366156
939	28.0	0.2241394568008721
940	500.5	0.11121280066735255
941	618.0	0.08156216379866348
942	370.0	0.2662964557544593
943	827.0	0.08788086234335837
944	884.0	0.044869173283244676
945	829.0	0.15168315508387087
946	176.0	0.22616413083894688
947	968.0	0.07489075844564215
948	858.0	0.1358651713715035
949	554.0	0.22473520164919467
950	412.0	0.13838270397576152
951	378.0	0.1663600964906967
952	918.5	0.1426492534473435
953	820.0	0.0748817873473441
954	843.5	0.08925800130807934
955	993.5	0.08215412558630573
956	645.0	0.11046034463071235
957	732.0	0.15240161558283327
958	591.0	0.1079723421879573
959	376.0	0.15634474544063942
960	769.5	0.1654333673298547
961	561.0	0.13241234314742822
962	748.0	0.06821544326291855
963	889.0	0.11721195082021688
964	573.5	0.1829157974827631
965	915.0	0.137391832830756
966	968.0	0.13757098679056975
967	278.0	0.17072975642128968
968	321.5	0.15194348490898413
969	897.0	0.0886271548365263
970	120.0	0.19807924783990036
971	746.5	0.11160088610650595
972	334.5	0.19690271284383787
973	920.5	0.0820789444599355
974	688.0	0.03078888541255012
975	414.0	0.05703869543314066
976	204.0	0.265785498717957
977	90.0	0.1814981874562068
978	56.0	0.13159500393616247
979	599.5	0.17006815188104576
980	901.5	0.05341986712290888
981	723.0	0.026665934093020083
982	730.0	0.048219050999067245
983	850.0	0.1747039301190531
984	201.5	0.18041226258375015
985	868.5	0.16806206377722174
986	676.0	0.22808090365963268
987	800.0	0.1328230797986279
988	809.0	0.1644057139921331
989	83.0	0.08290807050049534
990	244.0	0.09434714384463125
991	653.0	0.19308383418869512
992	407.0	0.21870495134383136
993	474.5	0.2500846580164696
994	977.0	0.05691007325120494
995	840.5	0.06636120545784925
996	749.0	0.031875034858659515
997	899.0	0.14097406589719416
998	116.0	0.23600955467713244
999	840.0	0.05868949188491124
1000	668.5	0.13038597546255737
1001	958.0	0.0589773177536147
1002	269.5	0.09399397991781437
1003	775.0	0.055583068657553025
1004	186.0	0.09710466672633825
1005	718.0	0.13010766257448103
1006	987.0	0.0551045537082694
1007	184.0	0.31774075058831763
1008	964.0	0.0761591855181194
1009	606.0	0.06346416773420431
1010	600.0	0.035869194005451674
1011	753.0	0.03879818988862732
1012	43.0	0.01042253026130622
1013	806.5	0.2361581406728909
1014	567.5	0.01677639334178786
1015	848.0	0.0021055308426301406
1016	651.0	0.2497476483444469
1017	363.0	0.14807697400404068
1018	740.0	0.11713776857905858
1019	642.5	0.015576235704293482
1020	796.5	0.037218076028081123
1021	588.0	0.14300383824095503
1022	867.0	0.050478153295582175
1023	395.0	0.2401494062172922
1024	505.5	0.0950393306741112
1025	457.0	0.11790071436429624
1026	489.0	0.10364947172444343
1027	536.5	0.18630198892624153
1028	826.0	0.0947621314700852
1029	824.5	0.10027745545842941
1030	15.0	0.22356599322058548
1031	830.0	0.07207172286205714
1032	79.5	0.0728750734402083
1033	20.0	0.06585041960076514
1034	65.0	0.06313056649633504
1035	7.0	0.0363823558412951
1036	978.0	0.12492809404090813
1037	826.5	0.05947661664151423
1038	461.0	0.23519450901870428
1039	716.0	0.09498543993333354
1040	187.0	0.12666966277796726
1041	842.0	0.07968880813612038
1042	400.5	0.1278330645112932
1043	923.5	0.06627790149332638
1044	965.0	0.061300763369180625
1045	145.5	0.04628607932123504
1046	556.0	0.033482925677079736
1047	286.0	0.3439644177940214
1048	665.5	0.20455563244580413
1049	966.0	0.07664314117324932
1050	116.0	0.05358625088432574
1051	679.0	0.21684148095852182
1052	654.0	0.06701085804002804
1053	604.0	0.09103149795363677
1054	654.0	0.03727502771728724
1055	979.0	0.10444779768147879
1056	48.5	0.40637196458954117
1057	63.0	0.354917844969198
1058	444.0	0.11158046025162931
1059	774.0	0.14662745182673736
1060	986.0	0.11418894485404052
1061	138.0	0.34974578357702535
1062	520.0	0.13598210782531617
1063	685.5	0.11962915501647065
1064	528.0	0.07806752200090825
1065	566.0	0.20801777798460597
1066	944.0	0.05653933596579386
1067	896.5	0.10288634045179398
1068	803.5	0.13913882180962744
1069	580.0	0.06261426797095024
1070	937.0	0.0982991183074841
1071	73.0	0.12117181961476561
1072	533.0	0.06017840087406667
1073	539.5	0.06016720747947681
1074	381.5	0.20115076374024082
1075	933.0	0.09002407110727376
1076	397.0	0.1589877165225418
1077	888.0	0.09400739147370774
1078	117.0	0.06576071976434106
1079	973.0	0.0525568123079592
1080	860.0	0.1639262080787636
1081	309.0	0.22437164669427329
1082	595.5	0.16282793303769905
1083	568.5	0.10923972456494546
1084	912.0	0.06081128625059268
1085	337.5	0.26104834827186946
1086	512.0	0.09039467232807884
1087	554.0	0.1274518432996103
1088	870.5	0.19523021591310957
1089	715.5	0.1376201316154603
1090	830.0	0.0810878786234838
1091	860.0	0.16694507468595718
1092	611.0	0.18545796380408713
1093	929.0	0.17165063076295856
1094	785.5	0.16963202434471425
1095	808.5	0.07237436188613863
1096	857.0	0.035227996368884865
1097	333.0	0.12215280777403299
1098	690.0	0.10060662655200917
1099	302.0	0.1879743151504378
1100	22.0	0.19392106782759627
1101	630.0	0.10600221420128712
1102	786.0	0.09291710609687218
1103	786.0	0.16174332302904434
1104	313.0	0.06930379073601618
1105	651.0	0.0095037996250865
1106	638.0	0.08285327015395294
1107	980.0	0.06131480167084846
1108	878.0	0.15511782578518943
1109	397.0	0.12947938262561146
1110	250.0	0.14912980782137736
1111	485.0	0.06713333353100358
1112	956.5	0.01909647536795016
1113	921.0	0.12296999349515118
1114	870.0	0.09347938312076094
1115	918.0	0.12865893383656174
1116	886.0	0.1723594501765437
1117	734.0	0.26378998277834653
1118	471.0	0.14840408252475568
1119	822.0	0.12393714639548967
1120	343.5	0.18251431426291648
1121	661.0	0.1620476687922498
1122	624.0	0.061461740102926
1123	953.0	0.058639088267994646
1124	199.5	0.1663683624331906
1125	546.0	0.1497000367639957
1126	974.0	0.057810537548861764
1127	454.0	0.06520263029878828
1128	38.0	0.21759705851891517
1129	801.0	0.0871120112171343
1130	521.0	0.19766445488780257
1131	37.5	0.17924069689586336
1132	668.0	0.01914996149512762
1133	712.0	0.05899846211460049
1134	893.0	0.12253220240429578
1135	434.0	0.20765793561960116
1136	701.0	0.26282257026712497
1137	464.5	0.08956181173450459
1138	928.0	0.17956694766802062
1139	946.0	0.14126991402852757
1140	799.5	0.0374080407053393
1141	804.0	0.0309306134103751
1142	888.0	0.01970872283375404
1143	586.0	0.05570451055801527
1144	327.0	-0.01870236245604254
1145	709.0	0.039247301063417624
1146	812.0	0.00992579115847842
1147	912.0	0.13118779783985599
1148	846.5	0.039018106794481436
1149	960.5	0.12242903757433185
1150	382.0	0.12985670191277052
1151	708.5	0.2147779966136222
1152	732.5	0.115698907085288
1153	848.0	0.14447023175399826
1154	811.0	0.1574472978387828
1155	564.0	0.0264459894618431
1156	995.0	0.09227077995558497
1157	232.0	0.08713044567904193
1158	375.0	0.12706353116705954
1159	395.0	0.06327740475324198
1160	180.0	0.24866561872752038
1161	487.0	0.20709798565626794
1162	464.0	0.14363164038320467
1163	629.0	0.13772477188542745
1164	412.0	0.13103530691357912
1165	50.0	0.2649025620755248
1166	33.0	0.09699344737498997
1167	52.0	0.2762527405696383
1168	784.5	0.04866993179948814
1169	745.0	0.05238001620955646
1170	686.0	0.1707476647020127
1171	329.0	0.13707998265440233
1172	475.0	0.14044156483540726
1173	430.5	0.1746729984462539
1174	740.5	0.1849361290316232
1175	60.0	0.1755275133556216
1176	370.0	0.11657899443382189
1177	683.0	0.11346110408485417
1178	382.0	0.11927146836888051
1179	90.0	0.3207631018631458
1180	470.0	0.13387253150328687
1181	479.0	0.19721425315324648
1182	199.0	0.05456669404462986
1183	845.0	0.1111594292468101
1184	497.0	0.20811143070795213
1185	530.0	0.1384692734039635
1186	912.0	0.07695512500383248
1187	877.5	0.08601102726888273
1188	688.0	0.16700082285566126
1189	883.0	0.03177107537667278
1190	964.5	0.12747034347478703
1191	616.0	0.06370633413541857
1192	276.0	0.1500872532136271
1193	155.5	0.04698199514272436
1194	776.5	0.2048792788293398
1195	409.5	0.16282180940509855
1196	249.0	0.10029904682551423
1197	996.0	0.09326163198688879
1198	672.0	0.23583960239286336
1199	188.0	0.23671122874421177
1200	724.0	0.07786068192627818
1201	836.0	0.1007950829053605
1202	823.0	0.09027900106616624
1203	394.0	0.2176193912242915
1204	363.0	0.1290099035063651
1205	612.0	0.24138610208068303
1206	405.0	0.05948778560488897
1207	837.5	0.10891228323377304
1208	846.0	0.23632012425547977
1209	790.0	0.20945446836746057
1210	947.0	0.11764946893425758
1211	481.0	0.23261173742885605
1212	854.5	0.17965304153044398
1213	367.0	0.08180762951052824
1214	833.0	0.030387987105825763
1215	335.0	0.11883617303564915
1216	794.0	0.055317888398602855
1217	785.0	0.04352427251469754
1218	929.0	0.06837335062637916
1219	846.0	0.05377293348264036
1220	327.5	0.09009611928560476
1221	619.0	0.030875474501337263
1222	188.0	0.08156465541666608
1223	952.5	0.18249084584791736
1224	811.5	0.12283068605855048
1225	316.0	0.1411714852699915
1226	473.5	0.029961720093664924
1227	759.5	0.15393386024653827
1228	461.0	0.20103190885735395
1229	760.0	0.05521637465296114
1230	758.0	0.05702948656643978
1231	390.0	0.04618745619389609
1232	819.0	0.09493615935661341
1233	589.0	0.061942995605027695
1234	855.0	0.09021961259109197
1235	441.0	0.08249793484486087
1236	670.0	0.09541008820605033
1237	878.5	0.10771995678805824
1238	842.0	0.02211406566258286
1239	780.0	0.07467592247770294
1240	906.5	0.10912195666458939
1241	892.0	0.06615958376858451
1242	975.0	0.0717412637785516
1243	560.0	0.13864452752825754
1244	166.0	0.16697943670141774
1245	663.0	0.11796576296641108
1246	899.0	0.02179490943881352
1247	498.0	0.13137591135350876
1248	7.0	0.0666158532049599
1249	817.0	0.04392778275373384
1250	440.0	0.22645657124872137
1251	375.0	0.11098816128687417
1252	21.0	0.12905490399959338
1253	412.0	0.027390826895946702
1254	235.0	0.15143538275369112
1255	868.0	0.19071834362746248
1256	157.0	0.2734255692453204
1257	671.0	0.0684053920519933
1258	352.0	0.034719825588367156
1259	169.0	0.16192219362598534
1260	871.5	0.12651338492261938
1261	837.0	0.14089682690870897
1262	177.0	0.19141795561899624
1263	481.5	0.17685739163295136
1264	522.0	0.13712191789706446
1265	971.0	0.18401325003516286
1266	296.0	0.15376895454571735
1267	691.0	0.1516487163287959
1268	560.0	0.272048232873162
1269	928.0	0.13238716464766537
1270	553.0	0.14308366244668907
1271	740.5	0.0714379949164492
1272	703.0	0.0228278558941662
1273	791.0	0.02800964506526498
1274	673.5	0.23760839879200707
1275	600.0	0.14864343492335702
1276	773.0	0.17507312756213525
1277	459.0	0.04878470738313846
1278	855.0	0.12869391861347643
1279	785.5	0.11687411104610881
1280	753.0	0.11118153250114879
1281	723.0	0.10301223929407506
1282	270.5	0.13344950909030648
1283	879.0	0.0785512247187532
1284	881.0	0.1265247560228841
1285	684.5	0.14875635157779105
1286	423.0	0.2048835203674312
1287	217.0	0.06008496922859883
1288	578.0	0.07162604325039428
1289	894.0	0.08449494219726976
1290	491.0	0.19022745946455186
1291	959.0	0.13441336386931418
1292	647.0	0.226492057782062
1293	805.0	0.049623798837261944
1294	166.5	0.19224391861901258
1295	945.0	0.07376538676984
1296	427.0	0.019785794396911638
1297	886.5	0.13128352351542646
1298	314.5	0.18891983170167376
1299	486.0	0.06086578245621525
1300	929.0	0.051952998634365324
1301	992.0	0.19063342281105938
1302	958.5	0.10920767569152215
1303	130.0	0.015588093216560323
1304	584.0	0.13236349236677633
1305	936.0	0.1469889826743868
1306	702.5	0.14778645019765752
1307	461.0	0.16671300603609268
1308	682.0	0.11302426786243651
1309	834.0	0.13397967857784443
1310	504.0	0.09247368528049231
1311	115.5	0.20664978240185533
1312	780.5	0.13797606132766088
1313	106.0	0.2650336938534145
1314	299.0	0.10820260959488734
1315	419.0	0.04588922766042258
1316	505.0	0.10190357371753578
1317	208.0	0.10882316581935494
1318	456.5	0.09517936536800098
1319	851.0	0.01212545587575682
1320	628.5	0.19138633737278724
1321	965.0	0.0764302958751541
1322	540.0	0.04573182644655862
1323	813.5	0.001970348004167139
1324	682.0	0.28751222751248845
1325	240.0	0.16725121826894157
1326	17.0	0.10131747157301722
1327	728.0	0.16105115260617694
1328	378.0	0.1758262705630422
1329	143.0	0.08413257680435379
1330	868.0	0.08733650749318556
1331	874.0	0.0952421714139774
1332	991.0	0.2331544016488322
1333	633.0	0.1824956517183442
1334	675.0	0.08701165509214923
1335	527.5	0.28867652474097566
1336	147.0	0.16231669885339944
1337	484.0	0.2522959987625527
1338	858.5	0.1229000395829706
1339	783.0	0.12100012282672326
1340	498.0	0.1755478371393763
1341	646.5	0.14137389609148943
1342	800.0	0.07018505603798819
1343	855.5	0.15972821675373677
1344	922.0	0.12968445357454614
1345	695.0	0.06511291317449393
1346	807.0	0.08706463390317166
1347	632.0	0.18538017815866614
1348	884.0	0.12320339151337967
1349	575.0	0.10391426637408878
1350	495.0	0.10074482139323764
1351	955.0	0.07676295946262959
1352	697.0	0.07230517097945663
1353	406.0	0.12342228014518049
1354	27.0	0.4425510758497107
1355	939.0	0.02268204252455688
1356	185.5	0.2791776071862098
1357	759.0	0.22222194073282284
1358	285.5	0.04649938616886514
1359	945.0	0.18715184753805536
1360	969.5	0.058662765940167616
1361	329.0	0.1561705443727417
1362	944.5	0.138133920273376
1363	111.0	0.08605256821747695
1364	946.5	0.13010951433178514
1365	369.0	0.1766516653858637
1366	790.5	0.12619258974769912
1367	338.0	0.1355676614131722
1368	772.0	0.09980170223614432
1369	871.0	0.10466834779937548
1370	385.0	0.04362820823056855
1371	365.5	0.24012234607221344
1372	332.5	0.1794391822123841
1373	935.0	0.1487823370874119
1374	309.0	0.11008886869170706
1375	653.5	0.24190025236516277
1376	432.0	0.0802081631031093
1377	956.0	0.00279680624542228
1378	269.0	0.13035906075074047
1379	903.0	0.047721393798916226
1380	243.0	0.059101922147486906
1381	593.0	0.1961370896908878
1382	527.0	0.22574487840709462
1383	308.0	0.13128948157778694
1384	465.0	0.2144688478367825
1385	731.5	0.18936428337972339
1386	740.5	0.06655142253750747
1387	381.0	0.19461066916764308
1388	935.0	0.09148389507123691
1389	249.0	0.1186515320926623
1390	490.0	0.07371998288957518
1391	335.0	0.05770618668485746
1392	664.5	0.08378214438520001
1393	714.0	0.12349907438360641
1394	811.0	0.13111428707392428
1395	345.0	0.043421604284592144
1396	597.0	0.15936857924193923
1397	509.0	0.050228015077673396
1398	848.5	0.1919812626452387
1399	393.0	0.21884552272181632
1400	267.0	0.015064241029567379
1401	466.0	0.15207336753861606
1402	717.0	0.20593718803173672
1403	841.0	0.1527668924976301
1404	876.0	0.07027308140337271
1405	927.5	0.0895351223225179
1406	526.0	0.18905867576873922
1407	751.0	0.05161088742210888
1408	601.0	0.19222607229324395
1409	830.0	0.12387751672234067
1410	517.0	0.05067715181910737
1411	392.0	0.12673098844211467
1412	505.5	0.08748762885993473
1413	997.0	0.07290139698188329
1414	113.0	0.2129849246073336
1415	527.0	0.12829831332720354
1416	505.0	0.10718194436286273
1417	616.0	0.14353010812509984
1418	304.0	0.22699942493664188
1419	940.0	0.15050066649410968
1420	539.0	0.04865010350046785
1421	845.0	0.033578478673430924
1422	596.0	0.17259308270922033
1423	99.0	0.10904196158408416
1424	965.0	0.1336333988629625
1425	722.0	0.07770326978908453
1426	97.0	0.20237114546315862
1427	720.0	0.21667519258628604
1428	478.0	0.07725630450146773
1429	389.0	0.05542244703200132
1430	986.0	0.06286223643736119
1431	321.0	0.17285497370310998
1432	429.0	0.11167759669375417
1433	815.0	0.11387676270301268
1434	770.0	0.07673994951005624
1435	463.0	0.09906987585646529
1436	849.0	0.13974056483759373
1437	978.0	0.0985106439462425
1438	422.0	0.1332472776140914
1439	647.0	0.1917325948137433
1440	960.0	0.12732881560000972
1441	381.0	0.12162621379920986
1442	919.0	0.11068846807536678
1443	622.0	0.06683906881591999
1444	666.0	0.030263315275769004
1445	698.0	0.1006628253994335
1446	155.0	0.05628592823207892
1447	170.0	0.10627317059543243
1448	659.0	0.026407814431577904
1449	741.0	0.10361476230951286
1450	522.0	0.17884583519527006
1451	533.0	0.1681074102677616
1452	617.0	0.1988443753206257
1453	800.5	0.10914271820808508
1454	920.0	0.08683400848131177
1455	917.0	0.10067740800738649
1456	365.0	0.23271938172885567
1457	110.0	0.4241874490448219
1458	596.0	0.11093582924774403
1459	932.0	0.14526561767593033
1460	730.0	0.1160009373061063
1461	682.0	0.08146054388988108
1462	895.0	0.12161326084195737
1463	790.0	0.09849959544763942
1464	821.0	0.17454493794334067
1465	586.0	0.11932383340915145
1466	843.0	0.01669238073019576
1467	690.5	0.0700789627519249
1468	927.0	0.16276653449230874
1469	609.5	0.09846321096946332
1470	983.0	0.19565216890886647
1471	738.5	0.11835860359949299
1472	974.0	0.06627314064162512
1473	712.0	0.14849287201981448
1474	676.0	0.14429548510074136
1475	938.5	0.17944206048839628
1476	382.0	0.19623737456056528
1477	60.0	0.2545803776762273
1478	640.0	0.06440898912007616
1479	805.5	0.22497309215362754
1480	542.5	0.07928574118136991
1481	651.5	0.04655199752259722
1482	768.0	0.055097911553643554
1483	869.0	0.12647825546255378
1484	616.0	0.06780401399929914
1485	584.5	0.08963246421144548
1486	760.0	0.06549450527144066
1487	419.0	0.06744236744308547
1488	185.0	0.10249198128260391
1489	182.0	0.16041595778420784
1490	618.0	0.14860878569841787
1491	598.0	0.2631954713009284
1492	764.0	0.1801365537683685
1493	839.0	0.0930605687804271
1494	963.0	0.16258131715493268
1495	421.0	0.037445359148853816
1496	867.0	0.18672949041631634
1497	355.0	0.2318432989906188
1498	753.5	0.1078157287208277
1499	953.5	0.15839772317311476
1500	885.0	0.06132468744630796
1501	675.5	0.13082181630281065
1502	425.0	0.17504579131671236
1503	493.0	0.03199782696035708
1504	875.0	0.25943554428142795
1505	286.0	0.13133374771529843
1506	863.0	0.035236045672896996
1507	507.0	0.025173231022638538
1508	448.0	0.01854646964329724
1509	750.5	0.06232579677777039
1510	806.0	0.18582751151899027
1511	613.5	0.1515369162789461
1512	558.5	0.14319996448412897
1513	638.0	0.0770998239792834
1514	480.0	0.20635045031986463
1515	539.5	0.12972105747146526
1516	381.0	0.16185782321963393
1517	538.0	0.2467472577587954
1518	453.0	0.18909335438877667
1519	288.5	0.08085793005850739
1520	307.0	0.15572806287287708
1521	559.0	0.13030754244308543
1522	808.5	0.19388757579540478
1523	857.0	0.04529348744136956
1524	561.0	0.15616279356975754
1525	275.0	0.1344366333149925
1526	375.5	0.24599421256116455
1527	245.0	0.13071212651095387
1528	728.0	0.05073521626477534
1529	154.5	0.02951643591619002
1530	525.5	0.23257863404492723
1531	890.0	0.07422892347609956
1532	978.0	0.07199758980651075
1533	291.0	0.31930524819867545
1534	936.5	0.0231348875946549
1535	853.0	0.15411384817088097
1536	528.0	0.05168020634519792
1537	90.5	0.12598811141946692
1538	896.0	0.043923171897247024
1539	274.0	0.12188955785098812
1540	802.0	0.1949199850031062
1541	644.5	0.034093820838008236
1542	741.5	0.12596413446024002
1543	564.0	0.12430603092934969
1544	869.5	0.09776385279061936
1545	930.0	0.04809829703182958
1546	238.0	0.09823206867038013
1547	301.0	0.24130676014169108
1548	479.0	0.10946153697981412
1549	325.0	0.061311884550788565
1550	422.0	0.2019232099092148
1551	789.5	0.12266072895761951
1552	421.5	0.16951571190374487
1553	256.5	0.03885483668080848
1554	740.0	0.09959089227449998
1555	677.0	0.17239290866368873
1556	639.0	0.09521235873983118
1557	568.5	0.13639973599777694
1558	797.0	0.0930219158879528
1559	520.0	0.06488582386880798
1560	216.0	0.11840605482191427
1561	839.0	0.0994786003836915
1562	882.0	0.08763668709810887
1563	618.0	0.11385062140197352
1564	939.0	0.0336167199234057
1565	822.0	0.036225671005175056
1566	969.5	0.10014367976275049
1567	939.0	0.05643123297563252
1568	784.0	0.23887415851760263
1569	954.0	0.06500043754807713
1570	193.0	0.0829607695428383
1571	615.0	0.09099442306408786
1572	961.5	0.1527224996986743
1573	900.0	0.13853164608071164
1574	340.0	0.2126635509748037
1575	413.0	0.17684700888062593
1576	535.0	0.21670959388339828
1577	795.0	0.15073817402858217
1578	375.0	0.10464623103909036
1579	803.0	0.11242700112887202
1580	995.0	0.01073392931328206
1581	892.0	0.10398502813688741
1582	187.0	0.20885689446260614
1583	728.5	0.08255254042733946
1584	979.5	0.06344828195649688
1585	930.0	0.27651967010283923
1586	129.0	0.1420827338045199
1587	164.0	0.17084742730527716
1588	982.5	0.10039299584116486
1589	414.0	0.14095223662130837
1590	986.0	0.10130270153038379
1591	473.0	0.07980836822443473
1592	909.0	0.13934795142094067
1593	675.0	0.06340021864343945
1594	955.0	0.11888696583007545
1595	595.0	0.0992207917346006
1596	863.0	0.03807661815450578
1597	483.5	0.1317417863998418
1598	592.0	0.2380891418989497
1599	904.5	0.17371775215208046
1600	814.0	0.07207224943067866
1601	807.0	0.16827293064455612
1602	824.0	0.13058555729835616
1603	846.0	0.09797911248781241
1604	831.5	0.13367798497743744
1605	407.5	0.14759383580057076
1606	984.5	0.06031314946135846
1607	298.0	0.1849115270337398
1608	811.0	0.22888823056235957
1609	915.0	0.03608368524898208
1610	706.0	0.10955784790141099
1611	118.0	0.07796663335495972
1612	638.0	0.12945427887846112
1613	459.5	0.07588835831138566
1614	688.0	0.1491038799410253
1615	910.0	0.05818612179738838
1616	989.0	0.1120268984032117
1617	588.0	0.13748589833899308
1618	822.0	0.07859958794445701
1619	765.0	0.09399266277056395
1620	660.0	0.08807113846680856
1621	194.0	0.01530718803700692
1622	17.0	0.17165602604282007
1623	872.5	0.26240190071800223
1624	641.5	0.08212653648118531
1625	691.0	0.16954521789581273
1626	610.0	0.13929067337482745
1627	845.0	0.05001240375146274
1628	134.0	0.3489671700877294
1629	211.0	0.2604023082244648
1630	1000.0	0.07889847988408256
1631	540.5	0.16767538513545302
1632	645.0	0.0674983719012128
1633	817.0	0.12118041726370207
1634	614.0	0.0587507273324245
1635	477.0	0.17968107409733788
1636	279.0	0.1930386980061582
1637	15.0	0.30628518935399096
1638	898.0	0.09221321597919034
1639	271.0	0.04924011675796738
1640	601.0	0.10716433392005623
1641	896.0	0.1241381649520914
1642	588.0	0.22684029278239426
1643	882.5	0.12829341463375132
1644	699.0	0.16043637943437158
1645	527.0	0.07858864352804168
1646	892.0	0.15163357337270264
1647	986.5	0.11338064727593529
1648	893.0	0.13065239690939495
1649	319.5	0.14429817392415265
1650	835.0	0.10414992578319822
1651	747.0	0.0110123127551514
1652	659.0	0.14215833260102315
1653	500.0	0.13407660898155055
1654	289.0	0.2401733615023217
1655	980.5	0.13056420957531398
1656	455.0	0.06713815864158942
1657	348.0	0.16409832571738117
1658	77.0	0.08590234052400791
1659	964.5	0.05556724536667298
1660	967.0	0.12755750977832941
1661	745.0	0.00784089914407848
1662	158.0	0.0974112088288807
1663	200.0	0.3275469632034715
1664	96.0	0.34131209091742726
1665	226.0	0.2503619081289693
1666	840.0	0.11656763728698567
1667	732.0	0.057465619424745706
1668	800.0	0.22958689796061202
1669	804.0	0.07803024434863949
1670	916.5	0.1429484341701897
1671	840.0	0.195240664561602
1672	231.0	0.04563254108986864
1673	529.5	0.09803824648658341
1674	537.0	0.06472004574177066
1675	821.0	0.03818705132192798
1676	825.0	0.06681253732991088
1677	628.0	0.22447326652945732
1678	853.0	0.08976447534667839
1679	725.0	0.0877662453969975
1680	439.0	0.1101715392958487
1681	578.0	0.09620040430793993
1682	374.0	0.0667367210980458
1683	454.0	0.13581841298141467
1684	571.0	0.2775595843535855
1685	690.0	0.2028534129805537
1686	202.0	0.2429504216363826
1687	411.0	0.2851692898453725
1688	438.0	0.12340228889001184
1689	963.0	0.11044239802810367
1690	985.5	0.026078244323591238
1691	332.0	0.13899341521744474
1692	55.0	0.3821375609999721
1693	495.0	0.22230389903761635
1694	855.0	0.17135211406932283
1695	573.0	0.22169925912993463
1696	536.0	0.11372856534446149
1697	340.5	0.06719891384646308
1698	979.0	0.1004831127368568
1699	561.0	0.12970946819248225
1700	851.0	0.08333589160253942
1701	519.0	0.19348348019507405
1702	967.5	0.04011893979278364
1703	363.5	0.11106703088015953
1704	664.0	0.07675293456409238
1705	545.0	0.11976813103885882
1706	452.0	0.06053593595387878
1707	293.0	0.1705338767743412
1708	887.0	0.08818905621099318
1709	828.0	0.08100498673739842
1710	178.0	0.35234801934470794
1711	179.0	0.13078893882792658
1712	811.0	0.12078189645513489
1713	654.5	0.05793944963444127
1714	780.0	0.04656550471258576
1715	791.0	0.11461079629053576
1716	766.0	0.16131373149666478
1717	750.0	0.09374762172729122
1718	254.0	0.08245645660773876
1719	750.5	0.1255236961417708
1720	791.5	0.19126827205827898
1721	461.0	0.10223795555165857
1722	620.0	0.14291637380293892
1723	400.0	0.06806076576568351
1724	433.0	0.17178331357435983
1725	500.0	0.20609362942652915
1726	60.0	0.07291899535596638
1727	927.5	0.02303016042030332
1728	154.0	0.14756450835238888
1729	80.0	0.17690010290745914
1730	641.0	0.11087161220294155
1731	957.0	0.08154188479579969
1732	353.0	0.0948083378466438
1733	986.0	0.11335306792393732
1734	585.0	0.07168745355807604
1735	925.0	0.05819640943301942
1736	646.0	0.09091768817522376
1737	795.5	0.11891898241954287
1738	65.0	0.30619340352997104
1739	472.0	0.23564611988159284
1740	100.0	0.2926343306511387
1741	635.0	0.25093336294336716
1742	613.0	0.09355736286016085
1743	932.0	0.14665131243557294
1744	548.0	0.0610295122179806
1745	914.5	0.20978092554517863
1746	902.0	0.0905210650803862
1747	351.0	0.08538147539248
1748	548.5	0.10694140545954745
1749	127.0	0.1594639740956789
1750	822.5	0.19950296212815863
1751	664.0	0.1756549572053327
1752	798.0	0.0820773459771057
1753	416.5	0.09812192567094027
1754	881.0	0.1911435319616254
1755	799.0	0.09738486011007717
1756	21.0	0.08904624882742798
1757	855.0	0.12163421765099594
1758	423.0	0.04786033214960912
1759	520.5	0.19883967471832462
1760	976.0	0.04803720672265947
1761	653.5	0.16044517624993357
1762	814.0	0.11056328106170618
1763	482.0	0.21822862148609706
1764	887.0	0.053631421047952675
1765	371.0	0.09052055714514498
1766	852.0	0.1286356523570283
1767	921.5	0.17541943384480202
1768	541.0	0.12719046829932085
1769	987.5	0.08736803858329284
1770	516.0	0.1522181297013925
1771	831.0	0.018806222534306322
1772	710.0	0.07302576402123964
1773	744.0	0.2144450010895392
1774	207.0	0.021371387770843343
1775	683.5	0.16007562361528954
1776	850.5	0.12052011236493228
1777	430.0	0.18232837601308005
1778	656.0	0.13026528966413692
1779	874.0	0.01747434901201162
1780	792.0	0.12779182033555292
1781	319.5	0.09150001971636515
1782	753.0	0.08838340330228882
1783	276.0	0.03766065546365334
1784	811.0	0.19290439817421431
1785	853.0	0.07643065729871931
1786	249.0	0.2671408509295482
1787	218.0	0.22375215736603096
1788	88.5	0.14083236412033612
1789	815.5	0.06513508096250611
1790	823.0	0.1776797473751587
1791	721.0	0.21286992638343025
1792	514.0	0.07603468206541236
1793	356.0	0.1269534297756099
1794	810.0	0.032328616490860725
1795	314.0	0.19625954077303728
1796	838.0	0.11326890295379174
1797	425.0	0.27907090092149356
1798	596.0	0.12248332634465639
1799	443.0	0.1360174612580781
1800	447.0	0.16990993106447116
1801	911.0	0.13522719032517422
1802	883.0	0.06594480527693654
1803	688.5	0.11190075044495411
1804	555.0	0.09057120595049677
1805	503.0	0.07268980017981518
1806	227.0	0.2623128621421893
1807	190.0	0.1239536015903818
1808	176.0	0.17823555918490347
1809	360.0	0.028148600669401457
1810	116.0	0.5469377294853425
1811	849.0	0.05506644270412679
1812	796.0	0.11430241827390228
1813	178.0	0.13583818658035215
1814	333.0	0.14588754760549344
1815	160.0	0.18306661808911046
1816	238.0	0.1358729832524894
1817	950.0	0.18531305382420732
1818	309.0	0.21765248666592013
1819	876.0	0.21224965686735908
1820	515.0	0.11109760982340847
1821	124.0	0.17292625977319362
1822	492.0	0.23060128127605917
1823	886.0	0.10076961200736574
1824	353.0	0.11203138156697942
1825	987.0	0.025239719571389617
1826	571.0	0.04277424454965474
1827	121.0	0.1388325597434891
1828	456.0	0.06900756490084792
1829	194.0	0.2569829199152707
1830	722.0	0.19836273524228304
1831	546.0	0.07390310787638248
1832	65.0	0.11458019745910888
1833	384.0	0.14394620377981385
1834	616.0	0.10619729488997506
1835	258.0	0.08993768312875708
1836	816.0	0.06625137276003004
1837	836.0	0.17795513747063946
1838	217.5	0.0606000697513648
1839	661.0	0.15106104907868195
1840	268.0	0.25416486277418815
1841	855.5	0.15497610260047573
1842	448.0	0.2002057516755059
1843	743.0	0.031763789444449644
1844	372.0	0.1021859050123985
1845	151.0	0.11091294597655779
1846	563.5	0.1616306518289291
1847	434.0	0.20404412022199062
1848	665.5	0.11640679119765181
1849	493.0	0.11788995190280165
1850	201.0	0.12419704548365954
1851	910.0	0.1286292244563806
1852	866.0	0.10119502280377224
1853	892.0	0.12870756123938631
1854	688.0	0.09171263227211024
1855	988.0	0.06498745191606192
1856	391.0	0.13074248501258098
1857	887.0	0.08570726251637947
1858	715.0	0.1004735751194765
1859	328.0	0.04502014842921462
1860	845.5	0.13721380761905472
1861	974.0	0.05124561199314646
1862	442.0	0.052550457483316534
1863	212.0	0.1717317607843665
1864	883.0	0.0937984853691926
1865	870.0	0.01323712162451256
1866	808.0	0.15278970629614647
1867	643.5	0.10246398424272987
1868	470.0	0.0879426641600288
1869	953.0	0.05003439486293439
1870	570.0	0.13506443938925083
1871	784.0	0.09129200941656719
1872	126.0	0.0652311547847372
1873	487.0	0.102738355332745
1874	867.5	0.12176828838809613
1875	914.0	0.15962975233081605
1876	478.0	0.20302173225459877
1877	774.5	0.09801130355227704
1878	974.0	0.09725826932990345
1879	949.0	0.1307458275579004
1880	625.0	0.09072085483965124
1881	463.0	0.11327265585884586
1882	981.0	0.09986343034465892
1883	644.0	0.03532963407236718
1884	559.0	0.19732224233353984
1885	890.0	0.0065723130013871
1886	492.0	0.21905599730211206
1887	649.0	0.27069822532581284
1888	856.0	0.06418708077477608
1889	708.0	0.07756965991693954
1890	720.0	0.03347704294405032
1891	808.5	0.12042326045046114
1892	589.0	0.12842122033950548
1893	803.0	0.14305493347818254
1894	602.0	0.12264899170270635
1895	299.0	0.15191810059412564
1896	947.0	0.108340505928004
1897	337.0	0.1367311706273456
1898	61.0	0.34173032113424073
1899	950.0	0.21109976223760857
1900	993.0	0.0880228488821039
1901	957.0	0.2089809955977004
1902	672.5	0.13618865920932827
1903	894.0	0.05720970135995355
1904	392.0	0.17352038955828836
1905	624.5	0.09015721803641212
1906	506.0	0.172738346489184
1907	152.0	0.05317299287947266
1908	109.0	0.1105912395096644
1909	553.5	0.22545837435300373
1910	486.0	0.11436365493644034
1911	945.5	0.04815540710913192
1912	615.0	0.1985969729711575
1913	843.0	0.12090229966564521
1914	980.0	0.08244157603053223
1915	928.0	0.12420813678123661
1916	625.0	0.12164963105915598
1917	735.0	0.07654113757782562
1918	965.0	0.08208512712627854
1919	138.5	0.202925608818237
1920	581.0	0.17444074365821324
1921	280.0	0.05832555701940204
1922	965.5	0.18592810750225475
1923	276.5	0.1159968446589911
1924	565.0	0.10346329674675565
1925	759.5	0.09465983120614217
1926	725.0	0.1321170837241677
1927	830.0	0.09300229610058089
1928	640.5	0.12818308469915998
1929	570.5	0.12477633614802044
1930	957.0	0.04434135125121466
1931	572.0	0.13503400471919122
1932	302.0	0.10000196041317741
1933	969.0	0.09889645306734188
1934	989.5	0.07801492382467924
1935	666.0	0.11050891679871391
1936	756.5	0.12382623132063272
1937	787.0	0.09298970951657137
1938	802.0	0.11532917905400544
1939	788.5	0.10208058335629189
1940	163.0	0.18250082474029689
1941	154.0	0.166973329602363
1942	283.0	0.08050772297681243
1943	977.0	0.07250925465391125
1944	991.0	0.05039231952327439
1945	929.0	0.0991774396617206
1946	639.0	0.042074147505749136
1947	355.0	0.2590087864998586
1948	719.0	0.07566877380712246
1949	687.0	0.16581217009371346
1950	757.0	0.029200085705356836
1951	374.0	0.08934907497825997
1952	407.5	0.19704195507351918
1953	157.5	0.18005137554705192
1954	786.0	0.13710636877017274
1955	294.0	0.11522986796841975
1956	439.0	0.04110297041584422
1957	832.0	0.09988688859598528
1958	476.0	0.19319306112068574
1959	963.0	0.0994249197730644
1960	693.0	0.07985862114706244
1961	621.0	0.20836834102311624
1962	958.0	0.23109414753250243
1963	903.0	0.0914328564094092
1964	873.0	0.122025803277507
1965	625.0	0.21144065715717017
1966	534.0	0.17762458024619904
1967	662.0	0.11167245109508295
1968	758.0	0.055868571493890996
1969	919.0	0.059372000335061806
1970	638.0	0.04397765982838596
1971	492.5	0.14194846579670517
1972	944.0	0.10887917795239781
1973	804.0	0.06095085019527706
1974	929.0	0.1408039796755808
1975	752.0	0.1507545154548626
1976	914.5	0.17380886667795206
1977	617.0	0.23762471622444775
1978	965.5	0.2041447624836164
1979	907.0	0.06615851872692882
1980	756.0	0.1886146314891442
1981	408.0	0.15212379611119367
1982	506.0	0.11158035202753633
1983	439.0	0.28279471075720025
1984	920.0	0.08041042302890672
1985	629.0	0.16826625040010046
1986	257.0	0.1776425283789521
1987	871.5	0.04125046856965634
1988	405.0	0.2239031677565321
1989	978.0	0.11989040625763672
1990	540.5	0.08660426970266479
1991	512.0	0.14325508416918575
1992	960.0	0.07402005694402179
1993	821.0	0.10205795018812494
1994	814.0	0.12410232673016797
1995	529.0	0.10835858493310253
1996	759.0	0.09925257843942302
1997	321.0	0.05534464574125904
1998	951.0	0.09965152765247585
[truncated: 1 more rows]
