# Supplementary material for: sCellST predicts single-cell gene expression from H& E images
Source: Nat Commun. 2026 Jan 9;17:1194. doi: 10.1038/s41467-025-67965-1 (PMC12858858; doi:10.1038/s41467-025-67965-1)
Supplement: Supplementary file 6 — Source data [file 41467_2025_67965_MOESM6_ESM.zip › Source Data/supfig1/gene_pcc_top_hvg.csv]

	genes	pcc
0	1000 HVG	-0.0118916310973418
1	1000 HVG	0.1103623477148332
2	1000 HVG	0.152858114700507
3	1000 HVG	0.1535981378393103
4	1000 HVG	0.1597329747912251
5	2000 HVG	0.0397207572751767
6	2000 HVG	0.0918293129398506
7	2000 HVG	0.130525678302952
8	2000 HVG	0.1331524650230195
9	2000 HVG	0.171075216170034
10	200 HVG	-0.0594505861500813
11	200 HVG	0.1056295149001655
12	200 HVG	0.1589569205290093
13	200 HVG	0.1771795292347639
14	200 HVG	0.1796406792493914
15	500 HVG	0.0091180707745905
16	500 HVG	0.1131719133266386
17	500 HVG	0.1526557748964947
18	500 HVG	0.1557075469699853
19	500 HVG	0.1764490301396361
20	50 HVG	-0.0660137100671249
21	50 HVG	0.109799773446241
22	50 HVG	0.1522531520579026
23	50 HVG	0.1664589735642807
24	50 HVG	0.187759091603624
25	1000 HVG	0.1326042153514968
26	1000 HVG	0.1774624466017229
27	1000 HVG	0.194117208696781
28	1000 HVG	0.4670905550020086
29	1000 HVG	0.6205537720845178
30	2000 HVG	0.0926425295731395
31	2000 HVG	0.1824136883324865
32	2000 HVG	0.1878794132032997
33	2000 HVG	0.4649768739100963
34	2000 HVG	0.6190145079202871
35	200 HVG	0.0961572766625077
36	200 HVG	0.1782702192362251
37	200 HVG	0.1941192265698568
38	200 HVG	0.4688923293434799
39	200 HVG	0.6000560466671061
40	500 HVG	0.1268909048181306
41	500 HVG	0.1800694012013544
42	500 HVG	0.197627532120272
43	500 HVG	0.4740849280235619
44	500 HVG	0.612304427393175
45	50 HVG	0.1450754425705432
46	50 HVG	0.1816727758105525
47	50 HVG	0.2066976011994521
48	50 HVG	0.4726087294070873
49	50 HVG	0.6176836245558022
50	1000 HVG	-0.0539558695574271
51	1000 HVG	0.0152014364424424
52	1000 HVG	0.0407500952270059
53	1000 HVG	0.1910995548829994
54	1000 HVG	0.2005294508441135
55	2000 HVG	-0.0635987139314073
56	2000 HVG	0.0182905852543235
57	2000 HVG	0.0266024626410281
58	2000 HVG	0.1939290627093535
59	2000 HVG	0.1955428819683082
60	200 HVG	-0.0536584249660077
61	200 HVG	0.0174019824561639
62	200 HVG	0.0475635366919346
63	200 HVG	0.1889324012995796
64	200 HVG	0.2059767907030583
65	500 HVG	-0.0571610821253441
66	500 HVG	0.008151749431648
67	500 HVG	0.0473400707833633
68	500 HVG	0.1931055349671901
69	500 HVG	0.2008425527113193
70	50 HVG	-0.0454896102153452
71	50 HVG	0.0075322918788423
72	50 HVG	0.0554371768878905
73	50 HVG	0.1805406393320816
74	50 HVG	0.2061236430050295
75	1000 HVG	-0.0468104059528533
76	1000 HVG	0.0118477507375587
77	1000 HVG	0.0141537030866761
78	1000 HVG	0.044188590988039
79	1000 HVG	0.1965593005586008
80	2000 HVG	-0.0555415147109933
81	2000 HVG	0.0092797185008528
82	2000 HVG	0.0114277644778582
83	2000 HVG	0.0440711107089617
84	2000 HVG	0.1948956432462409
85	200 HVG	-0.0524482391771055
86	200 HVG	0.0116662528520734
87	200 HVG	0.0183544060482656
88	200 HVG	0.055195003084431
89	200 HVG	0.1660656420454738
90	500 HVG	-0.0531047203674645
91	500 HVG	0.0043761673867699
92	500 HVG	0.0130965957529305
93	500 HVG	0.0364636833695841
94	500 HVG	0.1837681387918053
95	50 HVG	-0.0478881442598496
96	50 HVG	0.0061419541655158
97	50 HVG	0.0502953977593101
98	50 HVG	0.064343301233147
99	50 HVG	0.1724955933066772
100	1000 HVG	0.0282297314381825
101	1000 HVG	0.0792593788935747
102	1000 HVG	0.0834641615661038
103	1000 HVG	0.0985089933766923
104	1000 HVG	0.1977990071634447
105	2000 HVG	0.0309755333757948
106	2000 HVG	0.0764118213252054
107	2000 HVG	0.0954673786922448
108	2000 HVG	0.1078845370507743
109	2000 HVG	0.2009115821708695
110	200 HVG	0.0300732824814069
111	200 HVG	0.0866844741519869
112	200 HVG	0.0908712101809182
113	200 HVG	0.1009599060598143
114	200 HVG	0.2119036186904317
115	500 HVG	0.0378895030502928
116	500 HVG	0.0836720552600285
117	500 HVG	0.0925157830468905
118	500 HVG	0.0962365763441663
119	500 HVG	0.1983632899716623
120	50 HVG	0.0354298556930299
121	50 HVG	0.0810844290501071
122	50 HVG	0.0815026987846296
123	50 HVG	0.0931145464780982
124	50 HVG	0.2088283662721419
125	1000 HVG	0.0185470643922087
126	1000 HVG	0.0413346851320315
127	1000 HVG	0.0506022645607817
128	1000 HVG	0.1044308372183951
129	1000 HVG	0.2958923872542414
130	2000 HVG	0.0261770290818574
131	2000 HVG	0.0343959319630311
132	2000 HVG	0.0465709571826291
133	2000 HVG	0.1285848151199484
134	2000 HVG	0.2963682150188838
135	200 HVG	0.0100168637709145
136	200 HVG	0.0208339822054597
137	200 HVG	0.0224042098322421
138	200 HVG	0.1211596107823957
139	200 HVG	0.2868567501071322
140	500 HVG	0.0227976406512269
141	500 HVG	0.0247924980927823
142	500 HVG	0.0378098517893512
143	500 HVG	0.1131214304777215
144	500 HVG	0.2926755168479982
145	50 HVG	0.0111838991486656
146	50 HVG	0.0117425675426772
147	50 HVG	0.0160929273483922
148	50 HVG	0.1202818879308775
149	50 HVG	0.2626519101140303
150	1000 HVG	0.0547732095412865
151	1000 HVG	0.3464593185233831
152	1000 HVG	0.4519991257342764
153	1000 HVG	0.519983225641661
154	1000 HVG	0.7042398450593481
155	2000 HVG	-0.0435393543703872
156	2000 HVG	0.3347972245920898
157	2000 HVG	0.4093310360472681
158	2000 HVG	0.5100766693740204
159	2000 HVG	0.7067764206531244
160	200 HVG	0.1638230969042791
161	200 HVG	0.391945195128633
162	200 HVG	0.4798568199104398
163	200 HVG	0.5304820331433857
164	200 HVG	0.7055898407425811
165	500 HVG	0.1227866138508488
166	500 HVG	0.3845591594457613
167	500 HVG	0.4590796984499707
168	500 HVG	0.5137834157889799
169	500 HVG	0.7042443083786321
170	50 HVG	0.1303338070953315
171	50 HVG	0.4021529382843294
172	50 HVG	0.4956099256369679
173	50 HVG	0.5335441671359108
174	50 HVG	0.7115422634833468
175	1000 HVG	0.0633250164999097
176	1000 HVG	0.2151077008403561
177	1000 HVG	0.2613591953546343
178	1000 HVG	0.4055587772694808
179	1000 HVG	0.5457982877637759
180	2000 HVG	0.0554353631100674
181	2000 HVG	0.2215758694902589
182	2000 HVG	0.257508349079051
183	2000 HVG	0.4019982246225915
184	2000 HVG	0.5435277586170209
185	200 HVG	0.057219608195755
186	200 HVG	0.2206215179441453
187	200 HVG	0.2664853543243133
188	200 HVG	0.4116894740759216
189	200 HVG	0.5288013374968816
190	500 HVG	0.0917827006391007
191	500 HVG	0.2197634275939481
192	500 HVG	0.2657952914815666
193	500 HVG	0.3995551615543924
194	500 HVG	0.5461200597832212
195	50 HVG	0.1071561840778656
196	50 HVG	0.2219973193637004
197	50 HVG	0.2762849833563052
198	50 HVG	0.4138965643527657
199	50 HVG	0.5603761717938699
200	1000 HVG	0.1387428201533751
201	1000 HVG	0.4588988711464079
202	1000 HVG	0.4926036985272404
203	1000 HVG	0.5643123334364079
204	1000 HVG	0.6934997963362832
205	2000 HVG	0.0620591410315789
206	2000 HVG	0.4567608534806515
207	2000 HVG	0.4915358151327113
208	2000 HVG	0.5586137938092404
209	2000 HVG	0.6837769376888501
210	200 HVG	0.1235091516223327
211	200 HVG	0.46650998391884
212	200 HVG	0.4921464189997229
213	200 HVG	0.5808828962016266
214	200 HVG	0.6892960361860649
215	500 HVG	0.1613297925271481
216	500 HVG	0.4640774471638054
217	500 HVG	0.4907556416776302
218	500 HVG	0.5777877245700322
219	500 HVG	0.6987934219455394
220	50 HVG	0.2416109253547063
221	50 HVG	0.4708892812783762
222	50 HVG	0.4920686301411958
223	50 HVG	0.5808607242216564
224	50 HVG	0.7046457308155741
225	1000 HVG	-0.0262468436003935
226	1000 HVG	-0.0060479577178043
227	1000 HVG	0.0366998307075832
228	1000 HVG	0.2169345752942977
229	1000 HVG	0.2737339047372558
230	2000 HVG	-0.0237452166457217
231	2000 HVG	0.0085940648902584
232	2000 HVG	0.0379845306908261
233	2000 HVG	0.189729046719119
234	2000 HVG	0.2603356709260329
235	200 HVG	-0.0283265126594685
236	200 HVG	0.015929338450733
237	200 HVG	0.0319469075757545
238	200 HVG	0.2325916330866508
239	200 HVG	0.2971032322012776
240	500 HVG	-0.023813823306952
241	500 HVG	-0.0031852931637672
242	500 HVG	0.0415309565013259
243	500 HVG	0.2263279507735207
244	500 HVG	0.2890852866871736
245	50 HVG	-0.0157168762776507
246	50 HVG	0.0127576899626618
247	50 HVG	0.0403476384376951
248	50 HVG	0.229765408767339
249	50 HVG	0.3077420381128615
250	1000 HVG	0.0459191090797475
251	1000 HVG	0.0703602118862818
252	1000 HVG	0.0733205307736781
253	1000 HVG	0.2531291431511038
254	1000 HVG	0.4191729472871586
255	2000 HVG	0.0359582526075072
256	2000 HVG	0.0516393425399517
257	2000 HVG	0.0812180604261945
258	2000 HVG	0.2587706817434974
259	2000 HVG	0.4285301227263578
260	200 HVG	0.0422833987861732
261	200 HVG	0.0642448669410029
262	200 HVG	0.0805976777042891
263	200 HVG	0.2496189502796229
264	200 HVG	0.4035734494828721
265	500 HVG	0.0642770737196016
266	500 HVG	0.0685794095643608
267	500 HVG	0.0825095539017652
268	500 HVG	0.2598508744534209
269	500 HVG	0.4195276278402318
270	50 HVG	0.0207670807682145
271	50 HVG	0.0526171868192761
272	50 HVG	0.0794141690065702
273	50 HVG	0.2591661585646925
274	50 HVG	0.3945825498303099
275	1000 HVG	0.0795298987652248
276	1000 HVG	0.0853656598040295
277	1000 HVG	0.0901310143060989
278	1000 HVG	0.408663964939584
279	1000 HVG	0.567306690062992
280	2000 HVG	0.0900113120061131
281	2000 HVG	0.095899342386013
282	2000 HVG	0.111090236712144
283	2000 HVG	0.4137263253296499
284	2000 HVG	0.5710747637099551
285	200 HVG	0.0591912908740503
286	200 HVG	0.0999648606530438
287	200 HVG	0.1024339672091585
288	200 HVG	0.4145246516895513
289	200 HVG	0.5580485145387755
290	500 HVG	0.0697076470437254
291	500 HVG	0.1146403586366719
292	500 HVG	0.1188818650376579
293	500 HVG	0.4157997777426114
294	500 HVG	0.5563358622228503
295	50 HVG	0.0367795044769883
296	50 HVG	0.0946389621984415
297	50 HVG	0.1206780669679714
298	50 HVG	0.4164589700147978
299	50 HVG	0.5310388146435052
300	1000 HVG	0.0243226876331412
301	1000 HVG	0.0549871243181812
302	1000 HVG	0.0681824582431644
303	1000 HVG	0.11976210655029
304	1000 HVG	0.2614138945765845
305	2000 HVG	0.0128332169624201
306	2000 HVG	0.0489544185096847
307	2000 HVG	0.0746928002577149
308	2000 HVG	0.1233350327500986
309	2000 HVG	0.2674522086234319
310	200 HVG	0.006701262293113
311	200 HVG	0.0250815789063594
312	200 HVG	0.0697931472661466
313	200 HVG	0.1122220846428234
314	200 HVG	0.2450483506203653
315	500 HVG	0.0218253380068347
316	500 HVG	0.0366683648608723
317	500 HVG	0.0510380224783832
318	500 HVG	0.1107860104585247
319	500 HVG	0.2422508559706351
320	50 HVG	0.0119568764480959
321	50 HVG	0.0333376647230778
322	50 HVG	0.0642349896412479
323	50 HVG	0.1112627608383363
324	50 HVG	0.2226675701171956
325	1000 HVG	0.0277497073058494
326	1000 HVG	0.084526873941698
327	1000 HVG	0.084779324834455
328	1000 HVG	0.1696610626405537
329	1000 HVG	0.211498674505588
330	2000 HVG	0.0141576127190816
331	2000 HVG	0.0485217887421747
332	2000 HVG	0.0773869412708521
333	2000 HVG	0.1488442915572394
334	2000 HVG	0.1913915292776264
335	200 HVG	0.0098002710328373
336	200 HVG	0.0950517746971204
337	200 HVG	0.1053069399447932
338	200 HVG	0.1679933063912512
339	200 HVG	0.2050494131895543
340	500 HVG	0.0532499463526612
341	500 HVG	0.0856250222945576
342	500 HVG	0.094946624822839
343	500 HVG	0.1665993574820663
344	500 HVG	0.2031710126502197
345	50 HVG	0.0291518226529803
346	50 HVG	0.0902873563278916
347	50 HVG	0.0939653651380632
348	50 HVG	0.1793191188694196
349	50 HVG	0.2151557355585147
350	1000 HVG	0.0444162100967346
351	1000 HVG	0.0632829795867397
352	1000 HVG	0.0721348715579388
353	1000 HVG	0.1521755575424705
354	1000 HVG	0.1602144203834878
355	2000 HVG	0.0497998582153158
356	2000 HVG	0.0589100538259437
357	2000 HVG	0.0663290481067235
358	2000 HVG	0.1492396595048575
359	2000 HVG	0.1567400572313939
360	200 HVG	0.0496042046378546
361	200 HVG	0.0565472327935836
362	200 HVG	0.0661172091224528
363	200 HVG	0.1682754441802618
364	200 HVG	0.1732280134226611
365	500 HVG	0.0504627173502179
366	500 HVG	0.0614219332875975
367	500 HVG	0.0630973042894424
368	500 HVG	0.1419959040177545
369	500 HVG	0.1624336176998237
370	50 HVG	0.0426891421709356
371	50 HVG	0.0572580126970976
372	50 HVG	0.0660700074104667
373	50 HVG	0.170331901676958
374	50 HVG	0.1709715536201628
375	1000 HVG	0.0236891769936882
376	1000 HVG	0.0842252837605617
377	1000 HVG	0.0846299419948763
378	1000 HVG	0.1469330826893928
379	1000 HVG	0.1696265272061019
380	2000 HVG	0.0261215054262962
381	2000 HVG	0.0751384451666474
382	2000 HVG	0.0818366887242498
383	2000 HVG	0.1525750872173568
384	2000 HVG	0.1744837348840598
385	200 HVG	0.0244938197024353
386	200 HVG	0.0944045007371945
387	200 HVG	0.0956488288674358
388	200 HVG	0.1353538276183101
389	200 HVG	0.1429491850557489
390	500 HVG	0.0130248635234266
391	500 HVG	0.0906187303584937
392	500 HVG	0.0967285997596949
393	500 HVG	0.1408863146992502
394	500 HVG	0.161141343158925
395	50 HVG	0.0364925123730515
396	50 HVG	0.0880414967174263
397	50 HVG	0.095760754606093
398	50 HVG	0.1269332018695692
399	50 HVG	0.1426780644494361
400	1000 HVG	-0.2027805392652593
401	1000 HVG	-0.0075207165043931
402	1000 HVG	-0.0005597416302889
403	1000 HVG	0.1221866488584421
404	1000 HVG	0.154572049991212
405	2000 HVG	-0.2375095923426871
406	2000 HVG	-0.037722147221223
407	2000 HVG	-0.0029108473478842
408	2000 HVG	0.065087663377205
409	2000 HVG	0.102875473795732
410	200 HVG	-0.126816242575702
411	200 HVG	-0.0123686260238895
412	200 HVG	-0.0116323574721413
413	200 HVG	0.0918789439225133
414	200 HVG	0.1476362669696794
415	500 HVG	-0.1678769202691112
416	500 HVG	-0.0191753525391717
417	500 HVG	0.0168124676615808
418	500 HVG	0.1256913283339964
419	500 HVG	0.1486567623064849
420	50 HVG	-0.0818921193117105
421	50 HVG	-0.0067465935411954
422	50 HVG	0.0193966906529214
423	50 HVG	0.1029736139752675
424	50 HVG	0.1497312498552165
425	1000 HVG	-0.0140426760225125
426	1000 HVG	0.160362086237022
427	1000 HVG	0.1700785387665178
428	1000 HVG	0.2294859197603713
429	1000 HVG	0.3485133850438302
430	2000 HVG	0.007919000382742
431	2000 HVG	0.1583402071837625
432	2000 HVG	0.1656014240462662
433	2000 HVG	0.2079886233390746
434	2000 HVG	0.3714203487554804
435	200 HVG	-0.0220558633027678
436	200 HVG	0.171304340672413
437	200 HVG	0.1925550703797256
438	200 HVG	0.2395067671407655
439	200 HVG	0.3347506585844657
440	500 HVG	-0.0300158737913562
441	500 HVG	0.1689581964176105
442	500 HVG	0.1743069006746829
443	500 HVG	0.2345367616520484
444	500 HVG	0.3562578509950574
445	50 HVG	0.0176282971717114
446	50 HVG	0.1712413962004335
447	50 HVG	0.1896725794286133
448	50 HVG	0.2384171673629813
449	50 HVG	0.3381298724769803
450	1000 HVG	0.0002522824804316
451	1000 HVG	0.1053406198287696
452	1000 HVG	0.1620535320303275
453	1000 HVG	0.163243884223319
454	1000 HVG	0.2808029803294238
455	2000 HVG	-0.0070915087742093
456	2000 HVG	0.102033686431028
457	2000 HVG	0.1539318714053124
458	2000 HVG	0.1612882560552435
459	2000 HVG	0.2799740428690569
460	200 HVG	0.0215070785021254
461	200 HVG	0.1059846166335276
462	200 HVG	0.1658576555524717
463	200 HVG	0.1875402627362799
464	200 HVG	0.2716105687388399
465	500 HVG	0.0215812892166979
466	500 HVG	0.1078271189383173
467	500 HVG	0.1623501478610194
468	500 HVG	0.1772265157031298
469	500 HVG	0.2826574588343316
470	50 HVG	0.0309446123390415
471	50 HVG	0.1007120437201223
472	50 HVG	0.1709470260826862
473	50 HVG	0.2062449072039132
474	50 HVG	0.3056064205683806
475	1000 HVG	0.0502005037060437
476	1000 HVG	0.077161313263268
477	1000 HVG	0.1774950070242562
478	1000 HVG	0.3890911798130845
479	1000 HVG	0.5904230614709718
480	2000 HVG	0.0192320259863656
481	2000 HVG	0.0935168457378736
482	2000 HVG	0.1604333961646613
483	2000 HVG	0.3896952593390246
484	2000 HVG	0.5860752578455362
485	200 HVG	0.0795902122672771
486	200 HVG	0.1018326915405065
487	200 HVG	0.1879273179045251
488	200 HVG	0.391628801827673
489	200 HVG	0.6114189015598797
490	500 HVG	0.0446252097242512
491	500 HVG	0.1090498578360312
492	500 HVG	0.1823143956396453
493	500 HVG	0.3986171144583386
494	500 HVG	0.6017470057578196
495	50 HVG	0.1097208592066936
496	50 HVG	0.1210067674194169
497	50 HVG	0.1671190029961995
498	50 HVG	0.3942679461244376
499	50 HVG	0.6203972075329318
500	1000 HVG	-0.0033789144897582
501	1000 HVG	0.0594957565024003
502	1000 HVG	0.1758732850611046
503	1000 HVG	0.180039208508262
504	1000 HVG	0.1801472697636654
505	2000 HVG	-0.0091430067435993
506	2000 HVG	0.0666581308866565
507	2000 HVG	0.1457370540789542
508	2000 HVG	0.1725959928930782
509	2000 HVG	0.1729367063607565
510	200 HVG	0.0041470212237015
511	200 HVG	0.0750820934004394
512	200 HVG	0.1728287389374889
513	200 HVG	0.1783657647744689
514	200 HVG	0.1910531844431098
515	500 HVG	0.0004780439823335
516	500 HVG	0.0651742734215012
517	500 HVG	0.1903575586941244
518	500 HVG	0.1907167225672026
519	500 HVG	0.1927965522265395
520	50 HVG	-0.0161078923031823
521	50 HVG	0.0688491574019778
522	50 HVG	0.1689437638397741
523	50 HVG	0.1831378842732505
524	50 HVG	0.2155949707958555
525	1000 HVG	-0.0169176205524504
526	1000 HVG	0.110954794969361
527	1000 HVG	0.1820589938050929
528	1000 HVG	0.2705223587752794
529	1000 HVG	0.4145288489183336
530	2000 HVG	-0.031983676763815
531	2000 HVG	0.1151123971782546
532	2000 HVG	0.1168685103808382
533	2000 HVG	0.2876754116728734
534	2000 HVG	0.3089904916614077
535	200 HVG	-0.0033537034545929
536	200 HVG	0.1143294222345892
537	200 HVG	0.2635832849200028
538	200 HVG	0.3316732173752559
539	200 HVG	0.4536132988854544
540	500 HVG	-0.0152050603217546
541	500 HVG	0.1125027936634799
542	500 HVG	0.2658850278021161
543	500 HVG	0.3173582960765095
544	500 HVG	0.4438907214661896
545	50 HVG	-0.0085389482695816
546	50 HVG	0.1118243256070954
547	50 HVG	0.256783854296863
548	50 HVG	0.3716502021677499
549	50 HVG	0.4543602464229348
550	1000 HVG	0.011537321918991
551	1000 HVG	0.0825160409823304
552	1000 HVG	0.1080198160011605
553	1000 HVG	0.1097293711944171
554	1000 HVG	0.2399335496366887
555	2000 HVG	0.0597814341885438
556	2000 HVG	0.0779852424065303
557	2000 HVG	0.0982745134286275
558	2000 HVG	0.1172362217578104
559	2000 HVG	0.2463913930627956
560	200 HVG	0.0337041392237722
561	200 HVG	0.1182693745578546
562	200 HVG	0.1294723431374471
563	200 HVG	0.1522566224109809
564	200 HVG	0.2174323848944084
565	500 HVG	0.0018322479401433
566	500 HVG	0.1149521710518968
567	500 HVG	0.1241272497600149
568	500 HVG	0.1288596325071456
569	500 HVG	0.2336012057031302
570	50 HVG	-0.0018288153591186
571	50 HVG	0.1204632419529545
572	50 HVG	0.1291586446187453
573	50 HVG	0.1326793902519654
574	50 HVG	0.2355141423543472
575	1000 HVG	-0.0308092066010257
576	1000 HVG	-0.0077922489346242
577	1000 HVG	0.0005261344592533
578	1000 HVG	0.0229326227562012
579	1000 HVG	0.0380341379860418
580	2000 HVG	-0.0387816372222822
581	2000 HVG	-0.0011472879916585
582	2000 HVG	0.0339659437632775
583	2000 HVG	0.0543259840986323
584	2000 HVG	0.0548786049222638
585	200 HVG	-0.0219290713827522
586	200 HVG	-0.009529999427345
587	200 HVG	0.0074318645419513
588	200 HVG	0.0382829247791214
589	200 HVG	0.0641778038635116
590	500 HVG	-0.0327918026978508
591	500 HVG	-0.0010853627807236
592	500 HVG	0.010193715363562
593	500 HVG	0.031168716908505
594	500 HVG	0.0565409068022049
595	50 HVG	-0.0177989780250307
596	50 HVG	-0.0068191735974068
597	50 HVG	0.008108617456326
598	50 HVG	0.0126079966839411
599	50 HVG	0.0440609805900535
600	1000 HVG	0.0428657234204852
601	1000 HVG	0.2256858834249825
602	1000 HVG	0.2258628421146875
603	1000 HVG	0.2305755985072126
604	1000 HVG	0.393073043658088
605	2000 HVG	0.0572245792710521
606	2000 HVG	0.1916213705282168
607	2000 HVG	0.1947550431865374
608	2000 HVG	0.2344987637423701
609	2000 HVG	0.3581361195640757
610	200 HVG	0.0353768282323363
611	200 HVG	0.216967655535889
612	200 HVG	0.2425016888572503
613	200 HVG	0.2527936766106963
614	200 HVG	0.3837725875121061
615	500 HVG	0.0691602229198622
616	500 HVG	0.2297363340656928
617	500 HVG	0.2465586684250382
618	500 HVG	0.2472410889263889
619	500 HVG	0.3852658756182805
620	50 HVG	0.0357759132754331
621	50 HVG	0.223421179699863
622	50 HVG	0.2286761662287868
623	50 HVG	0.2623740126022992
624	50 HVG	0.4026851079394493
625	1000 HVG	-0.0603547959388208
626	1000 HVG	0.1429458507663454
627	1000 HVG	0.1499953825561775
628	1000 HVG	0.1839529390228591
629	1000 HVG	0.4020116079471663
630	2000 HVG	-0.0587261190002763
631	2000 HVG	0.1129259313488972
632	2000 HVG	0.1269661574724025
633	2000 HVG	0.1751466903195968
634	2000 HVG	0.3979747016605639
635	200 HVG	-0.034057657697577
636	200 HVG	0.1464346058663963
637	200 HVG	0.151859093245438
638	200 HVG	0.1967087154290792
639	200 HVG	0.3799831445816153
640	500 HVG	-0.0334104301729354
641	500 HVG	0.1429358163662633
642	500 HVG	0.1472803396476649
643	500 HVG	0.1715807212444495
644	500 HVG	0.3878710483061347
645	50 HVG	-0.011870749205137
646	50 HVG	0.1546005072326366
647	50 HVG	0.1550279728018466
648	50 HVG	0.1889002289043873
649	50 HVG	0.3805079269679936
650	1000 HVG	-0.0561756913916369
651	1000 HVG	0.0055741581920951
652	1000 HVG	0.0261466667929686
653	1000 HVG	0.0443251075513986
654	1000 HVG	0.0476472407322212
655	2000 HVG	-0.0556180260713716
656	2000 HVG	0.01065245031503
657	2000 HVG	0.0301065392263453
658	2000 HVG	0.0394240183271961
659	2000 HVG	0.0533161967242676
660	200 HVG	-0.0612561788564249
661	200 HVG	0.0112147948310035
662	200 HVG	0.0396632554843563
663	200 HVG	0.0459356010320171
664	200 HVG	0.0537282687114215
665	500 HVG	-0.0627641890653123
666	500 HVG	0.0065506327518649
667	500 HVG	0.0258648299920969
668	500 HVG	0.027323997869324
669	500 HVG	0.0463306704415344
670	50 HVG	-0.0514492440795244
671	50 HVG	0.0035078117664752
672	50 HVG	0.0215910685962565
673	50 HVG	0.0406574634121721
674	50 HVG	0.0649427880726953
675	1000 HVG	0.0113075892392959
676	1000 HVG	0.1192519578750435
677	1000 HVG	0.1462762300904252
678	1000 HVG	0.2637753265404237
679	1000 HVG	0.635138585003526
680	2000 HVG	-0.0167354661970549
681	2000 HVG	0.1110855734873892
682	2000 HVG	0.1276385365996297
683	2000 HVG	0.2622149330115331
684	2000 HVG	0.6336263892014302
685	200 HVG	0.0409320081569779
686	200 HVG	0.1388471662909935
687	200 HVG	0.1675215115251767
688	200 HVG	0.2476405878853875
689	200 HVG	0.6227226443699951
690	500 HVG	0.0351786821484338
691	500 HVG	0.1201564432028323
692	500 HVG	0.1485852802207485
693	500 HVG	0.2531186322637135
694	500 HVG	0.6265320923037994
695	50 HVG	0.0182223327622992
696	50 HVG	0.1548350889702847
697	50 HVG	0.1803829337879365
698	50 HVG	0.2385238492607166
699	50 HVG	0.6187402986420842
700	1000 HVG	-0.0418220672836562
701	1000 HVG	0.0002175089620237
702	1000 HVG	0.0195993847614559
703	1000 HVG	0.1297681919602382
704	1000 HVG	0.2355445913135625
705	2000 HVG	-0.0084473211313422
706	2000 HVG	-0.0061579202847394
707	2000 HVG	0.0160666664968047
708	2000 HVG	0.1298340801843363
709	2000 HVG	0.2330798619359821
710	200 HVG	-0.0370065944441151
711	200 HVG	-0.0008608994384005
712	200 HVG	0.0033295463851708
713	200 HVG	0.1316087858393473
714	200 HVG	0.2364965997722343
715	500 HVG	-0.0404614956352133
716	500 HVG	-0.0026949756367726
717	500 HVG	-0.0001711426744677
718	500 HVG	0.1221823512341231
719	500 HVG	0.223361981567312
720	50 HVG	-0.0028737760235579
721	50 HVG	0.001496646865243
722	50 HVG	0.00649382993728
723	50 HVG	0.1334450237658089
724	50 HVG	0.232503786903709
725	1000 HVG	-0.0202607794177938
726	1000 HVG	0.0505760358281988
727	1000 HVG	0.1067086668837742
728	1000 HVG	0.1084374854917644
729	1000 HVG	0.1347167912950233
730	2000 HVG	-0.0224106583935892
731	2000 HVG	0.0369211951483503
732	2000 HVG	0.0947260300119801
733	2000 HVG	0.1041469540041823
734	2000 HVG	0.1158685772329022
735	200 HVG	-0.0066762743076003
736	200 HVG	0.0383637002081029
737	200 HVG	0.1162721359121565
738	200 HVG	0.1209252528444331
739	200 HVG	0.1408937927956941
740	500 HVG	-0.0284677393079348
741	500 HVG	0.0323478085565067
742	500 HVG	0.1057843130411306
743	500 HVG	0.1173721565338641
744	500 HVG	0.1447598580386202
745	50 HVG	-0.0075537182475062
746	50 HVG	0.0416350812622852
747	50 HVG	0.1161945830268758
748	50 HVG	0.1249970074540627
749	50 HVG	0.1456127898368784
750	1000 HVG	-0.0039710339883062
751	1000 HVG	0.0004892909618181
752	1000 HVG	0.1303397248469764
753	1000 HVG	0.1401843992390334
754	1000 HVG	0.1865750884930648
755	2000 HVG	-0.016557314422442
756	2000 HVG	-0.0007428805694704
757	2000 HVG	0.0732356430899834
758	2000 HVG	0.1030365872973497
759	2000 HVG	0.1566807970862545
760	200 HVG	-0.00628974841264
761	200 HVG	0.0119538904572369
762	200 HVG	0.1367183106827797
763	200 HVG	0.1773884788041408
764	200 HVG	0.2036928376355007
765	500 HVG	-0.0230568230286536
766	500 HVG	0.0101463144139021
767	500 HVG	0.1538269305140549
768	500 HVG	0.1804097301947074
769	500 HVG	0.2029008882631719
770	50 HVG	0.0001369952573462
771	50 HVG	0.0048651274931343
772	50 HVG	0.1502691628144734
773	50 HVG	0.1887083371142708
774	50 HVG	0.2190239051606264
775	1000 HVG	-0.0241534384889934
776	1000 HVG	-0.0127830269373427
777	1000 HVG	0.0301714459366468
778	1000 HVG	0.0396357860448066
779	1000 HVG	0.1152218716003226
780	2000 HVG	-0.0092560414356304
781	2000 HVG	-0.0005259681863774
782	2000 HVG	0.0239184712916823
783	2000 HVG	0.0261389527956446
784	2000 HVG	0.1416363647411564
785	200 HVG	-0.0190951999081865
786	200 HVG	-0.0090363484464557
787	200 HVG	0.0265534635234718
788	200 HVG	0.0372448201758661
789	200 HVG	0.1370810257558243
790	500 HVG	-0.0232160791484989
791	500 HVG	-0.0127274592830701
792	500 HVG	0.0231063787024385
793	500 HVG	0.0315961827583042
794	500 HVG	0.1164720098473716
795	50 HVG	-0.0159727782619514
796	50 HVG	-0.0030723374853258
797	50 HVG	0.0196658460048082
798	50 HVG	0.0403649360815769
799	50 HVG	0.1700812834474855
800	1000 HVG	0.0049361108145582
801	1000 HVG	0.0143222441971255
802	1000 HVG	0.0523642822670229
803	1000 HVG	0.1257385489187391
804	1000 HVG	0.2215702702426303
805	2000 HVG	-0.0346749988903916
806	2000 HVG	0.0028327645910928
807	2000 HVG	0.029055056714955
808	2000 HVG	0.1268496689028636
809	2000 HVG	0.2047411075031855
810	200 HVG	0.0077590620490104
811	200 HVG	0.0375375210393458
812	200 HVG	0.0608398438931718
813	200 HVG	0.1327378414570357
814	200 HVG	0.2151801904566717
815	500 HVG	0.020175435307054
816	500 HVG	0.0235956050781771
817	500 HVG	0.0566044529007179
818	500 HVG	0.1083988903441262
819	500 HVG	0.2112630030776705
820	50 HVG	0.0168407969478017
821	50 HVG	0.060915249324486
822	50 HVG	0.0679929056019226
823	50 HVG	0.1293866431728192
824	50 HVG	0.222144083816584
825	1000 HVG	0.0211670311616281
826	1000 HVG	0.0438523837403979
827	1000 HVG	0.1320550371897999
828	1000 HVG	0.355677580285817
829	1000 HVG	0.5283442030444583
830	2000 HVG	-0.0176760136781446
831	2000 HVG	0.027834160260209
832	2000 HVG	0.1176791353344164
833	2000 HVG	0.3200188536610682
834	2000 HVG	0.5217492035604323
835	200 HVG	0.0603205276111964
836	200 HVG	0.0874338967442798
837	200 HVG	0.1304411341009839
838	200 HVG	0.3777059357665813
839	200 HVG	0.5279050715392817
840	500 HVG	0.0594639031539301
841	500 HVG	0.0655939927560531
842	500 HVG	0.1233676829058865
843	500 HVG	0.3403235874685997
844	500 HVG	0.5233147295477796
845	50 HVG	0.0511158588627154
846	50 HVG	0.0930798127607364
847	50 HVG	0.1406463369062098
848	50 HVG	0.3774547139405726
849	50 HVG	0.5282741566509861
850	1000 HVG	-0.0394186387385597
851	1000 HVG	0.1165220677135217
852	1000 HVG	0.1253268975094075
853	1000 HVG	0.2281386309277575
854	1000 HVG	0.3151432233291169
855	2000 HVG	-0.0336595996084554
856	2000 HVG	0.114096276111534
857	2000 HVG	0.1165821167579174
858	2000 HVG	0.2094728996657657
859	2000 HVG	0.27890822034525
860	200 HVG	-0.0348146723021045
861	200 HVG	0.1211642455982799
862	200 HVG	0.129882857558397
863	200 HVG	0.2239449856076432
864	200 HVG	0.3299968907519215
865	500 HVG	-0.0421609590163214
866	500 HVG	0.1155657905864043
867	500 HVG	0.1410501706937168
868	500 HVG	0.2126130842967546
869	500 HVG	0.3247837199350151
870	50 HVG	-0.0435657078696749
871	50 HVG	0.1103012811586285
872	50 HVG	0.1281874042364648
873	50 HVG	0.2244372710606529
874	50 HVG	0.3406213032774952
875	1000 HVG	0.0062829814092637
876	1000 HVG	0.0079128752371673
877	1000 HVG	0.0162852396289865
878	1000 HVG	0.1672837968909206
879	1000 HVG	0.1902672958525642
880	2000 HVG	-0.01423029064353
881	2000 HVG	0.0022266314507319
882	2000 HVG	0.0227731046532682
883	2000 HVG	0.1328706472614413
884	2000 HVG	0.1894391733028881
885	200 HVG	4.656815769976674e-05
886	200 HVG	0.0179231327422257
887	200 HVG	0.0206855939201346
888	200 HVG	0.1488228618824294
889	200 HVG	0.1977977257137473
890	500 HVG	0.0057558118048746
891	500 HVG	0.0140351832706713
892	500 HVG	0.0318865244152082
893	500 HVG	0.1720201268834751
894	500 HVG	0.1975455412774724
895	50 HVG	0.0006487479924146
896	50 HVG	0.0524468701237161
897	50 HVG	0.0686044188730647
898	50 HVG	0.0971375405630325
899	50 HVG	0.195417220789043
900	1000 HVG	-0.0125952464812257
901	1000 HVG	0.117001464112894
902	1000 HVG	0.1370281579827548
903	1000 HVG	0.1750624403963883
904	1000 HVG	0.2238477268313046
905	2000 HVG	-0.010235165867158
906	2000 HVG	0.1017643359733817
907	2000 HVG	0.1375306399041918
908	2000 HVG	0.1639325404164608
909	2000 HVG	0.2522821695710906
910	200 HVG	-0.004840025200238
911	200 HVG	0.1242355800219972
912	200 HVG	0.1449150956826939
913	200 HVG	0.1766511215304405
914	200 HVG	0.2230655628414045
915	500 HVG	-0.0072584342025905
916	500 HVG	0.1297330880573097
917	500 HVG	0.16142798046749
918	500 HVG	0.1714412275342596
919	500 HVG	0.2249175667780266
920	50 HVG	-0.0064831996229344
921	50 HVG	0.1340076988497536
922	50 HVG	0.1554462759804451
923	50 HVG	0.1791142715502189
924	50 HVG	0.2458688505478836
925	1000 HVG	-0.0328962846908496
926	1000 HVG	-0.0199155281227305
927	1000 HVG	0.0386358425527428
928	1000 HVG	0.0829245058273202
929	1000 HVG	0.1318887435897835
930	2000 HVG	-0.0451781810718312
931	2000 HVG	-0.0189744829991969
932	2000 HVG	0.0144340785721563
933	2000 HVG	0.0350252285042422
934	2000 HVG	0.0926338230774312
935	200 HVG	-0.0208859008371291
936	200 HVG	-0.0159298552071991
937	200 HVG	0.0484551667011272
938	200 HVG	0.1079186388604331
939	200 HVG	0.1333584491913875
940	500 HVG	-0.0391543851593976
941	500 HVG	-0.0090333143346716
942	500 HVG	0.049960665567756
943	500 HVG	0.0860363819432558
944	500 HVG	0.1458576661809214
945	50 HVG	-0.0193049131738405
946	50 HVG	-0.0114045124415715
947	50 HVG	0.0614733808754337
948	50 HVG	0.1328477984873775
949	50 HVG	0.1445474108030575
950	1000 HVG	-0.0378819609780762
951	1000 HVG	-0.0163683002637675
952	1000 HVG	0.0177786799566632
953	1000 HVG	0.2895398921130881
954	1000 HVG	0.3040028218209016
955	2000 HVG	-0.0404858138793917
956	2000 HVG	-0.0155290935763083
957	2000 HVG	0.0327638112457577
958	2000 HVG	0.2408573980068662
959	2000 HVG	0.2889810560681622
960	200 HVG	-0.0334263941902783
961	200 HVG	-0.0205334485104771
962	200 HVG	-0.0002801321000731
963	200 HVG	0.3070274629971692
964	200 HVG	0.3094145337986305
965	500 HVG	-0.0350863361554303
966	500 HVG	-0.0138142403298608
967	500 HVG	0.0255046930482194
968	500 HVG	0.3003615856746222
969	500 HVG	0.3053784258501224
970	50 HVG	-0.0376737782139997
971	50 HVG	-0.0300903330724935
972	50 HVG	-0.0177232857026687
973	50 HVG	0.3048009485052541
974	50 HVG	0.3143579545018953
975	1000 HVG	0.0431400499127505
976	1000 HVG	0.0735486090148
977	1000 HVG	0.1158310742561639
978	1000 HVG	0.1349013499192306
979	1000 HVG	0.2372366697005585
980	2000 HVG	0.045733795467683
981	2000 HVG	0.071488293976941
982	2000 HVG	0.0812912641059337
983	2000 HVG	0.1191472635360297
984	2000 HVG	0.2275491908338334
985	200 HVG	0.0405371635887945
986	200 HVG	0.0650227726899146
987	200 HVG	0.1090909570291955
988	200 HVG	0.1383306287885126
989	200 HVG	0.2371773871558142
990	500 HVG	0.0637752733077547
991	500 HVG	0.0656077584394481
992	500 HVG	0.1072368714153029
993	500 HVG	0.1448839218359727
994	500 HVG	0.2202173963098206
995	50 HVG	0.0594012649488462
996	50 HVG	0.0699565104495576
997	50 HVG	0.1051643402129007
998	50 HVG	0.1527296319388993
999	50 HVG	0.2460787467497307
1000	1000 HVG	-0.0267085239546611
1001	1000 HVG	0.0611605226429627
1002	1000 HVG	0.081323790653442
1003	1000 HVG	0.303768044306023
1004	1000 HVG	0.4697202064561949
1005	2000 HVG	-0.0135507744606973
1006	2000 HVG	0.0466976780732786
1007	2000 HVG	0.0629665824990803
1008	2000 HVG	0.2862325074491743
1009	2000 HVG	0.4759341366532645
1010	200 HVG	-0.0159883533902984
1011	200 HVG	0.1255688512994537
1012	200 HVG	0.1276880746367945
1013	200 HVG	0.2941386528616281
1014	200 HVG	0.4727198471798779
1015	500 HVG	-0.0167174801348011
1016	500 HVG	0.0556488540708122
1017	500 HVG	0.1065751421114802
1018	500 HVG	0.3026722927165703
1019	500 HVG	0.4706230975679801
1020	50 HVG	-0.0187145774047543
1021	50 HVG	0.151647456078086
1022	50 HVG	0.1618709092585707
1023	50 HVG	0.2912094163632475
1024	50 HVG	0.4750791113143584
1025	1000 HVG	0.0192454773844907
1026	1000 HVG	0.2570860630118521
1027	1000 HVG	0.3154425526541152
1028	1000 HVG	0.441418409884406
1029	1000 HVG	0.5692064766310158
1030	2000 HVG	0.0341850116255115
1031	2000 HVG	0.2451962426292269
1032	2000 HVG	0.2950643840563511
1033	2000 HVG	0.4180850911937774
1034	2000 HVG	0.538895217265088
1035	200 HVG	0.0053563869913517
1036	200 HVG	0.2433481251598555
1037	200 HVG	0.3389355726741478
1038	200 HVG	0.4939915822472325
1039	200 HVG	0.5843925915580677
1040	500 HVG	0.0058411907117288
1041	500 HVG	0.2500113822636887
1042	500 HVG	0.3066413529252916
1043	500 HVG	0.4556983593950505
1044	500 HVG	0.5713579703910803
1045	50 HVG	0.0325897604734635
1046	50 HVG	0.2471488834001023
1047	50 HVG	0.3328299635850573
1048	50 HVG	0.4877936035760455
1049	50 HVG	0.5802194852963396
1050	1000 HVG	0.0884114546196812
1051	1000 HVG	0.1239856311749925
1052	1000 HVG	0.137093978297571
1053	1000 HVG	0.315709092709127
1054	1000 HVG	0.4732222308041471
1055	2000 HVG	0.0591713154325077
1056	2000 HVG	0.1282359501031307
1057	2000 HVG	0.1383895517752869
1058	2000 HVG	0.3149138429071967
1059	2000 HVG	0.4816556724291647
1060	200 HVG	0.080480218675234
1061	200 HVG	0.1243915948759557
1062	200 HVG	0.1276759549065218
1063	200 HVG	0.3260913494312962
1064	200 HVG	0.4412764395860762
1065	500 HVG	0.1264721970861679
1066	500 HVG	0.1272068323033242
1067	500 HVG	0.1348624003460692
1068	500 HVG	0.3213932408693143
1069	500 HVG	0.4617690058283905
1070	50 HVG	0.1233337918774228
1071	50 HVG	0.1333250747377512
1072	50 HVG	0.1465035105827326
1073	50 HVG	0.3300363331409293
1074	50 HVG	0.4827790023869092
1075	1000 HVG	0.0554265208393305
1076	1000 HVG	0.2262812387637822
1077	1000 HVG	0.261510448586673
1078	1000 HVG	0.4301551602619398
1079	1000 HVG	0.5845069977143567
1080	2000 HVG	0.0447772822811067
1081	2000 HVG	0.2242638594021837
1082	2000 HVG	0.2596930120293663
1083	2000 HVG	0.4207745000670204
1084	2000 HVG	0.581458363870178
1085	200 HVG	0.0857815737131808
1086	200 HVG	0.229483749848895
1087	200 HVG	0.2610293660899048
1088	200 HVG	0.4406361795808866
1089	200 HVG	0.5774558496112352
1090	500 HVG	0.0803452479298094
1091	500 HVG	0.2305161889632536
1092	500 HVG	0.2561927391122598
1093	500 HVG	0.4383480459170563
1094	500 HVG	0.5874404712388923
1095	50 HVG	0.0895452779001537
1096	50 HVG	0.2288734783064399
1097	50 HVG	0.271088846552324
1098	50 HVG	0.4489628460134334
1099	50 HVG	0.589046918705967
1100	1000 HVG	-0.0821704333564154
1101	1000 HVG	-0.0648104886249658
1102	1000 HVG	0.0688058958470545
1103	1000 HVG	0.2776399274370718
1104	1000 HVG	0.3470371984299127
1105	2000 HVG	-0.1225345383643921
1106	2000 HVG	-0.0646711986879156
1107	2000 HVG	0.0549598472145698
1108	2000 HVG	0.2735784053677048
1109	2000 HVG	0.303898728607173
1110	200 HVG	-0.1191166600061319
1111	200 HVG	-0.0405794347279906
1112	200 HVG	-0.0156510594275509
1113	200 HVG	0.2698687057990416
1114	200 HVG	0.3398237880595207
1115	500 HVG	-0.1104851639180584
1116	500 HVG	-0.054979861183146
1117	500 HVG	0.0405057407158775
1118	500 HVG	0.276063689712906
1119	500 HVG	0.3526033713159533
1120	50 HVG	-0.1038329271212035
1121	50 HVG	-0.0666165904797875
1122	50 HVG	-0.0226797094920625
1123	50 HVG	0.2738585944411169
1124	50 HVG	0.3302954800232456
1125	1000 HVG	0.0448087467054971
1126	1000 HVG	0.2549728615022291
1127	1000 HVG	0.3177452966545413
1128	1000 HVG	0.3358885108607543
1129	1000 HVG	0.3673797710178523
1130	2000 HVG	0.0401476827744247
1131	2000 HVG	0.2512893068956332
1132	2000 HVG	0.3100509652536489
1133	2000 HVG	0.3212883090996339
1134	2000 HVG	0.3621383355530128
1135	200 HVG	0.0337992282254626
1136	200 HVG	0.2821029028797115
1137	200 HVG	0.3201854562007398
1138	200 HVG	0.3373150518250281
1139	200 HVG	0.377928002812895
1140	500 HVG	0.0407165290001678
1141	500 HVG	0.2560824198728966
1142	500 HVG	0.3178807270156052
1143	500 HVG	0.3328853622834842
1144	500 HVG	0.3681473378929956
1145	50 HVG	0.0584659700818157
1146	50 HVG	0.2797609489164836
1147	50 HVG	0.3227661523725809
1148	50 HVG	0.3289543993457231
1149	50 HVG	0.3740048422431472
1150	1000 HVG	0.0954018377242995
1151	1000 HVG	0.2466024939843185
1152	1000 HVG	0.2825812913583823
1153	1000 HVG	0.457639198679403
1154	1000 HVG	0.6643717592941769
1155	2000 HVG	0.0527676490613515
1156	2000 HVG	0.2550829696332948
1157	2000 HVG	0.2864041347786132
1158	2000 HVG	0.4541068855240189
1159	2000 HVG	0.660289966673925
1160	200 HVG	0.0846603917513983
1161	200 HVG	0.2542636763723261
1162	200 HVG	0.2859906924958757
1163	200 HVG	0.4702092661899026
1164	200 HVG	0.6524336698725861
1165	500 HVG	0.1170248595452037
1166	500 HVG	0.2520078193592043
1167	500 HVG	0.2821837445683081
1168	500 HVG	0.4677546666368313
1169	500 HVG	0.6589005887668637
1170	50 HVG	0.1371909350658029
1171	50 HVG	0.2619535253894387
1172	50 HVG	0.2918796530019047
1173	50 HVG	0.4678566025607296
1174	50 HVG	0.6690897330278522
1175	1000 HVG	-0.0043027325652271
1176	1000 HVG	0.1070458625637407
1177	1000 HVG	0.1209298400590057
1178	1000 HVG	0.1354576942159592
1179	1000 HVG	0.1966866949496197
1180	2000 HVG	-0.0121842447347262
1181	2000 HVG	0.1151021305807589
1182	2000 HVG	0.122889251091856
1183	2000 HVG	0.1339247900073976
1184	2000 HVG	0.1932242706030358
1185	200 HVG	-0.0098463996051236
1186	200 HVG	0.1199049477011069
1187	200 HVG	0.1257757793827876
1188	200 HVG	0.1359756445389983
1189	200 HVG	0.1713910365224613
1190	500 HVG	-0.0076782310838865
1191	500 HVG	0.1215287465343415
1192	500 HVG	0.131823856772943
1193	500 HVG	0.1381563943234667
1194	500 HVG	0.1848220050798765
1195	50 HVG	-0.0055045376024578
1196	50 HVG	0.1166970662181489
1197	50 HVG	0.1284186542592937
1198	50 HVG	0.1381899819089547
1199	50 HVG	0.1800077764773368
