# Supplementary material for: sCellST predicts single-cell gene expression from H& E images
Source: Nat Commun. 2026 Jan 9;17:1194. doi: 10.1038/s41467-025-67965-1 (PMC12858858; doi:10.1038/s41467-025-67965-1)
Supplement: Supplementary file 6 — Source data [file 41467_2025_67965_MOESM6_ESM.zip › Source Data/supfig1/pcc_hvg.csv]

	genes	pcc
0	1000 HVG	0.0365439520554744
1	1000 HVG	0.198905213238284
2	1000 HVG	0.216704273944039
3	1000 HVG	0.3893622054220493
4	1000 HVG	0.5811836873740575
5	2000 HVG	0.0189277526425399
6	2000 HVG	0.1999681856945176
7	2000 HVG	0.2236382325501273
8	2000 HVG	0.3845430111693861
9	2000 HVG	0.5840662783760351
10	500 HVG	0.0581646106513744
11	500 HVG	0.1999903000087997
12	500 HVG	0.2135264925923756
13	500 HVG	0.4001952126849488
14	500 HVG	0.5777488621294653
15	1000 HVG	-0.0364776903709902
16	1000 HVG	0.1228510047411637
17	1000 HVG	0.122890685530578
18	1000 HVG	0.1895986918494472
19	1000 HVG	0.2016096662037796
20	2000 HVG	-0.0437383395399209
21	2000 HVG	0.099970618581338
22	2000 HVG	0.101419380197484
23	2000 HVG	0.1736501857633143
24	2000 HVG	0.2012393887330379
25	1000 HVG	0.0080978109902645
26	1000 HVG	0.0979021192181206
27	1000 HVG	0.1490712853771469
28	1000 HVG	0.2007556855986791
29	1000 HVG	0.2132811086569467
30	2000 HVG	0.0217827004578197
31	2000 HVG	0.0959353117856238
32	2000 HVG	0.1781165654425296
33	2000 HVG	0.2057964512026044
34	2000 HVG	0.2204942698359495
35	2000 HVG	-0.0211781159630852
36	2000 HVG	-0.0200644916856918
37	2000 HVG	0.0239421488867463
38	2000 HVG	0.0534782396955548
39	2000 HVG	0.0987203939647969
40	2000 HVG	0.0544831791523137
41	2000 HVG	0.0913252214437321
42	2000 HVG	0.0971121164392991
43	2000 HVG	0.1234979832236371
44	2000 HVG	0.142148385368829
45	2000 HVG	0.041178751802704
46	2000 HVG	0.0902903091267619
47	2000 HVG	0.1025489354074054
48	2000 HVG	0.2874855073278
49	2000 HVG	0.2939158076891512
50	1000 HVG	-0.0182517411921026
51	1000 HVG	0.1116716487454994
52	1000 HVG	0.1188266381242542
53	1000 HVG	0.198581573894538
54	1000 HVG	0.3177827539831419
55	2000 HVG	-0.0013029220608018
56	2000 HVG	0.1021183001707193
57	2000 HVG	0.1031723690373451
58	2000 HVG	0.2053985037572552
59	2000 HVG	0.319002781854067
60	200 HVG	0.020120677428606
61	200 HVG	0.0888988945152675
62	200 HVG	0.1124421206830916
63	200 HVG	0.2030323281537871
64	200 HVG	0.3080029745309502
65	500 HVG	0.0091213795988096
66	500 HVG	0.093638402016424
67	500 HVG	0.0989419589105722
68	500 HVG	0.1990480901097413
69	500 HVG	0.3210444529862464
70	1000 HVG	-0.0240984949021862
71	1000 HVG	0.1867321635144017
72	1000 HVG	0.2146754140312579
73	1000 HVG	0.2974852309100129
74	1000 HVG	0.3989164083094639
75	2000 HVG	-0.0301958448352159
76	2000 HVG	0.195943875730622
77	2000 HVG	0.2222166010789044
78	2000 HVG	0.2953408668777273
79	2000 HVG	0.4046720018983212
80	500 HVG	-0.0373029704341609
81	500 HVG	0.2008433010528918
82	500 HVG	0.212069499413507
83	500 HVG	0.2954405190729183
84	500 HVG	0.3934758393652581
85	1000 HVG	0.0131689364695937
86	1000 HVG	0.047922976360865
87	1000 HVG	0.1000829222033526
88	1000 HVG	0.1762690266254782
89	1000 HVG	0.2057651150419031
90	2000 HVG	0.0038353718713324
91	2000 HVG	0.0127904241700562
92	2000 HVG	0.0274972392011005
93	2000 HVG	0.1745969000995524
94	2000 HVG	0.1820459105590739
95	2000 HVG	0.0385640189907938
96	2000 HVG	0.0711816501813338
97	2000 HVG	0.0907178703280191
98	2000 HVG	0.1433809843000872
99	2000 HVG	0.1683213464987245
100	1000 HVG	0.0005306745742652
101	1000 HVG	0.1238605865001275
102	1000 HVG	0.1397033299395864
103	1000 HVG	0.1531532993259858
104	1000 HVG	0.1863708779351256
105	2000 HVG	0.0080341215309402
106	2000 HVG	0.1270530475689719
107	2000 HVG	0.140513264746577
108	2000 HVG	0.1569263133296061
109	2000 HVG	0.1934703743786094
110	500 HVG	0.0065587218346649
111	500 HVG	0.1308349355729916
112	500 HVG	0.1391301056357363
113	500 HVG	0.1467359995353927
114	500 HVG	0.1800366456857727
115	1000 HVG	0.0133811004564643
116	1000 HVG	0.0398906328651284
117	1000 HVG	0.0412205553772624
118	1000 HVG	0.2314087034420908
119	1000 HVG	0.2483880534014632
120	2000 HVG	0.0133624092438182
121	2000 HVG	0.0267334214266607
122	2000 HVG	0.0456901775007141
123	2000 HVG	0.2242019353346487
124	2000 HVG	0.2405782158065288
125	200 HVG	0.0064715519465412
126	200 HVG	0.0356050350681891
127	200 HVG	0.035702684329093
128	200 HVG	0.2312374692643866
129	200 HVG	0.2337279912890257
130	500 HVG	0.015710728765649
131	500 HVG	0.0321086377287764
132	500 HVG	0.0337062060487731
133	500 HVG	0.2317214621846917
134	500 HVG	0.2381847643828014
135	2000 HVG	-0.0030796143790952
136	2000 HVG	0.1127891553039033
137	2000 HVG	0.1201978962698042
138	2000 HVG	0.1560030371119702
139	2000 HVG	0.1574406217242661
140	1000 HVG	0.0073569206829578
141	1000 HVG	0.1331319758552398
142	1000 HVG	0.2114862692365249
143	1000 HVG	0.3849588747495618
144	1000 HVG	0.4982466084021268
145	2000 HVG	0.0169788222728648
146	2000 HVG	0.1333961001962906
147	2000 HVG	0.2278072264921675
148	2000 HVG	0.3822818998016597
149	2000 HVG	0.4960185025012613
150	1000 HVG	-0.002856816233745
151	1000 HVG	0.0469409739608455
152	1000 HVG	0.0576997777076389
153	1000 HVG	0.0634715477746965
154	1000 HVG	0.0787506646405846
155	2000 HVG	-0.0150153931387535
156	2000 HVG	0.046486139619887
157	2000 HVG	0.0542150422484883
158	2000 HVG	0.0629917907007158
159	2000 HVG	0.0677178202630748
160	200 HVG	-0.0170160965819547
161	200 HVG	0.0343940878544168
162	200 HVG	0.0495908180058339
163	200 HVG	0.0601813483722923
164	200 HVG	0.0693074821020004
165	500 HVG	0.0025933572550389
166	500 HVG	0.0481387482093804
167	500 HVG	0.0548997507305637
168	500 HVG	0.0606534019983961
169	500 HVG	0.0694487465611919
170	2000 HVG	0.0294097449621628
171	2000 HVG	0.1432173650493706
172	2000 HVG	0.1689134686988396
173	2000 HVG	0.1757698153601915
174	2000 HVG	0.1920357585465595
175	1000 HVG	0.0333707167567354
176	1000 HVG	0.1066030100753234
177	1000 HVG	0.1342314204893804
178	1000 HVG	0.21972095242735
179	1000 HVG	0.2229422506351976
180	500 HVG	0.0422509474354058
181	500 HVG	0.1409167040068754
182	500 HVG	0.145463217069715
183	500 HVG	0.2261267569541196
184	500 HVG	0.2270825585660087
185	1000 HVG	0.0250452224830741
186	1000 HVG	0.0351054281414278
187	1000 HVG	0.079879648216588
188	1000 HVG	0.1526081475033969
189	1000 HVG	0.1772423008269754
190	1000 HVG	0.0644054703106729
191	1000 HVG	0.0976601298354837
192	1000 HVG	0.1137397906474099
193	1000 HVG	0.1661867730206812
194	1000 HVG	0.3346853213621013
195	2000 HVG	0.0219068299270226
196	2000 HVG	0.109623350634866
197	2000 HVG	0.1283231760124907
198	2000 HVG	0.1772568110556465
199	2000 HVG	0.3177139302013456
200	200 HVG	0.1017141820338958
201	200 HVG	0.1083980647407392
202	200 HVG	0.1522437016867754
203	200 HVG	0.1787217157796377
204	200 HVG	0.3439603328658838
205	500 HVG	0.0979767206675173
206	500 HVG	0.1071218701082994
207	500 HVG	0.1297677150404328
208	500 HVG	0.1432138358585888
209	500 HVG	0.3317602441113714
210	2000 HVG	0.0341717004837178
211	2000 HVG	0.093848293191628
212	2000 HVG	0.1247583104339593
213	2000 HVG	0.2328946685108244
214	2000 HVG	0.2848289760383116
215	500 HVG	0.0192070662949422
216	500 HVG	0.0906795954602763
217	500 HVG	0.1311305903330142
218	500 HVG	0.2472403255548805
219	500 HVG	0.290996182008298
220	1000 HVG	0.0458321208825367
221	1000 HVG	0.1496378289433042
222	1000 HVG	0.2796969990326832
223	1000 HVG	0.2964748934049392
224	1000 HVG	0.3328238940055229
225	2000 HVG	0.0480530435340611
226	2000 HVG	0.1169876236609219
227	2000 HVG	0.2658765209155245
228	2000 HVG	0.2957945810831788
229	2000 HVG	0.3362262013540507
230	500 HVG	0.035883546895048
231	500 HVG	0.1521035924064874
232	500 HVG	0.2883955957953463
233	500 HVG	0.2970075601721733
234	500 HVG	0.3433651967030453
235	1000 HVG	-0.0118916310973418
236	1000 HVG	0.1103623477148332
237	1000 HVG	0.152858114700507
238	1000 HVG	0.1535981378393103
239	1000 HVG	0.1597329747912251
240	2000 HVG	0.0397207572751767
241	2000 HVG	0.0918293129398506
242	2000 HVG	0.130525678302952
243	2000 HVG	0.1331524650230195
244	2000 HVG	0.171075216170034
245	200 HVG	-0.0594505861500813
246	200 HVG	0.1056295149001655
247	200 HVG	0.1589569205290093
248	200 HVG	0.1771795292347639
249	200 HVG	0.1796406792493914
250	500 HVG	0.0091180707745905
251	500 HVG	0.1131719133266386
252	500 HVG	0.1526557748964947
253	500 HVG	0.1557075469699853
254	500 HVG	0.1764490301396361
255	50 HVG	-0.0660137100671249
256	50 HVG	0.109799773446241
257	50 HVG	0.1522531520579026
258	50 HVG	0.1664589735642807
259	50 HVG	0.187759091603624
260	1000 HVG	-0.0290488322626387
261	1000 HVG	-0.0166778402963521
262	1000 HVG	0.0045206233290734
263	1000 HVG	0.1741978970656958
264	1000 HVG	0.2471833941180197
265	2000 HVG	-0.0185376594279773
266	2000 HVG	0.1545061149178435
267	2000 HVG	0.1717347954155919
268	2000 HVG	0.2270516830492184
269	2000 HVG	0.2505895600083456
270	1000 HVG	0.1468099024712437
271	1000 HVG	0.4589180338513681
272	1000 HVG	0.4673842108338872
273	1000 HVG	0.7056712375183993
274	1000 HVG	0.8076779047065887
275	2000 HVG	0.1019932454721654
276	2000 HVG	0.4603979407037223
277	2000 HVG	0.4710334349308547
278	2000 HVG	0.7080576529953584
279	2000 HVG	0.8054380322099703
280	200 HVG	0.1235054462215416
281	200 HVG	0.4704754030285674
282	200 HVG	0.4836654382677166
283	200 HVG	0.7068630920716692
284	200 HVG	0.8051698719675162
285	500 HVG	0.1590535430250383
286	500 HVG	0.4659181484331194
287	500 HVG	0.4755727955193221
288	500 HVG	0.7033485069043102
289	500 HVG	0.8119264050617225
290	2000 HVG	0.0494847197691221
291	2000 HVG	0.0715521807986832
292	2000 HVG	0.0774155566281109
293	2000 HVG	0.2389038188838901
294	2000 HVG	0.404981342321431
295	1000 HVG	0.1648389843241595
296	1000 HVG	0.1955768820336487
297	1000 HVG	0.2111238479844068
298	1000 HVG	0.6049702204951539
299	1000 HVG	0.7389415199575314
300	2000 HVG	0.1169289093466119
301	2000 HVG	0.2058452253016467
302	2000 HVG	0.2297667203074063
303	2000 HVG	0.6079805580013264
304	2000 HVG	0.7321828451440826
305	200 HVG	0.1038410687127786
306	200 HVG	0.1937317748391631
307	200 HVG	0.2262747874190651
308	200 HVG	0.5986398710204832
309	200 HVG	0.7239192648229515
310	500 HVG	0.1684484932873253
311	500 HVG	0.1936570637101056
312	500 HVG	0.2136745910882229
313	500 HVG	0.595021317980837
314	500 HVG	0.7274389563668211
315	2000 HVG	-0.0089407801353509
316	2000 HVG	0.0226491770040802
317	2000 HVG	0.0650057225012972
318	2000 HVG	0.1710529158239566
319	2000 HVG	0.1887469591717394
320	2000 HVG	0.0102811579760597
321	2000 HVG	0.0732792457861251
322	2000 HVG	0.0810742762561744
323	2000 HVG	0.1897861269997101
324	2000 HVG	0.2090362290390501
325	2000 HVG	0.027410043357662
326	2000 HVG	0.0756859622756165
327	2000 HVG	0.078125045949509
328	2000 HVG	0.1294084572390943
329	2000 HVG	0.1804214053282749
330	2000 HVG	0.0306003165556418
331	2000 HVG	0.0974709066558432
332	2000 HVG	0.1850412343353609
333	2000 HVG	0.2048730938230392
334	2000 HVG	0.2537159152836095
335	1000 HVG	-0.0032790354488128
336	1000 HVG	0.0781203764761748
337	1000 HVG	0.0816148092424491
338	1000 HVG	0.0878237581105962
339	1000 HVG	0.1350314814160569
340	2000 HVG	0.0064536725246
341	2000 HVG	0.0816346245096593
342	2000 HVG	0.0850386460700813
343	2000 HVG	0.0916598706499396
344	2000 HVG	0.1327775919634408
345	1000 HVG	-0.0133329430505395
346	1000 HVG	0.1365322443356627
347	1000 HVG	0.1810515105419525
348	1000 HVG	0.194591507584259
349	1000 HVG	0.2057325455378755
350	2000 HVG	-0.0056260837929287
351	2000 HVG	0.139103826363545
352	2000 HVG	0.180704274207641
353	2000 HVG	0.1809606084179993
354	2000 HVG	0.1932808319838539
355	1000 HVG	-0.0069771915871399
356	1000 HVG	0.0095078913081323
357	1000 HVG	0.0115174250510357
358	1000 HVG	0.086464862807265
359	1000 HVG	0.2260101947918116
360	1000 HVG	0.0923194553547652
361	1000 HVG	0.1026568006706325
362	1000 HVG	0.1115658876489931
363	1000 HVG	0.2339654353506404
364	1000 HVG	0.3359456814616717
365	500 HVG	0.0987084826646302
366	500 HVG	0.1051264999667056
367	500 HVG	0.1154368461104695
368	500 HVG	0.2268616235899256
369	500 HVG	0.3269781149351374
370	2000 HVG	-0.023883819454511
371	2000 HVG	0.0161712159944631
372	2000 HVG	0.045474496694625
373	2000 HVG	0.2195647714508366
374	2000 HVG	0.2468188220681649
375	1000 HVG	-0.0130609072807992
376	1000 HVG	-0.0072016629950137
377	1000 HVG	0.0268540737570077
378	1000 HVG	0.3153318169351227
379	1000 HVG	0.3914660128623097
380	2000 HVG	-0.019202728977548
381	2000 HVG	-0.0188891161486564
382	2000 HVG	-0.0089181840059255
383	2000 HVG	0.3209515833887542
384	2000 HVG	0.3869365491107739
385	2000 HVG	-0.0090484250550275
386	2000 HVG	0.0857187433221122
387	2000 HVG	0.1166194509108535
388	2000 HVG	0.1254773873460131
389	2000 HVG	0.1547664873461114
390	2000 HVG	0.0016415041447999
391	2000 HVG	0.1992432168959146
392	2000 HVG	0.2157524085989139
393	2000 HVG	0.2539698691822742
394	2000 HVG	0.2590090977479988
395	1000 HVG	0.077310737814236
396	1000 HVG	0.1544771939895142
397	1000 HVG	0.1890643145051953
398	1000 HVG	0.2541787059318832
399	1000 HVG	0.3016601123791425
400	2000 HVG	0.0847804203834314
401	2000 HVG	0.1451264317487908
402	2000 HVG	0.1889417507767481
403	2000 HVG	0.2580135617692747
404	2000 HVG	0.3008248102465742
405	1000 HVG	0.0754720810636797
406	1000 HVG	0.1869096304013353
407	1000 HVG	0.2266089323258304
408	1000 HVG	0.2667460213229162
409	1000 HVG	0.3151634952403377
410	2000 HVG	0.0763486361637433
411	2000 HVG	0.1915633795380089
412	2000 HVG	0.2305513473154374
413	2000 HVG	0.2638364463114726
414	2000 HVG	0.3235373079701809
415	2000 HVG	-0.0124970026962643
416	2000 HVG	0.0490732995072948
417	2000 HVG	0.0743807415693353
418	2000 HVG	0.0800123598946243
419	2000 HVG	0.1454331701669815
420	1000 HVG	0.1326042153514968
421	1000 HVG	0.1774624466017229
422	1000 HVG	0.194117208696781
423	1000 HVG	0.4670905550020086
424	1000 HVG	0.6205537720845178
425	2000 HVG	0.0926425295731395
426	2000 HVG	0.1824136883324865
427	2000 HVG	0.1878794132032997
428	2000 HVG	0.4649768739100963
429	2000 HVG	0.6190145079202871
430	200 HVG	0.0961572766625077
431	200 HVG	0.1782702192362251
432	200 HVG	0.1941192265698568
433	200 HVG	0.4688923293434799
434	200 HVG	0.6000560466671061
435	500 HVG	0.1268909048181306
436	500 HVG	0.1800694012013544
437	500 HVG	0.197627532120272
438	500 HVG	0.4740849280235619
439	500 HVG	0.612304427393175
440	50 HVG	0.1450754425705432
441	50 HVG	0.1816727758105525
442	50 HVG	0.2066976011994521
443	50 HVG	0.4726087294070873
444	50 HVG	0.6176836245558022
445	2000 HVG	-0.0011136461017571
446	2000 HVG	0.0909176956713855
447	2000 HVG	0.1080839043951229
448	2000 HVG	0.1576740249380235
449	2000 HVG	0.1623353761383212
450	1000 HVG	-0.0156011813998802
451	1000 HVG	0.0111592976559755
452	1000 HVG	0.0212039435427513
453	1000 HVG	0.0556297594036649
454	1000 HVG	0.0809981823859189
455	2000 HVG	-0.0256607920534772
456	2000 HVG	-0.0116445045805448
457	2000 HVG	0.0204974027546001
458	2000 HVG	0.0247831717566455
459	2000 HVG	0.0484782413089206
460	500 HVG	-0.0565813545532307
461	500 HVG	-0.014502676170194
462	500 HVG	0.0315890032144787
463	500 HVG	0.0423408658563531
464	500 HVG	0.0646393876824973
465	2000 HVG	0.0141400328578003
466	2000 HVG	0.1249655799050799
467	2000 HVG	0.1399399615684018
468	2000 HVG	0.2044382675989062
469	2000 HVG	0.2375998105372705
470	2000 HVG	-0.0152090759284089
471	2000 HVG	0.1458358984414429
472	2000 HVG	0.1546548355512307
473	2000 HVG	0.3871039599097328
474	2000 HVG	0.4477432343634282
475	1000 HVG	0.0188136124535791
476	1000 HVG	0.174661872705812
477	1000 HVG	0.1891021733959675
478	1000 HVG	0.1907099940363466
479	1000 HVG	0.2052321054181237
480	2000 HVG	-0.0085328225759013
481	2000 HVG	0.0780083949023655
482	2000 HVG	0.0866689679109065
483	2000 HVG	0.2370013477075474
484	2000 HVG	0.2706758428758036
485	1000 HVG	0.0459827962085523
486	1000 HVG	0.0960140085064811
487	1000 HVG	0.1015506340962835
488	1000 HVG	0.1952305417324744
489	1000 HVG	0.2015844851395737
490	2000 HVG	0.0443204605599398
491	2000 HVG	0.0622551814270728
492	2000 HVG	0.0648286424388704
493	2000 HVG	0.1688664877025876
494	2000 HVG	0.1952010663262067
495	200 HVG	0.0400194305519079
496	200 HVG	0.0611866156112945
497	200 HVG	0.1086719310077399
498	200 HVG	0.1881098620125616
499	200 HVG	0.199135901085945
500	500 HVG	0.0539473082019004
501	500 HVG	0.097439054838289
502	500 HVG	0.1119592172544763
503	500 HVG	0.193349180588946
504	500 HVG	0.2085925671132695
505	2000 HVG	0.0227441250633191
506	2000 HVG	0.1333946756239186
507	2000 HVG	0.1522925712638596
508	2000 HVG	0.224166709777382
509	2000 HVG	0.2294395116788079
510	2000 HVG	-0.0458285216169152
511	2000 HVG	-0.0065309894538705
512	2000 HVG	0.0241781636561202
513	2000 HVG	0.0532197194078367
514	2000 HVG	0.0541333124666572
515	1000 HVG	-0.0539558695574271
516	1000 HVG	0.0152014364424424
517	1000 HVG	0.0407500952270059
518	1000 HVG	0.1910995548829994
519	1000 HVG	0.2005294508441135
520	2000 HVG	-0.0635987139314073
521	2000 HVG	0.0182905852543235
522	2000 HVG	0.0266024626410281
523	2000 HVG	0.1939290627093535
524	2000 HVG	0.1955428819683082
525	200 HVG	-0.0536584249660077
526	200 HVG	0.0174019824561639
527	200 HVG	0.0475635366919346
528	200 HVG	0.1889324012995796
529	200 HVG	0.2059767907030583
530	500 HVG	-0.0571610821253441
531	500 HVG	0.008151749431648
532	500 HVG	0.0473400707833633
533	500 HVG	0.1931055349671901
534	500 HVG	0.2008425527113193
535	50 HVG	-0.0454896102153452
536	50 HVG	0.0075322918788423
537	50 HVG	0.0554371768878905
538	50 HVG	0.1805406393320816
539	50 HVG	0.2061236430050295
540	1000 HVG	0.0025412849818593
541	1000 HVG	0.0223969811377013
542	1000 HVG	0.0253895983169198
543	1000 HVG	0.1903866904249769
544	1000 HVG	0.2105059891354572
545	2000 HVG	0.0169788370684997
546	2000 HVG	0.0230659612502392
547	2000 HVG	0.0649656431794589
548	2000 HVG	0.1985921909348462
549	2000 HVG	0.2070598121186631
550	2000 HVG	-0.0242484217484921
551	2000 HVG	0.1127936802767537
552	2000 HVG	0.1198496090317746
553	2000 HVG	0.1346067312562775
554	2000 HVG	0.1383870793862297
555	1000 HVG	-0.0027914654430141
556	1000 HVG	0.1782147342291047
557	1000 HVG	0.181073749646103
558	1000 HVG	0.1901795605230689
559	1000 HVG	0.2331523541641633
560	2000 HVG	-0.0044526272876783
561	2000 HVG	0.1756309114377128
562	2000 HVG	0.1926503343326198
563	2000 HVG	0.1934241963153695
564	2000 HVG	0.2191917891965868
565	1000 HVG	0.0039721142624813
566	1000 HVG	0.0688084221644373
567	1000 HVG	0.080878761057221
568	1000 HVG	0.0934925221070805
569	1000 HVG	0.1621558062579531
570	2000 HVG	0.0146952144927183
571	2000 HVG	0.0553509568237178
572	2000 HVG	0.0730947048365644
573	2000 HVG	0.08759846803982
574	2000 HVG	0.1608918607338854
575	1000 HVG	-0.0471612087917705
576	1000 HVG	0.0031469826147605
577	1000 HVG	0.0215347895350745
578	1000 HVG	0.2254548890227831
579	1000 HVG	0.273597482554452
580	2000 HVG	-0.0649054046639889
581	2000 HVG	-0.0062154895310614
582	2000 HVG	0.0304965546475015
583	2000 HVG	0.219232265350453
584	2000 HVG	0.2395283854517966
585	1000 HVG	-0.0066756488335109
586	1000 HVG	0.0366044598303041
587	1000 HVG	0.1047159149135144
588	1000 HVG	0.2316067624239891
589	1000 HVG	0.2981209869104334
590	2000 HVG	-0.0329299454640761
591	2000 HVG	0.0321286440424835
592	2000 HVG	0.091430067985657
593	2000 HVG	0.2304413461073213
594	2000 HVG	0.2735325899580072
595	1000 HVG	-0.0005879734341505
596	1000 HVG	0.120184484868548
597	1000 HVG	0.1528633740156788
598	1000 HVG	0.2915691626627499
599	1000 HVG	0.31383805888062
600	2000 HVG	-0.0052672487195053
601	2000 HVG	0.1041468859115057
602	2000 HVG	0.1486970438312589
603	2000 HVG	0.2969398805548167
604	2000 HVG	0.3135237493977261
605	200 HVG	0.0090923882923812
606	200 HVG	0.1263620225894273
607	200 HVG	0.1695455000826546
608	200 HVG	0.2932816134097304
609	200 HVG	0.3164684336931804
610	500 HVG	0.0004907407396252
611	500 HVG	0.1513843124759311
612	500 HVG	0.1560542744844886
613	500 HVG	0.2969367137856404
614	500 HVG	0.3096700212359624
615	2000 HVG	0.0134468273620477
616	2000 HVG	0.0340972974118951
617	2000 HVG	0.0396311591674507
618	2000 HVG	0.0605944731649281
619	2000 HVG	0.0730964942947434
620	1000 HVG	0.001457661275765
621	1000 HVG	0.0790967919889706
622	1000 HVG	0.1092806060787348
623	1000 HVG	0.2254654255410457
624	1000 HVG	0.2503316283920825
625	2000 HVG	0.0321029405378539
626	2000 HVG	0.0885613844143624
627	2000 HVG	0.1026922277350781
628	2000 HVG	0.2169447175648073
629	2000 HVG	0.2266627995989178
630	2000 HVG	0.0305131020953481
631	2000 HVG	0.0351018978041963
632	2000 HVG	0.0521212609539176
633	2000 HVG	0.061563538989219
634	2000 HVG	0.0629566166316806
635	2000 HVG	0.0028019038290931
636	2000 HVG	0.0678191948246222
637	2000 HVG	0.1018958524325484
638	2000 HVG	0.1073408832315152
639	2000 HVG	0.1500003996840355
640	2000 HVG	0.0135067480669661
641	2000 HVG	0.144202640580545
642	2000 HVG	0.1631690539577257
643	2000 HVG	0.1637876685052894
644	2000 HVG	0.1753362774769353
645	1000 HVG	-0.0468104059528533
646	1000 HVG	0.0118477507375587
647	1000 HVG	0.0141537030866761
648	1000 HVG	0.044188590988039
649	1000 HVG	0.1965593005586008
650	2000 HVG	-0.0555415147109933
651	2000 HVG	0.0092797185008528
652	2000 HVG	0.0114277644778582
653	2000 HVG	0.0440711107089617
654	2000 HVG	0.1948956432462409
655	200 HVG	-0.0524482391771055
656	200 HVG	0.0116662528520734
657	200 HVG	0.0183544060482656
658	200 HVG	0.055195003084431
659	200 HVG	0.1660656420454738
660	500 HVG	-0.0531047203674645
661	500 HVG	0.0043761673867699
662	500 HVG	0.0130965957529305
663	500 HVG	0.0364636833695841
664	500 HVG	0.1837681387918053
665	50 HVG	-0.0478881442598496
666	50 HVG	0.0061419541655158
667	50 HVG	0.0502953977593101
668	50 HVG	0.064343301233147
669	50 HVG	0.1724955933066772
670	1000 HVG	0.036998547925366
671	1000 HVG	0.2547773406422453
672	1000 HVG	0.2982065157956328
673	1000 HVG	0.3097732025426936
674	1000 HVG	0.3533837293725757
675	2000 HVG	0.0350821913261967
676	2000 HVG	0.2503157641743456
677	2000 HVG	0.2850912912619832
678	2000 HVG	0.2961996969728062
679	2000 HVG	0.3223861283482456
680	500 HVG	0.0308004249500468
681	500 HVG	0.2544976925847813
682	500 HVG	0.3019112552942067
683	500 HVG	0.312683688184939
684	500 HVG	0.3333491281741251
685	2000 HVG	-0.0012272872922274
686	2000 HVG	0.0890994690895183
687	2000 HVG	0.2338197890495954
688	2000 HVG	0.2539607593598685
689	2000 HVG	0.255544088878409
690	2000 HVG	-0.0130837173677491
691	2000 HVG	0.1025946048364034
692	2000 HVG	0.1388166624029239
693	2000 HVG	0.2144806714230163
694	2000 HVG	0.2459302432083383
695	1000 HVG	0.0122264510929426
696	1000 HVG	0.1413120298089625
697	1000 HVG	0.1972891028756538
698	1000 HVG	0.2318484545520576
699	1000 HVG	0.2495938186014075
700	2000 HVG	0.0202661057865256
701	2000 HVG	0.1602335221030131
702	2000 HVG	0.1933571096161377
703	2000 HVG	0.2302115248072302
704	2000 HVG	0.2307808717938084
705	1000 HVG	0.055197849909554
706	1000 HVG	0.2298757767989947
707	1000 HVG	0.2398743576778821
708	1000 HVG	0.2659584876834455
709	1000 HVG	0.3499197953927368
710	2000 HVG	0.0566674192846079
711	2000 HVG	0.2324968150634858
712	2000 HVG	0.2427272295008418
713	2000 HVG	0.2738341647687843
714	2000 HVG	0.3437427763387595
715	500 HVG	0.0496279448309735
716	500 HVG	0.2431304767728628
717	500 HVG	0.2526560470018781
718	500 HVG	0.2618733615124222
719	500 HVG	0.344884027974673
720	2000 HVG	-0.0347848787891393
721	2000 HVG	0.0220593542770277
722	2000 HVG	0.0489214953349836
723	2000 HVG	0.1514056646189061
724	2000 HVG	0.1617056673064425
725	2000 HVG	-0.0043719730309312
726	2000 HVG	0.0391727472378526
727	2000 HVG	0.0443820903141709
728	2000 HVG	0.1159471075631302
729	2000 HVG	0.1547160687131026
730	2000 HVG	0.0088798618125522
731	2000 HVG	0.0901412240088399
732	2000 HVG	0.104273977236573
733	2000 HVG	0.1727347542874611
734	2000 HVG	0.1769045287571025
735	1000 HVG	-0.0143288297112162
736	1000 HVG	0.3305991225195496
737	1000 HVG	0.4044861606219048
738	1000 HVG	0.4233348999174282
739	1000 HVG	0.561690709526658
740	2000 HVG	-0.0134285018270787
741	2000 HVG	0.3221386294831823
742	2000 HVG	0.4015917965312068
743	2000 HVG	0.4033553466028861
744	2000 HVG	0.5380143652498075
745	200 HVG	-0.0047410939515941
746	200 HVG	0.3502484802978003
747	200 HVG	0.4137774239713718
748	200 HVG	0.4302553724426463
749	200 HVG	0.5606894782225504
750	500 HVG	-0.0135774874548625
751	500 HVG	0.3472120761885611
752	500 HVG	0.4203300744303622
753	500 HVG	0.4282596609504621
754	500 HVG	0.5638155801820831
755	1000 HVG	0.0119255190042788
756	1000 HVG	0.0389293330022606
757	1000 HVG	0.0552886721229725
758	1000 HVG	0.0724607306305529
759	1000 HVG	0.0874096710415829
760	2000 HVG	0.0240106595527951
761	2000 HVG	0.0414560039444538
762	2000 HVG	0.0449333980415431
763	2000 HVG	0.0599457349368386
764	2000 HVG	0.0717662849817188
765	2000 HVG	0.0235253624315499
766	2000 HVG	0.1064165111900958
767	2000 HVG	0.1272918894298409
768	2000 HVG	0.1390227932303191
769	2000 HVG	0.1470569433971529
770	1000 HVG	0.0276645638569474
771	1000 HVG	0.0864254842372318
772	1000 HVG	0.1077620607455989
773	1000 HVG	0.2423573116508093
774	1000 HVG	0.2803737750484689
775	2000 HVG	0.0042479713089917
776	2000 HVG	0.0741138192352401
777	2000 HVG	0.0946417731402515
778	2000 HVG	0.249844382453471
779	2000 HVG	0.281031958434859
780	1000 HVG	-0.0019400068738875
781	1000 HVG	0.0871641054519596
782	1000 HVG	0.1408066167940589
783	1000 HVG	0.1947149691287291
784	1000 HVG	0.3253284273738437
785	2000 HVG	0.0255159378157259
786	2000 HVG	0.0877409498000729
787	2000 HVG	0.1496106028891759
788	2000 HVG	0.1941893805132939
789	2000 HVG	0.3246475169267662
790	500 HVG	0.0093825288948039
791	500 HVG	0.0839355954094864
792	500 HVG	0.1434529246292641
793	500 HVG	0.2031308810992016
794	500 HVG	0.3222259159169365
795	1000 HVG	0.0589380936375825
796	1000 HVG	0.111502450985542
797	1000 HVG	0.1342795271677432
798	1000 HVG	0.3130574988281611
799	1000 HVG	0.4104595822929262
800	2000 HVG	0.0166739017454009
801	2000 HVG	0.1100513081864282
802	2000 HVG	0.1177496247864028
803	2000 HVG	0.2680568579395697
804	2000 HVG	0.4118767041592948
805	500 HVG	0.0989694002803798
806	500 HVG	0.1057085116474834
807	500 HVG	0.124089884253447
808	500 HVG	0.3200002160483914
809	500 HVG	0.4260961637405089
810	1000 HVG	0.0121911977853113
811	1000 HVG	0.0937683147345388
812	1000 HVG	0.1029975166912664
813	1000 HVG	0.2411886236501718
814	1000 HVG	0.2455399233210524
815	2000 HVG	0.0169502859185328
816	2000 HVG	0.1031845912213356
817	2000 HVG	0.1158305488350492
818	2000 HVG	0.2220246416695444
819	2000 HVG	0.2404587923562853
820	1000 HVG	-0.0107039179101355
821	1000 HVG	0.0483737480957504
822	1000 HVG	0.1100538367270793
823	1000 HVG	0.1577235487869188
824	1000 HVG	0.2067012255100531
825	2000 HVG	0.0029291320153452
826	2000 HVG	0.0423941736103588
827	2000 HVG	0.0964986791035773
828	2000 HVG	0.165452594586517
829	2000 HVG	0.1727335148531406
830	500 HVG	-0.0029383318570888
831	500 HVG	0.0571287085913105
832	500 HVG	0.0988325218786943
833	500 HVG	0.1670181735143341
834	500 HVG	0.2100169661600945
835	2000 HVG	0.0137666377199678
836	2000 HVG	0.0913436403437799
837	2000 HVG	0.1218976036015817
838	2000 HVG	0.1350986030219125
839	2000 HVG	0.1506951183449643
840	1000 HVG	-0.0176916339892199
841	1000 HVG	0.0613555743775826
842	1000 HVG	0.1092135960353388
843	1000 HVG	0.2143770351787959
844	1000 HVG	0.2172837663666822
845	2000 HVG	-0.0260506887500331
846	2000 HVG	0.0372445994934764
847	2000 HVG	0.0579118411469039
848	2000 HVG	0.1802525227290181
849	2000 HVG	0.1866704555083203
850	1000 HVG	-0.0117959783054715
851	1000 HVG	0.0735154857583495
852	1000 HVG	0.1321508235317343
853	1000 HVG	0.2859046432801673
854	1000 HVG	0.3327649378655017
855	2000 HVG	-0.0312097596685987
856	2000 HVG	0.0707136001536596
857	2000 HVG	0.1041104965575177
858	2000 HVG	0.269802626047074
859	2000 HVG	0.2825116563332592
860	200 HVG	-0.0082063892275527
861	200 HVG	0.082260466137447
862	200 HVG	0.1351941608302693
863	200 HVG	0.2952203757554121
864	200 HVG	0.3304444775154405
865	500 HVG	-0.0438587632845894
866	500 HVG	0.0831124682668971
867	500 HVG	0.1378646232908025
868	500 HVG	0.2895651973662154
869	500 HVG	0.3286324203496669
870	1000 HVG	-0.0183324474792492
871	1000 HVG	0.2097275954002539
872	1000 HVG	0.2292678186009409
873	1000 HVG	0.2770437162445676
874	1000 HVG	0.3197641865421854
875	2000 HVG	-0.0133687073689756
876	2000 HVG	0.1987699774997325
877	2000 HVG	0.2341973746034362
878	2000 HVG	0.270178859490918
879	2000 HVG	0.3164360673708373
880	2000 HVG	0.0266323330537687
881	2000 HVG	0.0701755021804118
882	2000 HVG	0.0999659398476247
883	2000 HVG	0.1613154587897201
884	2000 HVG	0.1742190010795372
885	1000 HVG	-0.0140617775891627
886	1000 HVG	0.1373311340544988
887	1000 HVG	0.1469056740595462
888	1000 HVG	0.1564544944513444
889	1000 HVG	0.1778726026121937
890	2000 HVG	-0.0114821752820293
891	2000 HVG	0.1385977609585031
892	2000 HVG	0.1459680938161782
893	2000 HVG	0.1505144275272861
894	2000 HVG	0.1906323149843587
895	2000 HVG	0.0073101553763308
896	2000 HVG	0.0119763456967669
897	2000 HVG	0.0275870189827088
898	2000 HVG	0.0399421171445197
899	2000 HVG	0.0452139740928299
900	2000 HVG	-0.0224472565202074
901	2000 HVG	0.0128297859850445
902	2000 HVG	0.0188184037106253
903	2000 HVG	0.0442126064113992
904	2000 HVG	0.0713113484704432
905	1000 HVG	0.0282297314381825
906	1000 HVG	0.0792593788935747
907	1000 HVG	0.0834641615661038
908	1000 HVG	0.0985089933766923
909	1000 HVG	0.1977990071634447
910	2000 HVG	0.0309755333757948
911	2000 HVG	0.0764118213252054
912	2000 HVG	0.0954673786922448
913	2000 HVG	0.1078845370507743
914	2000 HVG	0.2009115821708695
915	200 HVG	0.0300732824814069
916	200 HVG	0.0866844741519869
917	200 HVG	0.0908712101809182
918	200 HVG	0.1009599060598143
919	200 HVG	0.2119036186904317
920	500 HVG	0.0378895030502928
921	500 HVG	0.0836720552600285
922	500 HVG	0.0925157830468905
923	500 HVG	0.0962365763441663
924	500 HVG	0.1983632899716623
925	50 HVG	0.0354298556930299
926	50 HVG	0.0810844290501071
927	50 HVG	0.0815026987846296
928	50 HVG	0.0931145464780982
929	50 HVG	0.2088283662721419
930	2000 HVG	-0.0249512393877608
931	2000 HVG	0.136800022987409
932	2000 HVG	0.1608242300101814
933	2000 HVG	0.1718091887601964
934	2000 HVG	0.3261466559878201
935	1000 HVG	-0.0253781448316487
936	1000 HVG	0.2160329122102506
937	1000 HVG	0.2613428588205519
938	1000 HVG	0.280915565471922
939	1000 HVG	0.5046691404491135
940	2000 HVG	-0.0335981899644863
941	2000 HVG	0.2039169762236392
942	2000 HVG	0.2439553109124013
943	2000 HVG	0.2679649807521604
944	2000 HVG	0.5139031375499084
945	500 HVG	-0.019375369604873
946	500 HVG	0.2273672852825188
947	500 HVG	0.2603288104296126
948	500 HVG	0.2819578820462523
949	500 HVG	0.4984044780108156
950	1000 HVG	-0.0026638676387378
951	1000 HVG	0.0237426914363898
952	1000 HVG	0.0318299467863028
953	1000 HVG	0.0597727758191259
954	1000 HVG	0.0873352964981926
955	2000 HVG	0.0160784818227499
956	2000 HVG	0.0212603726293174
957	2000 HVG	0.0252075022040187
958	2000 HVG	0.0297358411575636
959	2000 HVG	0.0655182408550976
960	1000 HVG	-0.0037028154129341
961	1000 HVG	0.0338576192716502
962	1000 HVG	0.0412849660117791
963	1000 HVG	0.1053197086881922
964	1000 HVG	0.1362451349472588
965	2000 HVG	0.0290619086972441
966	2000 HVG	0.0923577459781128
967	2000 HVG	0.1119374132329511
968	2000 HVG	0.1167122690663191
969	2000 HVG	0.2610381570602662
970	2000 HVG	0.0351983749422259
971	2000 HVG	0.0373953926795636
972	2000 HVG	0.1271036264788617
973	2000 HVG	0.1287236296918409
974	2000 HVG	0.1396899541524447
975	1000 HVG	-0.008829665208168
976	1000 HVG	0.0920990107346941
977	1000 HVG	0.1193102381836741
978	1000 HVG	0.2539097185748655
979	1000 HVG	0.2957355629508145
980	2000 HVG	-0.0081082317165535
981	2000 HVG	0.0819997959044513
982	2000 HVG	0.1125334657101824
983	2000 HVG	0.259065142056647
984	2000 HVG	0.2973181976396759
985	500 HVG	-0.0076753757249576
986	500 HVG	0.0846437374591818
987	500 HVG	0.1132378928153894
988	500 HVG	0.261322981814958
989	500 HVG	0.279890030733668
990	2000 HVG	-0.0077033753576181
991	2000 HVG	0.0662146466355437
992	2000 HVG	0.0908972009967144
993	2000 HVG	0.0917394429349549
994	2000 HVG	0.1327764946020142
995	1000 HVG	-0.0440988193932141
996	1000 HVG	0.1644369808026446
997	1000 HVG	0.1734901662087296
998	1000 HVG	0.1876866842933253
999	1000 HVG	0.219357963051415
1000	2000 HVG	-0.0454682171180707
1001	2000 HVG	0.1273377549644738
1002	2000 HVG	0.1624710251500722
1003	2000 HVG	0.1773458470402209
1004	2000 HVG	0.2202428707365697
1005	2000 HVG	0.0228320583328009
1006	2000 HVG	0.086349568375923
1007	2000 HVG	0.0992083340407887
1008	2000 HVG	0.1880945063637096
1009	2000 HVG	0.2095256606617646
1010	2000 HVG	0.0178856485832383
1011	2000 HVG	0.1752210777788309
1012	2000 HVG	0.2086803219809971
1013	2000 HVG	0.2305612347328978
1014	2000 HVG	0.2538554297172637
1015	1000 HVG	0.0148303217208063
1016	1000 HVG	0.1908761163443149
1017	1000 HVG	0.2868210441326155
1018	1000 HVG	0.304502962309964
1019	1000 HVG	0.3893608495410268
1020	1000 HVG	0.0198032736158833
1021	1000 HVG	0.2581694303220176
1022	1000 HVG	0.3005174545787743
1023	1000 HVG	0.3928198311778974
1024	1000 HVG	0.4821651757869496
1025	2000 HVG	0.0202927321222032
1026	2000 HVG	0.2523315870146745
1027	2000 HVG	0.2881835915892107
1028	2000 HVG	0.3980354904194083
1029	2000 HVG	0.4827444322563146
1030	500 HVG	0.015902816887376
1031	500 HVG	0.2562919593086157
1032	500 HVG	0.2915581083820161
1033	500 HVG	0.3953723771248638
1034	500 HVG	0.4797453202379902
1035	2000 HVG	0.0047778643336116
1036	2000 HVG	0.2650920382547566
1037	2000 HVG	0.2985888391294677
1038	2000 HVG	0.3106685915645138
1039	2000 HVG	0.3453622113646482
1040	1000 HVG	0.0561843683780907
1041	1000 HVG	0.0723873289804863
1042	1000 HVG	0.0775686800691142
1043	1000 HVG	0.2849670689436117
1044	1000 HVG	0.3119532814278998
1045	2000 HVG	0.0397784763714392
1046	2000 HVG	0.0815206530551435
1047	2000 HVG	0.1050314960694098
1048	2000 HVG	0.2804768106964808
1049	2000 HVG	0.2829182013117197
1050	500 HVG	0.0483354050237068
1051	500 HVG	0.0825801087315709
1052	500 HVG	0.1399977831376326
1053	500 HVG	0.2962925566017844
1054	500 HVG	0.3098122150805293
1055	2000 HVG	-0.0084385472020045
1056	2000 HVG	0.0689138266417046
1057	2000 HVG	0.0713053483883552
1058	2000 HVG	0.0983634799655419
1059	2000 HVG	0.1120273354581771
1060	2000 HVG	0.0204899958891999
1061	2000 HVG	0.1603334425277898
1062	2000 HVG	0.2077266419846077
1063	2000 HVG	0.2570912045336122
1064	2000 HVG	0.2596810469897972
1065	1000 HVG	0.034643848880659
1066	1000 HVG	0.035819807324069
1067	1000 HVG	0.0566323097701193
1068	1000 HVG	0.0699479675734853
1069	1000 HVG	0.0821629553769252
1070	2000 HVG	0.0307904616184577
1071	2000 HVG	0.0356906870545046
1072	2000 HVG	0.0449108043969701
1073	2000 HVG	0.0535732188348455
1074	2000 HVG	0.0754402423710995
1075	500 HVG	0.0303185065809685
1076	500 HVG	0.0462464181025392
1077	500 HVG	0.0705039880334622
1078	500 HVG	0.0759017166365154
1079	500 HVG	0.1409244752815155
1080	2000 HVG	0.0185411411653433
1081	2000 HVG	0.0813904830548148
1082	2000 HVG	0.0859999028927447
1083	2000 HVG	0.1582937266642246
1084	2000 HVG	0.2194248469419015
1085	2000 HVG	0.0001875825264008
1086	2000 HVG	0.25002177535608
1087	2000 HVG	0.2719262819900079
1088	2000 HVG	0.2953895003324436
1089	2000 HVG	0.3552438539015963
1090	500 HVG	-0.0319715464478935
1091	500 HVG	0.2645406757840798
1092	500 HVG	0.2660360772091232
1093	500 HVG	0.2944305240183258
1094	500 HVG	0.3472234661413997
1095	2000 HVG	0.0072150897456921
1096	2000 HVG	0.1075562741337963
1097	2000 HVG	0.1587656651353342
1098	2000 HVG	0.2028592362489014
1099	2000 HVG	0.2179059374252343
1100	1000 HVG	0.0028512301520962
1101	1000 HVG	0.0594670141223154
1102	1000 HVG	0.0882747259222291
1103	1000 HVG	0.1247372328323281
1104	1000 HVG	0.1333429853950143
1105	2000 HVG	0.0042720363129689
1106	2000 HVG	0.0784469755110492
1107	2000 HVG	0.0872199806204321
1108	2000 HVG	0.126904233487556
1109	2000 HVG	0.1383861569366757
1110	2000 HVG	-0.0082516906594545
1111	2000 HVG	0.0173509355072951
1112	2000 HVG	0.0216010578168233
1113	2000 HVG	0.0794435597407212
1114	2000 HVG	0.147777829360205
1115	2000 HVG	-0.0168218080095243
1116	2000 HVG	0.0431262110782597
1117	2000 HVG	0.0591043176564558
1118	2000 HVG	0.0973447677906644
1119	2000 HVG	0.1050954034794934
1120	1000 HVG	-0.0103677652835578
1121	1000 HVG	0.0641916397764994
1122	1000 HVG	0.0823075511160356
1123	1000 HVG	0.3349469258905415
1124	1000 HVG	0.3955878726087292
1125	2000 HVG	-0.0012442815311288
1126	2000 HVG	0.0770295447022082
1127	2000 HVG	0.0822682306196638
1128	2000 HVG	0.334625305334397
1129	2000 HVG	0.3954038046893853
1130	2000 HVG	-0.0342059709121684
1131	2000 HVG	0.0486288825485427
1132	2000 HVG	0.1064845804025145
1133	2000 HVG	0.2667170635558236
1134	2000 HVG	0.2690556313442123
1135	2000 HVG	0.0169304451268406
1136	2000 HVG	0.0642179716181559
1137	2000 HVG	0.0696281374076761
1138	2000 HVG	0.1614338075947703
1139	2000 HVG	0.178206507293483
1140	2000 HVG	-0.047478017337404
1141	2000 HVG	0.02074841602996
1142	2000 HVG	0.067820327114211
1143	2000 HVG	0.1611163070123398
1144	2000 HVG	0.1810591286222411
1145	2000 HVG	-0.0499980685974001
1146	2000 HVG	-0.0045963228423104
1147	2000 HVG	0.0381175027562328
1148	2000 HVG	0.0417919047175541
1149	2000 HVG	0.0460657900569074
1150	1000 HVG	-0.0166165735152585
1151	1000 HVG	0.0196286668240188
1152	1000 HVG	0.0509418425234091
1153	1000 HVG	0.3216880152396344
1154	1000 HVG	0.417903810486357
1155	2000 HVG	-0.0121687839863582
1156	2000 HVG	0.0191042933439624
1157	2000 HVG	0.0515033642254962
1158	2000 HVG	0.3271021746405322
1159	2000 HVG	0.4190488350827159
1160	500 HVG	-0.0162189344246683
1161	500 HVG	0.0193041237034603
1162	500 HVG	0.0493493756768943
1163	500 HVG	0.3169153946669243
1164	500 HVG	0.4126308901073141
1165	1000 HVG	-0.0096106762567558
1166	1000 HVG	0.0086534361108618
1167	1000 HVG	0.0155854680564004
1168	1000 HVG	0.097809645214673
1169	1000 HVG	0.2302226288166329
1170	2000 HVG	-0.0227537628789136
1171	2000 HVG	-0.0062546278551494
1172	2000 HVG	0.0069483478103649
1173	2000 HVG	0.1041693213234147
1174	2000 HVG	0.2209572070654459
1175	500 HVG	-0.0120239600531988
1176	500 HVG	-0.0061186834153375
1177	500 HVG	0.0223359673849734
1178	500 HVG	0.1145349394741224
1179	500 HVG	0.2237203802845281
1180	1000 HVG	0.010673830284507
1181	1000 HVG	0.1830437828111081
1182	1000 HVG	0.1967509747609916
1183	1000 HVG	0.2231082335500112
1184	1000 HVG	0.2674189641526139
1185	2000 HVG	-0.0006926536606046
1186	2000 HVG	0.1573718669801076
1187	2000 HVG	0.1805921377731091
1188	2000 HVG	0.2268467310956907
1189	2000 HVG	0.2411420392310139
1190	200 HVG	0.0098202830351556
1191	200 HVG	0.1689239621969243
1192	200 HVG	0.1800960808585945
1193	200 HVG	0.232307797706234
1194	200 HVG	0.2614139375516444
1195	1000 HVG	-0.0441458524080289
1196	1000 HVG	-0.0001928693382176
1197	1000 HVG	0.0082665767651093
1198	1000 HVG	0.024685763830238
1199	1000 HVG	0.0551848776039127
1200	2000 HVG	0.0036196777201098
1201	2000 HVG	0.0596109423374677
1202	2000 HVG	0.0662321098207188
1203	2000 HVG	0.1022843009716432
1204	2000 HVG	0.1095447077528604
1205	2000 HVG	-0.0030440564900899
1206	2000 HVG	0.1390725545572166
1207	2000 HVG	0.1477842781402571
1208	2000 HVG	0.1937387371109373
1209	2000 HVG	0.2573283881198493
1210	1000 HVG	0.0185470643922087
1211	1000 HVG	0.0413346851320315
1212	1000 HVG	0.0506022645607817
1213	1000 HVG	0.1044308372183951
1214	1000 HVG	0.2958923872542414
1215	2000 HVG	0.0261770290818574
1216	2000 HVG	0.0343959319630311
1217	2000 HVG	0.0465709571826291
1218	2000 HVG	0.1285848151199484
1219	2000 HVG	0.2963682150188838
1220	200 HVG	0.0100168637709145
1221	200 HVG	0.0208339822054597
1222	200 HVG	0.0224042098322421
1223	200 HVG	0.1211596107823957
1224	200 HVG	0.2868567501071322
1225	500 HVG	0.0227976406512269
1226	500 HVG	0.0247924980927823
1227	500 HVG	0.0378098517893512
1228	500 HVG	0.1131214304777215
1229	500 HVG	0.2926755168479982
1230	50 HVG	0.0111838991486656
1231	50 HVG	0.0117425675426772
1232	50 HVG	0.0160929273483922
1233	50 HVG	0.1202818879308775
1234	50 HVG	0.2626519101140303
1235	2000 HVG	0.0018255161049298
1236	2000 HVG	0.2034960158087493
1237	2000 HVG	0.2113507449122935
1238	2000 HVG	0.2383248591255409
1239	2000 HVG	0.2828981288635201
1240	1000 HVG	-0.0030146251916391
1241	1000 HVG	0.075427137859375
1242	1000 HVG	0.0974098163772367
1243	1000 HVG	0.2348815341217975
1244	1000 HVG	0.2606813681456241
1245	2000 HVG	0.000415538333371
1246	2000 HVG	0.0606990889912566
1247	2000 HVG	0.0937332843462002
1248	2000 HVG	0.2324345606894431
1249	2000 HVG	0.2596471391714556
1250	200 HVG	-0.000717128543421
1251	200 HVG	0.0682881962668409
1252	200 HVG	0.0835874720978324
1253	200 HVG	0.242535218208882
1254	200 HVG	0.2594645679906495
1255	2000 HVG	0.0237700626025656
1256	2000 HVG	0.0594514630853026
1257	2000 HVG	0.0661079144440037
1258	2000 HVG	0.1436835793129525
1259	2000 HVG	0.1544648827518284
1260	1000 HVG	0.0406417452683509
1261	1000 HVG	0.2389038355090509
1262	1000 HVG	0.2593279735613563
1263	1000 HVG	0.3189869649321117
1264	1000 HVG	0.3542302311192316
1265	500 HVG	0.0275833676617196
1266	500 HVG	0.2434562754361788
1267	500 HVG	0.2511219378883917
1268	500 HVG	0.32041942069384
1269	500 HVG	0.3450359684414386
1270	2000 HVG	-0.0090291392561399
1271	2000 HVG	0.1762232298441026
1272	2000 HVG	0.208031665339992
1273	2000 HVG	0.3329205944539239
1274	2000 HVG	0.4039701518851633
1275	2000 HVG	-0.0075713627706974
1276	2000 HVG	0.0957099930669072
1277	2000 HVG	0.1398527242200753
1278	2000 HVG	0.1582642067055104
1279	2000 HVG	0.1702360495508177
1280	2000 HVG	0.0196117263353841
1281	2000 HVG	0.0390311285589741
1282	2000 HVG	0.0684416661329834
1283	2000 HVG	0.1981716292847828
1284	2000 HVG	0.3252717753486021
1285	1000 HVG	0.0059591138977692
1286	1000 HVG	0.0292359308721206
1287	1000 HVG	0.0749166211829823
1288	1000 HVG	0.1360489342723064
1289	1000 HVG	0.1523801678445728
1290	2000 HVG	0.0181566956099459
1291	2000 HVG	0.0428805201457365
1292	2000 HVG	0.0731293825540859
1293	2000 HVG	0.1188882062493545
1294	2000 HVG	0.1560152240078025
1295	1000 HVG	-0.0090723947109809
1296	1000 HVG	0.2150570577470161
1297	1000 HVG	0.2190461638123331
1298	1000 HVG	0.2556327481701768
1299	1000 HVG	0.2719094563455257
1300	2000 HVG	-0.0148371774240292
1301	2000 HVG	0.2109412042042988
1302	2000 HVG	0.2150671927470249
1303	2000 HVG	0.2337256007264203
1304	2000 HVG	0.2701710350183433
1305	2000 HVG	0.0401353724536903
1306	2000 HVG	0.1477810389907061
1307	2000 HVG	0.2057933602646666
1308	2000 HVG	0.2067785968356075
1309	2000 HVG	0.2184942096363005
1310	2000 HVG	0.0422441944250647
1311	2000 HVG	0.0486867384385767
1312	2000 HVG	0.0867470074329865
1313	2000 HVG	0.1584574748197613
1314	2000 HVG	0.1739857142573457
1315	1000 HVG	0.0185498615545043
1316	1000 HVG	0.0692492172533486
1317	1000 HVG	0.0726951863355402
1318	1000 HVG	0.1260017237694937
1319	1000 HVG	0.1793799506871973
1320	2000 HVG	-0.0142855127852823
1321	2000 HVG	0.0032920580553215
1322	2000 HVG	0.0249855169935244
1323	2000 HVG	0.1126299264073633
1324	2000 HVG	0.1543786098130889
1325	2000 HVG	0.0295698745485566
1326	2000 HVG	0.1204221211126579
1327	2000 HVG	0.1633572506739422
1328	2000 HVG	0.2640004907452438
1329	2000 HVG	0.3210832543714197
1330	2000 HVG	-0.0204330972565767
1331	2000 HVG	0.029066818964452
1332	2000 HVG	0.0437282758486183
1333	2000 HVG	0.0473381868344416
1334	2000 HVG	0.0792730647656441
1335	1000 HVG	-0.0050053442572828
1336	1000 HVG	0.0615343331466817
1337	1000 HVG	0.0909835483886336
1338	1000 HVG	0.1035649793666531
1339	1000 HVG	0.1088623326881821
1340	2000 HVG	0.002293382633109
1341	2000 HVG	0.097932463639764
1342	2000 HVG	0.1119041940773359
1343	2000 HVG	0.1199425958275236
1344	2000 HVG	0.207882049088508
1345	2000 HVG	-0.024682240973382
1346	2000 HVG	0.0071730238501928
1347	2000 HVG	0.0168606070820915
1348	2000 HVG	0.1412276006722441
1349	2000 HVG	0.171569944403179
1350	2000 HVG	-0.0106502235316732
1351	2000 HVG	0.0432100211021619
1352	2000 HVG	0.1030006585766396
1353	2000 HVG	0.1042584841879659
1354	2000 HVG	0.1071649812320676
1355	1000 HVG	-0.0228796320686512
1356	1000 HVG	0.125650075805705
1357	1000 HVG	0.1797990519737613
1358	1000 HVG	0.1846364974265619
1359	1000 HVG	0.2300257150671627
1360	2000 HVG	-0.0227504731415422
1361	2000 HVG	0.1243238447334071
1362	2000 HVG	0.127971447934339
1363	2000 HVG	0.1791522837412564
1364	2000 HVG	0.2340497973942152
1365	1000 HVG	0.0393000544039381
1366	1000 HVG	0.128272041193969
1367	1000 HVG	0.2210799485526138
1368	1000 HVG	0.301221607274255
1369	1000 HVG	0.3213711856007325
1370	2000 HVG	0.0174494192495018
1371	2000 HVG	0.1067581445186984
1372	2000 HVG	0.2164965039826931
1373	2000 HVG	0.2981235561377641
1374	2000 HVG	0.3066249182324974
1375	1000 HVG	-0.0011790297872193
1376	1000 HVG	0.0371673586133689
1377	1000 HVG	0.0570476481430457
1378	1000 HVG	0.0829277160936916
1379	1000 HVG	0.1504311736968602
1380	2000 HVG	-0.0333695358163064
1381	2000 HVG	0.0481361504352242
1382	2000 HVG	0.0603758674605838
1383	2000 HVG	0.088133835296731
1384	2000 HVG	0.144924331729106
1385	500 HVG	-0.013415717280248
1386	500 HVG	0.0223099156704122
1387	500 HVG	0.0575312777044381
1388	500 HVG	0.0804245094994984
1389	500 HVG	0.1441995064649575
1390	2000 HVG	0.0152993911873347
1391	2000 HVG	0.1176866532202325
1392	2000 HVG	0.1677422480033632
1393	2000 HVG	0.221363227642529
1394	2000 HVG	0.2582922123241822
1395	2000 HVG	-0.0229157245431892
1396	2000 HVG	0.0869803750271565
1397	2000 HVG	0.1111358203898695
1398	2000 HVG	0.1290989270759865
1399	2000 HVG	0.1441234380116029
1400	2000 HVG	0.0204886136630761
1401	2000 HVG	0.0496031099677596
1402	2000 HVG	0.0719992502283365
1403	2000 HVG	0.1850644793432092
1404	2000 HVG	0.2071338712538519
1405	2000 HVG	0.0313358154488838
1406	2000 HVG	0.1038226456712045
1407	2000 HVG	0.1306280461978834
1408	2000 HVG	0.2051363515797879
1409	2000 HVG	0.2329136235834035
1410	500 HVG	0.0112604526262458
1411	500 HVG	0.1355338421589635
1412	500 HVG	0.1449650538241531
1413	500 HVG	0.2102252838434868
1414	500 HVG	0.224439891647719
1415	1000 HVG	0.0417849048386926
1416	1000 HVG	0.104130180240008
1417	1000 HVG	0.1161943434055476
1418	1000 HVG	0.2299894280476042
1419	1000 HVG	0.3089904811699107
1420	2000 HVG	0.0367131236232296
1421	2000 HVG	0.1138988148020718
1422	2000 HVG	0.1180740932784305
1423	2000 HVG	0.2275153947100321
1424	2000 HVG	0.3128503626706163
1425	1000 HVG	0.0547732095412865
1426	1000 HVG	0.3464593185233831
1427	1000 HVG	0.4519991257342764
1428	1000 HVG	0.519983225641661
1429	1000 HVG	0.7042398450593481
1430	2000 HVG	-0.0435393543703872
1431	2000 HVG	0.3347972245920898
1432	2000 HVG	0.4093310360472681
1433	2000 HVG	0.5100766693740204
1434	2000 HVG	0.7067764206531244
1435	200 HVG	0.1638230969042791
1436	200 HVG	0.391945195128633
1437	200 HVG	0.4798568199104398
1438	200 HVG	0.5304820331433857
1439	200 HVG	0.7055898407425811
1440	500 HVG	0.1227866138508488
1441	500 HVG	0.3845591594457613
1442	500 HVG	0.4590796984499707
1443	500 HVG	0.5137834157889799
1444	500 HVG	0.7042443083786321
1445	50 HVG	0.1303338070953315
1446	50 HVG	0.4021529382843294
1447	50 HVG	0.4956099256369679
1448	50 HVG	0.5335441671359108
1449	50 HVG	0.7115422634833468
1450	2000 HVG	0.0140542158748437
1451	2000 HVG	0.1192409065406208
1452	2000 HVG	0.1253993898653207
1453	2000 HVG	0.2308402794154398
1454	2000 HVG	0.3112057145665703
1455	1000 HVG	-0.0075670927610524
1456	1000 HVG	0.1381154832082858
1457	1000 HVG	0.1628702887513125
1458	1000 HVG	0.5076807816682538
1459	1000 HVG	0.707819301124534
1460	2000 HVG	-0.0142900212734975
1461	2000 HVG	0.133463132708501
1462	2000 HVG	0.1624117984610844
1463	2000 HVG	0.4883850026190757
1464	2000 HVG	0.6997544168429064
1465	200 HVG	-0.0099386696304009
1466	200 HVG	0.1593819034916481
1467	200 HVG	0.1680151174213797
1468	200 HVG	0.5016579615597068
1469	200 HVG	0.6967902717524304
1470	500 HVG	-0.0102309535399083
1471	500 HVG	0.1496026656751147
1472	500 HVG	0.1617643209303718
1473	500 HVG	0.4980668870636084
1474	500 HVG	0.7062532280958838
1475	1000 HVG	0.0014791918289525
1476	1000 HVG	0.0100447984239178
1477	1000 HVG	0.0335064838191918
1478	1000 HVG	0.0638839955886609
1479	1000 HVG	0.073967849706408
1480	2000 HVG	0.002789319057566
1481	2000 HVG	0.046015326535552
1482	2000 HVG	0.1394498429878794
1483	2000 HVG	0.1489670161557237
1484	2000 HVG	0.1652825126720785
1485	2000 HVG	0.0190438624260842
1486	2000 HVG	0.1074059086026402
1487	2000 HVG	0.1446811242185859
1488	2000 HVG	0.1536510185161512
1489	2000 HVG	0.2020879740998395
1490	1000 HVG	-0.0012925266100687
1491	1000 HVG	0.0505931546463642
1492	1000 HVG	0.0603067814015032
1493	1000 HVG	0.1091539866929807
1494	1000 HVG	0.2486262487511883
1495	2000 HVG	-0.0011333105245405
1496	2000 HVG	0.0098512125590199
1497	2000 HVG	0.0575588549729193
1498	2000 HVG	0.0988303095688962
1499	2000 HVG	0.1849514908690608
1500	200 HVG	-0.0015221591068126
1501	200 HVG	0.0447445344213264
1502	200 HVG	0.075769426392096
1503	200 HVG	0.1105658951992794
1504	200 HVG	0.2777298404290214
1505	500 HVG	-0.0029057262492591
1506	500 HVG	0.0461050907480782
1507	500 HVG	0.0833542141796184
1508	500 HVG	0.1082152362693875
1509	500 HVG	0.2756840973816805
1510	1000 HVG	-0.0076538334612337
1511	1000 HVG	0.2055204241192485
1512	1000 HVG	0.2563567919986935
1513	1000 HVG	0.2878781317762933
1514	1000 HVG	0.336389115174016
1515	2000 HVG	-0.0032440962869344
1516	2000 HVG	0.1964870477992515
1517	2000 HVG	0.2346410614544755
1518	2000 HVG	0.2940544903243385
1519	2000 HVG	0.3252648960860149
1520	2000 HVG	-0.0011066585244066
1521	2000 HVG	0.1057268029635105
1522	2000 HVG	0.1065050664029865
1523	2000 HVG	0.2118005438895607
1524	2000 HVG	0.2178476481381004
1525	2000 HVG	-0.0322048198056421
1526	2000 HVG	0.1434717280302315
1527	2000 HVG	0.1648805746720878
1528	2000 HVG	0.1833838123313249
1529	2000 HVG	0.2110632641654959
1530	1000 HVG	-0.0256173853004114
1531	1000 HVG	-0.0025469841948222
1532	1000 HVG	0.0162234272957846
1533	1000 HVG	0.0294569467949337
1534	1000 HVG	0.0395723676297503
1535	2000 HVG	0.0126227359986579
1536	2000 HVG	0.0179121158172819
1537	2000 HVG	0.0214461412231443
1538	2000 HVG	0.0283785649940607
1539	2000 HVG	0.0339344052171997
1540	2000 HVG	0.0133576986361312
1541	2000 HVG	0.0869396829296511
1542	2000 HVG	0.1434492154337721
1543	2000 HVG	0.1481197816967068
1544	2000 HVG	0.1666476031796087
1545	2000 HVG	-0.0208686850986778
1546	2000 HVG	0.0173462006208975
1547	2000 HVG	0.0193992243027283
1548	2000 HVG	0.0266959858868531
1549	2000 HVG	0.0762321249022548
1550	2000 HVG	-0.0048514709312001
1551	2000 HVG	0.1355554676135284
1552	2000 HVG	0.1730212971780771
1553	2000 HVG	0.2025477057935489
1554	2000 HVG	0.2283017197308856
1555	2000 HVG	0.0573159565032366
1556	2000 HVG	0.1096690473253989
1557	2000 HVG	0.1190386360569171
1558	2000 HVG	0.1692720888194898
1559	2000 HVG	0.1751321688977789
1560	200 HVG	0.0440958875920287
1561	200 HVG	0.1068277100597647
1562	200 HVG	0.1214920930913663
1563	200 HVG	0.1740934640289548
1564	200 HVG	0.1799782718564238
1565	500 HVG	0.0319140353635276
1566	500 HVG	0.1130778596629866
1567	500 HVG	0.1141814979890902
1568	500 HVG	0.1602537772165417
1569	500 HVG	0.1683194690352998
1570	2000 HVG	0.0207840705124837
1571	2000 HVG	0.0303763374581329
1572	2000 HVG	0.095226059591301
1573	2000 HVG	0.1568440387143788
1574	2000 HVG	0.2002097389524435
1575	2000 HVG	0.0012551472943762
1576	2000 HVG	0.1054578507744565
1577	2000 HVG	0.1165339268206906
1578	2000 HVG	0.1202953057448787
1579	2000 HVG	0.1491928472149446
1580	2000 HVG	-0.0131874022632985
1581	2000 HVG	0.0565203629984871
1582	2000 HVG	0.1013455381422065
1583	2000 HVG	0.198063761354831
1584	2000 HVG	0.3825455391417165
1585	1000 HVG	-0.0320176553454665
1586	1000 HVG	0.1246530543797622
1587	1000 HVG	0.1282197773584243
1588	1000 HVG	0.1491162815993281
1589	1000 HVG	0.1686925981887448
1590	2000 HVG	-0.0382013313598008
1591	2000 HVG	0.2176599895803462
1592	2000 HVG	0.2301232265085873
1593	2000 HVG	0.2427003615068006
1594	2000 HVG	0.2529334812142041
1595	2000 HVG	0.0133721124500141
1596	2000 HVG	0.0446293978729881
1597	2000 HVG	0.0957615469592407
1598	2000 HVG	0.1595116431581118
1599	2000 HVG	0.167136390340481
1600	1000 HVG	-0.0290721590669704
1601	1000 HVG	0.2592429271780663
1602	1000 HVG	0.304900513791611
1603	1000 HVG	0.3107675235106235
1604	1000 HVG	0.3655548240432698
1605	2000 HVG	-0.0228582591162727
1606	2000 HVG	0.2626360603212647
1607	2000 HVG	0.2925736410861521
1608	2000 HVG	0.3134055370157842
1609	2000 HVG	0.364298765934455
1610	500 HVG	-0.0287613584651751
1611	500 HVG	0.2585056898546387
1612	500 HVG	0.3099267052818444
1613	500 HVG	0.311033107854521
1614	500 HVG	0.3640625371540984
1615	1000 HVG	0.0611182838980042
1616	1000 HVG	0.2614732542948772
1617	1000 HVG	0.2760240186007292
1618	1000 HVG	0.4409850460945659
1619	1000 HVG	0.5830851462890841
1620	2000 HVG	0.0408626139202044
1621	2000 HVG	0.2655839174639922
1622	2000 HVG	0.2779931071383569
1623	2000 HVG	0.4419455557394496
1624	2000 HVG	0.5826870556180066
1625	200 HVG	0.0784095812774623
1626	200 HVG	0.2640601773303315
1627	200 HVG	0.2821044304448074
1628	200 HVG	0.4578895288741562
1629	200 HVG	0.5667270351375386
1630	500 HVG	0.0853638376647438
1631	500 HVG	0.2665985909342492
1632	500 HVG	0.2768040298241074
1633	500 HVG	0.4595680925710814
1634	500 HVG	0.5779201415131405
1635	1000 HVG	-0.0565504752474748
1636	1000 HVG	-0.01415543971504
1637	1000 HVG	0.0041254373124846
1638	1000 HVG	0.193292584422829
1639	1000 HVG	0.2046551999610226
1640	2000 HVG	-0.0731343769798331
1641	2000 HVG	0.0105366405032198
1642	2000 HVG	0.0139597798711896
1643	2000 HVG	0.1819015205694718
1644	2000 HVG	0.2110221206766986
1645	200 HVG	-0.0424869029091152
1646	200 HVG	-0.0099684381818434
1647	200 HVG	0.0085351312632147
1648	200 HVG	0.193930078505808
1649	200 HVG	0.207159684120038
1650	500 HVG	-0.0596020933223234
1651	500 HVG	-0.0069375620070741
1652	500 HVG	-0.0042285164954947
1653	500 HVG	0.199124069226185
1654	500 HVG	0.2069966770298466
1655	2000 HVG	0.0106248786892706
1656	2000 HVG	0.1349910622273
1657	2000 HVG	0.1917750234642738
1658	2000 HVG	0.2063862447968656
1659	2000 HVG	0.2406643393809315
1660	2000 HVG	-0.0092623185612925
1661	2000 HVG	0.1886968834019332
1662	2000 HVG	0.1926422866917132
1663	2000 HVG	0.2463851846128619
1664	2000 HVG	0.2875019302801966
1665	2000 HVG	0.0269322073839299
1666	2000 HVG	0.0369404653582492
1667	2000 HVG	0.0448914249653569
1668	2000 HVG	0.0462799324716769
1669	2000 HVG	0.0870778316373979
1670	2000 HVG	0.0697310050806843
1671	2000 HVG	0.1189569799808829
1672	2000 HVG	0.1365099191156424
1673	2000 HVG	0.2871375227810873
1674	2000 HVG	0.2886777278948145
1675	2000 HVG	0.0029628872133855
1676	2000 HVG	0.0964436468929363
1677	2000 HVG	0.0970918112715786
1678	2000 HVG	0.0996630684083328
1679	2000 HVG	0.1656731661569708
1680	2000 HVG	-0.0018141965320381
1681	2000 HVG	0.0089922641227655
1682	2000 HVG	0.045842253806164
1683	2000 HVG	0.0575008661929814
1684	2000 HVG	0.0750257766089363
1685	2000 HVG	0.0050682072032017
1686	2000 HVG	0.0543162600778117
1687	2000 HVG	0.0673342622130217
1688	2000 HVG	0.0766480683724637
1689	2000 HVG	0.1098816731191977
1690	1000 HVG	0.044464163820777
1691	1000 HVG	0.2817718753757114
1692	1000 HVG	0.3325432317829211
1693	1000 HVG	0.3586294720033613
1694	1000 HVG	0.4382006950310415
1695	2000 HVG	0.0520497099282266
1696	2000 HVG	0.2746420011703039
1697	2000 HVG	0.3275044627447609
1698	2000 HVG	0.3595081581023995
1699	2000 HVG	0.4351616046559812
1700	1000 HVG	0.0429715216230981
1701	1000 HVG	0.0820598704377815
1702	1000 HVG	0.1148393006743067
1703	1000 HVG	0.125811082698469
1704	1000 HVG	0.1324558605043009
1705	2000 HVG	-0.0259099470969204
1706	2000 HVG	0.0813000644454682
1707	2000 HVG	0.0880217505611113
1708	2000 HVG	0.1264688013792749
1709	2000 HVG	0.1335269074246348
1710	500 HVG	0.0300441198416443
1711	500 HVG	0.0930106865430957
1712	500 HVG	0.1118113256484178
1713	500 HVG	0.1282489499604224
1714	500 HVG	0.130244967774388
1715	2000 HVG	0.0320295325504176
1716	2000 HVG	0.1678208722152447
1717	2000 HVG	0.183936673469141
1718	2000 HVG	0.2810874974823552
1719	2000 HVG	0.4149993239560725
1720	2000 HVG	-0.0356518574714779
1721	2000 HVG	0.0235011879900506
1722	2000 HVG	0.0479507560836474
1723	2000 HVG	0.0489682257331907
1724	2000 HVG	0.0579726996007361
1725	1000 HVG	0.0108019724210448
1726	1000 HVG	0.0119783983257235
1727	1000 HVG	0.0560192209157253
1728	1000 HVG	0.1892550087440172
1729	1000 HVG	0.192281413607418
1730	2000 HVG	-0.0009029021269597
1731	2000 HVG	0.0349714718201648
1732	2000 HVG	0.0655557110235518
1733	2000 HVG	0.1580177718683693
1734	2000 HVG	0.1889083544398033
1735	2000 HVG	0.0069697312995931
1736	2000 HVG	0.2676426484455976
1737	2000 HVG	0.270621915306295
1738	2000 HVG	0.2842759738976266
1739	2000 HVG	0.3606548051923051
1740	2000 HVG	0.0236031635748616
1741	2000 HVG	0.2055327378705067
1742	2000 HVG	0.2603165873762372
1743	2000 HVG	0.301149907338722
1744	2000 HVG	0.3506729308218128
1745	2000 HVG	0.0361273973489602
1746	2000 HVG	0.0746789479119778
1747	2000 HVG	0.110184007683393
1748	2000 HVG	0.1408361876945054
1749	2000 HVG	0.1467604411295556
1750	1000 HVG	0.0013819694839192
1751	1000 HVG	0.0252682237268473
1752	1000 HVG	0.056734434658253
1753	1000 HVG	0.0617717099131773
1754	1000 HVG	0.1014133203484304
1755	2000 HVG	0.0255348763572555
1756	2000 HVG	0.0423731736303754
1757	2000 HVG	0.0588555187939192
1758	2000 HVG	0.0618856708008497
1759	2000 HVG	0.1078426072148843
1760	2000 HVG	0.0122647324379663
1761	2000 HVG	0.02529131776717
1762	2000 HVG	0.0664182732879439
1763	2000 HVG	0.0781276712681915
1764	2000 HVG	0.134149683279027
1765	1000 HVG	0.0867481658756048
1766	1000 HVG	0.2206866496311477
1767	1000 HVG	0.2237282971301333
1768	1000 HVG	0.319962001521139
1769	1000 HVG	0.4765679337889246
1770	2000 HVG	0.0667417863315478
1771	2000 HVG	0.2135225466283685
1772	2000 HVG	0.217893947819455
1773	2000 HVG	0.3236410103129081
1774	2000 HVG	0.4758680008378588
1775	500 HVG	0.0908275981271629
1776	500 HVG	0.2178730943011046
1777	500 HVG	0.2303530320175664
1778	500 HVG	0.3136963570171649
1779	500 HVG	0.4759138102473421
1780	2000 HVG	-0.0095491343117686
1781	2000 HVG	0.0271448589665368
1782	2000 HVG	0.0376104757056856
1783	2000 HVG	0.0884450899130868
1784	2000 HVG	0.1031407912278083
1785	2000 HVG	0.011426050138354
1786	2000 HVG	0.1056014857889522
1787	2000 HVG	0.1140825089416672
1788	2000 HVG	0.130816809443103
1789	2000 HVG	0.1843313064114866
1790	2000 HVG	0.0350699022534091
1791	2000 HVG	0.107007123529625
1792	2000 HVG	0.1332861466544858
1793	2000 HVG	0.259249250751024
1794	2000 HVG	0.2645292649228574
1795	1000 HVG	-0.0057512070804062
1796	1000 HVG	0.0637322546274101
1797	1000 HVG	0.0637938396683424
1798	1000 HVG	0.1672728618623706
1799	1000 HVG	0.361619056806866
1800	2000 HVG	-0.0232682276103552
1801	2000 HVG	0.029520361460646
1802	2000 HVG	0.0693508502827509
1803	2000 HVG	0.1786321654861771
1804	2000 HVG	0.3656933978243302
1805	2000 HVG	0.0082628583560731
1806	2000 HVG	0.0171598765711413
1807	2000 HVG	0.0551102890577855
1808	2000 HVG	0.2411056592360306
1809	2000 HVG	0.2530552378136317
1810	1000 HVG	-0.0198382099541163
1811	1000 HVG	0.0430786492399768
1812	1000 HVG	0.0648093749089717
1813	1000 HVG	0.1492367934984327
1814	1000 HVG	0.2045348634551942
1815	2000 HVG	-0.0019496077217837
1816	2000 HVG	0.0388341516576837
1817	2000 HVG	0.053026882100295
1818	2000 HVG	0.142480927356388
1819	2000 HVG	0.1917686136710852
1820	2000 HVG	-0.0033196584931269
1821	2000 HVG	0.053487701923494
1822	2000 HVG	0.0971307202791251
1823	2000 HVG	0.150639461367998
1824	2000 HVG	0.1864718837716967
1825	1000 HVG	-0.0019589957375671
1826	1000 HVG	0.141209583458051
1827	1000 HVG	0.1886824404124883
1828	1000 HVG	0.1960805451907168
1829	1000 HVG	0.2269680284966302
1830	2000 HVG	-0.0151238711018848
1831	2000 HVG	0.1298949434415384
1832	2000 HVG	0.1738168844490438
1833	2000 HVG	0.194754748915637
1834	2000 HVG	0.2289010691781001
1835	1000 HVG	0.0174538358441935
1836	1000 HVG	0.2131324154507892
1837	1000 HVG	0.2132225553834135
1838	1000 HVG	0.237451428007219
1839	1000 HVG	0.2991538456057316
1840	2000 HVG	0.0340130294916889
1841	2000 HVG	0.2117646601671938
1842	2000 HVG	0.220750710474733
1843	2000 HVG	0.2313832358618288
1844	2000 HVG	0.3001355220464852
1845	1000 HVG	-0.015879966334964
1846	1000 HVG	0.0149636648860163
1847	1000 HVG	0.0676608532793565
1848	1000 HVG	0.1305068528159125
1849	1000 HVG	0.2776863663335707
1850	2000 HVG	-0.0299180957616798
1851	2000 HVG	-0.0081860276850065
1852	2000 HVG	0.0115668203532095
1853	2000 HVG	0.13115680490192
1854	2000 HVG	0.2750504865418914
1855	500 HVG	-0.0045249808433038
1856	500 HVG	0.014060674519456
1857	500 HVG	0.0605807709627725
1858	500 HVG	0.1296820232104245
1859	500 HVG	0.2717952302234447
1860	2000 HVG	0.0207877809476428
1861	2000 HVG	0.042355205595129
1862	2000 HVG	0.04965352294262
1863	2000 HVG	0.0626697551307273
1864	2000 HVG	0.0781871529123752
1865	2000 HVG	0.0066677971309019
1866	2000 HVG	0.0427769784249267
1867	2000 HVG	0.0874838597623641
1868	2000 HVG	0.161460216747824
1869	2000 HVG	0.169207703687519
1870	1000 HVG	-0.0178415701328162
1871	1000 HVG	0.0600810581248012
1872	1000 HVG	0.0707508639405398
1873	1000 HVG	0.0753218143620557
1874	1000 HVG	0.0811683024445506
1875	2000 HVG	-0.0190916789279995
1876	2000 HVG	0.0761899194996331
1877	2000 HVG	0.0838167792533486
1878	2000 HVG	0.0838735719033216
1879	2000 HVG	0.0956132578008883
1880	500 HVG	-0.0206100888042576
1881	500 HVG	0.0722915359990068
1882	500 HVG	0.075105702978222
1883	500 HVG	0.1095798247329846
1884	500 HVG	0.1136293591258095
1885	50 HVG	-0.0695237084756712
1886	50 HVG	-0.0217686612664795
1887	50 HVG	0.0824763787515443
1888	50 HVG	0.1186973515302121
1889	50 HVG	0.1560917335941365
1890	2000 HVG	0.0592165475394566
1891	2000 HVG	0.0731362534761004
1892	2000 HVG	0.1321137661033589
1893	2000 HVG	0.1387615298637152
1894	2000 HVG	0.1632596102135926
1895	2000 HVG	-0.0096832160329043
1896	2000 HVG	0.0987016369488209
1897	2000 HVG	0.1102504204611819
1898	2000 HVG	0.1712398611975931
1899	2000 HVG	0.1965743804471119
1900	1000 HVG	0.0370811585088404
1901	1000 HVG	0.1186430314782747
1902	1000 HVG	0.1340626618875475
1903	1000 HVG	0.1432610044445965
1904	1000 HVG	0.1480825403632035
1905	2000 HVG	0.0296371203581884
1906	2000 HVG	0.1199846704399396
1907	2000 HVG	0.1296049220901736
1908	2000 HVG	0.1303892652270182
1909	2000 HVG	0.1556600564312775
1910	200 HVG	0.0325719082699329
1911	200 HVG	0.0972047816951118
1912	200 HVG	0.1353578480063619
1913	200 HVG	0.1382094883626372
1914	200 HVG	0.1412496873614812
1915	500 HVG	0.051386487614792
1916	500 HVG	0.1018411141856105
1917	500 HVG	0.130334664637381
1918	500 HVG	0.1305466195605049
1919	500 HVG	0.1643457111029285
1920	1000 HVG	-0.0021355571383914
1921	1000 HVG	0.0465543142314164
1922	1000 HVG	0.1333479455530679
1923	1000 HVG	0.2366440699386542
1924	1000 HVG	0.2460311209901797
1925	2000 HVG	-0.0208267245290354
1926	2000 HVG	0.0554158510414755
1927	2000 HVG	0.1382497142055296
1928	2000 HVG	0.2441196250479018
1929	2000 HVG	0.2486170661181973
1930	200 HVG	0.0047084962717702
1931	200 HVG	0.0150021499521066
1932	200 HVG	0.1413508255790225
1933	200 HVG	0.2286837717930065
1934	200 HVG	0.2428388540685802
1935	500 HVG	0.0174175117500187
1936	500 HVG	0.0533329322914104
1937	500 HVG	0.1293655744624857
1938	500 HVG	0.238371990956681
1939	500 HVG	0.2460447453553229
1940	2000 HVG	0.015551710946335
1941	2000 HVG	0.0598636655140699
1942	2000 HVG	0.0643256490478476
1943	2000 HVG	0.2393838761961575
1944	2000 HVG	0.2494582281713819
1945	2000 HVG	-0.0016351159291012
1946	2000 HVG	0.0349098490079695
1947	2000 HVG	0.0443804532121969
1948	2000 HVG	0.0625706997789523
1949	2000 HVG	0.0929967808858478
1950	1000 HVG	0.0415850789980822
1951	1000 HVG	0.1517278331648501
1952	1000 HVG	0.1546046028288552
1953	1000 HVG	0.2678227089158724
1954	1000 HVG	0.3904196408596032
1955	2000 HVG	0.0254401038663729
1956	2000 HVG	0.151654466068841
1957	2000 HVG	0.1567180505837102
1958	2000 HVG	0.265149422152632
1959	2000 HVG	0.3977515831215061
1960	500 HVG	0.0536616747856442
1961	500 HVG	0.153674513686667
1962	500 HVG	0.1555187103908881
1963	500 HVG	0.2737611503899337
1964	500 HVG	0.3836821125318614
1965	1000 HVG	0.0376364435594211
1966	1000 HVG	0.1787761251260278
1967	1000 HVG	0.2495907970561717
1968	1000 HVG	0.25564819441851
1969	1000 HVG	0.4059621022694575
1970	2000 HVG	0.0122216560044705
1971	2000 HVG	0.175472576420006
1972	2000 HVG	0.2387757314563963
1973	2000 HVG	0.2606063713942301
1974	2000 HVG	0.4021246113244423
1975	500 HVG	0.0543285840109177
1976	500 HVG	0.2003703755031534
1977	500 HVG	0.2521127583592921
1978	500 HVG	0.2642020651937233
1979	500 HVG	0.3974465282403869
1980	1000 HVG	0.095247924801221
1981	1000 HVG	0.3124127126903671
1982	1000 HVG	0.3451831333939905
1983	1000 HVG	0.4943511942149667
1984	1000 HVG	0.6518438217131184
1985	2000 HVG	0.0496487141948875
1986	2000 HVG	0.3199630817220118
1987	2000 HVG	0.3445175687476123
1988	2000 HVG	0.4907718570606065
1989	2000 HVG	0.6562510381374445
1990	500 HVG	0.1168126932993978
1991	500 HVG	0.3205662329982561
1992	500 HVG	0.3439712715072964
1993	500 HVG	0.4962213887395563
1994	500 HVG	0.6569100653125237
1995	1000 HVG	0.0542121550511041
1996	1000 HVG	0.1738170702490826
1997	1000 HVG	0.2454744493673004
1998	1000 HVG	0.3460329874109682
[truncated: 16,751 more rows]
