# Supplementary material for: sCellST predicts single-cell gene expression from H& E images
Source: Nat Commun. 2026 Jan 9;17:1194. doi: 10.1038/s41467-025-67965-1 (PMC12858858; doi:10.1038/s41467-025-67965-1)
Supplement: Supplementary file 6 — Source data [file 41467_2025_67965_MOESM6_ESM.zip › Source Data/supfig2/pcc_barplot_emb.csv]

	organ	pcc	embedding
0	Prostate	0.1892852443774935	MoCo
1	Prostate	0.619076254246556	MoCo
2	Prostate	0.0555977639199802	MoCo
3	Prostate	0.1760779188595744	MoCo
4	Prostate	0.2100227101700555	MoCo
5	Prostate	0.2659137782542458	MoCo
6	Prostate	0.713368879637799	MoCo
7	Prostate	0.0811779372636323	MoCo
8	Prostate	0.5617368364004784	MoCo
9	Prostate	0.7055114641436468	MoCo
10	Prostate	0.3088577260008898	MoCo
11	Prostate	0.3952862369619225	MoCo
12	Prostate	0.5322552310691826	MoCo
13	Prostate	0.2260929841567893	MoCo
14	Prostate	0.2150562888789693	MoCo
15	Prostate	0.170570843841995	MoCo
16	Prostate	0.0987019296255971	MoCo
17	Prostate	-0.0814749956913445	MoCo
18	Prostate	0.3396199888092435	MoCo
19	Prostate	0.3077175994655761	MoCo
20	Prostate	0.6216527534369638	MoCo
21	Prostate	0.1677456854275121	MoCo
22	Prostate	0.258464119043321	MoCo
23	Prostate	0.2361905299006039	MoCo
24	Prostate	-0.005921930393903	MoCo
25	Prostate	0.4041182107727437	MoCo
26	Prostate	0.3841657449116837	MoCo
27	Prostate	0.0032388015856077	MoCo
28	Prostate	0.6242995666130291	MoCo
29	Prostate	0.2362219416032189	MoCo
30	Prostate	0.1246439985694678	MoCo
31	Prostate	0.1496132296650627	MoCo
32	Prostate	0.1695893968805134	MoCo
33	Prostate	0.2249391632665847	MoCo
34	Prostate	0.5303277580106691	MoCo
35	Prostate	0.1288560518608765	MoCo
36	Prostate	0.1954719182449906	MoCo
37	Prostate	0.2437020273037058	MoCo
38	Prostate	0.1311950104734709	MoCo
39	Prostate	-0.0174734954399404	MoCo
40	Prostate	0.1245110219935843	MoCo
41	Prostate	0.2476498591656338	MoCo
42	Prostate	0.4759875250896269	MoCo
43	Prostate	0.5797017188000693	MoCo
44	Prostate	0.4836440483311648	MoCo
45	Prostate	0.5900604078953862	MoCo
46	Prostate	-0.0219251078831508	MoCo
47	Prostate	0.3732347283839856	MoCo
48	Prostate	0.6709535842989149	MoCo
49	Prostate	0.1395273596278281	MoCo
50	Prostate	0.1566531812915315	MoCo
51	Prostate	0.1940726935438559	MoCo
52	Prostate	0.2125501773756788	MoCo
53	Prostate	-0.0518595970981112	MoCo
54	Prostate	0.0970823344033151	MoCo
55	Prostate	0.0173218925800231	MoCo
56	Prostate	0.4926560238083262	MoCo
57	Prostate	0.1707430628097266	MoCo
58	Prostate	0.2664677240936157	MoCo
59	Prostate	0.4871471293358773	MoCo
60	Prostate	0.0060080595821006	MoCo
61	Prostate	0.0908471963976076	MoCo
62	Prostate	0.1290386716516876	MoCo
63	Prostate	0.0025138355323193	MoCo
64	Prostate	0.0832928629920175	MoCo
65	Prostate	0.064793885064553	MoCo
66	Prostate	0.1433591334400645	MoCo
67	Prostate	0.1518121321094216	MoCo
68	Prostate	0.242086368454089	MoCo
69	Prostate	0.161504744736685	MoCo
70	Prostate	0.1684830116061464	MoCo
71	Prostate	0.1889857422317361	MoCo
72	Prostate	0.4571250028410769	MoCo
73	Prostate	0.1390536340319883	MoCo
74	Prostate	0.0183754637372643	MoCo
75	Prostate	0.2642488950101285	MoCo
76	Prostate	0.1515516685217015	MoCo
77	Prostate	0.0407109590644783	MoCo
78	Prostate	0.1694252838279233	MoCo
79	Prostate	-0.0011570706181878	MoCo
80	Prostate	0.1466916615890712	MoCo
81	Prostate	0.2263936094475553	MoCo
82	Prostate	-0.0121970270774856	MoCo
83	Prostate	0.0230144298095913	MoCo
84	Prostate	0.0987977770520637	MoCo
85	Prostate	0.3358713571879848	MoCo
86	Prostate	0.0941290655919147	MoCo
87	Prostate	0.177023024978439	MoCo
88	Prostate	0.0510163651929196	MoCo
89	Prostate	0.3170729401430057	MoCo
90	Prostate	0.1084233769986111	MoCo
91	Prostate	0.0982985387802841	MoCo
92	Prostate	0.1612928782468621	MoCo
93	Prostate	0.327172686995743	MoCo
94	Prostate	0.1218912577385396	MoCo
95	Prostate	0.2696617734938136	MoCo
96	Prostate	0.3299032440863669	MoCo
97	Prostate	0.3372672788812181	MoCo
98	Prostate	0.286303924175157	MoCo
99	Prostate	0.1809648588681049	MoCo
100	Prostate	0.1443965429820251	ImageNet
101	Prostate	0.5869533335216435	ImageNet
102	Prostate	0.0247728089965812	ImageNet
103	Prostate	0.1627018688854065	ImageNet
104	Prostate	0.1654793938135927	ImageNet
105	Prostate	0.275530511931791	ImageNet
106	Prostate	0.5548552205673456	ImageNet
107	Prostate	0.0609185562848884	ImageNet
108	Prostate	0.5077886914181038	ImageNet
109	Prostate	0.6626056951263435	ImageNet
110	Prostate	0.1939510348834174	ImageNet
111	Prostate	0.404944276206812	ImageNet
112	Prostate	0.5130977596389226	ImageNet
113	Prostate	0.2464152388963632	ImageNet
114	Prostate	0.1984817791862925	ImageNet
115	Prostate	0.1210210642309999	ImageNet
116	Prostate	0.0745256573649406	ImageNet
117	Prostate	-0.2076802302063349	ImageNet
118	Prostate	0.2647671885331206	ImageNet
119	Prostate	0.1954936618538312	ImageNet
120	Prostate	0.5361153830626613	ImageNet
121	Prostate	0.1753307825201346	ImageNet
122	Prostate	0.24969933698714	ImageNet
123	Prostate	0.1850014423750536	ImageNet
124	Prostate	-0.0446303926329321	ImageNet
125	Prostate	0.2716069006561579	ImageNet
126	Prostate	0.272422036461716	ImageNet
127	Prostate	-0.0006979634815138	ImageNet
128	Prostate	0.4470009466583118	ImageNet
129	Prostate	0.1914005739442554	ImageNet
130	Prostate	0.0587514878529198	ImageNet
131	Prostate	0.0707130842759644	ImageNet
132	Prostate	0.0827770224034107	ImageNet
133	Prostate	0.1548796758225823	ImageNet
134	Prostate	0.3765486088863952	ImageNet
135	Prostate	0.113580729878308	ImageNet
136	Prostate	0.1341082641417847	ImageNet
137	Prostate	0.1600718252699629	ImageNet
138	Prostate	0.0118987717759928	ImageNet
139	Prostate	0.0024290132429136	ImageNet
140	Prostate	0.0280078531520158	ImageNet
141	Prostate	0.2018538084319178	ImageNet
142	Prostate	0.4179418454065935	ImageNet
143	Prostate	0.4693751192730806	ImageNet
144	Prostate	0.4462755942272254	ImageNet
145	Prostate	0.5423953277529909	ImageNet
146	Prostate	-0.0458287788106673	ImageNet
147	Prostate	0.3346499687401962	ImageNet
148	Prostate	0.6253926156973462	ImageNet
149	Prostate	0.1343857156330239	ImageNet
150	Prostate	0.1323454594588604	ImageNet
151	Prostate	0.1741263505916421	ImageNet
152	Prostate	0.1445212032712906	ImageNet
153	Prostate	-0.0013111756912493	ImageNet
154	Prostate	0.0456786627611633	ImageNet
155	Prostate	0.0289259749045154	ImageNet
156	Prostate	0.2765984564546144	ImageNet
157	Prostate	0.0529900535456455	ImageNet
158	Prostate	0.1986210682792633	ImageNet
159	Prostate	0.4401554136906345	ImageNet
160	Prostate	0.0189211393347856	ImageNet
161	Prostate	0.0750004558016499	ImageNet
162	Prostate	0.0861632004915726	ImageNet
163	Prostate	0.0242154850881988	ImageNet
164	Prostate	0.031297176546353	ImageNet
165	Prostate	0.0171759772188693	ImageNet
166	Prostate	0.1075947490513987	ImageNet
167	Prostate	-0.0234160476202869	ImageNet
168	Prostate	0.1647553962217625	ImageNet
169	Prostate	0.0943577922026612	ImageNet
170	Prostate	0.0604052184907938	ImageNet
171	Prostate	0.1432905602068039	ImageNet
172	Prostate	0.1704470192837703	ImageNet
173	Prostate	0.0738690620326245	ImageNet
174	Prostate	0.0412171280912083	ImageNet
175	Prostate	0.1221666994554856	ImageNet
176	Prostate	0.0604960161497629	ImageNet
177	Prostate	-0.0230552657391882	ImageNet
178	Prostate	0.0937532474039457	ImageNet
179	Prostate	0.0391088045731713	ImageNet
180	Prostate	0.0660180307350246	ImageNet
181	Prostate	0.1091539163707621	ImageNet
182	Prostate	0.0332009011286347	ImageNet
183	Prostate	0.0329542702497598	ImageNet
184	Prostate	0.0491498845794091	ImageNet
185	Prostate	0.1931455144448222	ImageNet
186	Prostate	0.0172788888572466	ImageNet
187	Prostate	0.1603098800726066	ImageNet
188	Prostate	0.022582354098902	ImageNet
189	Prostate	0.2598739547241369	ImageNet
190	Prostate	0.0406314305475703	ImageNet
191	Prostate	0.0557731327599957	ImageNet
192	Prostate	0.0127744503052067	ImageNet
193	Prostate	0.1961866660646469	ImageNet
194	Prostate	0.1097308148692546	ImageNet
195	Prostate	0.1936238406723553	ImageNet
196	Prostate	0.2245390636708633	ImageNet
197	Prostate	0.182751215309461	ImageNet
198	Prostate	0.2480683443544549	ImageNet
199	Prostate	0.0755868221584368	ImageNet
200	Prostate	-0.0638772405137615	MoCo
201	Prostate	0.1464583332643408	MoCo
202	Prostate	0.0066868553176213	MoCo
203	Prostate	0.0505706823774048	MoCo
204	Prostate	0.0351105588503983	MoCo
205	Prostate	0.0085573755910912	MoCo
206	Prostate	0.1381790247755119	MoCo
207	Prostate	-0.0644699531355623	MoCo
208	Prostate	0.1091300381291127	MoCo
209	Prostate	0.2443824560775489	MoCo
210	Prostate	-0.0145799530349819	MoCo
211	Prostate	0.0222808877626548	MoCo
212	Prostate	0.0390892650703977	MoCo
213	Prostate	0.0774171177422857	MoCo
214	Prostate	0.0349865144107184	MoCo
215	Prostate	0.0673523183354802	MoCo
216	Prostate	0.0359057927067567	MoCo
217	Prostate	-0.0069867751417946	MoCo
218	Prostate	0.014187296051741	MoCo
219	Prostate	0.0283622519155954	MoCo
220	Prostate	0.1072681586988606	MoCo
221	Prostate	-0.0184080857598551	MoCo
222	Prostate	-0.0079735062950305	MoCo
223	Prostate	-0.0034536600999928	MoCo
224	Prostate	-0.0198490344083097	MoCo
225	Prostate	0.0410603952315165	MoCo
226	Prostate	-0.0148536484805639	MoCo
227	Prostate	-0.0546001171881442	MoCo
228	Prostate	0.0232730705022623	MoCo
229	Prostate	0.0032157532408687	MoCo
230	Prostate	0.0340683339096123	MoCo
231	Prostate	0.0038526068325417	MoCo
232	Prostate	0.0179999902912593	MoCo
233	Prostate	0.0625775756846568	MoCo
234	Prostate	0.0461547744663732	MoCo
235	Prostate	-0.0427700937281869	MoCo
236	Prostate	0.0060233082026357	MoCo
237	Prostate	-0.0075810867277468	MoCo
238	Prostate	-0.0190431765836436	MoCo
239	Prostate	-0.0392511042129086	MoCo
240	Prostate	-0.0242195519664392	MoCo
241	Prostate	0.062341053200555	MoCo
242	Prostate	-0.0181816259070899	MoCo
243	Prostate	0.0349026752785279	MoCo
244	Prostate	0.1461555541325836	MoCo
245	Prostate	0.0891227399719838	MoCo
246	Prostate	-0.1006490769133705	MoCo
247	Prostate	0.0613388872011526	MoCo
248	Prostate	0.1365143701240327	MoCo
249	Prostate	-0.0045276166625001	MoCo
250	Prostate	0.1655645526893243	MoCo
251	Prostate	0.1812155276235989	MoCo
252	Prostate	0.1797334573419378	MoCo
253	Prostate	0.0061355124984778	MoCo
254	Prostate	0.0812622908944346	MoCo
255	Prostate	0.014164689311432	MoCo
256	Prostate	0.4021846080770661	MoCo
257	Prostate	0.1186059082651994	MoCo
258	Prostate	0.2212750731685933	MoCo
259	Prostate	0.4693676353854457	MoCo
260	Prostate	0.0398361751197313	MoCo
261	Prostate	0.048527778417057	MoCo
262	Prostate	0.0927947244792908	MoCo
263	Prostate	0.0316809080027411	MoCo
264	Prostate	0.0933470018429503	MoCo
265	Prostate	0.0427397251774586	MoCo
266	Prostate	0.1274712308794221	MoCo
267	Prostate	0.1006658617301989	MoCo
268	Prostate	0.189687807530106	MoCo
269	Prostate	0.1007205015124839	MoCo
270	Prostate	0.1195631623396913	MoCo
271	Prostate	0.2162779592645609	MoCo
272	Prostate	0.3707996746062854	MoCo
273	Prostate	0.1309115556581574	MoCo
274	Prostate	0.0450058505159134	MoCo
275	Prostate	0.2239939318961354	MoCo
276	Prostate	0.1538205330231505	MoCo
277	Prostate	0.0209821558566218	MoCo
278	Prostate	0.1549870098167742	MoCo
279	Prostate	0.0029130069342393	MoCo
280	Prostate	0.1170266898831027	MoCo
281	Prostate	0.1877394176950928	MoCo
282	Prostate	0.0393827365861119	MoCo
283	Prostate	0.0679839202013425	MoCo
284	Prostate	0.1423561509000617	MoCo
285	Prostate	0.2243305280251397	MoCo
286	Prostate	0.053081520442392	MoCo
287	Prostate	0.154279422484084	MoCo
288	Prostate	-0.0100682807654743	MoCo
289	Prostate	0.3048462646032064	MoCo
290	Prostate	0.0690641438790358	MoCo
291	Prostate	0.0698853447612197	MoCo
292	Prostate	0.1603107240908433	MoCo
293	Prostate	0.2470716233109939	MoCo
294	Prostate	0.1223660558237043	MoCo
295	Prostate	0.228085222218997	MoCo
296	Prostate	0.2729541577593541	MoCo
297	Prostate	0.3205026902087038	MoCo
298	Prostate	0.2616975852455958	MoCo
299	Prostate	0.1160551181298643	MoCo
300	Prostate	0.084780509550459	ImageNet
301	Prostate	0.0647766990977514	ImageNet
302	Prostate	-0.0221586930788433	ImageNet
303	Prostate	-0.0677701492349029	ImageNet
304	Prostate	-0.003518477363869	ImageNet
305	Prostate	0.0894385145321319	ImageNet
306	Prostate	0.163752390191834	ImageNet
307	Prostate	0.1531987016081526	ImageNet
308	Prostate	0.0899179162121583	ImageNet
309	Prostate	0.105240623999939	ImageNet
310	Prostate	0.009888605683173	ImageNet
311	Prostate	0.0565787639106933	ImageNet
312	Prostate	0.0773265457773559	ImageNet
313	Prostate	0.0006440263051032	ImageNet
314	Prostate	0.0679938501796506	ImageNet
315	Prostate	-0.0371154834881561	ImageNet
316	Prostate	-0.0030899394889161	ImageNet
317	Prostate	-0.0037448682783116	ImageNet
318	Prostate	-0.0347224625333169	ImageNet
319	Prostate	0.0007639332664837	ImageNet
320	Prostate	-0.0424349707082747	ImageNet
321	Prostate	-0.0948144362424301	ImageNet
322	Prostate	-0.0531292501397331	ImageNet
323	Prostate	-0.0075766954638254	ImageNet
324	Prostate	0.006466440306724	ImageNet
325	Prostate	0.1878662429498323	ImageNet
326	Prostate	-0.0360971831288221	ImageNet
327	Prostate	0.0393460438683028	ImageNet
328	Prostate	0.0617994120554783	ImageNet
329	Prostate	-0.0001854558748242	ImageNet
330	Prostate	0.0165178253981395	ImageNet
331	Prostate	-0.0330159404187107	ImageNet
332	Prostate	0.0011950901125068	ImageNet
333	Prostate	0.0420610899130196	ImageNet
334	Prostate	0.1037924588420393	ImageNet
335	Prostate	-0.0296940983899673	ImageNet
336	Prostate	0.0108162357213128	ImageNet
337	Prostate	0.0393209731100228	ImageNet
338	Prostate	0.0094373530785532	ImageNet
339	Prostate	0.030164347548693	ImageNet
340	Prostate	0.0224105296519496	ImageNet
341	Prostate	0.0396638455850961	ImageNet
342	Prostate	0.0069394747620776	ImageNet
343	Prostate	-0.0367226252877586	ImageNet
344	Prostate	0.0273868303128494	ImageNet
345	Prostate	0.0276559053115639	ImageNet
346	Prostate	-0.0031897782076377	ImageNet
347	Prostate	0.0354196866871134	ImageNet
348	Prostate	0.012668579415461	ImageNet
349	Prostate	-0.0073260858498542	ImageNet
350	Prostate	0.0872077446648433	ImageNet
351	Prostate	0.415627457611464	ImageNet
352	Prostate	-0.0559396651039159	ImageNet
353	Prostate	0.0644618760337496	ImageNet
354	Prostate	0.0541480952776761	ImageNet
355	Prostate	0.1138845608770946	ImageNet
356	Prostate	0.4387073261392308	ImageNet
357	Prostate	-0.0271019731075163	ImageNet
358	Prostate	0.3730634991207631	ImageNet
359	Prostate	0.5403745781699669	ImageNet
360	Prostate	0.1428596490458634	ImageNet
361	Prostate	0.2170215180251897	ImageNet
362	Prostate	0.3813559171554241	ImageNet
363	Prostate	0.1150716797386124	ImageNet
364	Prostate	0.1680996651958501	ImageNet
365	Prostate	0.1515547707645475	ImageNet
366	Prostate	0.1067937170448702	ImageNet
367	Prostate	-0.0365759656561526	ImageNet
368	Prostate	0.1426778000774256	ImageNet
369	Prostate	0.116345220954767	ImageNet
370	Prostate	0.3621630206543549	ImageNet
371	Prostate	0.0534073177374274	ImageNet
372	Prostate	0.0832419466477585	ImageNet
373	Prostate	0.1256345772553544	ImageNet
374	Prostate	-0.0190360846991834	ImageNet
375	Prostate	0.1528992779222595	ImageNet
376	Prostate	0.1235256983238066	ImageNet
377	Prostate	-0.00562842678191	ImageNet
378	Prostate	0.1791844764385564	ImageNet
379	Prostate	0.1323676413586154	ImageNet
380	Prostate	-0.0361638923081941	ImageNet
381	Prostate	0.0003723303592386	ImageNet
382	Prostate	0.0122228179909925	ImageNet
383	Prostate	0.0642840224067854	ImageNet
384	Prostate	0.2379827028600303	ImageNet
385	Prostate	0.1285468279616857	ImageNet
386	Prostate	0.0480393794999187	ImageNet
387	Prostate	0.0988255290780819	ImageNet
388	Prostate	0.0851517959274117	ImageNet
389	Prostate	-0.0265368684538653	ImageNet
390	Prostate	-0.0166073953976138	ImageNet
391	Prostate	0.0890064867356676	ImageNet
392	Prostate	0.2504368581103628	ImageNet
393	Prostate	0.4631325074882149	ImageNet
394	Prostate	0.2885516248467947	ImageNet
395	Prostate	0.394430260615958	ImageNet
396	Prostate	-0.0864523182969487	ImageNet
397	Prostate	0.2675540699296099	ImageNet
398	Prostate	0.3924800577784353	ImageNet
399	Prostate	0.1292888185418022	ImageNet
400	Prostate	0.109191546968706	MoCo
401	Prostate	0.4723811552001735	MoCo
402	Prostate	-0.0450569395824986	MoCo
403	Prostate	0.0648481994311156	MoCo
404	Prostate	0.0851296153648846	MoCo
405	Prostate	0.1195936131379298	MoCo
406	Prostate	0.5353366364364227	MoCo
407	Prostate	-0.0233931581995889	MoCo
408	Prostate	0.4124134568735904	MoCo
409	Prostate	0.5810723973780352	MoCo
410	Prostate	0.2307633786236067	MoCo
411	Prostate	0.2579980890315934	MoCo
412	Prostate	0.4154315456210149	MoCo
413	Prostate	0.1112060982025298	MoCo
414	Prostate	0.1799067998832475	MoCo
415	Prostate	0.1703789345161723	MoCo
416	Prostate	0.086097919191598	MoCo
417	Prostate	0.0208496527379402	MoCo
418	Prostate	0.1716893278889886	MoCo
419	Prostate	0.2059867316308254	MoCo
420	Prostate	0.3937727569470661	MoCo
421	Prostate	0.0709094918218653	MoCo
422	Prostate	0.1135751567383778	MoCo
423	Prostate	0.1241260546604721	MoCo
424	Prostate	0.0064620598239741	MoCo
425	Prostate	0.2291069146296678	MoCo
426	Prostate	0.1908972425099051	MoCo
427	Prostate	0.0668525372129718	MoCo
428	Prostate	0.2353965924662679	MoCo
429	Prostate	0.1326862177706544	MoCo
430	Prostate	-0.0051814403969461	MoCo
431	Prostate	-0.0010397411542667	MoCo
432	Prostate	-0.0026958891144852	MoCo
433	Prostate	0.131396963157927	MoCo
434	Prostate	0.3776299887682615	MoCo
435	Prostate	0.1072829128662609	MoCo
436	Prostate	0.0970540475610413	MoCo
437	Prostate	0.1344131793784928	MoCo
438	Prostate	0.144142376884286	MoCo
439	Prostate	-0.0308222623594476	MoCo
440	Prostate	0.0533831360666967	MoCo
441	Prostate	0.1529756578748782	MoCo
442	Prostate	0.2910272843101982	MoCo
443	Prostate	0.487369792814051	MoCo
444	Prostate	0.329537934626309	MoCo
445	Prostate	0.4480830800835491	MoCo
446	Prostate	-0.065424647004946	MoCo
447	Prostate	0.2788368608375982	MoCo
448	Prostate	0.4674027952100221	MoCo
449	Prostate	0.1253595653234938	MoCo
450	Prostate	0.1399227157594946	ImageNet
451	Prostate	0.1986594671750374	ImageNet
452	Prostate	0.1380262361485638	ImageNet
453	Prostate	-0.0254034176703696	ImageNet
454	Prostate	0.0754057136991805	ImageNet
455	Prostate	0.0160451642512384	ImageNet
456	Prostate	0.3280380381249763	ImageNet
457	Prostate	0.0589710264623057	ImageNet
458	Prostate	0.2385010747468072	ImageNet
459	Prostate	0.4455510659341315	ImageNet
460	Prostate	0.0159063185095202	ImageNet
461	Prostate	0.0625564238880945	ImageNet
462	Prostate	0.0751939622503441	ImageNet
463	Prostate	0.057383695493518	ImageNet
464	Prostate	0.0275442413308155	ImageNet
465	Prostate	0.0434435712317764	ImageNet
466	Prostate	0.0901883830310386	ImageNet
467	Prostate	0.0201712405894169	ImageNet
468	Prostate	0.1821962127574776	ImageNet
469	Prostate	0.1517363667870226	ImageNet
470	Prostate	0.1881569662627349	ImageNet
471	Prostate	0.1422763437962331	ImageNet
472	Prostate	0.2581930735398501	ImageNet
473	Prostate	0.0985651531647278	ImageNet
474	Prostate	0.0107158181866378	ImageNet
475	Prostate	0.1106210981015891	ImageNet
476	Prostate	0.0805029795572203	ImageNet
477	Prostate	-0.0076936019807189	ImageNet
478	Prostate	0.1340745596143353	ImageNet
479	Prostate	-0.0188641677830787	ImageNet
480	Prostate	0.1199186163962053	ImageNet
481	Prostate	0.1155506988968042	ImageNet
482	Prostate	-0.0113360592986193	ImageNet
483	Prostate	0.009911597523569	ImageNet
484	Prostate	0.0292542725095993	ImageNet
485	Prostate	0.218168709525397	ImageNet
486	Prostate	-0.0225691532626521	ImageNet
487	Prostate	0.1479154553944326	ImageNet
488	Prostate	0.0367457322277395	ImageNet
489	Prostate	0.2037326659001657	ImageNet
490	Prostate	0.0428484776891782	ImageNet
491	Prostate	0.0702425387935168	ImageNet
492	Prostate	0.058141671270973	ImageNet
493	Prostate	0.2005651092668063	ImageNet
494	Prostate	0.1296811132977957	ImageNet
495	Prostate	0.230426909254942	ImageNet
496	Prostate	0.2121823464859717	ImageNet
497	Prostate	0.219260581748439	ImageNet
498	Prostate	0.2690864336136584	ImageNet
499	Prostate	0.1070494469046252	ImageNet
