# Supplementary material for: sCellST predicts single-cell gene expression from H& E images
Source: Nat Commun. 2026 Jan 9;17:1194. doi: 10.1038/s41467-025-67965-1 (PMC12858858; doi:10.1038/s41467-025-67965-1)
Supplement: Supplementary file 6 — Source data [file 41467_2025_67965_MOESM6_ESM.zip › Source Data/supfig8/comparison_losses_test_cell_pcc.csv]

	infer mode	pcc	task type
0	bag	0.6412940246296928	regression
1	bag	0.672663337148371	regression
2	bag	0.706205324154819	regression
3	bag	0.6028656315151901	regression
4	bag	0.669022235311103	regression
5	bag	0.7122837738360017	regression
6	bag	0.6608679202947165	regression
7	bag	0.766484899983618	regression
8	bag	0.6417859425559169	regression
9	bag	0.6656219280384335	regression
10	bag	0.6311797570449507	regression
11	bag	0.7394421294990146	regression
12	bag	0.7271418860428469	regression
13	bag	0.6283160497825434	regression
14	bag	0.7404451645141072	regression
15	bag	0.6925874100819698	regression
16	bag	0.6850588587820129	regression
17	bag	0.6615558119312948	regression
18	bag	0.5893133385334443	regression
19	bag	0.5877586153855077	regression
20	bag	0.5699944157892054	regression
21	bag	0.7315495973753543	regression
22	bag	0.7720847512009095	regression
23	bag	0.5770200123125011	regression
24	bag	0.684815111076464	regression
25	bag	0.7161672322118601	regression
26	bag	0.7554536063848583	regression
27	bag	0.7252444807670453	regression
28	bag	0.7309891373426176	regression
29	bag	0.7404316861144626	regression
30	bag	0.7137322084834972	regression
31	bag	0.648420970978638	regression
32	bag	0.7266682440734646	regression
33	bag	0.7188537329888867	regression
34	bag	0.6110192289849221	regression
35	bag	0.6269175141868253	regression
36	bag	0.6812255501856923	regression
37	bag	0.7711747560028224	regression
38	bag	0.6518320728777027	regression
39	bag	0.6634285529970992	regression
40	bag	0.5936322153897273	regression
41	bag	0.7163614551051964	regression
42	bag	0.7325935812534956	regression
43	bag	0.7275054916135171	regression
44	bag	0.6778889427854135	regression
45	bag	0.631358751851642	regression
46	bag	0.756813201847268	regression
47	bag	0.738720137665343	regression
48	bag	0.6165854690192971	regression
49	bag	0.5542936181687581	regression
50	bag	0.7534218587777017	regression
51	instance	0.562359583854375	regression
52	instance	0.8291764370285399	regression
53	instance	0.7904407530121915	regression
54	instance	0.7084556217880404	regression
55	instance	0.7940852420405045	regression
56	instance	0.8807688520596084	regression
57	instance	0.7047279489733738	regression
58	instance	0.9599043433215236	regression
59	instance	0.8037978304971083	regression
60	instance	0.8037086281245328	regression
61	instance	0.789511121874164	regression
62	instance	0.8914688211521304	regression
63	instance	0.6140114546578097	regression
64	instance	0.7133444234288179	regression
65	instance	0.782905494663731	regression
66	instance	0.8325993153661422	regression
67	instance	0.5645143294443873	regression
68	instance	0.5488413812130619	regression
69	instance	0.5841071380739904	regression
70	instance	0.5391924782741009	regression
71	instance	0.4372884757080449	regression
72	instance	0.8648715404676406	regression
73	instance	0.8929693758234154	regression
74	instance	0.6180316026524899	regression
75	instance	0.5760897938682561	regression
76	instance	0.8674877102165244	regression
77	instance	0.7089977914814112	regression
78	instance	0.8189156525747521	regression
79	instance	0.8904969293011462	regression
80	instance	0.8735680973535125	regression
81	instance	0.7793318405219103	regression
82	instance	0.8120362443925613	regression
83	instance	0.8671328215421106	regression
84	instance	0.8670446899789166	regression
85	instance	0.5921593585798242	regression
86	instance	0.7592015947501776	regression
87	instance	0.8132210507607274	regression
88	instance	0.9494874232164268	regression
89	instance	0.7993670814871177	regression
90	instance	0.8183886104790883	regression
91	instance	0.5791138761051868	regression
92	instance	0.7119722680308884	regression
93	instance	0.7923698552612634	regression
94	instance	0.8829922637828079	regression
95	instance	0.8639189441931237	regression
96	instance	0.7228404546101461	regression
97	instance	0.95387219551834	regression
98	instance	0.9362718360579314	regression
99	instance	0.6494550053090153	regression
100	instance	0.6462784639660626	regression
101	instance	0.9232691214935888	regression
102	bag	0.408818327825545	NB (total counts parametrisation)
103	bag	0.7567746530810857	NB (total counts parametrisation)
104	bag	0.8145030657837711	NB (total counts parametrisation)
105	bag	0.6653281226927938	NB (total counts parametrisation)
106	bag	0.7617594905443014	NB (total counts parametrisation)
107	bag	0.8102406845491537	NB (total counts parametrisation)
108	bag	0.717787927640158	NB (total counts parametrisation)
109	bag	0.9314223736526062	NB (total counts parametrisation)
110	bag	0.7091235331392329	NB (total counts parametrisation)
111	bag	0.7554948576201674	NB (total counts parametrisation)
112	bag	0.6902770844019885	NB (total counts parametrisation)
113	bag	0.855174962681164	NB (total counts parametrisation)
114	bag	0.5909430699050927	NB (total counts parametrisation)
115	bag	0.7113653918614368	NB (total counts parametrisation)
116	bag	0.7860485847606835	NB (total counts parametrisation)
117	bag	0.7976149847650809	NB (total counts parametrisation)
118	bag	0.2107515140932966	NB (total counts parametrisation)
119	bag	0.2016334659735591	NB (total counts parametrisation)
120	bag	0.3569680432629205	NB (total counts parametrisation)
121	bag	0.403947648611393	NB (total counts parametrisation)
122	bag	0.0867611919545972	NB (total counts parametrisation)
123	bag	0.8522211578619205	NB (total counts parametrisation)
124	bag	0.9025673849261048	NB (total counts parametrisation)
125	bag	0.5958838131771389	NB (total counts parametrisation)
126	bag	0.4311119449495362	NB (total counts parametrisation)
127	bag	0.8193163871606122	NB (total counts parametrisation)
128	bag	0.7640944418720494	NB (total counts parametrisation)
129	bag	0.7916680342506499	NB (total counts parametrisation)
130	bag	0.8426001423636869	NB (total counts parametrisation)
131	bag	0.8549554827713892	NB (total counts parametrisation)
132	bag	0.7772116549612527	NB (total counts parametrisation)
133	bag	0.7052256072753509	NB (total counts parametrisation)
134	bag	0.8276830303837346	NB (total counts parametrisation)
135	bag	0.8215914642725695	NB (total counts parametrisation)
136	bag	0.4599977505187915	NB (total counts parametrisation)
137	bag	0.6962560972108871	NB (total counts parametrisation)
138	bag	0.782298381224091	NB (total counts parametrisation)
139	bag	0.926029219165136	NB (total counts parametrisation)
140	bag	0.708348183434354	NB (total counts parametrisation)
141	bag	0.7472212008482825	NB (total counts parametrisation)
142	bag	0.6462770394692285	NB (total counts parametrisation)
143	bag	0.7594915544760439	NB (total counts parametrisation)
144	bag	0.8041294884835932	NB (total counts parametrisation)
145	bag	0.8431660616772308	NB (total counts parametrisation)
146	bag	0.7459364433884463	NB (total counts parametrisation)
147	bag	0.6865445441719586	NB (total counts parametrisation)
148	bag	0.919198965023712	NB (total counts parametrisation)
149	bag	0.8878761161249449	NB (total counts parametrisation)
150	bag	0.6835666875936455	NB (total counts parametrisation)
151	bag	0.6055724064286236	NB (total counts parametrisation)
152	bag	0.880020437212124	NB (total counts parametrisation)
153	instance	0.4101200037682401	NB (total counts parametrisation)
154	instance	0.7504517125502339	NB (total counts parametrisation)
155	instance	0.8167706864609452	NB (total counts parametrisation)
156	instance	0.6620992022848622	NB (total counts parametrisation)
157	instance	0.7695490338355631	NB (total counts parametrisation)
158	instance	0.8109155000972198	NB (total counts parametrisation)
159	instance	0.724725390000529	NB (total counts parametrisation)
160	instance	0.9302515484172856	NB (total counts parametrisation)
161	instance	0.7080733651492874	NB (total counts parametrisation)
162	instance	0.7596724626815625	NB (total counts parametrisation)
163	instance	0.6943727757956681	NB (total counts parametrisation)
164	instance	0.8516381204588477	NB (total counts parametrisation)
165	instance	0.5946236771788648	NB (total counts parametrisation)
166	instance	0.705318552524038	NB (total counts parametrisation)
167	instance	0.7963181965583546	NB (total counts parametrisation)
168	instance	0.7893996772772063	NB (total counts parametrisation)
169	instance	0.1950222191222871	NB (total counts parametrisation)
170	instance	0.1893753376136072	NB (total counts parametrisation)
171	instance	0.3636296122801825	NB (total counts parametrisation)
172	instance	0.4188495737130293	NB (total counts parametrisation)
173	instance	0.0847559836204934	NB (total counts parametrisation)
174	instance	0.8529118002732228	NB (total counts parametrisation)
175	instance	0.9031356245548512	NB (total counts parametrisation)
176	instance	0.5936754497257649	NB (total counts parametrisation)
177	instance	0.4395281782776434	NB (total counts parametrisation)
178	instance	0.8215605311329296	NB (total counts parametrisation)
179	instance	0.7707378807550609	NB (total counts parametrisation)
180	instance	0.792935567623841	NB (total counts parametrisation)
181	instance	0.8463518946565145	NB (total counts parametrisation)
182	instance	0.851091288420049	NB (total counts parametrisation)
183	instance	0.777938459690096	NB (total counts parametrisation)
184	instance	0.7042876773681241	NB (total counts parametrisation)
185	instance	0.8256980865769528	NB (total counts parametrisation)
186	instance	0.828267251451237	NB (total counts parametrisation)
187	instance	0.4747856085778194	NB (total counts parametrisation)
188	instance	0.6909803524960978	NB (total counts parametrisation)
189	instance	0.7899488558033765	NB (total counts parametrisation)
190	instance	0.9261254631253696	NB (total counts parametrisation)
191	instance	0.7035002905149028	NB (total counts parametrisation)
192	instance	0.7583385877872972	NB (total counts parametrisation)
193	instance	0.6515834585069344	NB (total counts parametrisation)
194	instance	0.7735720418308374	NB (total counts parametrisation)
195	instance	0.8109852779028175	NB (total counts parametrisation)
196	instance	0.8444099931618982	NB (total counts parametrisation)
197	instance	0.7455752225978998	NB (total counts parametrisation)
198	instance	0.6992384309423336	NB (total counts parametrisation)
199	instance	0.9183189416032136	NB (total counts parametrisation)
200	instance	0.8905071777251068	NB (total counts parametrisation)
201	instance	0.6777933044546344	NB (total counts parametrisation)
202	instance	0.6141948238799992	NB (total counts parametrisation)
203	instance	0.8808831108233522	NB (total counts parametrisation)
204	bag	0.4528189867523216	NB (mean parametrisation)
205	bag	0.7570050825759198	NB (mean parametrisation)
206	bag	0.8175155598841739	NB (mean parametrisation)
207	bag	0.6521545776266215	NB (mean parametrisation)
208	bag	0.7401364362537902	NB (mean parametrisation)
209	bag	0.8167466769317686	NB (mean parametrisation)
210	bag	0.7196629652952503	NB (mean parametrisation)
211	bag	0.9322875936536982	NB (mean parametrisation)
212	bag	0.7119648672931072	NB (mean parametrisation)
213	bag	0.7465963138120053	NB (mean parametrisation)
214	bag	0.6658101499914455	NB (mean parametrisation)
215	bag	0.8463667157772732	NB (mean parametrisation)
216	bag	0.7100418612433328	NB (mean parametrisation)
217	bag	0.7028157797452761	NB (mean parametrisation)
218	bag	0.7914782451544096	NB (mean parametrisation)
219	bag	0.7922191273416385	NB (mean parametrisation)
220	bag	0.597276098116728	NB (mean parametrisation)
221	bag	0.4920848839096163	NB (mean parametrisation)
222	bag	0.5262681029307692	NB (mean parametrisation)
223	bag	0.5586799840032084	NB (mean parametrisation)
224	bag	0.4305550886216189	NB (mean parametrisation)
225	bag	0.8464730866740985	NB (mean parametrisation)
226	bag	0.8923625179512085	NB (mean parametrisation)
227	bag	0.5824866488358399	NB (mean parametrisation)
228	bag	0.5376980673004756	NB (mean parametrisation)
229	bag	0.8064184540472867	NB (mean parametrisation)
230	bag	0.7771687352897803	NB (mean parametrisation)
231	bag	0.7936050985809056	NB (mean parametrisation)
232	bag	0.8358891431390718	NB (mean parametrisation)
233	bag	0.856807947106187	NB (mean parametrisation)
234	bag	0.7804346545428624	NB (mean parametrisation)
235	bag	0.7001963833688376	NB (mean parametrisation)
236	bag	0.8351341806874555	NB (mean parametrisation)
237	bag	0.8222594510516681	NB (mean parametrisation)
238	bag	0.5173865732686	NB (mean parametrisation)
239	bag	0.6803252212322949	NB (mean parametrisation)
240	bag	0.7658249469620371	NB (mean parametrisation)
241	bag	0.9151447939937584	NB (mean parametrisation)
242	bag	0.6971974823442527	NB (mean parametrisation)
243	bag	0.7410450793375799	NB (mean parametrisation)
244	bag	0.63787344914207	NB (mean parametrisation)
245	bag	0.7616120316698876	NB (mean parametrisation)
246	bag	0.8076638312167801	NB (mean parametrisation)
247	bag	0.8316866269942687	NB (mean parametrisation)
248	bag	0.7557548892897528	NB (mean parametrisation)
249	bag	0.6831862848218999	NB (mean parametrisation)
250	bag	0.9246859843026756	NB (mean parametrisation)
251	bag	0.8946901370500616	NB (mean parametrisation)
252	bag	0.6732550039334928	NB (mean parametrisation)
253	bag	0.5840244610550563	NB (mean parametrisation)
254	bag	0.8974375812930648	NB (mean parametrisation)
255	instance	0.4612878291678375	NB (mean parametrisation)
256	instance	0.7513775346572586	NB (mean parametrisation)
257	instance	0.8182388238213587	NB (mean parametrisation)
258	instance	0.6496086404636827	NB (mean parametrisation)
259	instance	0.7503749290003912	NB (mean parametrisation)
260	instance	0.8153872468854804	NB (mean parametrisation)
261	instance	0.7248970055279049	NB (mean parametrisation)
262	instance	0.9318357441770608	NB (mean parametrisation)
263	instance	0.7088927566987024	NB (mean parametrisation)
264	instance	0.7479136795393551	NB (mean parametrisation)
265	instance	0.6704548222752607	NB (mean parametrisation)
266	instance	0.8420363106671127	NB (mean parametrisation)
267	instance	0.7195423592996596	NB (mean parametrisation)
268	instance	0.6955163340463537	NB (mean parametrisation)
269	instance	0.7997774467177998	NB (mean parametrisation)
270	instance	0.7847532993036914	NB (mean parametrisation)
271	instance	0.5973437593506357	NB (mean parametrisation)
272	instance	0.4857158790396203	NB (mean parametrisation)
273	instance	0.5331358531454709	NB (mean parametrisation)
274	instance	0.5753554379329389	NB (mean parametrisation)
275	instance	0.4312687386295935	NB (mean parametrisation)
276	instance	0.8484741509336988	NB (mean parametrisation)
277	instance	0.8928302910827729	NB (mean parametrisation)
278	instance	0.5854003679680684	NB (mean parametrisation)
279	instance	0.5336104688854252	NB (mean parametrisation)
280	instance	0.807735721962171	NB (mean parametrisation)
281	instance	0.7844617522514522	NB (mean parametrisation)
282	instance	0.7933617089038992	NB (mean parametrisation)
283	instance	0.8414790523957159	NB (mean parametrisation)
284	instance	0.8556201616801227	NB (mean parametrisation)
285	instance	0.7787578590168334	NB (mean parametrisation)
286	instance	0.698838715625226	NB (mean parametrisation)
287	instance	0.8345092268312406	NB (mean parametrisation)
288	instance	0.8287970224958539	NB (mean parametrisation)
289	instance	0.534501425475331	NB (mean parametrisation)
290	instance	0.67773050618894	NB (mean parametrisation)
291	instance	0.7738569680055237	NB (mean parametrisation)
292	instance	0.9137173178521588	NB (mean parametrisation)
293	instance	0.6948302857672815	NB (mean parametrisation)
294	instance	0.7504745082059792	NB (mean parametrisation)
295	instance	0.6414745078246586	NB (mean parametrisation)
296	instance	0.7772162683271149	NB (mean parametrisation)
297	instance	0.8134978378077466	NB (mean parametrisation)
298	instance	0.8326203991140195	NB (mean parametrisation)
299	instance	0.7556898571322606	NB (mean parametrisation)
300	instance	0.6975944725194072	NB (mean parametrisation)
301	instance	0.9237538985739228	NB (mean parametrisation)
302	instance	0.8957579792175054	NB (mean parametrisation)
303	instance	0.6655406988776528	NB (mean parametrisation)
304	instance	0.5971174926238318	NB (mean parametrisation)
305	instance	0.8992814390359456	NB (mean parametrisation)
