# Supplementary material for: sCellST predicts single-cell gene expression from H& E images
Source: Nat Commun. 2026 Jan 9;17:1194. doi: 10.1038/s41467-025-67965-1 (PMC12858858; doi:10.1038/s41467-025-67965-1)
Supplement: Supplementary file 6 — Source data [file 41467_2025_67965_MOESM6_ESM.zip › Source Data/supfig8/comparison_losses_test_cell_scc.csv]

	infer mode	scc	task type
0	bag	0.6404401329553111	regression
1	bag	0.7367501032624706	regression
2	bag	0.7988752576370581	regression
3	bag	0.6546080005943054	regression
4	bag	0.7641028924771857	regression
5	bag	0.8020127761025141	regression
6	bag	0.7293153739931098	regression
7	bag	0.943474741760504	regression
8	bag	0.7027966456980773	regression
9	bag	0.7412379747561516	regression
10	bag	0.6709354545958961	regression
11	bag	0.8433065641459768	regression
12	bag	0.7396567674350296	regression
13	bag	0.7264119014171937	regression
14	bag	0.8181360884894635	regression
15	bag	0.7837849591274927	regression
16	bag	0.6741889951169758	regression
17	bag	0.6486584485911009	regression
18	bag	0.5829952839997141	regression
19	bag	0.5836327384354749	regression
20	bag	0.5599083394228408	regression
21	bag	0.8540345459651904	regression
22	bag	0.8988917005802509	regression
23	bag	0.6272831357102616	regression
24	bag	0.6776240710595928	regression
25	bag	0.8103496884768429	regression
26	bag	0.7810888582657619	regression
27	bag	0.8033604922811608	regression
28	bag	0.8380947629033252	regression
29	bag	0.8450888715150554	regression
30	bag	0.7757792871325216	regression
31	bag	0.6986865467895075	regression
32	bag	0.8230792951146915	regression
33	bag	0.8146880668708975	regression
34	bag	0.6061141401136733	regression
35	bag	0.6866983780144974	regression
36	bag	0.7881001527426692	regression
37	bag	0.9237170333599882	regression
38	bag	0.699342865673516	regression
39	bag	0.7385460835487582	regression
40	bag	0.6761488370360745	regression
41	bag	0.7711669744395572	regression
42	bag	0.8052268140067377	regression
43	bag	0.8411127471600053	regression
44	bag	0.7456719849215505	regression
45	bag	0.6829110016770013	regression
46	bag	0.9368083724730444	regression
47	bag	0.9089140815561358	regression
48	bag	0.6923442945708254	regression
49	bag	0.6086183471921836	regression
50	bag	0.8863076655109184	regression
51	instance	0.5637154665070911	regression
52	instance	0.551183481685637	regression
53	instance	0.5268448612640705	regression
54	instance	0.5945656264827546	regression
55	instance	0.5380073996161518	regression
56	instance	0.580611114344733	regression
57	instance	0.5381835659629879	regression
58	instance	0.6275532983548311	regression
59	instance	0.5336655601141597	regression
60	instance	0.5292983882404826	regression
61	instance	0.526667456924016	regression
62	instance	0.5835461178591271	regression
63	instance	0.5957126151089598	regression
64	instance	0.4756121146639286	regression
65	instance	0.6362309650249304	regression
66	instance	0.5462125625768296	regression
67	instance	0.6621603018296782	regression
68	instance	0.6352666000098374	regression
69	instance	0.6153089679604877	regression
70	instance	0.5870338755615074	regression
71	instance	0.5612895668025523	regression
72	instance	0.5869765010288418	regression
73	instance	0.5392992950483907	regression
74	instance	0.5554397414256503	regression
75	instance	0.62882202677962	regression
76	instance	0.5691106167216101	regression
77	instance	0.6479161681120346	regression
78	instance	0.6220085985099558	regression
79	instance	0.5873197026483754	regression
80	instance	0.5659713907891484	regression
81	instance	0.6462710003431829	regression
82	instance	0.5366417542276081	regression
83	instance	0.5611575903358099	regression
84	instance	0.5745822679419387	regression
85	instance	0.5749790176409064	regression
86	instance	0.4991113339626848	regression
87	instance	0.5490927092138514	regression
88	instance	0.6201674896135678	regression
89	instance	0.5248197985352783	regression
90	instance	0.5351315381786689	regression
91	instance	0.4457486954245535	regression
92	instance	0.5810575746022136	regression
93	instance	0.5833771632968924	regression
94	instance	0.5767436981261908	regression
95	instance	0.5738448438869174	regression
96	instance	0.5851358227533089	regression
97	instance	0.6194197793886276	regression
98	instance	0.6104914528037998	regression
99	instance	0.4696545550401931	regression
100	instance	0.4287352035551397	regression
101	instance	0.598346641731052	regression
102	bag	0.4418301573652534	NB (mean parametrisation)
103	bag	0.7468467116971376	NB (mean parametrisation)
104	bag	0.8088444771292199	NB (mean parametrisation)
105	bag	0.6364728288150566	NB (mean parametrisation)
106	bag	0.729844276739004	NB (mean parametrisation)
107	bag	0.8088822511227167	NB (mean parametrisation)
108	bag	0.7104791363023438	NB (mean parametrisation)
109	bag	0.92378843266805	NB (mean parametrisation)
110	bag	0.7023653036471353	NB (mean parametrisation)
111	bag	0.7319081668364493	NB (mean parametrisation)
112	bag	0.6525192079462547	NB (mean parametrisation)
113	bag	0.8341022861697417	NB (mean parametrisation)
114	bag	0.6982942869015798	NB (mean parametrisation)
115	bag	0.68750872347959	NB (mean parametrisation)
116	bag	0.7785041885179502	NB (mean parametrisation)
117	bag	0.7766218791395881	NB (mean parametrisation)
118	bag	0.5844973201718596	NB (mean parametrisation)
119	bag	0.4781540326434984	NB (mean parametrisation)
120	bag	0.507181924302136	NB (mean parametrisation)
121	bag	0.5430066543296782	NB (mean parametrisation)
122	bag	0.4192710751517812	NB (mean parametrisation)
123	bag	0.8373037759693678	NB (mean parametrisation)
124	bag	0.885741662725501	NB (mean parametrisation)
125	bag	0.5721227986833944	NB (mean parametrisation)
126	bag	0.5192785121184686	NB (mean parametrisation)
127	bag	0.7969735730285245	NB (mean parametrisation)
128	bag	0.759321695914671	NB (mean parametrisation)
129	bag	0.7854954505618295	NB (mean parametrisation)
130	bag	0.830343734427477	NB (mean parametrisation)
131	bag	0.8518274574140191	NB (mean parametrisation)
132	bag	0.7728251440733057	NB (mean parametrisation)
133	bag	0.6946137118686773	NB (mean parametrisation)
134	bag	0.8277311871652068	NB (mean parametrisation)
135	bag	0.8090643965747613	NB (mean parametrisation)
136	bag	0.501118195349855	NB (mean parametrisation)
137	bag	0.6764647381791936	NB (mean parametrisation)
138	bag	0.7561199183966667	NB (mean parametrisation)
139	bag	0.9073310398636448	NB (mean parametrisation)
140	bag	0.690079510923592	NB (mean parametrisation)
141	bag	0.7322834338254531	NB (mean parametrisation)
142	bag	0.6304633077191938	NB (mean parametrisation)
143	bag	0.7488780084367996	NB (mean parametrisation)
144	bag	0.7982106909487963	NB (mean parametrisation)
145	bag	0.8233794768057895	NB (mean parametrisation)
146	bag	0.7475847763133925	NB (mean parametrisation)
147	bag	0.6669896100641705	NB (mean parametrisation)
148	bag	0.9161873640183628	NB (mean parametrisation)
149	bag	0.885284171560639	NB (mean parametrisation)
150	bag	0.6570437152651801	NB (mean parametrisation)
151	bag	0.572071227816693	NB (mean parametrisation)
152	bag	0.8907800277898278	NB (mean parametrisation)
153	instance	0.4684716975066992	NB (mean parametrisation)
154	instance	0.5509416410640089	NB (mean parametrisation)
155	instance	0.5402771521868922	NB (mean parametrisation)
156	instance	0.6013272231625433	NB (mean parametrisation)
157	instance	0.5455789927973135	NB (mean parametrisation)
158	instance	0.587661191405039	NB (mean parametrisation)
159	instance	0.5335301790292702	NB (mean parametrisation)
160	instance	0.6280096205673381	NB (mean parametrisation)
161	instance	0.5364899945872486	NB (mean parametrisation)
162	instance	0.5285087008843526	NB (mean parametrisation)
163	instance	0.5270708813804603	NB (mean parametrisation)
164	instance	0.5835175058569114	NB (mean parametrisation)
165	instance	0.6221827880004873	NB (mean parametrisation)
166	instance	0.4749261581188279	NB (mean parametrisation)
167	instance	0.6465802589505716	NB (mean parametrisation)
168	instance	0.5464080319615976	NB (mean parametrisation)
169	instance	0.6077745580593379	NB (mean parametrisation)
170	instance	0.5039476160340208	NB (mean parametrisation)
171	instance	0.5601908872384345	NB (mean parametrisation)
172	instance	0.5631842264992009	NB (mean parametrisation)
173	instance	0.4383504631402308	NB (mean parametrisation)
174	instance	0.5781503961106321	NB (mean parametrisation)
175	instance	0.6224058419488593	NB (mean parametrisation)
176	instance	0.5535451964613557	NB (mean parametrisation)
177	instance	0.5480296411536414	NB (mean parametrisation)
178	instance	0.5691290585657804	NB (mean parametrisation)
179	instance	0.6826932307571308	NB (mean parametrisation)
180	instance	0.6314649249724531	NB (mean parametrisation)
181	instance	0.5899184036870228	NB (mean parametrisation)
182	instance	0.5912566378251272	NB (mean parametrisation)
183	instance	0.6555325798075816	NB (mean parametrisation)
184	instance	0.544413822243345	NB (mean parametrisation)
185	instance	0.584134648166082	NB (mean parametrisation)
186	instance	0.5764514867928083	NB (mean parametrisation)
187	instance	0.5511203653102307	NB (mean parametrisation)
188	instance	0.5111332263784862	NB (mean parametrisation)
189	instance	0.545068187182449	NB (mean parametrisation)
190	instance	0.6212424988369403	NB (mean parametrisation)
191	instance	0.5321049749131903	NB (mean parametrisation)
192	instance	0.5447947930675195	NB (mean parametrisation)
193	instance	0.4399714661342554	NB (mean parametrisation)
194	instance	0.6095846427204021	NB (mean parametrisation)
195	instance	0.6142496533538376	NB (mean parametrisation)
196	instance	0.575961436066417	NB (mean parametrisation)
197	instance	0.5753349676059305	NB (mean parametrisation)
198	instance	0.600480986393203	NB (mean parametrisation)
199	instance	0.6265956087808278	NB (mean parametrisation)
200	instance	0.6145608131334266	NB (mean parametrisation)
201	instance	0.4720064824259765	NB (mean parametrisation)
202	instance	0.4369351041758159	NB (mean parametrisation)
203	instance	0.6219640874472709	NB (mean parametrisation)
204	bag	0.2725984464383101	NB (total counts parametrisation)
205	bag	0.7474506025750323	NB (total counts parametrisation)
206	bag	0.7290470951011763	NB (total counts parametrisation)
207	bag	0.6405253634902591	NB (total counts parametrisation)
208	bag	0.6888786457157214	NB (total counts parametrisation)
209	bag	0.7965201206823349	NB (total counts parametrisation)
210	bag	0.6833841120949052	NB (total counts parametrisation)
211	bag	0.9024289727463356	NB (total counts parametrisation)
212	bag	0.7071086586826626	NB (total counts parametrisation)
213	bag	0.739835584412053	NB (total counts parametrisation)
214	bag	0.6699898429955888	NB (total counts parametrisation)
215	bag	0.8379259129464404	NB (total counts parametrisation)
216	bag	0.487001043852755	NB (total counts parametrisation)
217	bag	0.6582759794299908	NB (total counts parametrisation)
218	bag	0.715018388174188	NB (total counts parametrisation)
219	bag	0.7791186344120502	NB (total counts parametrisation)
220	bag	0.233731537486568	NB (total counts parametrisation)
221	bag	0.0	NB (total counts parametrisation)
222	bag	0.3291771895771027	NB (total counts parametrisation)
223	bag	0.3755990495256089	NB (total counts parametrisation)
224	bag	0.0	NB (total counts parametrisation)
225	bag	0.8253804269328228	NB (total counts parametrisation)
226	bag	0.8819417244971409	NB (total counts parametrisation)
227	bag	0.5491244183105338	NB (total counts parametrisation)
228	bag	0.0	NB (total counts parametrisation)
229	bag	0.8088406400829605	NB (total counts parametrisation)
230	bag	0.7091695041662417	NB (total counts parametrisation)
231	bag	0.7512250201998542	NB (total counts parametrisation)
232	bag	0.8301892854133947	NB (total counts parametrisation)
233	bag	0.8343874215687872	NB (total counts parametrisation)
234	bag	0.7508593113265857	NB (total counts parametrisation)
235	bag	0.6977962667780029	NB (total counts parametrisation)
236	bag	0.8113992537312421	NB (total counts parametrisation)
237	bag	0.7853517980339423	NB (total counts parametrisation)
238	bag	0.0	NB (total counts parametrisation)
239	bag	0.6856716162475232	NB (total counts parametrisation)
240	bag	0.7097924549058464	NB (total counts parametrisation)
241	bag	0.9070445463452924	NB (total counts parametrisation)
242	bag	0.7022470802835706	NB (total counts parametrisation)
243	bag	0.7330129647735666	NB (total counts parametrisation)
244	bag	0.6074373696180627	NB (total counts parametrisation)
245	bag	0.7129164157694249	NB (total counts parametrisation)
246	bag	0.7639654913924279	NB (total counts parametrisation)
247	bag	0.8337262333134696	NB (total counts parametrisation)
248	bag	0.7365186377542917	NB (total counts parametrisation)
249	bag	0.6621629209423999	NB (total counts parametrisation)
250	bag	0.8836454149817635	NB (total counts parametrisation)
251	bag	0.8474633221160435	NB (total counts parametrisation)
252	bag	0.6502784930757598	NB (total counts parametrisation)
253	bag	0.5406830270330432	NB (total counts parametrisation)
254	bag	0.8527483411993343	NB (total counts parametrisation)
255	instance	0.2759099816965102	NB (total counts parametrisation)
256	instance	0.5488741504223057	NB (total counts parametrisation)
257	instance	0.4814217965339326	NB (total counts parametrisation)
258	instance	0.6007239049485047	NB (total counts parametrisation)
259	instance	0.5336703846048143	NB (total counts parametrisation)
260	instance	0.5861972943417038	NB (total counts parametrisation)
261	instance	0.5299221116658739	NB (total counts parametrisation)
262	instance	0.6279239202478646	NB (total counts parametrisation)
263	instance	0.5380893525778089	NB (total counts parametrisation)
264	instance	0.5305858750034264	NB (total counts parametrisation)
265	instance	0.5270773096225325	NB (total counts parametrisation)
266	instance	0.5846041704759203	NB (total counts parametrisation)
267	instance	0.5034961557111517	NB (total counts parametrisation)
268	instance	0.4557198638847998	NB (total counts parametrisation)
269	instance	0.6093525405646566	NB (total counts parametrisation)
270	instance	0.5462618795970338	NB (total counts parametrisation)
271	instance	0.2284190213240685	NB (total counts parametrisation)
272	instance	0.0	NB (total counts parametrisation)
273	instance	0.348472794862499	NB (total counts parametrisation)
274	instance	0.4116922809075177	NB (total counts parametrisation)
275	instance	0.0	NB (total counts parametrisation)
276	instance	0.5815273068770734	NB (total counts parametrisation)
277	instance	0.6005143640301237	NB (total counts parametrisation)
278	instance	0.5232070669687678	NB (total counts parametrisation)
279	instance	0.0	NB (total counts parametrisation)
280	instance	0.5707693818450537	NB (total counts parametrisation)
281	instance	0.6653171654283322	NB (total counts parametrisation)
282	instance	0.6200659273789377	NB (total counts parametrisation)
283	instance	0.5867139410419734	NB (total counts parametrisation)
284	instance	0.5892908927139098	NB (total counts parametrisation)
285	instance	0.6251918282033162	NB (total counts parametrisation)
286	instance	0.5406570842343402	NB (total counts parametrisation)
287	instance	0.5793919095524528	NB (total counts parametrisation)
288	instance	0.5723731012226875	NB (total counts parametrisation)
289	instance	0.0	NB (total counts parametrisation)
290	instance	0.5089178655231134	NB (total counts parametrisation)
291	instance	0.5396048888079809	NB (total counts parametrisation)
292	instance	0.6212604933509875	NB (total counts parametrisation)
293	instance	0.5313596934424041	NB (total counts parametrisation)
294	instance	0.5418912087760961	NB (total counts parametrisation)
295	instance	0.3820260071498132	NB (total counts parametrisation)
296	instance	0.5866677178737342	NB (total counts parametrisation)
297	instance	0.5953013878171752	NB (total counts parametrisation)
298	instance	0.5757042342266201	NB (total counts parametrisation)
299	instance	0.576851565221384	NB (total counts parametrisation)
300	instance	0.600225156351583	NB (total counts parametrisation)
301	instance	0.6239885069840251	NB (total counts parametrisation)
302	instance	0.6116359814580018	NB (total counts parametrisation)
303	instance	0.439257823785799	NB (total counts parametrisation)
304	instance	0.4282181954647693	NB (total counts parametrisation)
305	instance	0.61200469734683	NB (total counts parametrisation)
