# Supplementary material for: sCellST predicts single-cell gene expression from H& E images
Source: Nat Commun. 2026 Jan 9;17:1194. doi: 10.1038/s41467-025-67965-1 (PMC12858858; doi:10.1038/s41467-025-67965-1)
Supplement: Supplementary file 6 — Source data [file 41467_2025_67965_MOESM6_ESM.zip › Source Data/supfig9/mae_barplot.csv]

	model	mae
0	HisToGene	0.5054476
1	HisToGene	0.7805482
2	HisToGene	0.72597826
3	HisToGene	0.77559006
4	HisToGene	0.7930698
5	HisToGene	0.89375705
6	HisToGene	2.2827668
7	HisToGene	0.8115267
8	HisToGene	0.74624366
9	HisToGene	0.74347764
10	HisToGene	0.4364518
11	HisToGene	1.491961
12	HisToGene	2.2415838
13	HisToGene	1.2721711
14	HisToGene	0.8400653
15	HisToGene	0.3860709
16	HisToGene	0.6927614
17	HisToGene	0.76026547
18	HisToGene	0.51155597
19	HisToGene	0.56705374
20	HisToGene	0.7201226
21	HisToGene	0.4115734
22	HisToGene	0.8208865
23	HisToGene	0.27979133
24	HisToGene	0.24643914
25	HisToGene	0.857564
26	HisToGene	1.4641647
27	HisToGene	0.75295305
28	HisToGene	3.4482436
29	HisToGene	1.53351
30	HisToGene	1.4394448
31	HisToGene	0.83260643
32	HisToGene	1.3653064
33	HisToGene	1.8828888
34	HisToGene	1.6086241
35	HisToGene	0.5336819
36	HisToGene	0.50960684
37	HisToGene	0.47382128
38	HisToGene	0.80432296
39	HisToGene	0.41403016
40	HisToGene	0.49938133
41	HisToGene	0.51493144
42	HisToGene	0.65550905
43	HisToGene	0.77668154
44	HisToGene	0.47943398
45	HisToGene	0.8379359
46	HisToGene	0.9238874
47	HisToGene	0.64083
48	HisToGene	0.94169813
49	HisToGene	0.66914326
50	HisToGene	0.4924006
51	HisToGene	0.5859776
52	HisToGene	0.538426
53	HisToGene	0.92011
54	HisToGene	0.5151641
55	HisToGene	0.31222954
56	HisToGene	1.172816
57	HisToGene	0.5078957
58	HisToGene	0.6873201
59	HisToGene	0.7979764
60	HisToGene	0.28021947
61	HisToGene	0.6175802
62	HisToGene	0.9707845
63	HisToGene	0.47038713
64	HisToGene	0.37785533
65	HisToGene	0.3008458
66	HisToGene	0.5198068
67	HisToGene	0.56228
68	HisToGene	0.45567942
69	HisToGene	0.44359377
70	HisToGene	0.7546081
71	HisToGene	0.34898224
72	HisToGene	1.0605949
73	HisToGene	0.2960067
74	HisToGene	0.21188729
75	HisToGene	0.61697364
76	HisToGene	0.53235173
77	HisToGene	0.40261894
78	HisToGene	1.6230371
79	HisToGene	0.46324205
80	HisToGene	0.6424789
81	HisToGene	0.5862422
82	HisToGene	0.8885694
83	HisToGene	0.7525784
84	HisToGene	0.59815377
85	HisToGene	0.5121307
86	HisToGene	0.42451197
87	HisToGene	0.35880956
88	HisToGene	0.7560205
89	HisToGene	0.52230453
90	HisToGene	0.39579135
91	HisToGene	0.357243
92	HisToGene	0.55110806
93	HisToGene	0.88963187
94	HisToGene	0.34809864
95	HisToGene	0.62157637
96	HisToGene	0.5023069
97	HisToGene	0.552345
98	HisToGene	0.67440456
99	HisToGene	0.52892405
100	HisToGene	0.52309597
101	HisToGene	0.62486583
102	HisToGene	0.5685009
103	HisToGene	0.8784389
104	HisToGene	0.5828083
105	HisToGene	0.34015486
106	HisToGene	1.1904337
107	HisToGene	0.560422
108	HisToGene	0.73073477
109	HisToGene	0.763277
110	HisToGene	0.306187
111	HisToGene	0.6569667
112	HisToGene	0.947893
113	HisToGene	0.47873896
114	HisToGene	0.42272308
115	HisToGene	0.31922933
116	HisToGene	0.57214075
117	HisToGene	0.5909623
118	HisToGene	0.5142836
119	HisToGene	0.4862951
120	HisToGene	0.9920244
121	HisToGene	0.44007578
122	HisToGene	1.3030668
123	HisToGene	0.339043
124	HisToGene	0.22569813
125	HisToGene	0.5011094
126	HisToGene	0.5616381
127	HisToGene	0.45163617
128	HisToGene	1.6352035
129	HisToGene	0.4991696
130	HisToGene	0.6741649
131	HisToGene	0.62690735
132	HisToGene	0.8808422
133	HisToGene	0.8111704
134	HisToGene	0.6785763
135	HisToGene	0.49484208
136	HisToGene	0.47016984
137	HisToGene	0.39470413
138	HisToGene	0.74706674
139	HisToGene	0.55781883
140	HisToGene	0.44592696
141	HisToGene	0.39229292
142	HisToGene	0.59390867
143	HisToGene	0.7772182
144	HisToGene	0.35967183
145	HisToGene	0.6732783
146	HisToGene	0.55258965
147	HisToGene	0.54058146
148	HisToGene	0.73270154
149	HisToGene	0.5557469
150	HisToGene	0.376896
151	HisToGene	0.64350903
152	HisToGene	0.40429518
153	HisToGene	0.8211963
154	HisToGene	0.42278948
155	HisToGene	0.30526912
156	HisToGene	1.0083199
157	HisToGene	0.4298619
158	HisToGene	0.7265805
159	HisToGene	0.7998881
160	HisToGene	0.30465358
161	HisToGene	0.51344395
162	HisToGene	0.7671524
163	HisToGene	0.4129276
164	HisToGene	0.36472633
165	HisToGene	0.36293885
166	HisToGene	0.41643238
167	HisToGene	0.47532845
168	HisToGene	0.3901316
169	HisToGene	0.56316507
170	HisToGene	0.71263224
171	HisToGene	0.24430738
172	HisToGene	0.7626603
173	HisToGene	0.2367274
174	HisToGene	0.23939086
175	HisToGene	0.5602666
176	HisToGene	0.4508607
177	HisToGene	0.32989442
178	HisToGene	0.8225252
179	HisToGene	0.40486678
180	HisToGene	0.39497563
181	HisToGene	0.37666097
182	HisToGene	0.40770477
183	HisToGene	0.4353555
184	HisToGene	0.6401097
185	HisToGene	0.34761062
186	HisToGene	0.36535436
187	HisToGene	0.41568822
188	HisToGene	0.7494158
189	HisToGene	0.31894726
190	HisToGene	0.4006436
191	HisToGene	0.38072285
192	HisToGene	0.44274983
193	HisToGene	0.50546765
194	HisToGene	0.5084763
195	HisToGene	0.61445767
196	HisToGene	0.43780956
197	HisToGene	0.35808414
198	HisToGene	0.63538986
199	HisToGene	0.37211525
200	HisToGene	0.42803377
201	HisToGene	0.69320935
202	HisToGene	0.47006446
203	HisToGene	1.1322885
204	HisToGene	0.51555276
205	HisToGene	0.31385818
206	HisToGene	1.1651081
207	HisToGene	0.5213421
208	HisToGene	0.79488516
209	HisToGene	0.8378642
210	HisToGene	0.33849612
211	HisToGene	0.626078
212	HisToGene	0.8975953
213	HisToGene	0.44366553
214	HisToGene	0.42320648
215	HisToGene	0.41530952
216	HisToGene	0.51112646
217	HisToGene	0.5683552
218	HisToGene	0.413884
219	HisToGene	0.5489857
220	HisToGene	0.9575228
221	HisToGene	0.24167012
222	HisToGene	0.8929745
223	HisToGene	0.23347667
224	HisToGene	0.22477135
225	HisToGene	0.71833104
226	HisToGene	0.5261801
227	HisToGene	0.3999361
228	HisToGene	0.9752784
229	HisToGene	0.45419648
230	HisToGene	0.45098746
231	HisToGene	0.44681925
232	HisToGene	0.5193579
233	HisToGene	0.6084507
234	HisToGene	0.7786739
235	HisToGene	0.39183953
236	HisToGene	0.41351718
237	HisToGene	0.42128858
238	HisToGene	0.8333079
239	HisToGene	0.3427078
240	HisToGene	0.4255264
241	HisToGene	0.38651884
242	HisToGene	0.52428925
243	HisToGene	0.73669934
244	HisToGene	0.45730647
245	HisToGene	0.6638076
246	HisToGene	0.50376177
247	HisToGene	0.43412554
248	HisToGene	0.6894006
249	HisToGene	0.46153402
250	MclSTExp	0.3838522969990184
251	MclSTExp	0.6020045247293057
252	MclSTExp	0.4908237214039143
253	MclSTExp	0.9158768253293552
254	MclSTExp	0.5094788570638588
255	MclSTExp	0.2307112673507597
256	MclSTExp	0.771940326113674
257	MclSTExp	0.4152702445654492
258	MclSTExp	0.6690819893620517
259	MclSTExp	0.6341344436532572
260	MclSTExp	0.3090631272891224
261	MclSTExp	0.4405211688703239
262	MclSTExp	0.6297469649379863
263	MclSTExp	0.2408085643145767
264	MclSTExp	0.3381424819140282
265	MclSTExp	0.4046851274223629
266	MclSTExp	0.5087739226662724
267	MclSTExp	0.4683660753463444
268	MclSTExp	0.3914707050016873
269	MclSTExp	0.5380679911446004
270	MclSTExp	0.7967046897083446
271	MclSTExp	0.1795416695654
272	MclSTExp	0.6024577337025401
273	MclSTExp	0.2387476154810802
274	MclSTExp	0.2494387598586896
275	MclSTExp	0.530616930545422
276	MclSTExp	0.3209615991331805
277	MclSTExp	0.4010334838639225
278	MclSTExp	0.8542743883112021
279	MclSTExp	0.2060150998914124
280	MclSTExp	0.3797561093487947
281	MclSTExp	0.4485693925426792
282	MclSTExp	0.6156668213263788
283	MclSTExp	0.5467548172202027
284	MclSTExp	0.4506969199042048
285	MclSTExp	0.4101654921670007
286	MclSTExp	0.4323641543250932
287	MclSTExp	0.441653902927661
288	MclSTExp	0.6927939353300665
289	MclSTExp	0.2893566470607219
290	MclSTExp	0.4436792196579894
291	MclSTExp	0.3934235056913586
292	MclSTExp	0.4911547923857406
293	MclSTExp	0.5693597104166982
294	MclSTExp	0.4338278434528761
295	MclSTExp	0.5650526552720178
296	MclSTExp	0.4361293184988779
297	MclSTExp	0.3808362345647692
298	MclSTExp	0.5864987372885222
299	MclSTExp	0.4591115351906396
300	MclSTExp	0.449610190585522
301	MclSTExp	0.4177916306829947
302	MclSTExp	0.5250065603991726
303	MclSTExp	0.5288408855093814
304	MclSTExp	0.5128721311437721
305	MclSTExp	0.1715127199309947
306	MclSTExp	0.7216856937843731
307	MclSTExp	0.4955116053093244
308	MclSTExp	0.525319065201389
309	MclSTExp	0.670512088935834
310	MclSTExp	0.1976774486602449
311	MclSTExp	0.4149746049839913
312	MclSTExp	0.688266838006636
313	MclSTExp	0.2917504280704719
314	MclSTExp	0.3233486691692532
315	MclSTExp	0.283014596014878
316	MclSTExp	0.4982673285448714
317	MclSTExp	0.5706945910078368
318	MclSTExp	0.4358528979557451
319	MclSTExp	0.3530307497445309
320	MclSTExp	0.6839188086544677
321	MclSTExp	0.3859935393468814
322	MclSTExp	0.9884151151006184
323	MclSTExp	0.3205425260523892
324	MclSTExp	0.2105309267696796
325	MclSTExp	0.5957622204825956
326	MclSTExp	0.296287075031772
327	MclSTExp	0.3707718354650821
328	MclSTExp	0.7715670779410095
329	MclSTExp	0.1618566708095747
330	MclSTExp	0.296190252988849
331	MclSTExp	0.4243544755145108
332	MclSTExp	0.524796513313688
333	MclSTExp	0.494534499069713
334	MclSTExp	0.4865829025744828
335	MclSTExp	0.4903567921620971
336	MclSTExp	0.4352997687403367
337	MclSTExp	0.2924150895669108
338	MclSTExp	0.588029445937348
339	MclSTExp	0.4777584090627157
340	MclSTExp	0.3866680739653129
341	MclSTExp	0.3245267405666285
342	MclSTExp	0.5464415792591251
343	MclSTExp	0.8399320278163964
344	MclSTExp	0.2452623337090062
345	MclSTExp	0.4993792060374837
346	MclSTExp	0.4663459154552967
347	MclSTExp	0.5298242813718557
348	MclSTExp	0.5307633345427636
349	MclSTExp	0.5065413735528819
350	MclSTExp	0.3180725839890234
351	MclSTExp	0.4998877848831043
352	MclSTExp	0.4003999779960747
353	MclSTExp	0.6916386089122665
354	MclSTExp	0.4406334909118027
355	MclSTExp	0.2346370726225784
356	MclSTExp	0.6848184436049413
357	MclSTExp	0.3460741027961289
358	MclSTExp	0.5751269340931734
359	MclSTExp	0.5334803082933828
360	MclSTExp	0.2834274403483721
361	MclSTExp	0.3777466379712653
362	MclSTExp	0.5472572506441096
363	MclSTExp	0.2407989407500601
364	MclSTExp	0.2974325312636935
365	MclSTExp	0.3642229714963435
366	MclSTExp	0.4413163463415139
367	MclSTExp	0.4292302729804568
368	MclSTExp	0.3639788306550162
369	MclSTExp	0.5164623347098112
370	MclSTExp	0.5513809959678928
371	MclSTExp	0.1992480213568997
372	MclSTExp	0.5746640847046713
373	MclSTExp	0.2157609889600907
374	MclSTExp	0.2471535515282802
375	MclSTExp	0.4166703426147101
376	MclSTExp	0.3722137843873762
377	MclSTExp	0.3437452039124276
378	MclSTExp	0.8367055822128138
379	MclSTExp	0.2250030697567586
380	MclSTExp	0.3617265790262571
381	MclSTExp	0.3954339207962273
382	MclSTExp	0.4668496363560787
383	MclSTExp	0.4555013199038875
384	MclSTExp	0.4333802975403766
385	MclSTExp	0.3491121089564087
386	MclSTExp	0.3651264036900339
387	MclSTExp	0.3986484595495044
388	MclSTExp	0.5760241589059347
389	MclSTExp	0.2164139854806471
390	MclSTExp	0.3832774949719473
391	MclSTExp	0.374809287657285
392	MclSTExp	0.3988795965228415
393	MclSTExp	0.4519373746838606
394	MclSTExp	0.4399064192213867
395	MclSTExp	0.4992951358565026
396	MclSTExp	0.3631928368057642
397	MclSTExp	0.3444527982880443
398	MclSTExp	0.5000749542083506
399	MclSTExp	0.3819172256305043
400	MclSTExp	0.4213262048665026
401	MclSTExp	0.7648473220843339
402	MclSTExp	0.7372420591830074
403	MclSTExp	0.9937315132951604
404	MclSTExp	0.777245806318602
405	MclSTExp	0.8813458878100626
406	MclSTExp	1.9554462045498229
407	MclSTExp	0.8028042118673983
408	MclSTExp	0.7243174211368554
409	MclSTExp	0.7344396565111355
410	MclSTExp	0.4490507570043646
411	MclSTExp	1.412991978796483
412	MclSTExp	2.0724964756826094
413	MclSTExp	1.2551419946729387
414	MclSTExp	0.8323373137635476
415	MclSTExp	0.3848398692305831
416	MclSTExp	0.6867090237250979
417	MclSTExp	0.8561474332337143
418	MclSTExp	0.5242815533575563
419	MclSTExp	0.6088535292162605
420	MclSTExp	0.7817403605471497
421	MclSTExp	0.3818767595545376
422	MclSTExp	0.7306528630228029
423	MclSTExp	0.270313681874344
424	MclSTExp	0.2604663027911678
425	MclSTExp	0.9722915886490866
426	MclSTExp	1.3919939067948044
427	MclSTExp	0.7539834835347144
428	MclSTExp	2.931012910983156
429	MclSTExp	1.529893888897398
430	MclSTExp	1.4091662317719411
431	MclSTExp	0.8276473251825992
432	MclSTExp	1.2723408338388782
433	MclSTExp	1.7928487776278734
434	MclSTExp	1.4935847827899138
435	MclSTExp	0.555501908511147
436	MclSTExp	0.5079626865655169
437	MclSTExp	0.5068100868827249
438	MclSTExp	0.977405533291448
439	MclSTExp	0.3189708337312626
440	MclSTExp	0.5399341679487066
441	MclSTExp	0.5292830780901391
442	MclSTExp	0.6552941626820223
443	MclSTExp	0.8337385465557304
444	MclSTExp	0.4901122818978176
445	MclSTExp	0.7820292356339706
446	MclSTExp	0.9466712839692728
447	MclSTExp	0.6574988298382742
448	MclSTExp	0.8955784205416252
449	MclSTExp	0.6462605828312172
450	MclSTExp	0.4854495948803351
451	MclSTExp	0.484216005846085
452	MclSTExp	0.5551724311827266
453	MclSTExp	0.4932367049739277
454	MclSTExp	0.5487315514085228
455	MclSTExp	0.1800873998318952
456	MclSTExp	0.8087643609675433
457	MclSTExp	0.5425711077617402
458	MclSTExp	0.5629824062787344
459	MclSTExp	0.6559382683813235
460	MclSTExp	0.2151485246873561
461	MclSTExp	0.4277140010773952
462	MclSTExp	0.6865233415111126
463	MclSTExp	0.2912843620615548
464	MclSTExp	0.343221147925558
465	MclSTExp	0.3041046268091899
466	MclSTExp	0.5494920475151089
467	MclSTExp	0.589874954929582
468	MclSTExp	0.5179797068379847
469	MclSTExp	0.3675390443069602
470	MclSTExp	0.74715362920875
471	MclSTExp	0.4668357587090833
472	MclSTExp	1.0850880673211631
473	MclSTExp	0.3800857708721006
474	MclSTExp	0.2397835835430371
475	MclSTExp	0.5093134185581496
476	MclSTExp	0.3649635177820062
477	MclSTExp	0.4074074027741267
478	MclSTExp	0.8000704235046658
479	MclSTExp	0.1947219288538071
480	MclSTExp	0.3539750370075978
481	MclSTExp	0.504016755626149
482	MclSTExp	0.6069118134489901
483	MclSTExp	0.5552632308574169
484	MclSTExp	0.5435967480789623
485	MclSTExp	0.4751006672708925
486	MclSTExp	0.4704673193083262
487	MclSTExp	0.3424407899514621
488	MclSTExp	0.59330603351188
489	MclSTExp	0.5101941702873066
490	MclSTExp	0.4228714149398418
491	MclSTExp	0.3495558720731626
492	MclSTExp	0.5902905885778792
493	MclSTExp	0.8036824217134093
494	MclSTExp	0.2477271696380432
495	MclSTExp	0.5602174072072453
496	MclSTExp	0.4942643666284997
497	MclSTExp	0.5279650909966791
498	MclSTExp	0.5922491636278389
499	MclSTExp	0.5368590312749224
500	THItoGene	0.49225515
501	THItoGene	0.83161116
502	THItoGene	0.53634685
503	THItoGene	0.98262227
504	THItoGene	0.59938985
505	THItoGene	0.41392383
506	THItoGene	1.6071328
507	THItoGene	0.50266135
508	THItoGene	0.8495013
509	THItoGene	0.9423713
510	THItoGene	0.3871722
511	THItoGene	0.83001804
512	THItoGene	1.3707302
513	THItoGene	0.66653675
514	THItoGene	0.4289
515	THItoGene	0.28126058
516	THItoGene	0.49369547
517	THItoGene	0.60760844
518	THItoGene	0.48735636
519	THItoGene	0.44507048
520	THItoGene	0.7347897
521	THItoGene	0.3195525
522	THItoGene	1.0719194
523	THItoGene	0.26297984
524	THItoGene	0.24790828
525	THItoGene	0.6377335
526	THItoGene	0.81153524
527	THItoGene	0.45491102
528	THItoGene	2.4352145
529	THItoGene	0.7660767
530	THItoGene	0.75123405
531	THItoGene	0.67234564
532	THItoGene	1.2232033
533	THItoGene	1.1487625
534	THItoGene	0.87716883
535	THItoGene	0.5029637
536	THItoGene	0.45297673
537	THItoGene	0.39995205
538	THItoGene	0.68051517
539	THItoGene	0.49928686
540	THItoGene	0.40942144
541	THItoGene	0.39831778
542	THItoGene	0.5982231
543	THItoGene	0.8585406
544	THItoGene	0.39099166
545	THItoGene	0.8440573
546	THItoGene	0.44708362
547	THItoGene	0.53588915
548	THItoGene	0.861252
549	THItoGene	0.5274688
550	THItoGene	0.55183685
551	THItoGene	0.88543016
552	THItoGene	0.73519003
553	THItoGene	0.7177182
554	THItoGene	0.81892776
555	THItoGene	0.8813181
556	THItoGene	2.4137459
557	THItoGene	0.7526613
558	THItoGene	0.8994602
559	THItoGene	0.8672129
560	THItoGene	0.39230853
561	THItoGene	1.43195
562	THItoGene	2.1971684
563	THItoGene	1.1865749
564	THItoGene	0.8085156
565	THItoGene	0.30804265
566	THItoGene	0.69558746
567	THItoGene	0.69519174
568	THItoGene	0.54219806
569	THItoGene	0.4875104
570	THItoGene	0.78431886
571	THItoGene	0.44344646
572	THItoGene	1.2267118
573	THItoGene	0.28694853
574	THItoGene	0.21208306
575	THItoGene	0.79170275
576	THItoGene	1.4642667
577	THItoGene	0.75396276
578	THItoGene	3.8991845
579	THItoGene	1.5615999
580	THItoGene	1.5059351
581	THItoGene	0.9096379
582	THItoGene	1.7512336
583	THItoGene	1.9621099
584	THItoGene	1.5759945
585	THItoGene	0.54685676
586	THItoGene	0.52795935
587	THItoGene	0.43541354
588	THItoGene	0.622186
589	THItoGene	0.49158072
590	THItoGene	0.47303393
591	THItoGene	0.50455666
592	THItoGene	0.6382815
593	THItoGene	0.7467506
594	THItoGene	0.44172463
595	THItoGene	0.9035403
596	THItoGene	0.83876884
597	THItoGene	0.6540696
598	THItoGene	1.0502937
599	THItoGene	0.7081405
600	THItoGene	0.5798535
601	THItoGene	0.8177909
602	THItoGene	0.53260064
603	THItoGene	2.1248252
604	THItoGene	0.5371125
605	THItoGene	0.42115146
606	THItoGene	0.9980794
607	THItoGene	0.45621
608	THItoGene	1.0372185
609	THItoGene	0.9027145
610	THItoGene	0.33382416
611	THItoGene	0.342447
612	THItoGene	0.63912785
613	THItoGene	0.1730727
614	THItoGene	0.29918402
615	THItoGene	0.4123171
616	THItoGene	0.52631813
617	THItoGene	0.9994186
618	THItoGene	0.3741849
619	THItoGene	0.7363968
620	THItoGene	1.2414417
621	THItoGene	0.20751265
622	THItoGene	1.5598174
623	THItoGene	0.30568358
624	THItoGene	0.18112102
625	THItoGene	0.62547046
626	THItoGene	0.2149145
627	THItoGene	0.38610363
628	THItoGene	1.3422884
629	THItoGene	0.15398717
630	THItoGene	0.37770212
631	THItoGene	0.49169734
632	THItoGene	1.1432097
633	THItoGene	0.7396945
634	THItoGene	0.471098
635	THItoGene	0.42762235
636	THItoGene	0.45019263
637	THItoGene	0.42076066
638	THItoGene	1.5123084
639	THItoGene	0.67458075
640	THItoGene	0.4506887
641	THItoGene	0.3385392
642	THItoGene	0.524311
643	THItoGene	1.0119796
644	THItoGene	0.42356652
645	THItoGene	0.73106086
646	THItoGene	0.49272507
647	THItoGene	0.71299416
648	THItoGene	0.7065377
649	THItoGene	0.46102777
650	THItoGene	0.4075017
651	THItoGene	0.6986103
652	THItoGene	0.5098954
653	THItoGene	1.3097936
654	THItoGene	0.4931558
655	THItoGene	0.58880526
656	THItoGene	1.793964
657	THItoGene	0.6523551
658	THItoGene	0.8236464
659	THItoGene	0.8829704
660	THItoGene	0.3904141
661	THItoGene	1.0358361
662	THItoGene	1.6452377
663	THItoGene	0.91577476
664	THItoGene	0.66661704
665	THItoGene	0.400025
666	THItoGene	0.4674516
667	THItoGene	0.7372805
668	THItoGene	0.4048175
669	THItoGene	0.74964696
670	THItoGene	0.89817053
671	THItoGene	0.46922666
672	THItoGene	1.2489269
673	THItoGene	0.22057419
674	THItoGene	0.239642
675	THItoGene	1.1796718
676	THItoGene	0.9490871
677	THItoGene	0.40131944
678	THItoGene	1.8545603
679	THItoGene	1.0916355
680	THItoGene	0.90666425
681	THItoGene	0.45725355
682	THItoGene	0.7578648
683	THItoGene	1.0255396
684	THItoGene	1.2659379
685	THItoGene	0.437876
686	THItoGene	0.38288447
687	THItoGene	0.44174108
688	THItoGene	1.1372524
689	THItoGene	0.45790866
690	THItoGene	0.40461355
691	THItoGene	0.38376322
692	THItoGene	0.49022153
693	THItoGene	0.6907497
694	THItoGene	0.5441536
695	THItoGene	0.6549388
696	THItoGene	0.7950732
697	THItoGene	0.50259715
698	THItoGene	0.7199954
699	THItoGene	0.504008
700	THItoGene	0.5327506
701	THItoGene	0.58454996
702	THItoGene	0.5715884
703	THItoGene	1.220643
704	THItoGene	0.570916
705	THItoGene	0.19265652
706	THItoGene	1.0578767
707	THItoGene	0.6147504
708	THItoGene	0.804067
709	THItoGene	0.7854311
710	THItoGene	0.26102224
711	THItoGene	0.3532188
712	THItoGene	0.6335247
713	THItoGene	0.24285819
714	THItoGene	0.33700547
715	THItoGene	0.35068846
716	THItoGene	0.5553177
717	THItoGene	0.6624262
718	THItoGene	0.49967086
719	THItoGene	0.57186085
720	THItoGene	1.2254515
721	THItoGene	0.387097
722	THItoGene	1.4638188
723	THItoGene	0.34866342
724	THItoGene	0.23950517
725	THItoGene	0.8411677
726	THItoGene	0.3255481
727	THItoGene	0.44760776
728	THItoGene	0.8954418
729	THItoGene	0.16972235
730	THItoGene	0.3655217
731	THItoGene	0.5208823
732	THItoGene	0.71969175
733	THItoGene	0.54528403
734	THItoGene	0.5564004
735	THItoGene	0.4931863
736	THItoGene	0.4638903
737	THItoGene	0.42758128
738	THItoGene	0.9760598
739	THItoGene	0.5438575
740	THItoGene	0.4534748
741	THItoGene	0.3832655
742	THItoGene	0.61396915
743	THItoGene	0.7620379
744	THItoGene	0.42476237
745	THItoGene	0.6079794
746	THItoGene	0.52313864
747	THItoGene	0.53036547
748	THItoGene	0.68866956
749	THItoGene	0.5551024
750	sCellST	0.27539286
751	sCellST	0.4631411
752	sCellST	0.3817625
753	sCellST	0.6259268
754	sCellST	0.40266672
755	sCellST	0.2091211
756	sCellST	0.6099538
757	sCellST	0.3269748
758	sCellST	0.543482
759	sCellST	0.53321207
760	sCellST	0.2707035
761	sCellST	0.35316506
762	sCellST	0.50084126
763	sCellST	0.23179875
764	sCellST	0.26894107
765	sCellST	0.35351026
766	sCellST	0.41616616
767	sCellST	0.399392
768	sCellST	0.33908617
769	sCellST	0.49471667
770	sCellST	0.5429034
771	sCellST	0.16739844
772	sCellST	0.48571914
773	sCellST	0.21250512
774	sCellST	0.2373654
775	sCellST	0.37481436
776	sCellST	0.32581508
777	sCellST	0.32511452
778	sCellST	0.77836305
779	sCellST	0.19886734
780	sCellST	0.3458222
781	sCellST	0.37199375
782	sCellST	0.40866467
783	sCellST	0.41241667
784	sCellST	0.3849645
785	sCellST	0.33675778
786	sCellST	0.35082638
787	sCellST	0.38726276
788	sCellST	0.56055766
789	sCellST	0.19597754
790	sCellST	0.3814556
791	sCellST	0.36549997
792	sCellST	0.37251368
793	sCellST	0.41703117
794	sCellST	0.42089444
795	sCellST	0.46208093
796	sCellST	0.34732458
797	sCellST	0.33282572
798	sCellST	0.460607
799	sCellST	0.35809335
800	sCellST	0.43787438
801	sCellST	0.3854918
802	sCellST	0.4904327
803	sCellST	0.45598775
804	sCellST	0.47305426
805	sCellST	0.1485257
806	sCellST	0.63785684
807	sCellST	0.47795922
808	sCellST	0.46740162
809	sCellST	0.5728785
810	sCellST	0.17154321
811	sCellST	0.40931332
812	sCellST	0.6500521
813	sCellST	0.28563416
814	sCellST	0.32758287
815	sCellST	0.2940266
816	sCellST	0.46668565
817	sCellST	0.50044805
818	sCellST	0.44223034
819	sCellST	0.31250554
820	sCellST	0.61931175
821	sCellST	0.37306413
822	sCellST	0.9326338
823	sCellST	0.32322058
824	sCellST	0.21761695
825	sCellST	0.5250898
826	sCellST	0.3014341
827	sCellST	0.36519328
828	sCellST	0.67296594
829	sCellST	0.15308174
830	sCellST	0.2978648
831	sCellST	0.42031676
832	sCellST	0.5150079
833	sCellST	0.46454206
834	sCellST	0.47171724
835	sCellST	0.46981296
836	sCellST	0.42887643
837	sCellST	0.27971998
838	sCellST	0.5075376
839	sCellST	0.46171027
840	sCellST	0.3708709
841	sCellST	0.31585723
842	sCellST	0.52452326
843	sCellST	0.7525379
844	sCellST	0.21247202
845	sCellST	0.47238755
846	sCellST	0.44612047
847	sCellST	0.4637316
848	sCellST	0.49211454
849	sCellST	0.47699997
850	sCellST	0.41775358
851	sCellST	0.76961637
852	sCellST	0.8418549
853	sCellST	1.2345493
854	sCellST	0.8165717
855	sCellST	0.8897856
856	sCellST	1.3289238
857	sCellST	0.8167189
858	sCellST	0.82034516
859	sCellST	0.95812315
860	sCellST	0.5643947
861	sCellST	1.4621352
862	sCellST	2.112339
863	sCellST	1.3314121
864	sCellST	0.83693504
865	sCellST	0.31913033
866	sCellST	0.633162
867	sCellST	1.0525209
868	sCellST	0.52370584
869	sCellST	0.5434028
870	sCellST	0.9632581
871	sCellST	0.31497356
872	sCellST	0.5209356
873	sCellST	0.21044375
874	sCellST	0.27010134
875	sCellST	1.2812829
876	sCellST	1.2730451
877	sCellST	0.73750967
878	sCellST	2.4080544
879	sCellST	1.5041624
880	sCellST	1.4051923
881	sCellST	0.8574578
882	sCellST	1.323831
883	sCellST	1.6503555
884	sCellST	1.2562197
885	sCellST	0.48093307
886	sCellST	0.4726047
887	sCellST	0.49565047
888	sCellST	1.136936
889	sCellST	0.24846394
890	sCellST	0.5108607
891	sCellST	0.5193945
892	sCellST	0.66217935
893	sCellST	0.99565667
894	sCellST	0.4902049
895	sCellST	0.8372082
896	sCellST	0.92706394
897	sCellST	0.8764421
898	sCellST	0.9341733
899	sCellST	0.55876076
900	sCellST	0.4872234
901	sCellST	0.4719452
902	sCellST	0.5524693
903	sCellST	0.49052286
904	sCellST	0.53576386
905	sCellST	0.19268169
906	sCellST	0.82564944
907	sCellST	0.53879905
908	sCellST	0.568479
909	sCellST	0.6212041
910	sCellST	0.2145558
911	sCellST	0.4459888
912	sCellST	0.68206424
913	sCellST	0.31002787
914	sCellST	0.35825232
915	sCellST	0.307258
916	sCellST	0.5529583
917	sCellST	0.587251
918	sCellST	0.5202708
919	sCellST	0.3679044
920	sCellST	0.74756557
921	sCellST	0.4674253
922	sCellST	1.0904311
923	sCellST	0.36592966
924	sCellST	0.22995797
925	sCellST	0.5152539
926	sCellST	0.36104727
927	sCellST	0.4044315
928	sCellST	0.83131164
929	sCellST	0.17851332
930	sCellST	0.33729902
931	sCellST	0.49162763
932	sCellST	0.6055966
933	sCellST	0.55204874
934	sCellST	0.55598706
935	sCellST	0.46104407
936	sCellST	0.46998557
937	sCellST	0.3223545
938	sCellST	0.599606
939	sCellST	0.4919312
940	sCellST	0.4320763
941	sCellST	0.36213276
942	sCellST	0.58012867
943	sCellST	0.8150547
944	sCellST	0.24271075
945	sCellST	0.5492424
946	sCellST	0.4953818
947	sCellST	0.5205304
948	sCellST	0.5917108
949	sCellST	0.52868515
950	sCellST	0.35269654
951	sCellST	0.59947366
952	sCellST	0.4901727
953	sCellST	0.8817843
954	sCellST	0.5061543
955	sCellST	0.2198827
956	sCellST	0.7629564
957	sCellST	0.40712503
958	sCellST	0.6709959
959	sCellST	0.6159281
960	sCellST	0.31800494
961	sCellST	0.423547
962	sCellST	0.59579474
963	sCellST	0.24939367
964	sCellST	0.31302547
965	sCellST	0.39447337
966	sCellST	0.5055831
967	sCellST	0.46587494
968	sCellST	0.3838256
969	sCellST	0.5268879
970	sCellST	0.792746
971	sCellST	0.18409859
972	sCellST	0.5896427
973	sCellST	0.20971295
974	sCellST	0.23173063
975	sCellST	0.52160764
976	sCellST	0.34091023
977	sCellST	0.38427183
978	sCellST	0.87478703
979	sCellST	0.21236882
980	sCellST	0.37537792
981	sCellST	0.43965086
982	sCellST	0.57356167
983	sCellST	0.5337792
984	sCellST	0.47663325
985	sCellST	0.3911068
986	sCellST	0.4214217
987	sCellST	0.4234507
988	sCellST	0.635217
989	sCellST	0.24108303
990	sCellST	0.42806235
991	sCellST	0.40136275
992	sCellST	0.5030317
993	sCellST	0.5604865
994	sCellST	0.43774432
995	sCellST	0.55712193
996	sCellST	0.41287854
997	sCellST	0.40680164
998	sCellST	0.57210374
999	sCellST	0.4480238
