# Supplementary material for: sCellST predicts single-cell gene expression from H& E images
Source: Nat Commun. 2026 Jan 9;17:1194. doi: 10.1038/s41467-025-67965-1 (PMC12858858; doi:10.1038/s41467-025-67965-1)
Supplement: Supplementary file 6 — Source data [file 41467_2025_67965_MOESM6_ESM.zip › Source Data/supfig9/pcc_barplot.csv]

	model	pcc
0	HisToGene	-0.0375659900990328
1	HisToGene	0.0878736613598188
2	HisToGene	0.0747257420439293
3	HisToGene	0.1021929183784209
4	HisToGene	0.1257073906524652
5	HisToGene	0.011141068480853
6	HisToGene	0.112121616604611
7	HisToGene	-0.0314981032821304
8	HisToGene	0.1852082684464416
9	HisToGene	0.1764021148230892
10	HisToGene	-0.0675976260372834
11	HisToGene	0.0061772457094195
12	HisToGene	-0.0222862584653711
13	HisToGene	-0.0034701010143489
14	HisToGene	-0.0587496167183356
15	HisToGene	0.0234312712354789
16	HisToGene	0.0631042551964
17	HisToGene	-0.0041973862099222
18	HisToGene	-0.0176917974638719
19	HisToGene	0.0336491450243576
20	HisToGene	-0.1497642743364067
21	HisToGene	0.00249753531808
22	HisToGene	-0.0204346186696788
23	HisToGene	-0.0190113531674143
24	HisToGene	0.0141434352325712
25	HisToGene	0.0663356069699805
26	HisToGene	-0.0685079640521086
27	HisToGene	0.0609526434787009
28	HisToGene	0.24403225445579
29	HisToGene	-0.0406477792843342
30	HisToGene	0.0071950405309832
31	HisToGene	-0.0345225315110093
32	HisToGene	-0.0408161527009056
33	HisToGene	-0.0321678400741038
34	HisToGene	0.0897673493530195
35	HisToGene	0.0331028986462023
36	HisToGene	0.0424408814742456
37	HisToGene	0.0189839313129276
38	HisToGene	0.0094123554338283
39	HisToGene	-0.0006320832017081
40	HisToGene	0.0392163884201366
41	HisToGene	0.0851571104112363
42	HisToGene	-0.00057335385622
43	HisToGene	-0.0209832329968577
44	HisToGene	0.1073272105089131
45	HisToGene	0.0858047929609031
46	HisToGene	-0.0179704602781276
47	HisToGene	0.0250662762117479
48	HisToGene	0.063645382607719
49	HisToGene	0.0245770606880064
50	HisToGene	0.0388771127780103
51	HisToGene	0.0637774503255599
52	HisToGene	-0.0938874346598446
53	HisToGene	0.0215991674883326
54	HisToGene	0.0139295582011613
55	HisToGene	-0.0944735300943802
56	HisToGene	-0.0746780523450142
57	HisToGene	-0.0669498611733738
58	HisToGene	0.1563931210694278
59	HisToGene	0.2256054128512372
60	HisToGene	0.0117476645833125
61	HisToGene	-0.1180086738340477
62	HisToGene	-0.12868073512487
63	HisToGene	-0.151245736290388
64	HisToGene	0.0349991644317633
65	HisToGene	0.0534673242136669
66	HisToGene	0.0228632446150811
67	HisToGene	0.0303707261352043
68	HisToGene	0.0228308030122668
69	HisToGene	0.0636487160010261
70	HisToGene	0.0299124702138497
71	HisToGene	-0.0133236437445436
72	HisToGene	-0.0006565064399062
73	HisToGene	0.0003574000242623
74	HisToGene	-0.004667101341977
75	HisToGene	0.0081414112293494
76	HisToGene	-0.0636767638183042
77	HisToGene	-0.0159729994731021
78	HisToGene	-0.0411305807946269
79	HisToGene	0.0165751181122884
80	HisToGene	0.058699887120998
81	HisToGene	0.0105602749831397
82	HisToGene	-0.0176213187293354
83	HisToGene	-0.091313409325429
84	HisToGene	-0.0310735357589662
85	HisToGene	0.0389903342477682
86	HisToGene	0.015130203200325
87	HisToGene	0.0184711247101914
88	HisToGene	0.0460969687427847
89	HisToGene	0.1531763985053009
90	HisToGene	0.0762791188723914
91	HisToGene	0.0147240110685302
92	HisToGene	-0.0100854486522217
93	HisToGene	0.0032180740877105
94	HisToGene	0.0783437734451126
95	HisToGene	0.0093984915747142
96	HisToGene	0.0703140877135657
97	HisToGene	0.0678174038972976
98	HisToGene	-0.0114758093706406
99	HisToGene	0.0378578074547188
100	HisToGene	0.0285458106388949
101	HisToGene	0.0552119818000689
102	HisToGene	-0.0471170491289889
103	HisToGene	0.0470201552641782
104	HisToGene	0.0488157438542753
105	HisToGene	-0.038236335032986
106	HisToGene	-0.0029680487494145
107	HisToGene	-0.0343434373526569
108	HisToGene	0.1845224829490845
109	HisToGene	0.305413303824352
110	HisToGene	-0.0169239514070937
111	HisToGene	-0.0577529230999616
112	HisToGene	-0.0877080867130604
113	HisToGene	-0.0684804281256408
114	HisToGene	0.0383951895090035
115	HisToGene	0.0440324985023572
116	HisToGene	0.0510105941575762
117	HisToGene	0.036993073697078
118	HisToGene	0.047688771747249
119	HisToGene	0.0544717334075528
120	HisToGene	0.0360422293181343
121	HisToGene	0.0313935356620493
122	HisToGene	0.0633864793325464
123	HisToGene	0.0189222932685453
124	HisToGene	0.0097103880260842
125	HisToGene	-0.0002041277581765
126	HisToGene	0.004865398375656
127	HisToGene	-0.01934941415597
128	HisToGene	0.0726384933070261
129	HisToGene	0.067734898593823
130	HisToGene	0.1093274623833906
131	HisToGene	0.0876192651179117
132	HisToGene	0.0777024100768315
133	HisToGene	-0.0990573303525153
134	HisToGene	-0.0151690362798792
135	HisToGene	0.0456466612109274
136	HisToGene	0.0307730777646995
137	HisToGene	0.0032969117085688
138	HisToGene	-0.0406184340528135
139	HisToGene	0.0764971086491286
140	HisToGene	0.0471395058331474
141	HisToGene	0.004064592427053
142	HisToGene	0.0079620595505123
143	HisToGene	0.0136104177179499
144	HisToGene	0.0942902996753645
145	HisToGene	-0.0048481200247945
146	HisToGene	0.0426613458063318
147	HisToGene	0.0895717779981097
148	HisToGene	0.0209087890197068
149	HisToGene	0.0361632354522969
150	HisToGene	-0.1027053771394719
151	HisToGene	0.4633087522268511
152	HisToGene	0.0569134375755986
153	HisToGene	0.1681170169904149
154	HisToGene	0.0197661648536064
155	HisToGene	0.1462520417187747
156	HisToGene	0.4951453409846005
157	HisToGene	0.0085052854550089
158	HisToGene	0.1245252891736858
159	HisToGene	0.218866188070304
160	HisToGene	0.1710533193200802
161	HisToGene	0.2905817791676468
162	HisToGene	0.3585243412121031
163	HisToGene	0.1448720070928271
164	HisToGene	0.1512900863995874
165	HisToGene	0.0936817190920398
166	HisToGene	0.0842464284468774
167	HisToGene	-0.2330221400803385
168	HisToGene	0.1907323071202586
169	HisToGene	0.1799802851324603
170	HisToGene	-0.2040988735798639
171	HisToGene	0.0189325384681851
172	HisToGene	0.0656409197291008
173	HisToGene	-0.0062348402527663
174	HisToGene	-0.0915168825071823
175	HisToGene	0.2107947759459563
176	HisToGene	0.3207566153045817
177	HisToGene	-0.001109161191052
178	HisToGene	0.5321622714267256
179	HisToGene	0.1605845518089008
180	HisToGene	0.0507432718210174
181	HisToGene	0.1136259921368312
182	HisToGene	0.1316506599770162
183	HisToGene	0.1361431034779001
184	HisToGene	0.3617184851703596
185	HisToGene	0.1180535273803045
186	HisToGene	0.0475752466005321
187	HisToGene	0.010182192249875
188	HisToGene	0.0229380863118224
189	HisToGene	0.0126397969039189
190	HisToGene	0.0474916679605756
191	HisToGene	0.0778307815714232
192	HisToGene	0.2504963825213835
193	HisToGene	0.4385085810927283
194	HisToGene	0.0649708141543616
195	HisToGene	0.2984426622450717
196	HisToGene	-0.0671283970914965
197	HisToGene	0.2600570968048459
198	HisToGene	0.449507679129276
199	HisToGene	0.1465375909353237
200	HisToGene	-0.0609748257175866
201	HisToGene	0.32917121055414
202	HisToGene	0.0093334797195101
203	HisToGene	0.0574763978648688
204	HisToGene	-0.0557959025957295
205	HisToGene	0.0920867971179948
206	HisToGene	0.4270549377058326
207	HisToGene	-0.0168409624459329
208	HisToGene	0.0351363142179756
209	HisToGene	0.1508078002777937
210	HisToGene	0.1261607232749702
211	HisToGene	0.1735024587614508
212	HisToGene	0.2301322851866771
213	HisToGene	0.0679983267446542
214	HisToGene	0.1417756392413868
215	HisToGene	0.0973826054704392
216	HisToGene	0.0902463655561649
217	HisToGene	-0.099568055434509
218	HisToGene	0.0656735516729042
219	HisToGene	-0.0005029265225081
220	HisToGene	0.0060525664997843
221	HisToGene	0.0187917889372464
222	HisToGene	0.0269638314893914
223	HisToGene	-0.0011594140740931
224	HisToGene	0.0035537373264595
225	HisToGene	0.1583219788576428
226	HisToGene	0.1650043237113436
227	HisToGene	0.0369368546342512
228	HisToGene	0.390429917251657
229	HisToGene	0.1263127969478588
230	HisToGene	0.0130491130641132
231	HisToGene	-0.011031852977311
232	HisToGene	0.0167895742491204
233	HisToGene	0.0928331648348368
234	HisToGene	0.2893963144170577
235	HisToGene	0.078943638769254
236	HisToGene	0.0826001376191278
237	HisToGene	0.0186173630100601
238	HisToGene	-0.0493653196554109
239	HisToGene	0.0017931932576544
240	HisToGene	-0.0031147464891767
241	HisToGene	-0.0344158023984784
242	HisToGene	0.1692214977143247
243	HisToGene	0.3721070780558244
244	HisToGene	0.0001699766987313
245	HisToGene	0.1382034806001288
246	HisToGene	0.0186246435235708
247	HisToGene	0.1721585874739728
248	HisToGene	0.3033009531503055
249	HisToGene	0.0996934717971704
250	MclSTExp	0.0949397513304838
251	MclSTExp	0.4557383301422222
252	MclSTExp	-0.0006024599432872
253	MclSTExp	0.0834055807844117
254	MclSTExp	0.1310347322417746
255	MclSTExp	0.1084577912011247
256	MclSTExp	0.4558081155850736
257	MclSTExp	-0.0204675094105687
258	MclSTExp	0.4462382102378635
259	MclSTExp	0.5613872156617365
260	MclSTExp	0.180875874866177
261	MclSTExp	0.203812158674581
262	MclSTExp	0.3689205566937084
263	MclSTExp	0.1229890699208696
264	MclSTExp	0.106253972396157
265	MclSTExp	0.1611139264899
266	MclSTExp	0.1230218917491535
267	MclSTExp	0.0365034813448732
268	MclSTExp	0.1435390495320906
269	MclSTExp	0.2294513963721423
270	MclSTExp	0.4038559583794157
271	MclSTExp	0.0455076481863451
272	MclSTExp	0.1228907182380045
273	MclSTExp	0.1087489413843663
274	MclSTExp	0.0111203159008346
275	MclSTExp	0.189686079962705
276	MclSTExp	0.1625714119047636
277	MclSTExp	0.0156273006287522
278	MclSTExp	0.2643157693390738
279	MclSTExp	0.1072667562026367
280	MclSTExp	-0.010214559261771
281	MclSTExp	0.0100964711987836
282	MclSTExp	0.0129957810262913
283	MclSTExp	0.0780553395102047
284	MclSTExp	0.3343157012901945
285	MclSTExp	0.0900729885198421
286	MclSTExp	0.1203389101118368
287	MclSTExp	0.0693176314768322
288	MclSTExp	0.0647271194894499
289	MclSTExp	-0.0284630168318623
290	MclSTExp	0.0027319365827142
291	MclSTExp	0.1419890399108665
292	MclSTExp	0.2815293729435844
293	MclSTExp	0.4769071159886733
294	MclSTExp	0.3458045265640745
295	MclSTExp	0.4145589680889312
296	MclSTExp	-0.0568872209953467
297	MclSTExp	0.2640699859363029
298	MclSTExp	0.4290535451653636
299	MclSTExp	0.0849942219937311
300	MclSTExp	0.1400351310195603
301	MclSTExp	0.1427289132599686
302	MclSTExp	0.1731129399636751
303	MclSTExp	-0.0368482601220625
304	MclSTExp	-0.0183597738184646
305	MclSTExp	0.0628144725034468
306	MclSTExp	0.4027238468394314
307	MclSTExp	0.1353426686265683
308	MclSTExp	0.1689683895714588
309	MclSTExp	0.3375329737386805
310	MclSTExp	-0.003921995263057
311	MclSTExp	0.1273904956453779
312	MclSTExp	0.1424229718362125
313	MclSTExp	0.0838755001656518
314	MclSTExp	0.0747992591424711
315	MclSTExp	0.0511595446138229
316	MclSTExp	0.1637227492471395
317	MclSTExp	0.0868982387089108
318	MclSTExp	0.1766636794706786
319	MclSTExp	0.0883868245884864
320	MclSTExp	0.2042961833499022
321	MclSTExp	0.1048628798645961
322	MclSTExp	0.3580463253042535
323	MclSTExp	0.0886380374477563
324	MclSTExp	0.0081559686947074
325	MclSTExp	0.1968564443917371
326	MclSTExp	0.1123656501091937
327	MclSTExp	0.0415396892935282
328	MclSTExp	0.1256772489306191
329	MclSTExp	-0.0086837658542263
330	MclSTExp	0.0945067501877459
331	MclSTExp	0.1065773058649379
332	MclSTExp	-0.0217959379780849
333	MclSTExp	0.0674339190285669
334	MclSTExp	0.0510377248084061
335	MclSTExp	0.1883399071145579
336	MclSTExp	-0.0070650380683756
337	MclSTExp	0.1071086123522686
338	MclSTExp	-0.0028691541252225
339	MclSTExp	0.2429939975444582
340	MclSTExp	0.0304198083038343
341	MclSTExp	0.0591631972926725
342	MclSTExp	0.102417868476854
343	MclSTExp	0.2514484039808122
344	MclSTExp	0.0723233350515435
345	MclSTExp	0.1939606627083231
346	MclSTExp	0.2503543560666228
347	MclSTExp	0.2919846996633768
348	MclSTExp	0.1998643359244826
349	MclSTExp	0.1220479233440585
350	MclSTExp	0.1736965556450728
351	MclSTExp	0.5600839318929323
352	MclSTExp	0.0100938479430817
353	MclSTExp	0.1633017529817648
354	MclSTExp	0.0644256326309406
355	MclSTExp	0.1897540592717409
356	MclSTExp	0.6148009804141361
357	MclSTExp	0.0661217676960427
358	MclSTExp	0.5085154520145172
359	MclSTExp	0.681540645614692
360	MclSTExp	0.2438594060363139
361	MclSTExp	0.3464320277987385
362	MclSTExp	0.4344072278875195
363	MclSTExp	0.2175941561481163
364	MclSTExp	0.1440757427672558
365	MclSTExp	0.1111812505618174
366	MclSTExp	0.0725312562251897
367	MclSTExp	-0.0549226755769745
368	MclSTExp	0.1944684798553294
369	MclSTExp	0.264879623130174
370	MclSTExp	0.5495494748460671
371	MclSTExp	0.0824657541423483
372	MclSTExp	0.2025010401902449
373	MclSTExp	0.1833706733606244
374	MclSTExp	-0.0049025813666184
375	MclSTExp	0.2712994662799759
376	MclSTExp	0.2385276169926969
377	MclSTExp	-0.0021723227561283
378	MclSTExp	0.5139247740741316
379	MclSTExp	0.1749626527590038
380	MclSTExp	0.0778543112169389
381	MclSTExp	0.0631133977510981
382	MclSTExp	0.0759057542035193
383	MclSTExp	0.1644145555150142
384	MclSTExp	0.4332826161814608
385	MclSTExp	0.08046004273214
386	MclSTExp	0.1311185661586723
387	MclSTExp	0.206587690615023
388	MclSTExp	0.0935843604328226
389	MclSTExp	0.0105766585735674
390	MclSTExp	0.1185584187214199
391	MclSTExp	0.1606855519404112
392	MclSTExp	0.3786181159168075
393	MclSTExp	0.4867181701209377
394	MclSTExp	0.4365513225742771
395	MclSTExp	0.5111782379300983
396	MclSTExp	-0.0328600704361966
397	MclSTExp	0.3021929492906203
398	MclSTExp	0.5772421554827434
399	MclSTExp	0.1218351553468989
400	MclSTExp	0.018017045648007
401	MclSTExp	0.1323790566892117
402	MclSTExp	0.0641974429775283
403	MclSTExp	0.0397719642581419
404	MclSTExp	0.0773805951419839
405	MclSTExp	0.0499177310946891
406	MclSTExp	0.1766004666056346
407	MclSTExp	0.0962987943904634
408	MclSTExp	0.2407722024855006
409	MclSTExp	0.2378316453839871
410	MclSTExp	4.356423624991488e-07
411	MclSTExp	0.077695782292107
412	MclSTExp	0.0744766558999974
413	MclSTExp	0.0169773982290891
414	MclSTExp	0.0640499074362837
415	MclSTExp	0.0379380253923758
416	MclSTExp	0.0423135407646709
417	MclSTExp	0.039708909654647
418	MclSTExp	-0.0170688964569953
419	MclSTExp	0.0359256308344956
420	MclSTExp	0.0230306190741696
421	MclSTExp	-0.0312446212592069
422	MclSTExp	-0.0276810298194798
423	MclSTExp	-0.0361116151407858
424	MclSTExp	-0.0004573482615749
425	MclSTExp	0.1118816664282857
426	MclSTExp	1.8536127156571283e-05
427	MclSTExp	-0.0100880308158455
428	MclSTExp	0.1304193115346106
429	MclSTExp	-0.0553462276773407
430	MclSTExp	-0.0145897561964943
431	MclSTExp	-0.0324724530617626
432	MclSTExp	0.0279695658418766
433	MclSTExp	-0.0050165637823224
434	MclSTExp	0.1324900322891073
435	MclSTExp	0.0192124965007921
436	MclSTExp	0.049513608567459
437	MclSTExp	0.0196984171285775
438	MclSTExp	0.0233937826740757
439	MclSTExp	0.0562255936143785
440	MclSTExp	0.0010412781886853
441	MclSTExp	0.0600077083812523
442	MclSTExp	0.0041623033438093
443	MclSTExp	-0.0544504940896667
444	MclSTExp	0.1446392205753726
445	MclSTExp	0.1136797464980808
446	MclSTExp	0.0744849121764363
447	MclSTExp	0.0611404203796431
448	MclSTExp	0.0900627031340992
449	MclSTExp	0.0024936279967038
450	MclSTExp	0.129754424857838
451	MclSTExp	0.143845587596312
452	MclSTExp	0.1871786661390359
453	MclSTExp	-0.0119219643424623
454	MclSTExp	0.0803240777017419
455	MclSTExp	0.0106953842966374
456	MclSTExp	0.4229568133583566
457	MclSTExp	0.1148023392793433
458	MclSTExp	0.1461375018383798
459	MclSTExp	0.4190446434796298
460	MclSTExp	0.0081170986696874
461	MclSTExp	0.0601761244906146
462	MclSTExp	0.0958676470080295
463	MclSTExp	0.0745639901140275
464	MclSTExp	0.1081810002418988
465	MclSTExp	0.0490217365612063
466	MclSTExp	0.1268191943428063
467	MclSTExp	0.1114900595684295
468	MclSTExp	0.1732310810058003
469	MclSTExp	0.0837901219316862
470	MclSTExp	0.1711004800974521
471	MclSTExp	0.140231636711805
472	MclSTExp	0.3756626584240748
473	MclSTExp	0.0770684757108887
474	MclSTExp	0.0675378894740799
475	MclSTExp	0.2447545589908138
476	MclSTExp	0.1251955671417673
477	MclSTExp	0.0053445663163742
478	MclSTExp	0.1631258508066944
479	MclSTExp	0.0601191938205526
480	MclSTExp	0.1695165049252619
481	MclSTExp	0.1904533993764608
482	MclSTExp	0.0419887839222484
483	MclSTExp	0.0466705192614518
484	MclSTExp	0.0815298721378183
485	MclSTExp	0.2141277331142466
486	MclSTExp	0.0467223357309514
487	MclSTExp	0.1133995809662793
488	MclSTExp	0.0309051212340151
489	MclSTExp	0.240945620097404
490	MclSTExp	0.0617123051337061
491	MclSTExp	0.0799337541814013
492	MclSTExp	0.1200241528360886
493	MclSTExp	0.2265364581796029
494	MclSTExp	0.1097285606955541
495	MclSTExp	0.1975984605450705
496	MclSTExp	0.2555511771005891
497	MclSTExp	0.2918212271417992
498	MclSTExp	0.2148508850153586
499	MclSTExp	0.102145897658957
500	THItoGene	0.0189450721842447
501	THItoGene	-0.1313337007809281
502	THItoGene	0.1592321816253479
503	THItoGene	0.1366570557330604
504	THItoGene	-0.0406848620538493
505	THItoGene	0.0990380472004517
506	THItoGene	-0.0279059391158851
507	THItoGene	0.120741857080473
508	THItoGene	-0.0188513971740285
509	THItoGene	-0.0332968305074174
510	THItoGene	-2.5074934285385098e-05
511	THItoGene	0.0078174911662713
512	THItoGene	-0.0439545638378733
513	THItoGene	0.1891407483795149
514	THItoGene	0.1448748854746142
515	THItoGene	0.0787123401068967
516	THItoGene	0.1876301023187849
517	THItoGene	0.2374080523174701
518	THItoGene	0.0439122299775274
519	THItoGene	-0.0085539296079879
520	THItoGene	-0.0594385484092634
521	THItoGene	0.1048630211583017
522	THItoGene	0.4930561026122864
523	THItoGene	-0.0113022242550375
524	THItoGene	0.0300850672834096
525	THItoGene	0.1942767906581251
526	THItoGene	0.0050424045341337
527	THItoGene	0.076970697150803
528	THItoGene	-0.1481706728734746
529	THItoGene	0.0104723841347151
530	THItoGene	-0.0118418854149675
531	THItoGene	0.0146545572596998
532	THItoGene	-0.0267000876387939
533	THItoGene	-0.0674228826380365
534	THItoGene	-0.1413440389324693
535	THItoGene	0.1457630528127058
536	THItoGene	-0.1509348401380084
537	THItoGene	0.0117980400397499
538	THItoGene	0.1773688352967064
539	THItoGene	0.28358457840298
540	THItoGene	0.0364281336604648
541	THItoGene	-0.0174567672037264
542	THItoGene	-0.1319327730471089
543	THItoGene	0.3427520230746519
544	THItoGene	-0.0509266881746057
545	THItoGene	-0.1105868782392676
546	THItoGene	0.3681787669298657
547	THItoGene	0.4192459041897598
548	THItoGene	-0.0745713463424881
549	THItoGene	0.0585875912164661
550	THItoGene	0.1324395721237661
551	THItoGene	-0.0570319342416146
552	THItoGene	0.047475276570065
553	THItoGene	0.3094566945267107
554	THItoGene	-0.0584836678014992
555	THItoGene	0.1523549594025182
556	THItoGene	-0.0601837432074048
557	THItoGene	0.2680938712852514
558	THItoGene	-0.0355909851374685
559	THItoGene	0.1140563403378891
560	THItoGene	0.0211236879155318
561	THItoGene	0.1959458488557032
562	THItoGene	0.3015348039672378
563	THItoGene	0.3293925359055909
564	THItoGene	0.2620390702576591
565	THItoGene	0.0560799053085538
566	THItoGene	-0.0246742902064625
567	THItoGene	0.0870315188818715
568	THItoGene	-0.0255480359729247
569	THItoGene	-0.016411632399661
570	THItoGene	-0.0503918115865866
571	THItoGene	-0.047808263409756
572	THItoGene	-0.0201665388839051
573	THItoGene	-0.0079087885097646
574	THItoGene	0.0248234775307416
575	THItoGene	0.2572520443967065
576	THItoGene	-0.0691447233542481
577	THItoGene	0.0402904746945402
578	THItoGene	0.1517820446076676
579	THItoGene	-0.0738869536863009
580	THItoGene	-0.1199112905958306
581	THItoGene	-0.0384010492693851
582	THItoGene	-0.0623239261503414
583	THItoGene	-0.2275681046309596
584	THItoGene	0.0593427185348858
585	THItoGene	0.0022759417413809
586	THItoGene	0.022146792508451
587	THItoGene	0.0012327898530024
588	THItoGene	-0.0042133437268603
589	THItoGene	0.0639504061389537
590	THItoGene	0.0407972030099852
591	THItoGene	-0.0037573308888322
592	THItoGene	0.0600647476931186
593	THItoGene	0.2368947845222804
594	THItoGene	0.0018540160736923
595	THItoGene	-0.0211090068188888
596	THItoGene	0.3357972949335348
597	THItoGene	0.3060264340020562
598	THItoGene	0.0525536728517588
599	THItoGene	0.0563960654942317
600	THItoGene	0.1380013908352007
601	THItoGene	-0.2211448709282919
602	THItoGene	-0.0523412463364965
603	THItoGene	0.2173875335698643
604	THItoGene	-0.0620709609752712
605	THItoGene	0.0542707769282901
606	THItoGene	-0.1004433341023798
607	THItoGene	-0.0551765686761278
608	THItoGene	-0.1752546951701692
609	THItoGene	-0.0378896494571892
610	THItoGene	-0.0694031068491879
611	THItoGene	-0.0416449176005837
612	THItoGene	-0.0230555109837999
613	THItoGene	0.0263855576072131
614	THItoGene	-0.0214390979959723
615	THItoGene	0.1586168098267479
616	THItoGene	0.0793922173083387
617	THItoGene	-0.0647325341879572
618	THItoGene	-0.0326981058478352
619	THItoGene	-0.0502025278473353
620	THItoGene	-0.1348540379670408
621	THItoGene	0.0699024037915858
622	THItoGene	-0.0505590651625595
623	THItoGene	0.0630553800908666
624	THItoGene	-0.0054914256088807
625	THItoGene	-0.0527391047470606
626	THItoGene	-0.008716317707444
627	THItoGene	-0.0426242906563261
628	THItoGene	-0.0059018942587236
629	THItoGene	-0.1032332800245399
630	THItoGene	-0.0260594069279251
631	THItoGene	-0.0131850267867119
632	THItoGene	-0.0108587343923467
633	THItoGene	0.1211455546209876
634	THItoGene	-0.0968624026244313
635	THItoGene	-0.0719900942787177
636	THItoGene	-0.0185685605532572
637	THItoGene	-0.0128265072323259
638	THItoGene	0.0175504782591104
639	THItoGene	-0.0248340494050598
640	THItoGene	-0.0195056446020345
641	THItoGene	-0.0142407040566556
642	THItoGene	-0.1884874899429105
643	THItoGene	0.1704376666805798
644	THItoGene	-0.0007025387375367
645	THItoGene	-0.2389415528285372
646	THItoGene	-0.0691825216761703
647	THItoGene	0.1373220147934426
648	THItoGene	-0.1692586971776268
649	THItoGene	0.0293330352132699
650	THItoGene	0.137060133687207
651	THItoGene	-0.2139956579069841
652	THItoGene	-0.0874806327360936
653	THItoGene	0.3918195354555558
654	THItoGene	-0.1172670388020495
655	THItoGene	-0.1991879564279965
656	THItoGene	-0.2628939278177533
657	THItoGene	-0.0571212161101618
658	THItoGene	-0.10015059069163
659	THItoGene	-0.1647142326451984
660	THItoGene	-0.0831598469819869
661	THItoGene	-0.2515249329170368
662	THItoGene	-0.2930576411661576
663	THItoGene	-0.1820877907288736
664	THItoGene	0.204394488915824
665	THItoGene	0.0935788199493479
666	THItoGene	0.0604256465426829
667	THItoGene	-0.051601133760383
668	THItoGene	-0.0825520373420261
669	THItoGene	-0.0058600952937641
670	THItoGene	-0.0407182643818277
671	THItoGene	0.0348565645833183
672	THItoGene	-0.0518305183501039
673	THItoGene	-0.050313508863935
674	THItoGene	0.0721805305186074
675	THItoGene	0.1044759518973634
676	THItoGene	-0.1617780627204439
677	THItoGene	-0.0023775413695332
678	THItoGene	-0.2734119156198655
679	THItoGene	-0.0423815201595991
680	THItoGene	-0.0127095979082199
681	THItoGene	-0.0843606868102515
682	THItoGene	-0.0744789025774128
683	THItoGene	-0.0195419586570144
684	THItoGene	-0.3524222764846652
685	THItoGene	-0.1120830387011064
686	THItoGene	-0.0607252798416162
687	THItoGene	-0.1036566463476269
688	THItoGene	0.0214626609095942
689	THItoGene	0.0345172632419377
690	THItoGene	0.0644121482467774
691	THItoGene	-0.0077702767469982
692	THItoGene	-0.1526840513426188
693	THItoGene	-0.0093659218656494
694	THItoGene	-0.0917154155912456
695	THItoGene	-0.1270911776945014
696	THItoGene	-0.0404338781949458
697	THItoGene	0.1358451906518816
698	THItoGene	-0.2267099284124967
699	THItoGene	-0.0428881882535137
700	THItoGene	0.0499934137860931
701	THItoGene	-0.0625449174517314
702	THItoGene	0.0291536439239443
703	THItoGene	0.1516432784530152
704	THItoGene	-0.0612162452838624
705	THItoGene	-0.0225361258388083
706	THItoGene	-0.1404758259159457
707	THItoGene	-0.093962061675028
708	THItoGene	-0.119175586037123
709	THItoGene	-0.0322043917385634
710	THItoGene	-0.0864941752738182
711	THItoGene	0.0474276161413627
712	THItoGene	0.1176827670207982
713	THItoGene	0.1743695417370467
714	THItoGene	0.0441967622160426
715	THItoGene	0.0631354411293543
716	THItoGene	0.1199038171661479
717	THItoGene	0.1587689284983091
718	THItoGene	0.0653619016539686
719	THItoGene	0.0013952848790665
720	THItoGene	-0.0923015461368974
721	THItoGene	0.1168804600556434
722	THItoGene	0.6128109811574403
723	THItoGene	0.0062220499128962
724	THItoGene	0.0007559982467961
725	THItoGene	-0.019536430453547
726	THItoGene	0.0254272161942807
727	THItoGene	-0.0305750839087863
728	THItoGene	-0.1562326397382722
729	THItoGene	-0.0848902871740939
730	THItoGene	-0.195732064019257
731	THItoGene	0.0418258556926218
732	THItoGene	-0.0478052612667134
733	THItoGene	-0.1590112620061221
734	THItoGene	-0.1438106181106668
735	THItoGene	0.0242871444337779
736	THItoGene	-0.0161666266102447
737	THItoGene	-0.03307997893139
738	THItoGene	-0.0038212197581373
739	THItoGene	0.2890360621082664
740	THItoGene	0.0878856006991171
741	THItoGene	-0.0535673231430706
742	THItoGene	-0.1346376390886199
743	THItoGene	0.309932311425257
744	THItoGene	-0.062303816672161
745	THItoGene	-0.1103025478412091
746	THItoGene	0.2008423992107306
747	THItoGene	0.2698702139452854
748	THItoGene	-0.0559593618700913
749	THItoGene	0.0466716192424989
750	sCellST	0.189414965445728
751	sCellST	0.6178193580811282
752	sCellST	0.0535117517641674
753	sCellST	0.1745449608858749
754	sCellST	0.2109236908192056
755	sCellST	0.2629559002544397
756	sCellST	0.7127347748567007
757	sCellST	0.0830751581319102
758	sCellST	0.5631920805896689
759	sCellST	0.7041385911554081
760	sCellST	0.3090868305335008
761	sCellST	0.3965328824807264
762	sCellST	0.5309542159853899
763	sCellST	0.2246151661895998
764	sCellST	0.215840410898549
765	sCellST	0.1693066531263163
766	sCellST	0.098349033651433
767	sCellST	-0.074040917681442
768	sCellST	0.3374030126883611
769	sCellST	0.3056272503136679
770	sCellST	0.6199368095030611
771	sCellST	0.1681430312822414
772	sCellST	0.2548678955756287
773	sCellST	0.2361122948747152
774	sCellST	-0.0042748044822347
775	sCellST	0.4047883287243952
776	sCellST	0.3812518465360242
777	sCellST	0.0031700545408011
778	sCellST	0.6235456047310874
779	sCellST	0.233590229196551
780	sCellST	0.1224430582262563
781	sCellST	0.1456394147840321
782	sCellST	0.1679418224060663
783	sCellST	0.2259540879368808
784	sCellST	0.5315690437147265
785	sCellST	0.1274385491220104
786	sCellST	0.1974265278219853
787	sCellST	0.2422630482478807
788	sCellST	0.1335133920206868
789	sCellST	-0.0169886487037231
790	sCellST	0.1241337153821557
791	sCellST	0.2440114370672283
792	sCellST	0.474894582848667
793	sCellST	0.5783080729305112
794	sCellST	0.4826544303945628
795	sCellST	0.5892323929612759
796	sCellST	-0.0160735342180999
797	sCellST	0.372669435759775
798	sCellST	0.6696014187565602
799	sCellST	0.1376357572648174
800	sCellST	0.1522990302661639
801	sCellST	0.1983913266868384
802	sCellST	0.2061261257111581
803	sCellST	-0.0509549053234861
804	sCellST	0.0906437061640188
805	sCellST	0.0034371955710952
806	sCellST	0.4867508538796823
807	sCellST	0.1598325267693985
808	sCellST	0.2656203507446264
809	sCellST	0.4870723144360127
810	sCellST	0.0064959556215189
811	sCellST	0.0725519779172261
812	sCellST	0.1090200505538874
813	sCellST	0.0005083394409339
814	sCellST	0.0951949204348938
815	sCellST	0.0574382165182143
816	sCellST	0.1383102930147171
817	sCellST	0.1555763767196269
818	sCellST	0.2336751885579193
819	sCellST	0.1656719332136447
820	sCellST	0.1639923575834068
821	sCellST	0.1853092234562545
822	sCellST	0.4580110117331366
823	sCellST	0.1334744139355095
824	sCellST	0.0188119417979741
825	sCellST	0.2537714164887119
826	sCellST	0.145772846113565
827	sCellST	0.0362289687065304
828	sCellST	0.1615219224377071
829	sCellST	-0.0035120792472289
830	sCellST	0.1488782788966549
831	sCellST	0.2174339522131771
832	sCellST	-0.0169089388677825
833	sCellST	0.0124651976460783
834	sCellST	0.0841854263866268
835	sCellST	0.3409449152829094
836	sCellST	0.0766147730006876
837	sCellST	0.1760716859372166
838	sCellST	0.0504255073054551
839	sCellST	0.3185846531103831
840	sCellST	0.099224403993448
841	sCellST	0.0997033273474876
842	sCellST	0.1432214565055392
843	sCellST	0.3210018570381407
844	sCellST	0.1276351663140076
845	sCellST	0.2650322624073968
846	sCellST	0.3316874463169696
847	sCellST	0.3196200205099488
848	sCellST	0.2886118291290747
849	sCellST	0.1775342298400346
850	sCellST	-0.0658264352465209
851	sCellST	0.1405265706979137
852	sCellST	0.0048808429208246
853	sCellST	0.0474952920478513
854	sCellST	0.0366053665268673
855	sCellST	-0.0021282457337861
856	sCellST	0.1311832690645388
857	sCellST	-0.0617043491860442
858	sCellST	0.1072569286056612
859	sCellST	0.24060488782081
860	sCellST	-0.0154819116588598
861	sCellST	0.0139315875005507
862	sCellST	0.0300326003035293
863	sCellST	0.0734404281088032
864	sCellST	0.0244707287427417
865	sCellST	0.0675379061367174
866	sCellST	0.0365457801915241
867	sCellST	-0.0085747492876704
868	sCellST	0.0158816093472182
869	sCellST	0.0258101842800471
870	sCellST	0.1081584224369456
871	sCellST	-0.0165555014903162
872	sCellST	-0.0085171341828527
873	sCellST	-0.0033302906588574
874	sCellST	-0.0177819095880664
875	sCellST	0.0338204472463345
876	sCellST	-0.0096278116029431
877	sCellST	-0.0572775161496519
878	sCellST	0.0167525455007293
879	sCellST	0.012431581799424
880	sCellST	0.032674335412608
881	sCellST	0.0027334138181771
882	sCellST	0.0166982531615751
883	sCellST	0.057762408208358
884	sCellST	0.0577525023071245
885	sCellST	-0.0420149421620124
886	sCellST	0.0017826664302589
887	sCellST	-0.0082629209801083
888	sCellST	-0.021839049820457
889	sCellST	-0.0363030101105152
890	sCellST	-0.0269977323601153
891	sCellST	0.0583465426339984
892	sCellST	-0.0208480675129649
893	sCellST	0.0296780719377025
894	sCellST	0.1435622914397996
895	sCellST	0.0850153539382212
896	sCellST	-0.0940367407741735
897	sCellST	0.0559369956269186
898	sCellST	0.1311763254168738
899	sCellST	-0.005110985623304
900	sCellST	0.1653823013168026
901	sCellST	0.1816192785023886
902	sCellST	0.1813089956922073
903	sCellST	0.0056615628714808
904	sCellST	0.0816443392306189
905	sCellST	0.0150090181285031
906	sCellST	0.399328222191702
907	sCellST	0.1196446324251159
908	sCellST	0.2215675117809207
909	sCellST	0.4698345222414293
910	sCellST	0.0406034112691671
911	sCellST	0.0499050157108194
912	sCellST	0.0958544472602298
913	sCellST	0.0333562872450602
914	sCellST	0.0928630535762434
915	sCellST	0.0413243531733442
916	sCellST	0.1235191242992188
917	sCellST	0.1002699488830316
918	sCellST	0.1894282218657217
919	sCellST	0.0999556699450323
920	sCellST	0.1196560585098076
921	sCellST	0.2144969105205945
922	sCellST	0.3702304163144561
923	sCellST	0.1261458325861468
924	sCellST	0.0435236552685673
925	sCellST	0.2195360595772308
926	sCellST	0.1514946441962146
927	sCellST	0.0185120714486259
928	sCellST	0.1530816202681302
929	sCellST	0.0031078608382131
930	sCellST	0.1160479667557012
931	sCellST	0.1875735188217167
932	sCellST	0.0393319618638301
933	sCellST	0.065298000200979
934	sCellST	0.1427415010971149
935	sCellST	0.2239022866103404
936	sCellST	0.0542575641344464
937	sCellST	0.1532884851661435
938	sCellST	-0.0116999180829244
939	sCellST	0.303503094847855
940	sCellST	0.0676266097954254
941	sCellST	0.0698878846349941
942	sCellST	0.1625219697038332
943	sCellST	0.2463035435718051
944	sCellST	0.1222014579404309
945	sCellST	0.2270021084046494
946	sCellST	0.2748601934187573
947	sCellST	0.3192376394459817
948	sCellST	0.2622451518127722
949	sCellST	0.1154534680410641
950	sCellST	0.112975712373621
951	sCellST	0.4711758971366677
952	sCellST	-0.0474683616229241
953	sCellST	0.0628274973228064
954	sCellST	0.0827526541558896
955	sCellST	0.1220902015229086
956	sCellST	0.5364988698104185
957	sCellST	-0.0199079188260387
958	sCellST	0.4143974667198549
959	sCellST	0.5802047664804466
960	sCellST	0.2298610173583561
961	sCellST	0.2596999240871498
962	sCellST	0.4176993486935778
963	sCellST	0.1121913611468432
964	sCellST	0.1821167837515882
965	sCellST	0.1682152395634304
966	sCellST	0.0885710525789909
967	sCellST	0.0211251528085121
968	sCellST	0.1709647976035295
969	sCellST	0.2052655543821
970	sCellST	0.393178234307129
971	sCellST	0.0703726706696699
972	sCellST	0.1115373898898202
973	sCellST	0.1237741327916346
974	sCellST	0.0066573108913488
975	sCellST	0.2287344293572388
976	sCellST	0.1911075199977325
977	sCellST	0.066488328769712
978	sCellST	0.2426433037995208
979	sCellST	0.132384188573539
980	sCellST	-0.0070992498564339
981	sCellST	-0.0003108340032866
982	sCellST	-0.0027584489406857
983	sCellST	0.1284332181891165
984	sCellST	0.3768497125276369
985	sCellST	0.1089388515963332
986	sCellST	0.0894118026517341
987	sCellST	0.1360838244390416
988	sCellST	0.1444368239577703
989	sCellST	-0.0316877580544172
990	sCellST	0.0531609957654053
991	sCellST	0.148440803499593
992	sCellST	0.2900097311382938
993	sCellST	0.4851067574720713
994	sCellST	0.3309200836824438
995	sCellST	0.4461395177598071
996	sCellST	-0.0653003397227842
997	sCellST	0.2801482757631159
998	sCellST	0.4655511397071059
999	sCellST	0.1290181663815494
