# Supplementary material for: sCellST predicts single-cell gene expression from H& E images
Source: Nat Commun. 2026 Jan 9;17:1194. doi: 10.1038/s41467-025-67965-1 (PMC12858858; doi:10.1038/s41467-025-67965-1)
Supplement: Supplementary file 6 — Source data [file 41467_2025_67965_MOESM6_ESM.zip › Source Data/supfig9/rmse_barplot.csv]

	model	rmse
0	HisToGene	0.5663173
1	HisToGene	0.8804424
2	HisToGene	0.8263489
3	HisToGene	0.90108633
4	HisToGene	0.8960581
5	HisToGene	1.194717
6	HisToGene	2.33451
7	HisToGene	0.9728628
8	HisToGene	0.8718708
9	HisToGene	0.9045671
10	HisToGene	0.58778125
11	HisToGene	1.6934341
12	HisToGene	2.3442829
13	HisToGene	1.5564677
14	HisToGene	1.0383885
15	HisToGene	0.4327939
16	HisToGene	0.7646145
17	HisToGene	0.98894763
18	HisToGene	0.5909652
19	HisToGene	0.6254953
20	HisToGene	0.9048369
21	HisToGene	0.64030236
22	HisToGene	0.918466
23	HisToGene	0.36938328
24	HisToGene	0.3665431
25	HisToGene	0.97921383
26	HisToGene	1.6495584
27	HisToGene	0.8990079
28	HisToGene	3.491115
29	HisToGene	1.7132292
30	HisToGene	1.6214689
31	HisToGene	0.94132715
32	HisToGene	1.4643333
33	HisToGene	1.9895167
34	HisToGene	1.7435875
35	HisToGene	0.5669752
36	HisToGene	0.5981588
37	HisToGene	0.5801917
38	HisToGene	0.8938339
39	HisToGene	0.48386142
40	HisToGene	0.56102264
41	HisToGene	0.6522056
42	HisToGene	0.71075326
43	HisToGene	1.043118
44	HisToGene	0.5877126
45	HisToGene	0.9378667
46	HisToGene	1.0834746
47	HisToGene	0.8696997
48	HisToGene	1.0673
49	HisToGene	0.71797323
50	HisToGene	0.5960352
51	HisToGene	0.6500994
52	HisToGene	0.6733043
53	HisToGene	0.9954581
54	HisToGene	0.63305575
55	HisToGene	0.36428446
56	HisToGene	1.3314382
57	HisToGene	0.597461
58	HisToGene	0.7851909
59	HisToGene	0.96689165
60	HisToGene	0.31751916
61	HisToGene	0.708098
62	HisToGene	1.1141616
63	HisToGene	0.5800662
64	HisToGene	0.42645475
65	HisToGene	0.36303043
66	HisToGene	0.6277772
67	HisToGene	0.76764435
68	HisToGene	0.6074583
69	HisToGene	0.48542604
70	HisToGene	0.90605676
71	HisToGene	0.5850849
72	HisToGene	1.4794836
73	HisToGene	0.44946474
74	HisToGene	0.32349297
75	HisToGene	0.90502876
76	HisToGene	0.5917158
77	HisToGene	0.4667494
78	HisToGene	1.8187921
79	HisToGene	0.5035806
80	HisToGene	0.69504297
81	HisToGene	0.66732514
82	HisToGene	0.98974663
83	HisToGene	0.8776382
84	HisToGene	0.72370565
85	HisToGene	0.61352646
86	HisToGene	0.5248634
87	HisToGene	0.44553828
88	HisToGene	0.8485932
89	HisToGene	0.65477425
90	HisToGene	0.46040723
91	HisToGene	0.4084075
92	HisToGene	0.665098
93	HisToGene	1.2466505
94	HisToGene	0.3762156
95	HisToGene	0.7138959
96	HisToGene	0.58941394
97	HisToGene	0.8534241
98	HisToGene	0.7881369
99	HisToGene	0.6443221
100	HisToGene	0.62416774
101	HisToGene	0.68548125
102	HisToGene	0.68670136
103	HisToGene	0.95767885
104	HisToGene	0.6852338
105	HisToGene	0.39383888
106	HisToGene	1.3474466
107	HisToGene	0.6493914
108	HisToGene	0.82014495
109	HisToGene	0.93156683
110	HisToGene	0.35557944
111	HisToGene	0.7213679
112	HisToGene	1.0919849
113	HisToGene	0.54249364
114	HisToGene	0.47037446
115	HisToGene	0.40103254
116	HisToGene	0.67191964
117	HisToGene	0.7854678
118	HisToGene	0.6589395
119	HisToGene	0.536235
120	HisToGene	1.1424788
121	HisToGene	0.79320186
122	HisToGene	1.7814854
123	HisToGene	0.5640069
124	HisToGene	0.37364742
125	HisToGene	0.7472519
126	HisToGene	0.632594
127	HisToGene	0.50426644
128	HisToGene	1.8393537
129	HisToGene	0.55035037
130	HisToGene	0.76734555
131	HisToGene	0.72557473
132	HisToGene	0.99717
133	HisToGene	0.93174624
134	HisToGene	0.78907377
135	HisToGene	0.5663096
136	HisToGene	0.5892035
137	HisToGene	0.5211691
138	HisToGene	0.84131324
139	HisToGene	0.6906916
140	HisToGene	0.5117008
141	HisToGene	0.4396709
142	HisToGene	0.6961912
143	HisToGene	1.0272241
144	HisToGene	0.3903984
145	HisToGene	0.7557739
146	HisToGene	0.6220219
147	HisToGene	0.8156982
148	HisToGene	0.8447881
149	HisToGene	0.6611609
150	HisToGene	0.41700011
151	HisToGene	0.79905796
152	HisToGene	0.52212036
153	HisToGene	0.97098327
154	HisToGene	0.5414815
155	HisToGene	0.38846523
156	HisToGene	1.1121284
157	HisToGene	0.48828542
158	HisToGene	0.9163287
159	HisToGene	0.95244104
160	HisToGene	0.40315583
161	HisToGene	0.5889711
162	HisToGene	0.8783024
163	HisToGene	0.45385945
164	HisToGene	0.40979865
165	HisToGene	0.47609589
166	HisToGene	0.5172753
167	HisToGene	0.60051715
168	HisToGene	0.48095778
169	HisToGene	0.7341943
170	HisToGene	0.83827305
171	HisToGene	0.34691495
172	HisToGene	0.85424346
173	HisToGene	0.32120317
174	HisToGene	0.34769216
175	HisToGene	0.70618314
176	HisToGene	0.53289664
177	HisToGene	0.400882
178	HisToGene	1.0074968
179	HisToGene	0.43556023
180	HisToGene	0.47757718
181	HisToGene	0.4846223
182	HisToGene	0.5425986
183	HisToGene	0.5595773
184	HisToGene	0.7284055
185	HisToGene	0.41955668
186	HisToGene	0.45800883
187	HisToGene	0.5386434
188	HisToGene	0.8503342
189	HisToGene	0.33862782
190	HisToGene	0.49635032
191	HisToGene	0.4773125
192	HisToGene	0.53513116
193	HisToGene	0.6310909
194	HisToGene	0.6862576
195	HisToGene	0.7368532
196	HisToGene	0.5028218
197	HisToGene	0.47724962
198	HisToGene	0.76563877
199	HisToGene	0.45811313
200	HisToGene	0.51566035
201	HisToGene	0.85939735
202	HisToGene	0.6003589
203	HisToGene	1.2706127
204	HisToGene	0.6351522
205	HisToGene	0.37258875
206	HisToGene	1.2536849
207	HisToGene	0.56896055
208	HisToGene	0.9893367
209	HisToGene	0.9909349
210	HisToGene	0.46869007
211	HisToGene	0.678882
212	HisToGene	1.0052079
213	HisToGene	0.46895373
214	HisToGene	0.49559933
215	HisToGene	0.55274576
216	HisToGene	0.6147716
217	HisToGene	0.7010334
218	HisToGene	0.48951724
219	HisToGene	0.6952137
220	HisToGene	1.0838852
221	HisToGene	0.3527233
222	HisToGene	0.9463163
223	HisToGene	0.3092972
224	HisToGene	0.33456543
225	HisToGene	0.9249873
226	HisToGene	0.5618314
227	HisToGene	0.47813538
228	HisToGene	1.1612539
229	HisToGene	0.48460004
230	HisToGene	0.525314
231	HisToGene	0.54171234
232	HisToGene	0.65756816
233	HisToGene	0.7388393
234	HisToGene	0.82357687
235	HisToGene	0.4681208
236	HisToGene	0.5316656
237	HisToGene	0.5467666
238	HisToGene	0.93261427
239	HisToGene	0.3716239
240	HisToGene	0.5333704
241	HisToGene	0.46698713
242	HisToGene	0.60735375
243	HisToGene	0.82710564
244	HisToGene	0.6064046
245	HisToGene	0.78220856
246	HisToGene	0.56970775
247	HisToGene	0.59805214
248	HisToGene	0.80768496
249	HisToGene	0.5557237
250	MclSTExp	0.510837967463169
251	MclSTExp	0.7787369401621294
252	MclSTExp	0.6139219503651392
253	MclSTExp	1.1178238010529504
254	MclSTExp	0.6332177643220535
255	MclSTExp	0.3595043811144847
256	MclSTExp	1.0361198370977769
257	MclSTExp	0.4853859165760847
258	MclSTExp	0.8612370601593455
259	MclSTExp	0.8276045365047641
260	MclSTExp	0.4693657362263367
261	MclSTExp	0.5825159403388179
262	MclSTExp	0.8267807727274775
263	MclSTExp	0.3720764527983817
264	MclSTExp	0.4706143638350151
265	MclSTExp	0.5180687294017127
266	MclSTExp	0.6209245483601425
267	MclSTExp	0.6282161645280359
268	MclSTExp	0.4881316184443204
269	MclSTExp	0.6779975120140301
270	MclSTExp	1.0000722000905486
271	MclSTExp	0.345225375083565
272	MclSTExp	0.7808961688900757
273	MclSTExp	0.3180705929326665
274	MclSTExp	0.3433229487068391
275	MclSTExp	0.7583860815512913
276	MclSTExp	0.4610834883756767
277	MclSTExp	0.4857271023175827
278	MclSTExp	1.1250927665263462
279	MclSTExp	0.3639738303949096
280	MclSTExp	0.4987377268580366
281	MclSTExp	0.5679831855767893
282	MclSTExp	0.7602076916774015
283	MclSTExp	0.6961850544455264
284	MclSTExp	0.6016563073878782
285	MclSTExp	0.4886335521621681
286	MclSTExp	0.539140036402206
287	MclSTExp	0.5556673505190942
288	MclSTExp	0.8544390167005437
289	MclSTExp	0.3798313475141321
290	MclSTExp	0.5414823714261731
291	MclSTExp	0.4770304563963268
292	MclSTExp	0.5933308112782922
293	MclSTExp	0.6986651606439435
294	MclSTExp	0.574992261682654
295	MclSTExp	0.7225024578780939
296	MclSTExp	0.5324965711713896
297	MclSTExp	0.5719823396110848
298	MclSTExp	0.7551988883859342
299	MclSTExp	0.5700076729027229
300	MclSTExp	0.5525791862704946
301	MclSTExp	0.5257143609722364
302	MclSTExp	0.6563147769595847
303	MclSTExp	0.6537270253100522
304	MclSTExp	0.6361880671846167
305	MclSTExp	0.2947058246873518
306	MclSTExp	0.9289031442148504
307	MclSTExp	0.5955172648061464
308	MclSTExp	0.6580795791016808
309	MclSTExp	0.870030531098619
310	MclSTExp	0.2789117872848863
311	MclSTExp	0.5616793374534256
312	MclSTExp	0.8749356164628321
313	MclSTExp	0.5071219397060184
314	MclSTExp	0.4012806671000019
315	MclSTExp	0.3621870622678813
316	MclSTExp	0.6170489608607874
317	MclSTExp	0.7546852425816325
318	MclSTExp	0.5998672605476739
319	MclSTExp	0.4446366938614933
320	MclSTExp	0.8852629725169275
321	MclSTExp	0.6008855088193039
322	MclSTExp	1.2922968178058265
323	MclSTExp	0.4516553039118052
324	MclSTExp	0.3269717068135148
325	MclSTExp	0.8776318526121042
326	MclSTExp	0.4320099308460592
327	MclSTExp	0.4498918672748906
328	MclSTExp	1.046634852304308
329	MclSTExp	0.2710289811763636
330	MclSTExp	0.4414800022094624
331	MclSTExp	0.5677729452752978
332	MclSTExp	0.6451982355261017
333	MclSTExp	0.6145824349022844
334	MclSTExp	0.6180646778297423
335	MclSTExp	0.5935419959302108
336	MclSTExp	0.5410793433947884
337	MclSTExp	0.4356180187956147
338	MclSTExp	0.7113038023394769
339	MclSTExp	0.5934250282140338
340	MclSTExp	0.4653382895779722
341	MclSTExp	0.404916714854763
342	MclSTExp	0.6671353920363761
343	MclSTExp	1.1227583268113173
344	MclSTExp	0.3445287539864761
345	MclSTExp	0.6143288434351455
346	MclSTExp	0.5728263380803759
347	MclSTExp	0.771799789956279
348	MclSTExp	0.6561441388414007
349	MclSTExp	0.629028064216937
350	MclSTExp	0.4046359309623525
351	MclSTExp	0.6647235757162583
352	MclSTExp	0.5094408533976478
353	MclSTExp	0.8744553555770047
354	MclSTExp	0.5736448975793488
355	MclSTExp	0.3927255153965756
356	MclSTExp	0.9459018303391276
357	MclSTExp	0.4301570840773006
358	MclSTExp	0.7718785064207352
359	MclSTExp	0.7083703027223984
360	MclSTExp	0.39865093116751
361	MclSTExp	0.5429958232904045
362	MclSTExp	0.7640484020773212
363	MclSTExp	0.411777938711217
364	MclSTExp	0.399265390490756
365	MclSTExp	0.4675220427230761
366	MclSTExp	0.5468231876047406
367	MclSTExp	0.5880508286062243
368	MclSTExp	0.4829531499201877
369	MclSTExp	0.6710478926008301
370	MclSTExp	0.7109480195712324
371	MclSTExp	0.3588430015806656
372	MclSTExp	0.8540863527587036
373	MclSTExp	0.3184060503569833
374	MclSTExp	0.3442287383601695
375	MclSTExp	0.574701203939102
376	MclSTExp	0.5663971655757732
377	MclSTExp	0.4260258218542848
378	MclSTExp	1.1206959640104963
379	MclSTExp	0.3727089099632908
380	MclSTExp	0.4783991661238921
381	MclSTExp	0.5144231659936842
382	MclSTExp	0.6188638248892695
383	MclSTExp	0.6154982530949351
384	MclSTExp	0.6484450953178346
385	MclSTExp	0.4298787750136066
386	MclSTExp	0.4645573568516825
387	MclSTExp	0.5180683754213151
388	MclSTExp	0.736566844127502
389	MclSTExp	0.2812566243446616
390	MclSTExp	0.480931674250929
391	MclSTExp	0.4796932078801065
392	MclSTExp	0.5093944104903332
393	MclSTExp	0.6269340161546314
394	MclSTExp	0.5992943144124545
395	MclSTExp	0.657402553869233
396	MclSTExp	0.4463351677538393
397	MclSTExp	0.4899003375106508
398	MclSTExp	0.6610831161037177
399	MclSTExp	0.4814088155418961
400	MclSTExp	0.5596869089848352
401	MclSTExp	0.9058225785571888
402	MclSTExp	0.8514760040602464
403	MclSTExp	1.181100569485955
404	MclSTExp	0.8946248488947033
405	MclSTExp	1.1566544070644644
406	MclSTExp	2.125023158396397
407	MclSTExp	1.017493957224301
408	MclSTExp	0.8748423589399155
409	MclSTExp	0.9055876901794347
410	MclSTExp	0.5912998410665588
411	MclSTExp	1.6080034508743115
412	MclSTExp	2.1988650460756487
413	MclSTExp	1.527593165078729
414	MclSTExp	1.0600985760120871
415	MclSTExp	0.4454944305130978
416	MclSTExp	0.758589509400375
417	MclSTExp	1.0779122856943204
418	MclSTExp	0.6182197835231024
419	MclSTExp	0.6785745270667065
420	MclSTExp	0.9274937489591952
421	MclSTExp	0.668560425023385
422	MclSTExp	0.9194703149150516
423	MclSTExp	0.3796605102366605
424	MclSTExp	0.374286790846658
425	MclSTExp	1.093511511425898
426	MclSTExp	1.5806967348953274
427	MclSTExp	0.9002185809096379
428	MclSTExp	3.063401205889061
429	MclSTExp	1.7110080590262104
430	MclSTExp	1.5877459694790528
431	MclSTExp	0.9313333466933824
432	MclSTExp	1.398948613919775
433	MclSTExp	1.916218543690125
434	MclSTExp	1.6527700931594052
435	MclSTExp	0.5972557906455027
436	MclSTExp	0.6101217620069985
437	MclSTExp	0.5992420523273817
438	MclSTExp	1.105941167803558
439	MclSTExp	0.477146246864942
440	MclSTExp	0.5970573899439503
441	MclSTExp	0.6501264987935903
442	MclSTExp	0.7376807451987014
443	MclSTExp	1.097035816341403
444	MclSTExp	0.5938096578476895
445	MclSTExp	0.9119642015221594
446	MclSTExp	1.166063410843795
447	MclSTExp	0.8862036154156171
448	MclSTExp	1.038773450078345
449	MclSTExp	0.6977464109845226
450	MclSTExp	0.5907689719531439
451	MclSTExp	0.59332498549944
452	MclSTExp	0.6642771443499241
453	MclSTExp	0.602574280480106
454	MclSTExp	0.6530457705004624
455	MclSTExp	0.3283536216035924
456	MclSTExp	1.0329672191566774
457	MclSTExp	0.6487732419142308
458	MclSTExp	0.6938085844108677
459	MclSTExp	0.841720032794878
460	MclSTExp	0.3326377260092593
461	MclSTExp	0.5579180049139826
462	MclSTExp	0.8519810306037949
463	MclSTExp	0.458328576615578
464	MclSTExp	0.4517663999849313
465	MclSTExp	0.3999085404403117
466	MclSTExp	0.666018624917107
467	MclSTExp	0.7649584866196917
468	MclSTExp	0.6546451864096903
469	MclSTExp	0.4876158118689163
470	MclSTExp	0.9375279140655464
471	MclSTExp	0.7712455213670084
472	MclSTExp	1.4108574222358763
473	MclSTExp	0.5553180413262125
474	MclSTExp	0.3739181447202715
475	MclSTExp	0.7300302991421223
476	MclSTExp	0.5470485918379543
477	MclSTExp	0.4805306504699468
478	MclSTExp	1.059385443396012
479	MclSTExp	0.3978129969389024
480	MclSTExp	0.6595749063434185
481	MclSTExp	0.6710176161839361
482	MclSTExp	0.7726628702145447
483	MclSTExp	0.6687397146797157
484	MclSTExp	0.6724627590955088
485	MclSTExp	0.5580554269498803
486	MclSTExp	0.5954413735082463
487	MclSTExp	0.5161676553633071
488	MclSTExp	0.7153964013721547
489	MclSTExp	0.6304565914696898
490	MclSTExp	0.5140071872101734
491	MclSTExp	0.4283765538403216
492	MclSTExp	0.698949258141142
493	MclSTExp	0.9950252245630038
494	MclSTExp	0.3607640685851938
495	MclSTExp	0.6692650882254972
496	MclSTExp	0.5978886573214538
497	MclSTExp	0.7279507340080956
498	MclSTExp	0.7170344337730038
499	MclSTExp	0.6623994135400993
500	THItoGene	0.61452836
501	THItoGene	0.9287408
502	THItoGene	0.67751557
503	THItoGene	1.0777984
504	THItoGene	0.72455585
505	THItoGene	0.45493993
506	THItoGene	1.844261
507	THItoGene	0.60954696
508	THItoGene	0.95666224
509	THItoGene	1.1350638
510	THItoGene	0.42771456
511	THItoGene	0.90510345
512	THItoGene	1.5014561
513	THItoGene	0.73253953
514	THItoGene	0.5109107
515	THItoGene	0.36736256
516	THItoGene	0.6115329
517	THItoGene	0.8284668
518	THItoGene	0.6173941
519	THItoGene	0.49607953
520	THItoGene	0.90134037
521	THItoGene	0.5864642
522	THItoGene	1.4803338
523	THItoGene	0.512217
524	THItoGene	0.33364376
525	THItoGene	0.9475514
526	THItoGene	0.8673933
527	THItoGene	0.53575706
528	THItoGene	2.6520586
529	THItoGene	0.80317265
530	THItoGene	0.7976451
531	THItoGene	0.74530864
532	THItoGene	1.3130682
533	THItoGene	1.2628279
534	THItoGene	1.0163336
535	THItoGene	0.5978282
536	THItoGene	0.5479872
537	THItoGene	0.4751896
538	THItoGene	0.7796222
539	THItoGene	0.6334807
540	THItoGene	0.47619322
541	THItoGene	0.449756
542	THItoGene	0.71228606
543	THItoGene	1.1680464
544	THItoGene	0.4273544
545	THItoGene	0.9554168
546	THItoGene	0.5493766
547	THItoGene	0.7771088
548	THItoGene	0.9948499
549	THItoGene	0.6444671
550	THItoGene	0.6041959
551	THItoGene	1.0500723
552	THItoGene	0.86214656
553	THItoGene	0.867336
554	THItoGene	0.9409214
555	THItoGene	1.1740898
556	THItoGene	2.5424712
557	THItoGene	0.89276874
558	THItoGene	1.0484352
559	THItoGene	1.0180837
560	THItoGene	0.6143392
561	THItoGene	1.6307085
562	THItoGene	2.29973
563	THItoGene	1.441506
564	THItoGene	1.0462221
565	THItoGene	0.39602798
566	THItoGene	0.78353703
567	THItoGene	0.8675014
568	THItoGene	0.6200724
569	THItoGene	0.6339144
570	THItoGene	0.9877486
571	THItoGene	0.67988247
572	THItoGene	1.5230966
573	THItoGene	0.37821686
574	THItoGene	0.36723807
575	THItoGene	0.9227894
576	THItoGene	1.6492671
577	THItoGene	0.92436004
578	THItoGene	3.9440544
579	THItoGene	1.75034
580	THItoGene	1.7024082
581	THItoGene	1.0731456
582	THItoGene	1.8546716
583	THItoGene	2.0772626
584	THItoGene	1.7171745
585	THItoGene	0.62787145
586	THItoGene	0.61567384
587	THItoGene	0.6046673
588	THItoGene	0.6841596
589	THItoGene	0.5728619
590	THItoGene	0.5540251
591	THItoGene	0.66893023
592	THItoGene	0.71431464
593	THItoGene	0.9500605
594	THItoGene	0.60768276
595	THItoGene	1.0179806
596	THItoGene	1.0267102
597	THItoGene	0.8408983
598	THItoGene	1.1856494
599	THItoGene	0.77719986
600	THItoGene	0.6227657
601	THItoGene	1.1327065
602	THItoGene	0.65369344
603	THItoGene	2.2618868
604	THItoGene	0.6764058
605	THItoGene	0.52972823
606	THItoGene	1.3680316
607	THItoGene	0.5053799
608	THItoGene	1.320362
609	THItoGene	1.0999639
610	THItoGene	0.4788944
611	THItoGene	0.5730729
612	THItoGene	0.852795
613	THItoGene	0.2986173
614	THItoGene	0.47016504
615	THItoGene	0.5606546
616	THItoGene	0.6263476
617	THItoGene	1.1037247
618	THItoGene	0.49083388
619	THItoGene	1.0048268
620	THItoGene	1.4037734
621	THItoGene	0.36534593
622	THItoGene	1.7449666
623	THItoGene	0.35216182
624	THItoGene	0.36392167
625	THItoGene	0.8218314
626	THItoGene	0.43348795
627	THItoGene	0.4878499
628	THItoGene	1.6467103
629	THItoGene	0.34645802
630	THItoGene	0.5694587
631	THItoGene	0.66392934
632	THItoGene	1.296142
633	THItoGene	0.95643055
634	THItoGene	0.609791
635	THItoGene	0.51105064
636	THItoGene	0.55087286
637	THItoGene	0.5649128
638	THItoGene	1.6487539
639	THItoGene	0.71768737
640	THItoGene	0.6000936
641	THItoGene	0.47751883
642	THItoGene	0.62847054
643	THItoGene	1.1524493
644	THItoGene	0.6552331
645	THItoGene	0.98852575
646	THItoGene	0.5763223
647	THItoGene	0.8164862
648	THItoGene	0.9040376
649	THItoGene	0.56340235
650	THItoGene	0.4685168
651	THItoGene	0.868526
652	THItoGene	0.6422414
653	THItoGene	1.4224083
654	THItoGene	0.60996133
655	THItoGene	0.6880116
656	THItoGene	2.0918043
657	THItoGene	0.78371364
658	THItoGene	1.0313343
659	THItoGene	1.0248746
660	THItoGene	0.45772484
661	THItoGene	1.1777139
662	THItoGene	1.9026798
663	THItoGene	1.0660834
664	THItoGene	0.7290941
665	THItoGene	0.57220995
666	THItoGene	0.57205236
667	THItoGene	0.84658337
668	THItoGene	0.50136197
669	THItoGene	0.9773135
670	THItoGene	1.0861259
671	THItoGene	0.5181796
672	THItoGene	1.4066448
673	THItoGene	0.3468475
674	THItoGene	0.34603566
675	THItoGene	1.3188596
676	THItoGene	1.0397148
677	THItoGene	0.49042487
678	THItoGene	2.1969175
679	THItoGene	1.1244223
680	THItoGene	0.97754794
681	THItoGene	0.55947745
682	THItoGene	0.8813654
683	THItoGene	1.1502063
684	THItoGene	1.3832567
685	THItoGene	0.5268104
686	THItoGene	0.48371008
687	THItoGene	0.56892884
688	THItoGene	1.2407693
689	THItoGene	0.5331576
690	THItoGene	0.50151324
691	THItoGene	0.48677677
692	THItoGene	0.5785695
693	THItoGene	0.88026077
694	THItoGene	0.754114
695	THItoGene	0.76791424
696	THItoGene	0.92044574
697	THItoGene	0.62935686
698	THItoGene	0.8547914
699	THItoGene	0.58523136
700	THItoGene	0.69247967
701	THItoGene	0.6573003
702	THItoGene	0.6758755
703	THItoGene	1.2890382
704	THItoGene	0.67506987
705	THItoGene	0.37791196
706	THItoGene	1.3718548
707	THItoGene	0.75097054
708	THItoGene	0.90629905
709	THItoGene	0.95498884
710	THItoGene	0.3459861
711	THItoGene	0.5535343
712	THItoGene	0.85382825
713	THItoGene	0.49278313
714	THItoGene	0.4747811
715	THItoGene	0.4216756
716	THItoGene	0.6633009
717	THItoGene	0.8881726
718	THItoGene	0.666827
719	THItoGene	0.62400764
720	THItoGene	1.3817908
721	THItoGene	0.8269216
722	THItoGene	1.9475219
723	THItoGene	0.5631706
724	THItoGene	0.3760292
725	THItoGene	0.94891655
726	THItoGene	0.5683151
727	THItoGene	0.50038946
728	THItoGene	1.1307559
729	THItoGene	0.40656498
730	THItoGene	0.6802034
731	THItoGene	0.68027294
732	THItoGene	0.8417752
733	THItoGene	0.6833118
734	THItoGene	0.7928176
735	THItoGene	0.5695899
736	THItoGene	0.60532445
737	THItoGene	0.5375244
738	THItoGene	1.0750176
739	THItoGene	0.7423361
740	THItoGene	0.5157376
741	THItoGene	0.43926418
742	THItoGene	0.74846345
743	THItoGene	1.0356895
744	THItoGene	0.4587409
745	THItoGene	0.6927161
746	THItoGene	0.6429991
747	THItoGene	0.76522624
748	THItoGene	0.80420375
749	THItoGene	0.6635982
750	sCellST	0.3591002
751	sCellST	0.61737305
752	sCellST	0.48745832
753	sCellST	0.7879352
754	sCellST	0.51542634
755	sCellST	0.37040502
756	sCellST	0.83988905
757	sCellST	0.40434706
758	sCellST	0.72424453
759	sCellST	0.704534
760	sCellST	0.38308477
761	sCellST	0.51613486
762	sCellST	0.70133764
763	sCellST	0.3961982
764	sCellST	0.36011177
765	sCellST	0.44621027
766	sCellST	0.5132695
767	sCellST	0.5344537
768	sCellST	0.45797557
769	sCellST	0.6489312
770	sCellST	0.70373243
771	sCellST	0.32066453
772	sCellST	0.766396
773	sCellST	0.30550787
774	sCellST	0.33109024
775	sCellST	0.50256765
776	sCellST	0.5108934
777	sCellST	0.3969559
778	sCellST	1.0249099
779	sCellST	0.33629227
780	sCellST	0.43778718
781	sCellST	0.48255175
782	sCellST	0.5449545
783	sCellST	0.5400625
784	sCellST	0.58882236
785	sCellST	0.40752527
786	sCellST	0.44697824
787	sCellST	0.49578977
788	sCellST	0.6988108
789	sCellST	0.25150904
790	sCellST	0.46905276
791	sCellST	0.46490836
792	sCellST	0.4767139
793	sCellST	0.557366
794	sCellST	0.5755993
795	sCellST	0.6095018
796	sCellST	0.41449958
797	sCellST	0.45408744
798	sCellST	0.60349405
799	sCellST	0.44966206
800	sCellST	0.52811515
801	sCellST	0.50406146
802	sCellST	0.61083144
803	sCellST	0.5849154
804	sCellST	0.58903456
805	sCellST	0.29090253
806	sCellST	0.8399916
807	sCellST	0.5724333
808	sCellST	0.59467566
809	sCellST	0.7448014
810	sCellST	0.26500818
811	sCellST	0.553308
812	sCellST	0.83591366
813	sCellST	0.47922695
814	sCellST	0.3949398
815	sCellST	0.36006877
816	sCellST	0.5878847
817	sCellST	0.65855163
818	sCellST	0.5881404
819	sCellST	0.41701955
820	sCellST	0.80120206
821	sCellST	0.5832675
822	sCellST	1.1993672
823	sCellST	0.44207633
824	sCellST	0.32566315
825	sCellST	0.71875095
826	sCellST	0.42071337
827	sCellST	0.44151548
828	sCellST	0.8922981
829	sCellST	0.2512621
830	sCellST	0.41259056
831	sCellST	0.5368278
832	sCellST	0.6292856
833	sCellST	0.57370657
834	sCellST	0.5976926
835	sCellST	0.5700241
836	sCellST	0.5213882
837	sCellST	0.4131205
838	sCellST	0.6253636
839	sCellST	0.5724238
840	sCellST	0.43212163
841	sCellST	0.40392017
842	sCellST	0.64041513
843	sCellST	0.97966766
844	sCellST	0.334804
845	sCellST	0.5876691
846	sCellST	0.5480687
847	sCellST	0.6423639
848	sCellST	0.6084946
849	sCellST	0.5939383
850	sCellST	0.5674391
851	sCellST	0.95073354
852	sCellST	0.94879025
853	sCellST	2.0089302
854	sCellST	0.9479108
855	sCellST	1.1589738
856	sCellST	1.7843324
857	sCellST	1.0482101
858	sCellST	1.1042472
859	sCellST	1.1778737
860	sCellST	0.6933059
861	sCellST	1.6572256
862	sCellST	2.2437499
863	sCellST	1.6033607
864	sCellST	1.0191753
865	sCellST	0.4561621
866	sCellST	0.7338889
867	sCellST	1.6856782
868	sCellST	0.60692376
869	sCellST	0.7097208
870	sCellST	1.1310737
871	sCellST	0.6766249
872	sCellST	0.84975225
873	sCellST	0.373969
874	sCellST	0.4091895
875	sCellST	1.5935192
876	sCellST	1.4496759
877	sCellST	0.8964133
878	sCellST	2.9256861
879	sCellST	1.6597607
880	sCellST	1.5941421
881	sCellST	0.9967145
882	sCellST	1.5309631
883	sCellST	1.7989825
884	sCellST	1.446416
885	sCellST	0.5735414
886	sCellST	0.6020861
887	sCellST	0.63374794
888	sCellST	1.6451423
889	sCellST	0.4913331
890	sCellST	0.62904966
891	sCellST	0.70768446
892	sCellST	0.7603589
893	sCellST	1.8172294
894	sCellST	0.6347319
895	sCellST	0.9887537
896	sCellST	1.1423875
897	sCellST	1.4526057
898	sCellST	1.1208518
899	sCellST	0.6604072
900	sCellST	0.57439065
901	sCellST	0.5865898
902	sCellST	0.6560674
903	sCellST	0.6194309
904	sCellST	0.6364644
905	sCellST	0.3278278
906	sCellST	1.0292946
907	sCellST	0.6432034
908	sCellST	0.697849
909	sCellST	0.80343807
910	sCellST	0.3351517
911	sCellST	0.553303
912	sCellST	0.82683223
913	sCellST	0.4575553
914	sCellST	0.44622386
915	sCellST	0.4008249
916	sCellST	0.6573048
917	sCellST	0.7541227
918	sCellST	0.64138544
919	sCellST	0.48595664
920	sCellST	0.9319357
921	sCellST	0.75309217
922	sCellST	1.4255459
923	sCellST	0.5426256
924	sCellST	0.3718628
925	sCellST	0.7175852
926	sCellST	0.5300072
927	sCellST	0.46780515
928	sCellST	1.0769081
929	sCellST	0.39960957
930	sCellST	0.6486907
931	sCellST	0.65025145
932	sCellST	0.76015544
933	sCellST	0.6569586
934	sCellST	0.6613358
935	sCellST	0.55070686
936	sCellST	0.58348227
937	sCellST	0.49556252
938	sCellST	0.7220705
939	sCellST	0.6180241
940	sCellST	0.5081334
941	sCellST	0.42840979
942	sCellST	0.6850443
943	sCellST	0.9869699
944	sCellST	0.36672673
945	sCellST	0.64880335
946	sCellST	0.5875672
947	sCellST	0.7019355
948	sCellST	0.71620846
949	sCellST	0.6462292
950	sCellST	0.4972023
951	sCellST	0.7598117
952	sCellST	0.6087978
953	sCellST	1.1039809
954	sCellST	0.63326234
955	sCellST	0.34312192
956	sCellST	0.97536176
957	sCellST	0.47378454
958	sCellST	0.84942174
959	sCellST	0.81138116
960	sCellST	0.46015579
961	sCellST	0.5567271
962	sCellST	0.77813506
963	sCellST	0.3729626
964	sCellST	0.45528746
965	sCellST	0.5152544
966	sCellST	0.61730695
967	sCellST	0.6200353
968	sCellST	0.47545007
969	sCellST	0.65851325
970	sCellST	0.9943234
971	sCellST	0.3511713
972	sCellST	0.850082
973	sCellST	0.30370018
974	sCellST	0.33513665
975	sCellST	0.75013936
976	sCellST	0.45310628
977	sCellST	0.4716273
978	sCellST	1.1266015
979	sCellST	0.3530199
980	sCellST	0.48408377
981	sCellST	0.5518509
982	sCellST	0.7176417
983	sCellST	0.66595244
984	sCellST	0.6114446
985	sCellST	0.4669166
986	sCellST	0.5344933
987	sCellST	0.5362543
988	sCellST	0.8034152
989	sCellST	0.32116702
990	sCellST	0.5254255
991	sCellST	0.47272688
992	sCellST	0.59964055
993	sCellST	0.7022705
994	sCellST	0.56453145
995	sCellST	0.7011851
996	sCellST	0.5035299
997	sCellST	0.58572066
998	sCellST	0.7302263
999	sCellST	0.55268466
