# Supplementary material for: sCellST predicts single-cell gene expression from H& E images
Source: Nat Commun. 2026 Jan 9;17:1194. doi: 10.1038/s41467-025-67965-1 (PMC12858858; doi:10.1038/s41467-025-67965-1)
Supplement: Supplementary file 6 — Source data [file 41467_2025_67965_MOESM6_ESM.zip › Source Data/supfig9/scc_barplot.csv]

	model	scc
0	HisToGene	-0.0461788206237555
1	HisToGene	0.1068189361811061
2	HisToGene	0.0549149182225136
3	HisToGene	0.0851223318927074
4	HisToGene	0.1200507108514287
5	HisToGene	0.0095389857479792
6	HisToGene	0.2092498608659787
7	HisToGene	-0.0211975175229059
8	HisToGene	0.2116640177631101
9	HisToGene	0.2506026649018675
10	HisToGene	-0.0881767492812109
11	HisToGene	0.0142195386523361
12	HisToGene	0.0298483083809745
13	HisToGene	0.0067353564955926
14	HisToGene	-0.0350217933292496
15	HisToGene	0.0458540993135198
16	HisToGene	0.0706769066250356
17	HisToGene	0.0011805457977222
18	HisToGene	-0.0442761271930523
19	HisToGene	0.0550716372461758
20	HisToGene	-0.1437705539579454
21	HisToGene	-0.0133584866674029
22	HisToGene	-0.0290767096096563
23	HisToGene	-0.0458317122661783
24	HisToGene	-0.0004028797700181
25	HisToGene	0.1385555680073409
26	HisToGene	-0.0417171761011153
27	HisToGene	0.068250169266298
28	HisToGene	0.2488844952864877
29	HisToGene	0.0065457289276147
30	HisToGene	0.0473200087695531
31	HisToGene	-0.0413613956097561
32	HisToGene	-0.0688138463800962
33	HisToGene	-0.0596722525596687
34	HisToGene	0.1570666109511695
35	HisToGene	0.0562863788316961
36	HisToGene	0.0109426552683601
37	HisToGene	0.0501456448338872
38	HisToGene	0.0187901157475138
39	HisToGene	-0.0195241501255817
40	HisToGene	0.0500602254887542
41	HisToGene	0.1015637219781327
42	HisToGene	-0.0145521699657047
43	HisToGene	-0.0655960026971217
44	HisToGene	0.1498401340958288
45	HisToGene	0.0954251608872581
46	HisToGene	0.0185581693411171
47	HisToGene	-0.0156687745077416
48	HisToGene	0.0956499224017271
49	HisToGene	0.0493128939415127
50	HisToGene	0.031070398159155
51	HisToGene	0.0154723087922051
52	HisToGene	-0.1077697126202863
53	HisToGene	0.0334936043194928
54	HisToGene	0.0016999541495281
55	HisToGene	-0.0870103681069124
56	HisToGene	-0.101802698840826
57	HisToGene	-0.0733982455297183
58	HisToGene	0.159883211053653
59	HisToGene	0.2310816505162412
60	HisToGene	-0.0097959348420295
61	HisToGene	-0.1022518991487847
62	HisToGene	-0.1064711604941265
63	HisToGene	-0.1192990678286931
64	HisToGene	0.0020441596378277
65	HisToGene	0.0817433662421645
66	HisToGene	0.0160862366692917
67	HisToGene	0.0065457740761085
68	HisToGene	-0.0107530057590549
69	HisToGene	0.0675709577172974
70	HisToGene	0.0211865346541073
71	HisToGene	-0.0254464770444535
72	HisToGene	0.0179596137191608
73	HisToGene	-0.0268938278468884
74	HisToGene	0.0093083522487957
75	HisToGene	-0.0650978893243377
76	HisToGene	-0.0690227907412906
77	HisToGene	-0.0205786296708421
78	HisToGene	-0.0331058246195144
79	HisToGene	-0.0123176879791638
80	HisToGene	0.0042469256188843
81	HisToGene	-0.0231373450438741
82	HisToGene	-0.0481230075837519
83	HisToGene	-0.0966254150529246
84	HisToGene	-0.0614459982508698
85	HisToGene	0.0293867742503518
86	HisToGene	0.0139944703221152
87	HisToGene	0.0367869950787252
88	HisToGene	0.0451732332687958
89	HisToGene	0.1556112987772454
90	HisToGene	0.0785052240497277
91	HisToGene	0.0034622717835299
92	HisToGene	-0.0277746307880809
93	HisToGene	-0.0034637350111862
94	HisToGene	0.0892570988406216
95	HisToGene	-0.0397586267680226
96	HisToGene	0.0645056814298751
97	HisToGene	0.022357920442511
98	HisToGene	-0.0445569095316094
99	HisToGene	0.0375967948586987
100	HisToGene	0.0292000904951901
101	HisToGene	0.0302800566208407
102	HisToGene	-0.0383908525733645
103	HisToGene	0.0630940270540992
104	HisToGene	0.0395669542863283
105	HisToGene	-0.0566323631520239
106	HisToGene	-0.0615239955324898
107	HisToGene	-0.0326936161911515
108	HisToGene	0.1564926689424156
109	HisToGene	0.3006393180398015
110	HisToGene	-0.0312068196486448
111	HisToGene	-0.0689188201940491
112	HisToGene	-0.0984680686010226
113	HisToGene	-0.0906390805167244
114	HisToGene	0.0168780298124366
115	HisToGene	0.0609692612485395
116	HisToGene	0.0600739893791466
117	HisToGene	0.0278471821253155
118	HisToGene	0.0179573667692836
119	HisToGene	0.0530948201834151
120	HisToGene	0.0630527450205402
121	HisToGene	0.025886375215543
122	HisToGene	0.0721286734602135
123	HisToGene	-0.0032016280930123
124	HisToGene	0.0289534023039705
125	HisToGene	-0.0393454872925443
126	HisToGene	-0.016184665804744
127	HisToGene	-0.0222635364161216
128	HisToGene	0.0467762619652054
129	HisToGene	0.0484640557251728
130	HisToGene	0.0617756108720309
131	HisToGene	0.0434283987188825
132	HisToGene	0.0287320568704198
133	HisToGene	-0.1193972722969011
134	HisToGene	-0.032021532060796
135	HisToGene	0.0429860130043441
136	HisToGene	0.0162337005000091
137	HisToGene	0.0091358063911346
138	HisToGene	-0.0137003214399527
139	HisToGene	0.0831071052414393
140	HisToGene	0.0586099957569219
141	HisToGene	-0.0139559236948208
142	HisToGene	-0.0024533754384803
143	HisToGene	-0.01165814577961
144	HisToGene	0.088011717502176
145	HisToGene	-0.0305411348890937
146	HisToGene	0.0479194483244263
147	HisToGene	0.0536094604061036
148	HisToGene	0.00127716323445
149	HisToGene	0.0489751159021114
150	HisToGene	-0.0676241093757427
151	HisToGene	0.5008502629117249
152	HisToGene	0.0513260179160823
153	HisToGene	0.1734050084827604
154	HisToGene	0.0061923332699354
155	HisToGene	0.1306795255905032
156	HisToGene	0.5602039465342574
157	HisToGene	-0.0356716676991903
158	HisToGene	0.1293623721563841
159	HisToGene	0.2890125601953923
160	HisToGene	0.1284454477791482
161	HisToGene	0.2929304488436708
162	HisToGene	0.4365571976915263
163	HisToGene	0.11812119733339
164	HisToGene	0.1120064461342479
165	HisToGene	0.1436864315912404
166	HisToGene	0.0522335008936205
167	HisToGene	-0.3403436688268184
168	HisToGene	0.1665498868426561
169	HisToGene	0.1994997425981403
170	HisToGene	-0.2412572186999289
171	HisToGene	0.0303182300992833
172	HisToGene	0.062885547264032
173	HisToGene	0.0064311193449437
174	HisToGene	-0.0441373027516602
175	HisToGene	0.3209196340242994
176	HisToGene	0.3358550147966151
177	HisToGene	-0.0004829481112443
178	HisToGene	0.6246679907998232
179	HisToGene	0.1659535003776001
180	HisToGene	-0.0102256709991129
181	HisToGene	0.0900981215351782
182	HisToGene	0.1983419805347345
183	HisToGene	0.1840976367832942
184	HisToGene	0.3709548242174512
185	HisToGene	0.1275246605579552
186	HisToGene	0.0308586800558387
187	HisToGene	0.0124383841061475
188	HisToGene	-0.0789170689674487
189	HisToGene	0.0068073612739133
190	HisToGene	0.0319542505983558
191	HisToGene	0.0851981651004003
192	HisToGene	0.2587887233014472
193	HisToGene	0.5320709409078128
194	HisToGene	0.0599147055765087
195	HisToGene	0.3405363744905529
196	HisToGene	-0.1026178502142202
197	HisToGene	0.2682717249556958
198	HisToGene	0.5121351077219694
199	HisToGene	0.114251255138923
200	HisToGene	-0.012571788433608
201	HisToGene	0.2979697973561315
202	HisToGene	0.0078954158146212
203	HisToGene	0.0312220747072887
204	HisToGene	-0.0670837039497487
205	HisToGene	0.0532505329107481
206	HisToGene	0.4364729785751394
207	HisToGene	-0.081935866340855
208	HisToGene	0.0138846245552052
209	HisToGene	0.1662068022875247
210	HisToGene	0.0681660166354385
211	HisToGene	0.1413481718382035
212	HisToGene	0.2337572045403096
213	HisToGene	0.015713136006047
214	HisToGene	0.0810965663144801
215	HisToGene	0.1564655687095166
216	HisToGene	0.0891118559902638
217	HisToGene	-0.185088363716704
218	HisToGene	-0.0122894567321167
219	HisToGene	-0.0214315406878712
220	HisToGene	0.0144310651445848
221	HisToGene	-0.0068423610402014
222	HisToGene	-0.0226635832956814
223	HisToGene	-0.0155014340160889
224	HisToGene	0.0578720397767347
225	HisToGene	0.2365479796772488
226	HisToGene	0.1072425257338728
227	HisToGene	0.0516823581394759
228	HisToGene	0.4186084212570475
229	HisToGene	0.090474549050168
230	HisToGene	-0.0723822738732385
231	HisToGene	-0.0581554116181206
232	HisToGene	0.0787602253324211
233	HisToGene	0.0778697080450521
234	HisToGene	0.2595480377729324
235	HisToGene	0.1439923748298391
236	HisToGene	0.0481965630417797
237	HisToGene	0.0178052744917807
238	HisToGene	-0.0885133803366075
239	HisToGene	0.0263626363047764
240	HisToGene	0.0222166047244187
241	HisToGene	-0.0507470390843773
242	HisToGene	0.1214921385158843
243	HisToGene	0.4337744013684229
244	HisToGene	-0.030082119544696
245	HisToGene	0.1264180529430615
246	HisToGene	-0.0390367699643037
247	HisToGene	0.1611207496048835
248	HisToGene	0.2885024834328766
249	HisToGene	0.1026893982235598
250	MclSTExp	0.0394573129875968
251	MclSTExp	0.4093092896332365
252	MclSTExp	0.0008035543962935
253	MclSTExp	0.0493376293832718
254	MclSTExp	0.1052597604270417
255	MclSTExp	0.051113507665637
256	MclSTExp	0.4258319383737052
257	MclSTExp	-0.1081475096488054
258	MclSTExp	0.4317340346231473
259	MclSTExp	0.5685220987384108
260	MclSTExp	0.1144029901202697
261	MclSTExp	0.1622164832781542
262	MclSTExp	0.3505565572590421
263	MclSTExp	0.0494564336152497
264	MclSTExp	0.0487078751628791
265	MclSTExp	0.2092465439710667
266	MclSTExp	0.125201640378462
267	MclSTExp	0.0609277432036044
268	MclSTExp	0.0406143795621275
269	MclSTExp	0.1894148963831612
270	MclSTExp	0.3366661207983401
271	MclSTExp	-0.0315132959072152
272	MclSTExp	0.0204662461525025
273	MclSTExp	0.0407304082355003
274	MclSTExp	-0.08127515395044
275	MclSTExp	0.2860320957037641
276	MclSTExp	0.1339916052312133
277	MclSTExp	0.03350875569152
278	MclSTExp	0.2463933103050231
279	MclSTExp	0.1175403358011129
280	MclSTExp	-5.772219290987784e-05
281	MclSTExp	0.0241168398522598
282	MclSTExp	0.0194506814906319
283	MclSTExp	0.1085989016957581
284	MclSTExp	0.249472988203292
285	MclSTExp	0.1264307320103307
286	MclSTExp	0.0649698913441273
287	MclSTExp	0.0389585084468777
288	MclSTExp	0.029493615203677
289	MclSTExp	-0.0489748460883537
290	MclSTExp	0.0104007362766894
291	MclSTExp	0.1131898310152701
292	MclSTExp	0.206686754739716
293	MclSTExp	0.5248292092987006
294	MclSTExp	0.258555204274893
295	MclSTExp	0.3869924901126614
296	MclSTExp	-0.0665972925373758
297	MclSTExp	0.2533470512046769
298	MclSTExp	0.4100757904908441
299	MclSTExp	0.0819007405832114
300	MclSTExp	0.1607104075686322
301	MclSTExp	0.1258750249899293
302	MclSTExp	0.1735570870991388
303	MclSTExp	-0.0331822276689209
304	MclSTExp	-0.0196908980279474
305	MclSTExp	0.0170815581327881
306	MclSTExp	0.2476474028056434
307	MclSTExp	0.1500720248548809
308	MclSTExp	0.1495237958029043
309	MclSTExp	0.3320249659352923
310	MclSTExp	-0.0261774901292634
311	MclSTExp	0.1040763267002982
312	MclSTExp	0.1114495895294016
313	MclSTExp	0.0665778215446483
314	MclSTExp	0.1108216198552081
315	MclSTExp	0.0750754902097226
316	MclSTExp	0.1525047025028094
317	MclSTExp	0.0588926634880061
318	MclSTExp	0.0818479791212465
319	MclSTExp	0.0507795910250996
320	MclSTExp	0.2047493565234294
321	MclSTExp	0.0708042656762068
322	MclSTExp	0.279206549452648
323	MclSTExp	0.018860311896182
324	MclSTExp	-0.0087936906724198
325	MclSTExp	0.150695772111268
326	MclSTExp	0.1089795206945588
327	MclSTExp	0.0538217067281447
328	MclSTExp	0.0859376389714377
329	MclSTExp	-0.0434501051235424
330	MclSTExp	0.0078648991274781
331	MclSTExp	0.0317672757876059
332	MclSTExp	-0.0643948002394786
333	MclSTExp	0.0203535239689088
334	MclSTExp	0.0521180147254363
335	MclSTExp	0.1966749739476778
336	MclSTExp	0.0145652159195526
337	MclSTExp	0.0620420736103127
338	MclSTExp	-0.0364729319428748
339	MclSTExp	0.2568161644978004
340	MclSTExp	0.0322935252949576
341	MclSTExp	0.0467464432548783
342	MclSTExp	0.0929770424109577
343	MclSTExp	0.2301259023960615
344	MclSTExp	0.0540081851979373
345	MclSTExp	0.1826357382944941
346	MclSTExp	0.2835658034212259
347	MclSTExp	0.1944902488865465
348	MclSTExp	0.1820021583131385
349	MclSTExp	0.1136983285158478
350	MclSTExp	0.1258895382794726
351	MclSTExp	0.5478709897211739
352	MclSTExp	0.0042011828615467
353	MclSTExp	0.1669333724606134
354	MclSTExp	0.0706358567936171
355	MclSTExp	0.2040630830877446
356	MclSTExp	0.6046432866106694
357	MclSTExp	0.0650301433685322
358	MclSTExp	0.5245730349038102
359	MclSTExp	0.6975900566886564
360	MclSTExp	0.2005567649552168
361	MclSTExp	0.3599039326376578
362	MclSTExp	0.505777756731323
363	MclSTExp	0.2134755917955768
364	MclSTExp	0.1167116117697589
365	MclSTExp	0.1436772465577745
366	MclSTExp	0.0546035195187294
367	MclSTExp	-0.0365676845479313
368	MclSTExp	0.1989974256140132
369	MclSTExp	0.2112463892728418
370	MclSTExp	0.560087939304382
371	MclSTExp	0.0649428401904895
372	MclSTExp	0.1810164644874065
373	MclSTExp	0.1706239016382374
374	MclSTExp	-0.0039817754536966
375	MclSTExp	0.3525118663126794
376	MclSTExp	0.3241191607954591
377	MclSTExp	0.0051518213691178
378	MclSTExp	0.5553090004354866
379	MclSTExp	0.1952963991858988
380	MclSTExp	0.0207409787120119
381	MclSTExp	0.0354551262274134
382	MclSTExp	0.0810564310489501
383	MclSTExp	0.166049304292431
384	MclSTExp	0.3930595615539242
385	MclSTExp	0.0939768267827877
386	MclSTExp	0.1341088793127199
387	MclSTExp	0.2122876302057345
388	MclSTExp	0.0919447096571207
389	MclSTExp	0.023830053333002
390	MclSTExp	0.1288107412688525
391	MclSTExp	0.1673851127262191
392	MclSTExp	0.3889580044506545
393	MclSTExp	0.5988958896751485
394	MclSTExp	0.418108841129019
395	MclSTExp	0.5307888242380526
396	MclSTExp	-0.0178527948577064
397	MclSTExp	0.3751972028153855
398	MclSTExp	0.6008292144232352
399	MclSTExp	0.0851146518224083
400	MclSTExp	0.0292817846167991
401	MclSTExp	0.1383052027752012
402	MclSTExp	0.0324249196280128
403	MclSTExp	0.0353298805849282
404	MclSTExp	0.0729330979033232
405	MclSTExp	0.0504322614605824
406	MclSTExp	0.2192675707127594
407	MclSTExp	0.1050871813452804
408	MclSTExp	0.2362604333309937
409	MclSTExp	0.2611882355860934
410	MclSTExp	-0.0231527403547048
411	MclSTExp	0.0777997380035737
412	MclSTExp	0.0695637265389579
413	MclSTExp	0.0223008692181438
414	MclSTExp	0.0863211107135074
415	MclSTExp	0.0534818059570392
416	MclSTExp	0.0572519357044423
417	MclSTExp	0.0151076683230351
418	MclSTExp	-0.0290950233421181
419	MclSTExp	0.020312701353276
420	MclSTExp	0.029791316064597
421	MclSTExp	-0.0595720815670181
422	MclSTExp	-0.0463630273268672
423	MclSTExp	-0.0461942832405699
424	MclSTExp	-0.0091492332219221
425	MclSTExp	0.1210499881959424
426	MclSTExp	-0.0090401921854029
427	MclSTExp	-0.0146825270827077
428	MclSTExp	0.1352875676666218
429	MclSTExp	-0.0594957716272687
430	MclSTExp	-0.0093824405773415
431	MclSTExp	-0.0262861191229595
432	MclSTExp	-0.0011576606029475
433	MclSTExp	-0.0438186804954928
434	MclSTExp	0.1559778986948433
435	MclSTExp	0.042062661604198
436	MclSTExp	0.0352825086574779
437	MclSTExp	0.0081367569427146
438	MclSTExp	0.0420475458218942
439	MclSTExp	0.0798475635479477
440	MclSTExp	0.0101395027425553
441	MclSTExp	0.0634626142340129
442	MclSTExp	0.0060308944239596
443	MclSTExp	-0.0753762806980497
444	MclSTExp	0.1276702296383187
445	MclSTExp	0.1058983551387423
446	MclSTExp	0.0445305041698896
447	MclSTExp	0.041615074284047
448	MclSTExp	0.0855585233235532
449	MclSTExp	0.0168629662957009
450	MclSTExp	0.1558665045399402
451	MclSTExp	0.1349281128144495
452	MclSTExp	0.1665215380370713
453	MclSTExp	-0.0148395560786434
454	MclSTExp	0.0523656973220362
455	MclSTExp	0.0136729409476547
456	MclSTExp	0.3309266905926628
457	MclSTExp	0.1317976162136155
458	MclSTExp	0.1742869222017919
459	MclSTExp	0.4347298656755889
460	MclSTExp	-0.0150653727183117
461	MclSTExp	0.0701018967118786
462	MclSTExp	0.1059854664981907
463	MclSTExp	0.0517762006287184
464	MclSTExp	0.131836231640554
465	MclSTExp	0.0715122359473214
466	MclSTExp	0.1061769341438644
467	MclSTExp	0.0840311682912353
468	MclSTExp	0.1149509947037648
469	MclSTExp	0.06796650802613
470	MclSTExp	0.1394928764877833
471	MclSTExp	0.1277888368057556
472	MclSTExp	0.3306469619930466
473	MclSTExp	0.0573132966107746
474	MclSTExp	0.0626917407184622
475	MclSTExp	0.1485164712571877
476	MclSTExp	0.0915425346484746
477	MclSTExp	0.0303434035889166
478	MclSTExp	0.1553159080548413
479	MclSTExp	0.0199613159930438
480	MclSTExp	0.1031180509921906
481	MclSTExp	0.1132162352926561
482	MclSTExp	0.0141107675446899
483	MclSTExp	0.0244626591834971
484	MclSTExp	0.0852441152646164
485	MclSTExp	0.225805517319572
486	MclSTExp	0.0897866642024751
487	MclSTExp	0.1138713076620625
488	MclSTExp	0.0265955892758389
489	MclSTExp	0.2555366859469035
490	MclSTExp	0.0713198442998976
491	MclSTExp	0.0727161275179675
492	MclSTExp	0.1206093944252527
493	MclSTExp	0.2062495049696001
494	MclSTExp	0.1004629042295729
495	MclSTExp	0.2083098359305306
496	MclSTExp	0.2686321225173424
497	MclSTExp	0.1912322861867475
498	MclSTExp	0.1981494188752189
499	MclSTExp	0.1092845754744452
500	THItoGene	0.0201087476128792
501	THItoGene	-0.1627801421459181
502	THItoGene	0.1386321782616139
503	THItoGene	0.2011760899340458
504	THItoGene	-0.0632237462467001
505	THItoGene	0.0374294030502768
506	THItoGene	-0.0937238049640569
507	THItoGene	0.129316598422278
508	THItoGene	0.0001794077809359
509	THItoGene	-0.0636045274491913
510	THItoGene	0.0133566602529944
511	THItoGene	-0.0402402858623871
512	THItoGene	-0.0375577646495614
513	THItoGene	0.1104275234414784
514	THItoGene	0.1746851310949155
515	THItoGene	0.1261238334102106
516	THItoGene	0.1634232721448202
517	THItoGene	0.2281369323465185
518	THItoGene	-0.0514338885944275
519	THItoGene	-0.0325379924538514
520	THItoGene	-0.0254063070493747
521	THItoGene	0.0448641206538131
522	THItoGene	0.3878034703225176
523	THItoGene	-0.0362534735599132
524	THItoGene	0.0076469994731387
525	THItoGene	-0.0439892850615356
526	THItoGene	-0.0087586789762564
527	THItoGene	0.1302645797646006
528	THItoGene	-0.2059173117046219
529	THItoGene	0.0048170068943171
530	THItoGene	0.0019921746310301
531	THItoGene	0.036258797400099
532	THItoGene	-0.0425631236261325
533	THItoGene	-0.0245923356517253
534	THItoGene	-0.192969247207618
535	THItoGene	0.1602955308921134
536	THItoGene	-0.1654226513168132
537	THItoGene	-0.0091861840238877
538	THItoGene	0.1064222988607307
539	THItoGene	0.2910805182354521
540	THItoGene	0.0907823984162021
541	THItoGene	-0.0478975072002629
542	THItoGene	-0.1369479584324708
543	THItoGene	0.2811968287647604
544	THItoGene	-0.051735967244492
545	THItoGene	-0.1352663321127794
546	THItoGene	0.4125850884945779
547	THItoGene	0.2631881269211836
548	THItoGene	-0.0970961694547564
549	THItoGene	0.0690260088178967
550	THItoGene	0.1696564467636863
551	THItoGene	-0.0650880814909717
552	THItoGene	0.0161398340333698
553	THItoGene	0.3084685998910865
554	THItoGene	-0.0515537702692825
555	THItoGene	0.1498082564993991
556	THItoGene	-0.0804648356094288
557	THItoGene	0.217790610369641
558	THItoGene	-0.0538090487678325
559	THItoGene	0.1336449837734708
560	THItoGene	0.0266866456836707
561	THItoGene	0.1881959787925974
562	THItoGene	0.3077248836500876
563	THItoGene	0.3085971092217279
564	THItoGene	0.2606494914986408
565	THItoGene	0.0802670501365611
566	THItoGene	0.0055903020867287
567	THItoGene	0.0713369563757206
568	THItoGene	-0.0185045301653154
569	THItoGene	-0.0157404700051777
570	THItoGene	-0.0729029956956919
571	THItoGene	-0.1116558610473305
572	THItoGene	-0.0830607041428688
573	THItoGene	-0.0375354639609522
574	THItoGene	0.0210691925859649
575	THItoGene	0.2577390048334663
576	THItoGene	-0.0545034302734401
577	THItoGene	0.0779916210412025
578	THItoGene	0.1776013481862331
579	THItoGene	-0.0557255886993609
580	THItoGene	-0.1021997257207689
581	THItoGene	-0.0239006264142464
582	THItoGene	-0.0448892845484141
583	THItoGene	-0.2601102925714791
584	THItoGene	0.0665168700608846
585	THItoGene	0.030755534785073
586	THItoGene	0.0442242201952581
587	THItoGene	-0.0180774743497715
588	THItoGene	-0.0139347256160198
589	THItoGene	0.0801648670271851
590	THItoGene	0.0396560454985768
591	THItoGene	0.0114554752460428
592	THItoGene	0.0703808098050891
593	THItoGene	0.16037004854656
594	THItoGene	0.008769061542072
595	THItoGene	-0.0116431669384822
596	THItoGene	0.3228533576188037
597	THItoGene	0.3447230041318982
598	THItoGene	0.0317570558548187
599	THItoGene	0.0548220575273523
600	THItoGene	0.0831211704049079
601	THItoGene	-0.2076115628779409
602	THItoGene	-0.0678890310394655
603	THItoGene	0.2371294981956398
604	THItoGene	-0.0575441083208876
605	THItoGene	0.0105610367478203
606	THItoGene	-0.1462704796159215
607	THItoGene	-0.0433557186153978
608	THItoGene	-0.1731051898715474
609	THItoGene	-0.0528153249068827
610	THItoGene	-0.0231170380212824
611	THItoGene	-0.0241513835565743
612	THItoGene	-0.0140198051339987
613	THItoGene	0.0485885125736203
614	THItoGene	0.0022313680083631
615	THItoGene	0.1604394381968424
616	THItoGene	0.080167545660631
617	THItoGene	0.0162737578758736
618	THItoGene	0.0126370770081038
619	THItoGene	-0.0410851447855092
620	THItoGene	-0.1415316789141765
621	THItoGene	0.1105547524387087
622	THItoGene	-0.0292343964093881
623	THItoGene	0.0484493564156701
624	THItoGene	0.0266752857428254
625	THItoGene	-0.0447858258640641
626	THItoGene	-0.0007012625206349
627	THItoGene	-0.0249547040806149
628	THItoGene	0.0392995519033958
629	THItoGene	-0.0506457319107001
630	THItoGene	0.0017347051454877
631	THItoGene	0.010764938158155
632	THItoGene	-0.0037412435508628
633	THItoGene	0.0904915706519367
634	THItoGene	-0.0805609718738957
635	THItoGene	-0.1022692261183431
636	THItoGene	-0.0057654594176944
637	THItoGene	0.0141295712557899
638	THItoGene	-0.0475042312890183
639	THItoGene	-0.066018528269565
640	THItoGene	-0.0114763414567993
641	THItoGene	-0.0144937180865917
642	THItoGene	-0.1601468827031687
643	THItoGene	0.1060982283299576
644	THItoGene	-0.0095975312410449
645	THItoGene	-0.2183904026637811
646	THItoGene	-0.1476678073598334
647	THItoGene	0.2597010555691196
648	THItoGene	-0.1793059367888374
649	THItoGene	0.0418197229506681
650	THItoGene	0.119471837726146
651	THItoGene	-0.2112029780159182
652	THItoGene	-0.086882924826017
653	THItoGene	0.4236467724099737
654	THItoGene	-0.1148813182499644
655	THItoGene	-0.173231662154733
656	THItoGene	-0.2956707159427185
657	THItoGene	-0.1086853758153695
658	THItoGene	-0.1362585519173978
659	THItoGene	-0.1813746111231743
660	THItoGene	-0.0956621827683039
661	THItoGene	-0.2416326127235992
662	THItoGene	-0.2973941152959277
663	THItoGene	-0.1781293196894068
664	THItoGene	0.1935889189916771
665	THItoGene	0.1024024607478785
666	THItoGene	0.0756600161121626
667	THItoGene	-0.0946145648375356
668	THItoGene	-0.0446802193287534
669	THItoGene	-0.0116617250234331
670	THItoGene	-0.0230166496413621
671	THItoGene	0.0251560604463739
672	THItoGene	-0.053807495480818
673	THItoGene	-0.0115571147836871
674	THItoGene	0.0992033888998791
675	THItoGene	0.0969643200649288
676	THItoGene	-0.165832981097689
677	THItoGene	-0.0175645563243794
678	THItoGene	-0.309286302159495
679	THItoGene	0.0072830821885914
680	THItoGene	0.0322405012973871
681	THItoGene	-0.02561606978973
682	THItoGene	-0.032098158241707
683	THItoGene	-0.0349663804941955
684	THItoGene	-0.3632129844996022
685	THItoGene	-0.1283683366790114
686	THItoGene	-0.0820812861322175
687	THItoGene	-0.0861857739963941
688	THItoGene	-0.0098964866577042
689	THItoGene	-0.0310633904853603
690	THItoGene	0.0680745608811283
691	THItoGene	0.0021496902827882
692	THItoGene	-0.1297372444245462
693	THItoGene	0.0300859488770552
694	THItoGene	-0.1157212631233346
695	THItoGene	-0.1407093039517627
696	THItoGene	-0.0746103384617952
697	THItoGene	0.1867368090251452
698	THItoGene	-0.2370071773187737
699	THItoGene	-0.0465778093477728
700	THItoGene	0.0408268783349204
701	THItoGene	-0.116043273144206
702	THItoGene	0.0276707154066834
703	THItoGene	0.2180344749193455
704	THItoGene	-0.0701121102760725
705	THItoGene	0.0219989389164286
706	THItoGene	-0.1480630234030522
707	THItoGene	-0.1196977107857891
708	THItoGene	-0.1383759533810332
709	THItoGene	-0.0370420623861035
710	THItoGene	-0.1189086636650066
711	THItoGene	0.0973967213374002
712	THItoGene	0.1441069314727881
713	THItoGene	0.22551346178814
714	THItoGene	0.0519570541456032
715	THItoGene	0.1250214545383592
716	THItoGene	0.1223940468749883
717	THItoGene	0.134795938360561
718	THItoGene	-0.0122043910082585
719	THItoGene	-0.0480687141450033
720	THItoGene	-0.0689044638039821
721	THItoGene	0.0886365303411604
722	THItoGene	0.5510948247550362
723	THItoGene	-0.0207221987701846
724	THItoGene	-0.0022632324498969
725	THItoGene	-0.1219695420109576
726	THItoGene	-0.0341166164640929
727	THItoGene	-0.0489852992007846
728	THItoGene	-0.1546679584455513
729	THItoGene	-0.0243080304900522
730	THItoGene	-0.1051545583820716
731	THItoGene	0.0469225691164569
732	THItoGene	-0.0191300497727575
733	THItoGene	-0.123172590049511
734	THItoGene	-0.1344815618945413
735	THItoGene	0.0581607612087915
736	THItoGene	-0.0306443323504561
737	THItoGene	-0.0786151110698383
738	THItoGene	0.0087082248355645
739	THItoGene	0.31052110065804
740	THItoGene	0.0918876225146898
741	THItoGene	-0.0940043646607063
742	THItoGene	-0.1617961261294379
743	THItoGene	0.2950465571955454
744	THItoGene	-0.1020723595095656
745	THItoGene	-0.1468996961850663
746	THItoGene	0.2190877080161567
747	THItoGene	0.2064751787532886
748	THItoGene	-0.0902835820247069
749	THItoGene	0.0664480534913678
750	sCellST	0.1322250483464389
751	sCellST	0.619071347551037
752	sCellST	0.0443966702426497
753	sCellST	0.1689909523556785
754	sCellST	0.2284673496404821
755	sCellST	0.232280040164168
756	sCellST	0.6512917336193267
757	sCellST	0.0336808166283106
758	sCellST	0.5962062614536657
759	sCellST	0.7286268231723317
760	sCellST	0.2389034111434148
761	sCellST	0.3797450543784994
762	sCellST	0.5641329221680755
763	sCellST	0.2071960583221216
764	sCellST	0.153285324522522
765	sCellST	0.1932076912032378
766	sCellST	0.0630176409015473
767	sCellST	-0.0695559702118234
768	sCellST	0.3116310047120009
769	sCellST	0.3171163131721711
770	sCellST	0.6248522655101629
771	sCellST	0.1217497096144095
772	sCellST	0.2463068323952392
773	sCellST	0.1919316786803452
774	sCellST	-0.001716441047817
775	sCellST	0.4608175718390698
776	sCellST	0.3933309967268846
777	sCellST	-0.0031317532657969
778	sCellST	0.6469035973914397
779	sCellST	0.2117126845815765
780	sCellST	0.0366339380399748
781	sCellST	0.117821442004473
782	sCellST	0.1824643824331686
783	sCellST	0.2447136792606536
784	sCellST	0.4633700337902992
785	sCellST	0.1347897795744956
786	sCellST	0.1614613008428057
787	sCellST	0.2278589166321931
788	sCellST	0.116052923843862
789	sCellST	-0.0222919340735305
790	sCellST	0.128788980431748
791	sCellST	0.2289096380629785
792	sCellST	0.4630838665941315
793	sCellST	0.6444767088057131
794	sCellST	0.4606127380271764
795	sCellST	0.6008774014502467
796	sCellST	-0.0233567405133244
797	sCellST	0.3734587095118872
798	sCellST	0.6900905126916875
799	sCellST	0.1072590841661814
800	sCellST	0.1609095585753439
801	sCellST	0.1733863094925436
802	sCellST	0.1780635010898876
803	sCellST	-0.0462660566716515
804	sCellST	0.0916952315355668
805	sCellST	0.0002579146327068
806	sCellST	0.370570955664193
807	sCellST	0.1642684428909008
808	sCellST	0.2379989340177865
809	sCellST	0.4944662239517256
810	sCellST	0.0114342616599323
811	sCellST	0.0661361798114127
812	sCellST	0.1115816723905971
813	sCellST	-0.0075648405565081
814	sCellST	0.1380654950403709
815	sCellST	0.0768152056093676
816	sCellST	0.1135280716782058
817	sCellST	0.1108518925938314
818	sCellST	0.1391359759356547
819	sCellST	0.1236261662367043
820	sCellST	0.1153806882870279
821	sCellST	0.1347160181818082
822	sCellST	0.3877962895446559
823	sCellST	0.0304611435632654
824	sCellST	-0.0304686240005894
825	sCellST	0.1526696580691223
826	sCellST	0.1569638907261742
827	sCellST	0.0734476002888532
828	sCellST	0.1397237831889787
829	sCellST	-0.0421221724046253
830	sCellST	0.028218267287445
831	sCellST	0.0947437743503089
832	sCellST	-0.0934133059763103
833	sCellST	0.0070045878794455
834	sCellST	0.0790522388446776
835	sCellST	0.3518833745258332
836	sCellST	0.047767998508154
837	sCellST	0.11352910272028
838	sCellST	0.0501775526305331
839	sCellST	0.3268960669583732
840	sCellST	0.0934057946560628
841	sCellST	0.0898562796296408
842	sCellST	0.149242769000106
843	sCellST	0.2898306982782634
844	sCellST	0.1050912168700411
845	sCellST	0.2530399520260514
846	sCellST	0.3573688914900568
847	sCellST	0.1685950158099374
848	sCellST	0.2685645424783456
849	sCellST	0.1272200515702138
850	sCellST	-0.0687894611739333
851	sCellST	0.1608357129346105
852	sCellST	0.0081868799191224
853	sCellST	0.019102084642009
854	sCellST	0.057396445163517
855	sCellST	-0.0014307613108308
856	sCellST	0.1655838280479084
857	sCellST	-0.063731258719365
858	sCellST	0.1888703150740429
859	sCellST	0.3068215364486915
860	sCellST	0.009015342539309
861	sCellST	0.0337979462220426
862	sCellST	0.0506765660909827
863	sCellST	0.071432274885442
864	sCellST	0.0203241660272332
865	sCellST	0.0608219969565281
866	sCellST	0.0408781902720434
867	sCellST	0.0006125633234068
868	sCellST	-0.0031158455217559
869	sCellST	0.0332617580471899
870	sCellST	0.1245076301432189
871	sCellST	-0.0215471964348861
872	sCellST	-0.0315543212047972
873	sCellST	0.0013855414021318
874	sCellST	-0.028480941061778
875	sCellST	0.0150546263003424
876	sCellST	-0.0135570631329279
877	sCellST	-0.0726593221954721
878	sCellST	0.0650671670973426
879	sCellST	-0.0061009022412647
880	sCellST	-0.0202573697528813
881	sCellST	-0.018771017924372
882	sCellST	-0.0475831995687399
883	sCellST	0.0404892623769059
884	sCellST	0.0580242829811827
885	sCellST	-0.0325182413182627
886	sCellST	-0.0222885753151961
887	sCellST	-0.019922033465663
888	sCellST	-0.0001388460541236
889	sCellST	-0.0522964246470308
890	sCellST	0.002342285940509
891	sCellST	0.0677185814411136
892	sCellST	-0.0131313477241457
893	sCellST	-0.0053555052847578
894	sCellST	0.1324682117540751
895	sCellST	0.1009127134836335
896	sCellST	-0.0951184573578202
897	sCellST	-0.0116230231886098
898	sCellST	0.1736842136298453
899	sCellST	-0.0035720739147479
900	sCellST	0.1926183061474771
901	sCellST	0.1479890753905201
902	sCellST	0.1738857103774254
903	sCellST	-0.0272930413916458
904	sCellST	0.0580741242070384
905	sCellST	0.003171496634894
906	sCellST	0.3318398203802014
907	sCellST	0.1412370419954637
908	sCellST	0.1928370532404205
909	sCellST	0.4841548451682188
910	sCellST	0.0083596857706425
911	sCellST	0.0434367484470296
912	sCellST	0.0714156448383534
913	sCellST	-0.0013118314390511
914	sCellST	0.1289453630401424
915	sCellST	0.0768747757881918
916	sCellST	0.1251283435515372
917	sCellST	0.0899259902137935
918	sCellST	0.1000222893975755
919	sCellST	0.0884900781814279
920	sCellST	0.0896369098371636
921	sCellST	0.1470706747348007
922	sCellST	0.3660949508465766
923	sCellST	0.0494750590262168
924	sCellST	0.0391595994009952
925	sCellST	0.1286055011301742
926	sCellST	0.1010157709112098
927	sCellST	0.0034745639207308
928	sCellST	0.1367073071412766
929	sCellST	-0.0305835280778088
930	sCellST	0.0571462880799267
931	sCellST	0.1051061897725903
932	sCellST	0.0023944214633586
933	sCellST	0.046051330092445
934	sCellST	0.1310156778545059
935	sCellST	0.2412266405564679
936	sCellST	0.1030061794061327
937	sCellST	0.1440689547264178
938	sCellST	-0.0119302977974191
939	sCellST	0.3167328340517309
940	sCellST	0.0630688618018912
941	sCellST	0.0673747006980319
942	sCellST	0.1640127450834448
943	sCellST	0.211383037033401
944	sCellST	0.0987420257105498
945	sCellST	0.2084294280720718
946	sCellST	0.2929853472195517
947	sCellST	0.2216076977264185
948	sCellST	0.2261183987342552
949	sCellST	0.1176619432780013
950	sCellST	0.0393294829407304
951	sCellST	0.4220181317638336
952	sCellST	-0.0241031820716537
953	sCellST	0.0007451846440432
954	sCellST	0.0578916065777929
955	sCellST	0.0750767849680692
956	sCellST	0.4566514593490512
957	sCellST	-0.1360458117925823
958	sCellST	0.4139651804397244
959	sCellST	0.5903273504449272
960	sCellST	0.2012593898875206
961	sCellST	0.191562565474503
962	sCellST	0.3864110075101243
963	sCellST	0.0350124891617511
964	sCellST	0.1052868020805643
965	sCellST	0.2489970583127941
966	sCellST	0.0836856659404834
967	sCellST	-0.0220334412677252
968	sCellST	0.062737017239137
969	sCellST	0.211841885972388
970	sCellST	0.3155931798856722
971	sCellST	-0.0535891948189843
972	sCellST	-0.0109978218799921
973	sCellST	0.0264785662674645
974	sCellST	-0.0887919248301606
975	sCellST	0.3345143606781087
976	sCellST	0.1393400208413344
977	sCellST	0.1516964610097323
978	sCellST	0.220579083798386
979	sCellST	0.0824016477193445
980	sCellST	0.0199580968599718
981	sCellST	0.0287324019805398
982	sCellST	-0.003195708494375
983	sCellST	0.1120665534250458
984	sCellST	0.2654514962178793
985	sCellST	0.1556225163228362
986	sCellST	0.0735431810191793
987	sCellST	0.1416782829316434
988	sCellST	0.0611551521351315
989	sCellST	-0.1188165463453985
990	sCellST	0.1124374042087947
991	sCellST	0.0896728503103359
992	sCellST	0.1987318982210406
993	sCellST	0.5209128131742989
994	sCellST	0.2669934666828793
995	sCellST	0.4046390397208654
996	sCellST	-0.0938819758185869
997	sCellST	0.2244314885740422
998	sCellST	0.4393485600800027
999	sCellST	0.1286596560260175
